# Supplementary material for: Ecotype-specific blockage of tasiARF production by two different RNA viruses in Arabidopsis
Source: PLoS One. 2022 Oct 5;17(10):e0275588. doi: 10.1371/journal.pone.0275588 (PMC9534422; doi:10.1371/journal.pone.0275588)
Supplement: S1 Table — (XLSX) [file pone.0275588.s001.xlsx]

## Sheet: Content
Table S1a	Sequencing statistics of the RNA-seq data
Table S1b	Sequencing statistics of the sRNA-seq data

## Sheet: Table S1a
Sample	Processed	Pseudoaligned	Unique	% pseudoaligned	% unique
TVCV_Col_mock_1	40040783	35409209	13733472	88.4	34.3
TVCV_Col_mock_2	34934194	32260730	12078945	92.3	34.6
TVCV_Col_mock_3	27795103	26382220	10233034	94.9	36.8
TVCV_Col_mock_4	25230761	24230795	9543051	96	37.8
TVCV_Col_virus_1	24885275	23554535	9571592	94.7	38.5
TVCV_Col_virus_2	30688833	28771889	11432658	93.8	37.3
TVCV_Col_virus_3	23845962	22196098	8742501	93.1	36.7
TVCV_Col_virus_4	34654704	31912282	12714174	92.1	36.7
TVCV_Bur_mock_1	36984519	33084029	12864044	89.5	34.8
TVCV_Bur_mock_2	25138371	21684606	8483166	86.3	33.7
TVCV_Bur_mock_3	34823034	32966511	13076433	94.7	37.6
TVCV_Bur_mock_4	32059112	29266682	11455096	91.3	35.7
TVCV_Bur_virus_1	38560232	35996449	14105522	93.4	36.6
TVCV_Bur_virus_2	32225823	29876384	11655910	92.7	36.2
TVCV_Bur_virus_3	36041570	34308306	13742180	95.2	38.1
TVCV_Bur_virus_4	27653731	25999425	9843612	94	35.6
TuMV_Col_mock_1	22512401	20303423	7964564	90.2	35.4
TuMV_Col_mock_2	23855947	21560167	8553997	90.4	35.9
TuMV_Col_mock_3	22654238	20426627	8143196	90.2	35.9
TuMV_Col_mock_4	22414039	20172074	8048970	90	35.9
TuMV_Col_virus_1	22622472	20466131	8305145	90.5	36.7
TuMV_Col_virus_2	22885609	20590972	8433883	90	36.9
TuMV_Col_virus_3	23365068	21050697	8558617	90.1	36.6
TuMV_Col_virus_4	22209623	20148041	8472310	90.7	38.1
TuMV_Bur_mock_1	22217574	19366340	7413595	87.2	33.4
TuMV_Bur_mock_2	20086803	17544756	6826356	87.3	34
TuMV_Bur_mock_3	22214918	19401006	7479238	87.3	33.7
TuMV_Bur_mock_4	24108112	20912231	8057724	86.7	33.4
TuMV_Bur_virus_1	22666883	19838675	7947975	87.5	35.1
TuMV_Bur_virus_2	24685488	21769883	8573653	88.2	34.7
TuMV_Bur_virus_3	21072241	18654671	7201703	88.5	34.2
TuMV_Bur_virus_4	23041563	20267753	7867457	88	34.1

## Sheet: Table S1b
Sample	Raw sequences	Passed size and quality filtering	Passed size and quality filtering (%)	Passed t and rRNA filtering	Passed t and rRNA filtering (%)	Mapped to Arabidopsis genome	Mapped to Arabidopsis genome (%)	% Raw sequences
TVCV_Col_mock_1	12505891	3065231	24.5103	1500654	48.9573	893566	59.5451	7.14516
TVCV_Col_mock_2	6431887	913220	14.1983	448716	49.1356	350625	78.1396	5.45136
TVCV_Col_mock_3	18956841	4010065	21.1537	1996810	49.795	1595071	79.881	8.41422
TVCV_Col_mock_4	9226213	2852202	30.9141	2037289	71.4286	1630519	80.0338	17.6727
TVCV_Col_virus_1	17857286	11811362	66.1431	10937834	92.6043	3700596	33.833	20.7232
TVCV_Col_virus_2	15736766	9797883	62.2611	9288078	94.7968	4222366	45.4601	26.8312
TVCV_Col_virus_3	22970816	11489423	50.0175	10877473	94.6738	4785215	43.992	20.8317
TVCV_Col_virus_4	11477208	6259231	54.5362	5845651	93.3925	2339207	40.0162	20.3813
TVCV_Bur_mock_1	15034312	4999358	33.253	3178430	63.5768	2298782	72.3244	15.2902
TVCV_Bur_mock_2	16461284	5122049	31.1157	2836223	55.3728	2057532	72.5448	12.4992
TVCV_Bur_mock_3	14449724	4379504	30.3086	2478624	56.596	1833571	73.9754	12.6893
TVCV_Bur_mock_4	16697915	5316612	31.84	3766718	70.8481	2758127	73.2236	16.5178
TVCV_Bur_virus_1	11810464	6959815	58.9292	6136557	88.1713	2994777	48.8022	25.357
TVCV_Bur_virus_2	11486370	6831535	59.4751	6056422	88.6539	2880918	47.568	25.0812
TVCV_Bur_virus_3	15920103	9568080	60.1006	8584076	89.7158	3840067	44.7348	24.1209
TVCV_Bur_virus_4	12609356	7501253	59.4896	6588488	87.8318	3226258	48.9681	25.5862
TuMV_Col_mock_1	16496582	9874837	59.8599	4134293	41.8669	1600627	38.7159	9.70278
TuMV_Col_mock_2	11315202	6145242	54.3096	2622767	42.6796	1161527	44.2863	10.2652
TuMV_Col_mock_3	10313650	4744166	45.9989	2007351	42.312	892339	44.4536	8.65202
TuMV_Col_mock_4	11352084	4936713	43.4873	2197361	44.5106	845370	38.4721	7.44683
TuMV_Col_virus_1	18432688	12300848	66.7339	8264741	67.1884	2998703	36.2831	16.2684
TuMV_Col_virus_2	15105958	10673676	70.6587	8221420	77.0252	2783933	33.8619	18.4294
TuMV_Col_virus_3	12742769	7388542	57.9822	4730590	64.026	1573601	33.2644	12.349
TuMV_Col_virus_4	15360258	10813872	70.4016	8748005	80.8961	1967588	22.4918	12.8096
TuMV_Bur_mock_1	12033041	8347127	69.3684	5377189	64.4196	2281640	42.4318	18.9615
TuMV_Bur_mock_2	10907302	6352467	58.2405	3518955	55.3951	1532186	43.5409	14.0473
TuMV_Bur_mock_3	13175841	8565712	65.0107	4980720	58.1472	2265531	45.486	17.1946
TuMV_Bur_mock_4	22053875	12617411	57.2118	7052843	55.8977	2979484	42.2451	13.51
TuMV_Bur_virus_1	11453644	6639434	57.9679	5323746	80.1837	1209185	22.713	10.5572
TuMV_Bur_virus_2	9206905	4169735	45.2892	3357610	80.5233	778512	23.1865	8.45574
TuMV_Bur_virus_3	10322510	8152320	78.9761	6118600	75.0535	1638035	26.7714	15.8686
TuMV_Bur_virus_4	11813136	8436082	71.4127	6523968	77.3341	1759135	26.9642	14.8913
