# Supplementary material for: Ecotype-specific blockage of tasiARF production by two different RNA viruses in Arabidopsis
Source: PLoS One. 2022 Oct 5;17(10):e0275588. doi: 10.1371/journal.pone.0275588 (PMC9534422; doi:10.1371/journal.pone.0275588)
Supplement: S2 Table — (XLSX) [file pone.0275588.s002.xlsx]

## Sheet: Content
Table S2a	Normalized expression (TPM) of all genes
Table S2b	Wald test results and normalized expression of DEGs in TVCV Bur virus upregulated set
Table S2c	Wald test results and normalized expression of DEGs in TVCV Bur virus downregulated set
Table S2d	Wald test results and normalized expression of DEGs in TVCV Col virus upregulated set
Table S2e	Wald test results and normalized expression of DEGs in TVCV Col virus downregulated set
Table S2f	Wald test results and normalized expression of DEGs in TuMV Bur virus upregulated set
Table S2g	Wald test results and normalized expression of DEGs in TuMV Bur virus downregulated set
Table S2h	Wald test results and normalized expression of DEGs in TuMV Col virus upregulated set
Table S2i	Wald test results and normalized expression of DEGs in TuMV Col virus downregulated set

## Sheet: Table S2a
target_id	TVCV_Col_mock_1	TVCV_Col_mock_2	TVCV_Col_mock_3	TVCV_Col_mock_4	TVCV_Col_virus_1	TVCV_Col_virus_2	TVCV_Col_virus_3	TVCV_Col_virus_4	TVCV_Bur_mock_1	TVCV_Bur_mock_2	TVCV_Bur_mock_3	TVCV_Bur_mock_4	TVCV_Bur_virus_1	TVCV_Bur_virus_2	TVCV_Bur_virus_3	TVCV_Bur_virus_4	TuMV_Col_mock_1	TuMV_Col_mock_2	TuMV_Col_mock_3	TuMV_Col_mock_4	TuMV_Col_virus_1	TuMV_Col_virus_2	TuMV_Col_virus_3	TuMV_Col_virus_4	TuMV_Bur_mock_1	TuMV_Bur_mock_2	TuMV_Bur_mock_3	TuMV_Bur_mock_4	TuMV_Bur_virus_1	TuMV_Bur_virus_2	TuMV_Bur_virus_3	TuMV_Bur_virus_4	annotation
AT1G01010	5.40009	2.83521	1.76464	1.81554	3.30728	2.01983	1.34296	3.25241	0.982365	0.703242	1.13242	1.05302	1.70556	2.18337	1.98099	1.29399	5.47093	3.79381	5.34622	6.07237	10.8672	8.79854	5.7657	13.5051	2.56322	2.99278	1.92912	2.31222	7.10807	6.69937	7.52321	6.41319	ANAC001 (NAC domain containing protein 1); NAC001 (NAC domain containing protein 1); NTL10
AT1G01020	8.59843	10.0336	10.0908	9.4105	6.73989	8.5477	8.37856	8.31494	9.61095	14.9418	13.7618	12.2195	9.39377	11.4885	8.71275	10.5377	18.0624	17.1351	17.7485	17.9495	16.8396	15.7149	14.6303	13.2958	17.1945	15.3348	15.6192	16.045	13.9339	12.9487	14.2209	16.0346	ARV1
AT1G01030	1.30195	0.762388	1.61698	1.04643	8.82836	9.03145	5.58295	15.466	0.356754	0.495371	0.661661	0.736852	11.4653	8.78088	9.53712	12.2647	1.28229	0.864272	0.804268	1.34695	0.852314	1.24479	1.51562	0.887776	0.977005	1.02239	0.897812	1.21409	0.839965	0.818704	0.973885	0.846323	NGA3 (NGATHA3)
AT1G01040	11.0896	13.0339	11.8063	11.2366	11.9585	10.6512	10.8017	10.9685	7.97221	9.00228	9.10907	9.24411	8.90873	8.18603	9.56699	8.92951	19.3253	17.631	16.4329	16.7696	15.1969	14.0313	13.6518	17.2032	14.7769	14.421	13.5423	13.9834	14.8105	15.4492	16.2217	15.3463	ASU1 (ABNORMAL SUSPENSOR 1); ATDCL1 (DICER-LIKE 1); CAF (CARPEL FACTORY); DCL1 (dicer-like 1); EMB60 (EMBRYO DEFECTIVE 60); EMB76 (EMBRYO DEFECTIVE 76); SIN1 (SHORT INTEGUMENTS 1); SUS1 (SUSPENSOR 1)
AT1G01046	4.44197	3.35416	5.28437	7.18501	2.19486	4.20574	3.2594	0	2.55784	15.0777	3.3212	0.807505	1.30533	0.873764	3.5865	0.660669	30.3403	14.3872	11.1156	16.369	3.0584	11.3148	12.944	11.0056	0	23.8919	7.05916	10.8467	13.0504	10.5469	6.98187	8.57242	MIR838A (microRNA838A)
AT1G01050	49.0763	51.0079	52.0149	51.6606	73.2784	92.3257	80.3204	98.4727	60.146	70.9592	83.6849	73.4894	107.654	114.687	113.173	92.3832	66.2776	66.4755	64.9672	64.1759	63.1496	61.2058	56.1466	63.0923	50.5517	51.6319	48.4816	47.9559	65.7606	64.251	63.1916	69.611	AtPPa1 (pyrophosphorylase 1); PPa1 (pyrophosphorylase 1)
AT1G01060	3.6327	1.2958	1.49231	2.54495	5.79586	2.41875	2.75228	4.38693	0.491719	0.527394	0.255989	0.251749	2.15767	1.83593	2.00442	2.21114	4.8055	3.41848	6.09417	5.63732	2.35663	0.762957	1.42404	1.35787	0.424104	0.375803	0.459021	0.357558	0.496825	0.397207	0.334375	0.446737	LHY (LATE ELONGATED HYPOCOTYL); LHY1 (LATE ELONGATED HYPOCOTYL 1)
AT1G01070	1.55751	4.26655	1.97089	2.50905	1.77197	1.05444	2.51961	2.58298	0	0.0371274	0	0.0257772	0	0.0245437	0.15633	0.0865077	3.39079	1.61324	2.49445	1.99051	2.61312	1.83704	0.898176	4.11868	0	0	0	0	0.209959	0.25113	0.601296	0.240752	UMAMIT28 (Usually multiple acids move in and out Transporters 28)
AT1G01073	0	0	0	0	0	0	0	0	0	0	0	0	0	0	0	0	0	0	0	0	0	0	0	0	0	0	0	0	0	0	0	0	unknown protein
AT1G01080	39.3897	38.9449	42.9085	41.5375	33.5839	36.0078	40.6106	36.5262	83.4012	69.9052	71.9785	63.5865	54.0065	53.0599	41.5189	50.9822	60.117	71.5279	65.0908	69.7311	50.9035	54.7304	62.8664	30.0975	76.2605	88.5186	85.9313	80.3106	54.067	52.1353	49.2901	60.8509	RNA-binding (RRM/RBD/RNP motifs) family protein
AT1G01090	116.81	107.287	125.975	124.072	110.399	91.2361	96.0729	94.6564	179.245	157.067	148.96	141.31	130.734	123.044	107.762	135.659	104.733	117.489	111.38	120.581	78.2567	85.7481	86.0708	57.1879	121.484	127.559	122.501	120.138	94.0279	92.6878	93.2008	101.965	PDH-E1 ALPHA (pyruvate dehydrogenase E1 alpha)
AT1G01100	195.969	107.703	171.444	152.605	173.544	170.129	173.02	156.819	490.681	436.339	438.485	371.047	371.869	378.468	278.86	401.088	157.666	156.497	187.47	166.26	216.483	205.986	215.589	127.307	322.18	339.173	330.269	338.768	204.026	181.995	192.536	202.885	RPP1.1 (RPP1 co-orthologous gene 1); RPP1A (60S acidic ribosomal protein P1-1)
AT1G01110	1.38138	1.76818	2.46929	1.86205	2.02732	1.26646	1.3879	1.34255	1.96407	2.9608	2.98246	2.97811	1.17191	1.81166	1.39374	1.14591	1.11164	1.13677	0.883273	1.55221	0.710226	0.996337	0.901381	0.900317	2.52257	2.21784	1.73564	2.29044	3.16222	1.78855	1.99219	1.75154	IQD18 (IQ-domain 18)
AT1G01115	0	0	0	0	0	0	0	0	0	0	0	0	0	0	0	0	0	0	0	0	0	0	0	0	0	0	0	0	0	0	0	0	unknown protein
AT1G01120	24.3473	18.2911	21.6281	28.1942	34.4568	25.7964	29.1559	24.094	38.9828	38.409	36.522	37.4132	56.2866	49.0451	54.7656	49.0056	9.82833	14.8962	15.9949	12.8434	11.545	13.9553	16.0631	4.32592	15.5918	15.9227	12.4332	14.6518	19.0482	17.3729	12.1264	14.1523	KCS1 (3-ketoacyl-CoA synthase 1)
AT1G01130	1.74002	1.51935	2.27433	2.29352	2.24726	3.1094	4.1122	1.71262	4.91771	3.14083	6.10641	3.50006	2.67668	4.71967	3.91939	2.64931	2.45354	3.99642	2.86782	2.80877	2.0835	4.25329	3.04914	1.75678	1.94417	3.69872	2.03732	2.38858	1.04912	2.51297	2.24205	3.20947	CBL-interacting Serine/Threonine-kinase
AT1G01140	95.4863	70.5596	63.6555	58.9385	59.3154	45.3809	50.2834	61.0279	35.2138	42.9581	34.1566	37.8547	44.9704	46.5937	37.4708	39.7069	129.982	120.822	110.769	153.621	88.99	84.7162	76.3316	126.536	45.509	40.7822	40.0158	39.5664	55.5728	56.5462	65.9654	56.4119	CIPK9 (CBL-interacting protein kinase 9); PKS6 (PROTEIN KINASE 6); SnRK3.12 (SNF1-RELATED PROTEIN KINASE 3.12)
AT1G01150	0	0	0	0	0	0	0	0	0.348145	0	0	0.111924	0	0	0	0	0	0	0	0.0603131	0	0.104558	0	0	0.1486	0	0.0984568	0.0455705	0.0521065	0	0	0.153817	Homeodomain-like protein with RING/FYVE/PHD-type zinc finger domain-containing protein
AT1G01160	51.1097	63.8843	45.2875	50.1134	60.6609	55.6929	51.6111	55.4257	40.9833	40.8382	34.9672	31.7037	41.5074	44.1556	52.5003	42.1699	26.679	23.8683	23.1672	24.6732	24.1653	23.3425	22.4607	29.1103	24.9356	21.1148	20.5904	21.983	22.7539	26.0084	22.906	24.468	GIF2 (GRF1-interacting factor 2)
AT1G01170	261.687	277.554	209.609	274.926	271.148	353.675	410.061	396.211	288.062	350.547	324.112	309.468	480.405	602.026	464.758	470.005	274.227	294.043	279.316	268.782	233.214	217.303	230.391	197.623	260.666	276.75	291.277	252.385	218.633	247.713	232.953	255.797	ozone-responsive stress-like protein (DUF1138)
AT1G01180	21.3861	25.2353	20.4942	23.6837	18.678	18.6984	18.2504	20.4214	7.23022	5.96822	5.51967	5.17964	7.19722	6.30774	5.01126	5.6744	11.3313	11.6265	12.1174	10.6084	9.8591	8.9393	10.9719	12.6938	4.22476	4.69376	4.6996	4.42071	7.09635	8.05679	6.628	6.11862	S-adenosyl-L-methionine-dependent methyltransferases superfamily protein
AT1G01190	3.83452	0.962074	3.41903	1.61462	3.53223	1.20236	3.35789	4.28067	1.2431	1.25099	0.516083	0.332496	0.465592	0.399319	0.592672	0.0943043	1.64004	1.18941	1.62336	3.1603	0.605547	0.614461	1.87641	0.576062	1.67005	1.59016	1.64943	1.71961	0.982987	0.73284	0.416551	0.797256	CYP78A8 ("cytochrome P450, family 78, subfamily A, polypeptide 8")
AT1G01200	0.415564	0	0.624246	0.327631	0.364525	0.556248	0.951257	0.579846	3.22837	2.23189	2.3236	1.70779	0.945646	1.29026	1.22943	1.24501	0.675201	0.431189	0.783707	0.626682	0.352365	0.203401	0.453036	0.0518867	0.680936	1.25793	0.848355	0.590232	0.505697	0.453603	0.257713	0.298807	ATRAB-A3 (ARABIDOPSIS RAB GTPASE HOMOLOG A3); ATRABA3 (RAB GTPase homolog A3); RABA3 (RAB GTPase homolog A3)
AT1G01210	5.85884	6.64874	5.69264	5.34434	8.99094	9.45191	7.47228	10.8987	7.14331	3.59026	2.88533	4.36743	6.56783	6.6965	9.60774	9.32313	11.7576	10.9451	15.3728	9.54396	14.7393	13.2075	13.1119	11.2677	13.8177	12.6474	13.2902	16.4839	14.87	11.3142	12.3128	13.1881	DNA-directed RNA polymerase subunit M archaeal
AT1G01220	7.65067	8.69697	8.65338	9.73749	7.18377	7.29792	7.88137	7.34885	12.8732	11.3995	9.76787	10.594	8.98236	8.41175	9.27755	9.86005	5.35777	6.50907	6.60211	5.57334	6.65588	7.09699	7.22104	4.2378	8.23801	8.93424	8.15143	9.26106	8.3022	7.96978	7.43437	7.57639	AtFKGP (Arabidopsis thaliana L-fucokinase/GDP-L-fucose pyrophosphorylase); FKGP (L-fucokinase/GDP-L-fucose pyrophosphorylase)
AT1G01225	2.66182	1.42968	3.63516	1.47135	1.41123	1.8597	1.33631	2.75754	5.09289	7.39655	6.93273	4.76792	3.98651	4.65543	3.08139	3.61524	1.01108	1.67566	1.36931	1.51891	0.882506	1.09754	1.90103	0.702087	2.45818	2.73932	3.7976	3.7179	2.94767	1.63976	1.83579	1.12404	NC domain-containing protein-like protein
AT1G01230	50.6834	48.8396	47.9256	50.1384	36.8671	45.8441	42.9475	43.9324	42.9699	50.376	57.3632	61.5401	56.3791	54.9722	45.9118	59.9038	38.4972	34.0667	36.9191	34.9707	33.9176	38.1889	35.4079	36.1306	33.8786	33.3924	32.1619	33.1831	36.3906	41.7874	42.2368	37.435	AtORM1; ORM1 (Orosomucoid-like 1)
AT1G01240	69.1475	86.5076	67.8819	76.5141	58.4268	61.8112	57.1579	62.6708	36.4025	37.1849	32.6919	31.5907	36.6758	33.2753	39.3406	25.9291	44.5707	40.525	38.6579	37.1833	34.9114	34.6348	35.2381	49.7308	24.5685	22.6357	22.8977	22.7418	31.6114	37.974	29.5842	28.8852	transmembrane protein
AT1G01250	4.20834	13.4647	11.6319	9.42227	3.58599	4.78485	4.55838	3.89473	1.78164	3.74598	3.81955	4.21914	1.6234	1.0552	1.40747	1.95032	2.24093	3.10675	2.14425	2.0553	1.41469	0.846452	0.67812	1.52437	0.781016	1.21327	0.441927	1.22716	1.00253	0.601936	0.758235	0.0826966	Integrase-type DNA-binding superfamily protein
AT1G01260	6.64732	6.93444	5.9292	6.80116	6.46564	6.80009	6.0586	6.88088	6.16805	5.5653	4.94566	5.41666	5.39199	5.91436	6.08456	5.53605	7.55872	7.24154	5.97536	7.21646	7.64948	9.0928	7.19735	8.69012	7.32611	7.20448	8.9044	9.47731	7.24921	7.17142	7.40388	7.66868	bHLH013; bHLH13; JAM2 (Jasmonate Associated MYC2 LIKE 2)
AT1G01270	0	0	0	0	0	0	0	0	0	0	0	0	0	0	0	0	0	0	0	0	0	0	0	0	0	0	0	0	0	0	0	0	tRNA-Gln (anticodon: CTG)
AT1G01280	0	0	0	0	0	0	0	0.0301265	0	0	0	0	0	0	0	0	0.0401383	0	0	0	0	0	0	0	0	0	0	0	0	0	0	0	CYP703; CYP703A2 ("cytochrome P450, family 703, subfamily A, polypeptide 2")
AT1G01290	11.494	14.4336	13.3773	12.9443	10.05	11.4407	10.4828	10.7885	11.3299	11.3192	10.9108	10.4232	11.4256	10.6151	10.8649	12.8317	19.4733	15.959	18.2504	18.7384	12.0031	13.3929	12.6742	15.8414	16.7492	15.1622	15.3596	14.8593	16.346	16.0793	16.3015	16.391	CNX3 (cofactor of nitrate reductase and xanthine dehydrogenase 3)
AT1G01300	42.3419	36.8688	49.9532	40.6782	45.9345	43.5187	39.9852	34.5259	137.569	138.345	129.399	125.231	92.6889	101.269	79.1279	104.33	16.0483	17.8271	16.426	20.662	18.8404	22.6206	24.0225	10.4562	38.8223	36.7676	38.3338	41.6153	32.0992	30.1842	25.6323	30.262	Eukaryotic aspartyl protease family protein
AT1G01305	0	0	0	0	0	0	0	0	0	0	0	0	0	0	0	0	0	0	0	0	0	0	0	0	0	0	0	0	0	0	0	0	hypothetical protein
AT1G01310	0.557402	1.26794	0.0630549	0	0	0.155881	0	0.0488517	0.0906473	0.219095	0.0974924	0.153333	0.0402	0	0.0448667	0.161169	0	0	0	0	0	0	0	0.15769	0	0	0	0	0.0710228	0	0	0	CAP (Cysteine-rich secretory proteins Antigen 5 and Pathogenesis-related 1 protein) superfamily protein
AT1G01320	64.948	64.2812	68.0391	61.6699	61.9729	55.149	61.516	55.6106	69.1641	57.4914	51.0573	56.6222	55.9555	50.8743	44.759	60.5932	60.0391	60.7332	60.6925	59.7656	55.4746	65.4776	60.1519	49.062	80.5017	82.2114	80.2503	75.5986	64.1855	66.854	64.9259	76.0303	REC1 (REDUCED CHLOROPLAST COVERAGE)
AT1G01335	0	0	0	0	0	0	0	0	0	0	0	0	0	0	0	0	0	0	0	0	0	0	0	0	0	0	0	0	0	0	0	0	AREP1 (auxin-responsive endogenous polypeptide 1)
AT1G01340	8.19012	3.24667	3.91131	2.53643	2.75027	2.31714	1.95445	2.71216	1.64422	3.16279	1.78339	2.21578	1.53914	2.37456	1.69211	1.97051	3.06625	1.76857	2.11203	2.21405	6.10528	4.73438	5.53203	10.9803	2.43697	2.38451	2.07362	2.31196	3.40336	3.90427	3.89653	3.3844	ACBK1; ATCNGC10 (cyclic nucleotide gated channel 10); CNGC10 (cyclic nucleotide gated channel 10)
AT1G01350	13.7711	14.4235	14.3684	12.3734	11.8611	12.7306	11.2846	10.7218	12.4824	13.569	11.7566	9.98275	13.1003	12.4229	13.0751	12.2079	17.8849	16.0146	22.735	17.0894	19.4305	18.8313	18.6886	21.073	17.8145	15.983	19.7491	17.5465	17.8613	18.2106	19.1963	17.3592	Zinc finger (CCCH-type/C3HC4-type RING finger) family protein
AT1G01355	0.439611	1.78369	0.45007	0.588503	0.355979	0.391456	0.736176	0.812361	0	0	0.151039	0.836284	0.182688	0.449298	0.440313	0	0.0770757	0.155296	0.321462	0.397796	0.282801	0	0	0.365958	0	0	0	0	0.353139	0.312659	0.0696408	0.64391	Putative endonuclease or glycosyl hydrolase
AT1G01360	23.7468	29.7825	28.0699	22.7365	15.5989	19.534	16.4072	17.7294	11.2337	13.5119	15.36	13.7093	8.92837	10.7547	9.9251	9.60643	20.0764	16.3958	17.6837	21.0576	16.0412	14.7426	16.8886	20.0915	12.5511	11.6227	12.6013	10.833	13.6266	10.9423	13.3809	14.3667	PYL9 (PYRABACTIN RESISTANCE 1-LIKE 9); RCAR1 (regulatory component of ABA receptor 1)
AT1G01370	0.795401	0.510407	0.318801	0.330366	1.10183	0.275238	0.300165	0.176782	1.62784	1.81619	1.79957	1.52644	1.08305	0.787811	0.644553	1.03654	1.07849	1.9416	1.06723	0.831109	1.0523	1.99257	2.36407	0.887846	2.63814	2.14661	2.18058	2.84568	1.00045	0.913201	0.864172	1.16848	CENH3 (CENTROMERIC HISTONE H3); HTR12
AT1G01380	3.35105	4.53147	5.02505	6.65065	2.65025	2.47306	2.78789	1.50683	2.33267	3.64934	3.94066	3.2891	0.394233	2.23931	1.88131	0.429764	1.01732	1.32774	1.6994	1.58012	0.156762	0.153981	1.36226	0.507493	1.90185	1.43835	1.58387	1.46932	0.457694	0.14345	0.158357	0.151682	ETC1 (ENHANCER OF TRY AND CPC 1)
AT1G01390	3.52571	8.33523	5.14971	5.78112	2.50885	2.7138	2.53311	3.29243	0.224215	1.08155	0.974128	1.00738	0.397072	0.526438	0.461026	0.288906	4.17627	4.18765	3.68451	3.65659	1.75831	0.965355	1.05753	2.23312	0.418628	0.673489	0.534494	0.303474	0.228091	0.334791	0.460177	0.251207	UDP-Glycosyltransferase superfamily protein
AT1G01400	0	0	0	0	0	0	0	0	0	0	0	0	0	0	0	0	0	0	0	0	0	0	0	0	0	0	0	0	0	0	0	0	hypothetical protein
AT1G01410	0	0	0	0	0	0	0	0	0	0	0	0	0	0	0	0	0	0	0	0	0	0	0	0	0	0	0	0	0	0	0	0	APUM22 (pumilio 22); PUM22 (pumilio 22)
AT1G01420	10.1502	9.44407	7.80122	8.92161	7.41375	5.21858	5.44227	5.79403	2.35116	3.77063	2.9698	3.23061	3.09155	2.94043	4.05797	2.87657	5.03927	3.51171	3.62551	3.85256	4.00591	3.1006	2.41366	4.04831	1.08392	1.156	0.8477	0.84394	1.3837	2.15464	1.67478	2.10084	UGT72B3 (UDP-glucosyl transferase 72B3)
AT1G01430	33.3117	36.9496	37.3541	44.5789	33.8342	29.9574	40.1933	40.046	34.2756	31.3603	32.3533	32.4877	25.1722	22.6448	21.5781	26.5883	18.7063	23.5044	20.5852	22.5599	16.9481	19.1854	17.2336	12.4569	17.4869	17.4947	16.127	17.2848	16.7452	17.6901	15.5902	17.3699	MOAT3 (mannan O-acetyltransferase 3); TBL25 (TRICHOME BIREFRINGENCE-LIKE 25)
AT1G01440	11.7565	13.6858	13.0398	12.2109	12.4842	12.3859	11.6613	15.2489	7.27272	7.46584	6.35795	6.69399	7.62229	8.28834	7.97765	6.8957	8.08741	8.29625	8.25654	8.4338	8.92755	8.46236	8.89586	10.5713	8.1037	7.46058	7.95205	8.99532	7.37637	6.56319	7.9274	7.70324	hypothetical protein (DUF3133)
AT1G01448	12.5056	16.9059	11.0341	11.7673	10.5962	12.1379	12.3953	13.1632	5.83591	6.55785	5.63878	6.8053	8.13381	8.2498	7.32897	7.9307	6.25373	6.76765	5.69022	6.37581	4.05572	5.54502	4.02904	4.842	5.47159	4.72879	4.54438	4.89171	4.59877	3.95121	4.57902	4.8844	Potential natural antisense gene
AT1G01450	0.280233	0	0.377326	0	0	0.104471	0	0	0.0606325	0	0	0	0	0.0304067	0	0	0.225986	0.257603	0.17654	0.272154	0.120493	0.203764	0.119112	0.16557	0.211816	0.384882	0.127484	0.430135	0.0410163	0.11163	0.0830644	0.161437	Protein kinase superfamily protein
AT1G01453	0.198046	0.0316137	0	0	0	0.0353338	0	0	0	0	0	0	0	0	0	0	0	0	0	0	0	0	0	0.08003	0	0	0	0	0	0	0	0	late embryogenesis abundant hydroxyproline-rich glycoprotein family protein
AT1G01460	0	0.0496601	0	0.0336258	0	0.0260943	0	0.157745	0	0	0	0	0	0	0	0	0	0	0	0	0	0	0	0	0	0	0	0	0	0	0	0	ATPIPK11; PIPK11
AT1G01470	200.988	167.113	157.026	138.109	177.36	146.129	163.702	193.892	86.507	104.684	89.6315	113.161	134.036	150.362	159.839	130.369	195.045	143.027	149.454	151.699	145.456	122.702	76.6306	194.577	22.8475	25.2488	21.8114	23.9579	57.9228	56.1487	69.7054	51.8031	AtLEA14 (Arabidopsis thaliana Late Embryogenesis abundant 14); LEA1; LEA14 (LATE EMBRYOGENESIS ABUNDANT 14); LSR3 (LIGHT STRESS-REGULATED 3)
AT1G01471	0	0	0	0	0	0	0	0	0	0	0	0	0	0	0	0	0	0	0	0	0	0	0	0	0	0	0	0	0	0	0	0	unknown protein
AT1G01480	0.170758	0	0.0843008	0.0293326	0.284479	0.234785	0	0.298154	0.0829707	0.128415	0.101538	0.0224438	0	0.128539	0.0977516	0	1.58952	0.693806	0.688186	0.319021	1.10151	3.29606	0.755747	5.08885	0.0269046	0.0305201	0.026848	0	0.0515551	0.533955	1.6259	0.504718	ACS2 (1-amino-cyclopropane-1-carboxylate synthase 2); AT-ACC2
AT1G01490	69.2031	96.8412	74.0227	89.6906	68.0907	67.1633	57.0559	78.0649	29.4326	31.5355	28.5524	29.8769	36.0689	32.9831	42.7998	20.7799	79.8132	76.3782	75.9465	79.4085	68.4478	68.4643	62.2288	92.9813	39.5359	45.3936	41.8868	44.7596	56.9408	67.295	69.8226	63.972	AtHMP01 (Heavy Metal Protein 1)
AT1G01500	21.9305	20.6803	20.9538	22.9436	20.7184	20.6999	22.3771	23.2526	18.5551	21.4567	19.1747	20.402	22.1886	21.8578	21.8706	25.0951	16.0711	16.4527	14.5334	16.7305	14.3064	13.8781	14.2074	15.2038	18.45	18.1958	17.7756	16.2385	13.5339	15.6154	13.6993	16.1307	Erythronate-4-phosphate dehydrogenase family protein
AT1G01510	16.9783	13.7243	17.4498	18.1014	40.5339	40.9239	42.246	52.13	16.5836	17.5474	15.885	18.2302	24.8074	24.8531	24.9538	26.4159	14.7787	16.1711	14.5732	15.7711	14.3862	14.2743	14.566	12.0787	16.2067	17.8432	17.7847	16.954	14.1677	14.3902	13.7314	14.6965	AN (ANGUSTIFOLIA); DOQ (DETORQUEO)
AT1G01520	0.804721	0.918904	0.659135	0.488247	1.35654	0.560553	1.12123	0.244691	0.180189	0.0899364	0.450801	0.183434	0.0960618	0.0292519	0.197963	0.197703	0.969381	0.661283	0.636157	0.325554	0.5342	0.525663	0.283259	0.103801	0.24234	0.268336	0.53848	0.0456337	0.533321	0.493296	0.236161	0.187161	ASG4 (ALTERED SEED GERMINATION 4); REV3 (REVEILLE 3)
AT1G01530	0.452606	0	0	0	0.0930745	0	0	0	0	0	0	0	0.33935	0.680182	0.0629313	0.14922	0.111792	0	0	0	0.402223	0.303552	0.29576	0.828392	0	0.119071	0	0	0.406026	0.276924	0.204175	0.099149	AGL28 (AGAMOUS-like 28)
AT1G01540	33.3237	35.0181	39.2373	40.369	38.206	35.8905	36.4099	33.4022	49.5615	52.4985	45.0848	46.9213	38.9206	35.2207	37.66	33.2343	32.2615	37.3366	34.7684	37.4382	30.8429	39.7901	40.138	25.8621	48.1581	50.9297	50.6947	51.0483	43.5938	47.693	39.611	46.3133	Protein kinase superfamily protein
AT1G01550	152.748	144.703	131.404	127.564	110.734	116.913	102.481	108.082	74.9987	87.1488	78.5437	86.9952	73.8602	79.8776	72.7812	77.8218	103.215	93.0164	93.4653	92.3822	107.062	96.232	91.9514	138.661	67.6298	61.1574	64.216	65.3976	81.7027	85.2726	85.053	74.5703	BPS1 (BYPASS 1)
AT1G01560	5.99835	1.30323	1.73877	1.86234	3.71363	3.01577	1.41507	2.30167	2.07637	3.52646	1.88875	3.1754	5.32394	7.00272	5.63197	5.20595	12.1026	3.1	4.06417	2.46915	14.6105	14.2804	10.4	25.0387	10.1944	9.93188	12.9207	12.0794	11.7922	9.94327	10.6542	6.8863	ATMPK11 (MAP kinase 11); MPK11 (MAP kinase 11)
AT1G01570	1.33049	1.00768	1.19921	0.66001	1.07838	0.67568	0.859863	0.658377	1.23316	1.02439	1.76948	1.24171	0.573862	1.35825	0.904921	0.899462	0.736546	0.675628	0.644289	0.679967	0.909704	0.431777	0.819017	0.672721	0.980632	0.960284	0.818982	0.859086	0.48729	0.713963	0.595218	0.723188	transferring glycosyl group transferase (DUF604)
AT1G01580	0.290049	1.48107	0.951865	0.474423	0.186409	0.360717	0.354592	0.229896	0.176822	0.677408	0.731392	0.658877	0.219381	0.25056	0.334871	0.376857	0.819571	0.472165	0.560891	0.88139	0.133099	0.120675	0.395286	0.501476	0.352447	0.0612611	0.365163	0.178505	0.218343	0.182164	0.268266	0.311668	ATFRO2 (FERRIC REDUCTION OXIDASE 2); FRD1 (FERRIC CHELATE REDUCTASE DEFECTIVE 1); FRO2 (ferric reduction oxidase 2)
AT1G01590	0.246141	0.136706	0.159318	0.264624	2.15882	2.4351	2.79801	2.35506	0	0	0.047827	0.017468	3.83206	3.68834	4.57894	4.08491	0.0648807	0.0825931	0.171759	0	0	0.170788	0.0558039	0.209229	0.0399792	0	0	0	0.133391	0.206607	0.269926	0.167626	ATFRO1 (FERRIC REDUCTION OXIDASE 1); FRO1 (ferric reduction oxidase 1)
AT1G01600	0.0469883	0.264228	0	0	0.914394	0.157905	0.259913	0.134521	3.58424	2.49765	2.21508	3.95201	3.06717	2.82542	3.23625	3.19599	0.224881	0.0857374	0.0220825	0.134812	0.159249	0.120425	0.256832	0.146505	1.73828	1.37458	1.77126	1.41458	0.524451	0.383026	0.346828	0.357431	CYP86A4 ("cytochrome P450, family 86, subfamily A, polypeptide 4")
AT1G01610	41.8149	46.972	47.6483	41.6951	57.7327	49.7473	44.1678	45.0296	68.5206	66.9646	57.8123	65.1723	55.6028	54.7459	47.6576	67.8498	21.0107	21.7195	20.5679	21.9768	14.7453	17.5376	18.8871	9.46514	31.5388	30.7222	28.8355	29.9492	28.1058	27.261	23.3017	31.3228	ATGPAT4 (GLYCEROL-3-PHOSPHATE sn-2-ACYLTRANSFERASE 4); GPAT4 (GLYCEROL-3-PHOSPHATE sn-2-ACYLTRANSFERASE 4)
AT1G01620	178.538	163.923	231.028	245.878	297.668	358.993	311.173	438.075	208.818	213.155	248.351	189.153	222.905	203.994	187.544	175.546	125.546	149.941	136.201	143.869	81.8279	95.9547	123.925	64.2165	157.789	162.248	156.783	160.985	100.387	105.797	67.3737	91.7567	PIP1;3 (PLASMA MEMBRANE INTRINSIC PROTEIN 1;3); PIP1C (plasma membrane intrinsic protein 1C); TMP-B
AT1G01630	58.6752	43.6587	50.7852	50.041	40.1861	37.6909	29.9892	34.1322	70.3621	73.073	80.4364	73.3084	65.8238	60.2788	57.1456	58.6561	34.3905	42.2199	43.6513	38.278	52.4479	52.8667	55.1839	44.553	50.9564	47.2413	46.6049	49.5756	47.8578	42.141	36.0911	41.4421	Sec14p-like phosphatidylinositol transfer family protein
AT1G01640	10.3597	8.27872	8.66117	7.64296	9.06372	12.6626	9.80113	11.2733	5.95324	6.14311	6.09823	5.71712	8.41295	9.31539	10.243	10.1826	5.57277	5.28337	5.35614	5.55118	7.63274	5.82125	5.93692	8.52036	3.29174	2.58853	2.80468	2.96332	7.04108	9.17599	10.734	8.04888	BTB/POZ domain-containing protein
AT1G01650	19.9442	23.9367	23.2185	22.99	19.4022	19.6542	22.0273	20.7655	24.0147	22.8854	20.6669	21.7332	22.793	24.1554	24.2555	29.9	10.9671	9.36609	8.65156	9.08591	15.8059	16.8281	15.8715	20.7524	12.1053	13.1428	13.708	13.6075	21.4019	24.0518	21.3981	20.4336	ATSPPL4 (ARABIDOPSIS THALIANA SIGNAL PEPTIDE PEPTIDASE-LIKE 4); SPPL4 (SIGNAL PEPTIDE PEPTIDASE-LIKE 4)
AT1G01660	0.76755	0.763271	0.838126	0.499485	0.838936	0.941765	0.717553	0.705961	2.2177	3.05919	2.59367	3.15736	2.26873	2.73096	1.9504	1.03564	1.11781	1.02232	0.8984	1.13653	1.59518	1.27033	1.44072	1.97881	2.51567	2.0546	3.18664	2.27565	3.01602	3.00537	3.45996	2.53326	RING/U-box superfamily protein
AT1G01670	2.65684	2.8614	2.27686	2.71766	1.67165	2.7647	1.93055	2.67613	6.99554	5.90073	7.65266	5.27691	5.94001	6.21835	6.00043	5.70795	3.24458	2.81958	2.88056	3.4471	3.30845	2.91923	2.12357	4.18342	6.9492	6.45513	6.31825	6.46005	7.42696	7.88656	6.69353	6.72134	RING/U-box superfamily protein
AT1G01680	22.8585	0.281481	1.55683	0.489007	5.68819	0.935901	0.747771	1.96571	0.335658	0.113312	0.198527	0.498719	0.280549	0.368099	0.672075	0.812337	23.9808	1.82508	4.57287	0.64835	32.6662	21.3086	19.7048	65.3086	0.413016	0.465244	0.117398	0.326936	2.61539	4.48427	4.93614	3.10818	ATPUB54 (PLANT U-BOX 54); PUB54 (plant U-box 54)
AT1G01690	1.84168	2.38524	2.48023	1.64356	1.07567	1.65913	0.945266	1.29009	5.01753	4.7369	4.70213	4.46993	3.15205	2.71032	3.43432	2.81354	1.92586	2.11484	2.18343	3.16877	2.80435	2.34777	3.04676	2.89079	5.60524	6.2239	6.41133	5.32399	4.04131	4.05636	4.68936	4.18911	ATPRD3 (ARABIDOPSIS THALIANA PUTATIVE RECOMBINATION INITIATION DEFECTS 3); PRD3 (putative recombination initiation defects 3)
AT1G01695	0.393048	0.370978	0.180694	0.0733407	0	0.257624	0.23102	0.174381	0	0.150248	0.136544	0.207367	0.291249	0.0983154	0.213009	0.200889	0.231023	0.0440595	0.228764	0.139015	0.244094	0.203903	0.119891	0.288882	0.254605	0.0954027	0.25525	0.156489	0.202473	0.146862	0.0822718	0.0395747	TRM33 (TON1 Recruiting Motif 33)
AT1G01700	0.42575	0.306533	0.412378	0.429554	0.330577	0.335897	0.442893	0.539698	1.13511	1.21494	1.00541	1.20073	1.06045	0.860151	1.18018	0.699559	0.703029	0.435604	0.451622	0.728932	0.878445	1.08062	0.916753	0.658441	0.991217	1.12867	0.81183	1.28167	1.5064	1.05033	1.08517	1.29619	ATROPGEF2; ROPGEF2 (ROP (rho of plants) guanine nucleotide exchange factor 2)
AT1G01710	22.2613	24.3704	23.394	22.7358	17.3137	19.6879	22.2239	22.059	23.3478	21.8225	20.6471	25.0594	21.4975	20.1196	22.8243	23.429	20.5448	20.4146	19.6799	19.9836	18.8417	17.2744	18.8347	17.1935	18.1597	19.1471	19.2889	20.0852	20.1959	21.7707	19.3678	21.598	acyl-CoA thioesterase II
AT1G01715	0.477198	0.69944	0	0.0782353	0	0.305909	0.248517	0.377067	0.692982	0.164627	0.503978	0.619504	0.865196	0.76466	0.42585	0.315433	0.0932925	0	0.0907132	0	0.0845452	0	0	0	0	0	0	0	0	0.149759	0	0	hypothetical protein
AT1G01720	20.2682	39.4782	25.1988	23.1413	16.5691	19.6647	16.869	18.3324	3.69801	5.38572	4.99348	5.77078	4.86607	6.2756	7.6797	6.08819	33.5002	26.8656	26.1858	30.0045	22.5285	23.7195	19.1351	24.9491	16.569	18.2261	18.9114	13.5385	17.4906	22.149	24.6357	25.8547	ANAC002 (Arabidopsis NAC domain containing protein 2); ANAC2; ATAF1
AT1G01725	50.0832	65.7402	44.8196	64.3522	36.1352	64.7837	57.5748	69.6516	42.2794	40.0142	48.6154	40.6338	59.7243	67.6089	63.1257	44.9318	48.6342	45.5875	47.2926	35.0444	38.6787	43.2532	35.0182	52.8656	28.4417	22.5056	23.1551	25.6376	43.8337	41.0198	50.2688	41.638	adenylosuccinate synthetase
AT1G01730	46.2904	50.2777	48.9835	41.4731	27.1105	40.0821	41.1915	40.9882	28.371	32.9615	36.1889	35.9269	30.7256	33.0203	30.8604	33.5664	40.3357	39.49	36.7983	37.2716	42.6543	40.8264	41.1069	67.7095	23.9004	24.7669	24.3745	22.6556	30.2799	35.6308	27.2673	27.1193	hypothetical protein
AT1G01740	1.85286	3.57586	1.66926	2.13381	1.38016	2.6808	2.55251	2.39978	1.73091	1.60775	1.31279	1.83214	1.1137	1.62091	1.45283	1.38912	3.22272	2.34748	2.75229	2.74381	2.89615	2.99575	2.41612	2.64798	3.70847	2.78108	2.81362	2.30689	3.63758	4.6889	4.1222	4.56359	BSK4 (brassinosteroid-signaling kinase 4)
AT1G01750	0	0	0	0	0	0	0	0	0.110597	0.254534	0.0527866	0	0	0.171842	0	0.126982	0.135629	0	0	0	0.0648136	0.0596085	0.128254	0	0	0.156398	0	0.193343	0.256633	0	0.177211	0	ADF11 (actin depolymerizing factor 11)
AT1G01760	0.534935	1.19864	2.08625	1.5126	1.0119	0.507273	0.983065	1.00393	0.713821	1.29164	0.455556	1.21299	0.685702	0.641657	0.425215	1.45679	1.30849	1.71456	1.40184	2.07923	1.08142	1.57876	2.2428	1.54468	1.47418	2.1364	1.93707	2.10592	1.77844	2.40041	2.29806	1.66432	AtTAD1; TAD1 (ortholog of yeast Tad1)
AT1G01770	8.16168	9.86637	10.6712	10.4479	7.66003	9.01645	8.46044	8.06904	8.65985	6.47349	6.09171	7.57193	7.6213	6.43005	5.8427	8.07953	10.9069	10.1269	9.49942	10.4936	7.77528	8.39886	8.73469	7.92422	14.4142	13.1156	12.1831	13.0896	12.7619	14.5742	15.5423	15.6592	propionyl-CoA carboxylase
AT1G01780	13.6223	15.7736	12.4551	13.3742	10.3787	10.464	11.7486	11.702	11.1096	13.5106	12.065	11.8582	10.3888	10.6743	7.95361	10.8056	13.4319	9.22951	9.44248	9.69976	9.26056	10.1509	9.7415	9.69449	12.3657	12.5885	11.4844	10.8367	11.8966	11.9568	11.0209	12.5036	PLIM2b (PLIM2b)
AT1G01790	40.3826	46.5766	51.3992	49.8995	28.6758	25.7316	31.4015	28.5892	32.3303	32.5078	31.5476	31.9553	21.3056	16.7306	18.9852	18.9797	36.313	37.7135	35.0485	36.4235	20.5785	24.8493	27.495	17.9208	28.07	29.4108	29.8792	31.5271	23.5864	23.5795	19.7397	23.1689	ATKEA1 (K+ EFFLUX ANTIPORTER 1); KEA1 (K+ efflux antiporter 1)
AT1G01800	55.2714	55.8845	49.2693	59.5803	53.8572	71.1295	57.5614	60.956	66.9147	84.3332	85.8436	97.1625	88.0423	92.5655	84.7465	80.2979	53.2465	55.2932	50.8316	52.7253	55.6596	53.7322	53.283	55.14	61.9009	58.3691	57.2336	61.5488	76.5963	79.8955	71.2043	75.124	NAD(P)-binding Rossmann-fold superfamily protein
AT1G01810	0.368395	1.35284	0.324578	0	1.11125	0.893238	0.469116	1.79216	1.10683	2.39944	0.657463	1.08143	0.872564	1.15294	1.13322	0.832143	2.19502	0.543457	1.15555	1.37966	3.18725	2.04738	0.67413	2.22366	1.25007	1.22292	1.44025	1.00705	0	0.458318	0.513535	1.01508	hypothetical protein
AT1G01820	64.0465	79.9677	74.3749	72.4093	66.6334	76.9828	68.5679	82.2668	48.9996	52.0972	54.9421	47.1594	51.8986	47.1613	51.213	45.1066	78.957	80.3158	74.1019	78.7973	76.5271	74.4958	71.1238	97.5263	49.6609	49.9319	48.7981	47.922	63.4081	66.0063	68.8364	68.3236	PEX11C (peroxin 11c)
AT1G01830	15.5037	20.6138	17.0517	14.2539	21.3136	28.1951	19.0306	19.5886	9.09902	11.3607	9.62787	11.733	21.1558	21.0067	27.9331	18.4998	8.47893	7.09723	7.84294	8.62933	7.13403	5.37713	8.0577	8.05329	8.40821	9.61921	7.08018	8.53164	13.3412	12.2618	11.6751	10.5143	ARM repeat superfamily protein
AT1G01840	0.726255	2.22624	1.92371	2.06611	1.48612	3.35846	2.1115	1.76867	1.86515	1.30216	1.86202	1.53119	2.66325	1.64494	0.930954	1.54206	0.601423	1.41506	1.90647	1.17276	0.599523	1.1501	1.7838	0.439688	1.13967	1.67571	1.62416	1.21204	0.762133	0.909796	0.380899	1.00823	AP2-like ethylene-responsive transcription factor SNZ
AT1G01860	11.4347	11.5364	7.51228	9.653	9.28912	9.54978	9.52895	9.63446	16.2746	14.4839	15.427	13.1375	13.7703	13.6341	10.5767	12.9379	13.8689	14.4659	13.1918	13.8335	10.9882	11.1453	12.1661	8.23314	17.1271	18.4943	17.5086	16.1647	13.3121	13.0229	12.5896	13.2854	PFC1 (PALEFACE 1)
AT1G01870	0	0	0	0	0	0	0	0	0	5.51005	0	0	0	0	1.48215	0	0	0	0	0	0	0	0	0	0	0	0	0	0	0	0	0	tRNA-Val (anticodon: TAC)
AT1G01880	0.590375	0.535117	0.930862	0.497453	0.700629	0.868804	0.46965	0.747761	0.914891	1.08942	0.606221	0.641062	0.499294	0.696701	0.419364	0.555499	0.60019	0.695309	0.799071	0.496687	0.576362	0.786621	0.681389	0.729547	0.755095	1.04209	1.17386	1.16001	0.507354	0.28978	0.62466	0.498439	AtGEN1; GEN1 (ortholog of HsGEN1)
AT1G01890	0	0	0.597182	0.667672	0.28898	0.474831	0	0	0.181948	0	0	0	0	0	0	0	0	0	0	0	0	0	0	0	0	0	0	0	0	0	0	0	tRNA-Lys (anticodon: CTT)
AT1G01900	1.69012	0.760371	2.04196	1.24864	2.31825	0.937847	1.43375	0.502279	6.23239	4.77967	3.92025	4.01673	2.41564	2.30025	2.14102	2.5327	0.840392	1.87629	1.74812	1.40583	1.04905	1.24337	2.60027	0.668003	3.16988	3.38651	3.34936	3.53344	1.02732	0.69277	0.967738	1.0006	ATSBT1.1; SBTI1.1
AT1G01910	27.6295	25.8972	28.7081	29.0649	75.9562	82.7506	81.1053	109.466	32.0462	26.3036	31.3311	33.5473	61.7452	61.0494	68.6856	54.7508	25.8121	26.7482	27.2572	27.5405	29.968	31.9026	32.3505	28.636	33.1522	31.1628	32.6086	33.9442	30.135	28.4639	29.1346	27.1979	AtGET3a (Guided Entry of Tail-anchored protein 3a); GET3a (Guided Entry of Tail-anchored protein 3a)
AT1G01920	4.55478	4.21967	6.06651	3.79328	4.3961	3.72966	3.30787	2.77946	9.77881	10.7311	9.76628	8.85007	7.67843	7.27594	7.7059	7.41881	5.81088	5.04066	7.09664	6.64108	6.40429	6.05177	5.94199	3.39977	11.2693	12.2991	12.0257	13.4524	9.46347	9.1993	9.20079	10.375	SET domain-containing protein
AT1G01930	8.19628	8.21058	7.75422	8.5004	9.21546	7.87988	6.92254	7.14474	9.09175	8.37602	8.69937	7.4081	8.84676	8.49927	8.02312	6.94073	11.6874	11.8444	11.5726	11.2533	10.5933	9.07428	9.80306	10.9324	13.0384	14.0115	14.0374	12.0775	13.0135	11.4351	11.3602	12.4134	zinc finger protein-like protein
AT1G01940	18.1874	25.5609	13.7738	15.8481	13.3846	12.5761	15.3223	17.9443	21.8426	22.8724	23.7866	20.8413	15.5013	19.7314	16.8638	19.4679	11.8286	9.92718	8.85139	12.3795	15.949	12.6089	12.6679	18.3166	16.5082	18.2252	15.8015	16.3905	20.7135	14.4587	22.937	13.8392	Cyclophilin-like peptidyl-prolyl cis-trans isomerase family protein
AT1G01950	4.87235	4.88186	6.67738	5.1963	5.36522	6.32733	5.20871	6.13498	5.22833	7.23787	6.16887	7.43513	6.86522	7.23932	6.44841	6.31456	7.94226	8.65499	7.45463	9.45272	6.87845	6.96607	7.26048	7.34732	8.63099	7.35295	7.50256	8.04528	8.14179	7.5193	7.70342	8.09538	ARK2 (armadillo repeat kinesin 2); AtKINUb (Arabidopsis thaliana KINESIN Ungrouped clade, gene B)
AT1G01960	17.2249	18.4586	17.7874	15.5473	13.5346	12.8504	15.0001	11.6115	15.0186	15.2053	12.5585	13.8099	13.1723	12.9496	12.115	14.7773	14.9186	15.7565	15.4001	15.3653	17.229	17.1576	17.0707	15.6483	20.7729	20.5381	18.8151	19.5468	20.3061	20.0072	19.1237	19.984	BIG3 (BIG3); EDA10 (embryo sac development arrest 10)
AT1G01970	19.2103	18.3312	19.1851	19.9544	26.0501	25.3727	26.3585	22.0565	33.3342	34.846	36.3366	30.5655	32.1209	31.5524	24.1945	28.3606	22.423	24.5236	21.1868	23.5776	19.9382	22.0069	24.5572	12.1979	23.6985	25.2751	26.5118	24.1454	18.3389	20.0374	17.5526	23.3679	Tetratricopeptide repeat (TPR)-like superfamily protein
AT1G01980	0.497308	0.494315	0.259483	0	0.724428	0	0	0	0	0	0	0	0.03649	0.0448158	0	0	0.138032	0	0	0.0277347	0	0.0487245	0.0240243	0	0	0	0	0	0	0	0	0	AtBBE1; OGOX4 (oligogalacturonide oxidase 4)
AT1G01990	34.1373	37.7374	30.7204	32.8874	34.5134	31.8329	33.0958	39.6361	20.9979	18.1978	16.3111	16.9475	17.0663	16.6331	15.3707	19.5954	11.7258	10.9353	11.2047	11.3212	9.46042	12.8256	10.3234	10.5403	7.26655	8.98944	7.04142	8.39118	8.09888	8.85789	8.98495	8.18571	hypothetical protein
AT1G02000	7.11072	6.55383	8.28237	7.53153	7.45024	6.45402	6.26937	7.25149	6.22196	5.50353	5.84139	5.45429	5.30592	5.28231	4.89405	4.37252	2.78941	2.86544	2.81184	3.1051	2.64595	3.3325	2.96135	2.71937	3.16315	2.61941	3.03869	3.61926	2.40627	3.06352	2.53162	3.01529	GAE2 (UDP-D-glucuronate 4-epimerase 2)
AT1G02010	4.2644	4.51435	4.15764	4.08712	4.74355	4.24409	5.60688	5.01404	3.00352	4.51817	2.68965	3.42943	3.75929	3.3219	4.41645	3.99274	6.11085	5.6904	5.71099	6.22597	3.86329	4.02444	4.03761	3.76871	3.72949	4.02529	3.44186	4.12295	4.27091	4.08126	3.82703	4.08234	SEC1A (secretory 1A)
AT1G02020	20.2578	26.903	20.1415	20.6008	21.9793	20.0862	19.8847	24.9357	11.9471	10.3306	9.32565	11.3303	9.81947	9.8417	8.71418	11.3144	5.77315	5.95842	5.40184	5.50774	4.66062	4.90939	4.66197	3.8399	4.49871	3.95458	3.93148	4.13015	3.76801	3.82135	3.79704	3.61204	nitroreductase family protein
AT1G02030	0	0.136554	0.134662	0.193733	0.110972	0.107379	0.0564136	0.063495	0	0.0566253	0	0.194368	0.0312953	0	0.0531131	0.130387	0.094066	0	0.0929096	0	0.0277824	0.0278178	0.0810868	0.0282381	0.0289583	0	0	0	0	0.0503162	0.0564382	0	C2H2-like zinc finger protein
AT1G02040	0.0690301	0.229018	0	0	0	0.0430656	0.0567246	0	0	0	0	0	0.0320562	0	0	0.0888729	0	0	0	0	0	0	0	0	0	0	0	0	0	0	0	0	C2H2-type zinc finger family protein
AT1G02050	5.2408	6.01924	6.7149	4.6127	7.0587	7.96253	6.99727	8.04018	3.98529	5.44369	4.53896	3.72314	4.68935	5.28745	6.35935	3.85937	5.7499	5.86718	4.98142	6.12766	5.80166	3.96539	3.80206	4.22691	3.67427	4.14698	3.56893	4.28569	5.11415	5.48854	5.55483	5.50431	LAP6 (LESS ADHESIVE POLLEN 6); PKSA (polyketide synthase A)
AT1G02060	2.96972	2.93002	3.43925	2.97486	2.50514	2.96486	2.31596	3.33849	1.77464	2.31146	1.95012	2.35335	2.6889	2.14685	2.32992	3.1429	4.09011	4.31964	4.05938	3.8483	4.13171	3.80157	3.41759	3.70138	3.29934	3.43311	4.59564	3.66928	3.91049	4.54933	4.28387	3.6842	Tetratricopeptide repeat (TPR)-like superfamily protein
AT1G02065	0.11049	0.121148	0.127996	0.082828	1.41178	0.13108	0.0352037	0.129595	1.67612	1.20187	1.35757	1.0696	0.234665	0.169231	0.0211137	0.272925	0.0244696	0.0234329	0	0	0	0	0.0206182	0	0.192181	0.104643	0.507098	0.298563	0.0426577	0	0.0212121	0	SPL8 (squamosa promoter binding protein-like 8)
AT1G02067	0	0	0	0	0	0	0	0	0	0	0	0.726782	0	0	0	0	0	0	0	0	0	0	0	0	0	0	0	0	0	0	0	0	hypothetical protein
AT1G02070	0.302197	0.340297	0.233451	0.167855	0.155963	0.332878	0.606526	0.190132	0.977942	0.893154	0.769681	1.15399	0.152221	0.493221	0.45182	0.202471	0	0.520348	0.2152	0.22313	0	0	0.386143	0	0.0996326	0	0	0	0	0	0	0	zinc ion-binding protein
AT1G02074	0	0	1.26341	0	2.44037	3.59464	0	0	0	0	0	0	0	0	0	0	0	0	0	0	6.51759	11.2369	0	5.40688	0	13.489	0	12.5357	4.46152	7.72496	3.76585	0	unknown protein
AT1G02080	21.2195	24.4334	24.6884	20.0473	18.3244	19.0199	19.0761	16.9111	16.2859	15.8833	14.2226	17.7488	17.7467	17.5541	17.2766	18.8936	17.0958	16.7616	15.0612	16.9858	15.6137	16.9796	16.352	18.2709	19.8611	20.3235	19.4107	19.1935	19.9481	19.4107	19.7266	20.6396	NOT1
AT1G02090	22.6461	20.7934	19.9213	21.6289	52.3473	69.3019	69.1832	94.5062	28.3539	29.2006	27.9686	24.9761	40.9039	45.9259	56.4337	46.9689	20.7875	20.0661	22.3227	20.7101	24.3909	23.0323	21.9226	21.7816	20.0392	20.7422	24.6431	19.6677	20.6074	16.8312	20.249	17.439	ATCSN7 (ARABIDOPSIS THALIANA COP9 SIGNALOSOME SUBUNIT 7); COP15 (CONSTITUTIVE PHOTOMORPHOGENIC 15); CSN7 (COP9 SIGNALOSOME SUBUNIT 7); FUS5 (FUSCA 5)
AT1G02100	40.2866	50.2501	38.9103	43.4661	48.0586	54.1243	54.2074	52.2958	25.4774	26.0659	23.6806	24.5645	40.7962	41.963	50.7069	47.4144	49.4408	47.9875	48.2822	44.7652	43.1245	40.825	37.4947	48.9166	31.8158	26.8056	29.2354	34.2804	43.8937	42.3076	44.2432	42.7876	LCMT1 (leucine carboxyl methyl transferase 1); SBI1 (SUPPRESSOR OF BRI1)
AT1G02110	13.6416	15.5967	16.7598	13.9243	51.0352	58.5373	52.512	67.4696	17.9884	16.1557	11.5275	13.239	23.66	24.8256	26.368	22.0167	8.9451	8.72979	9.10154	9.01706	4.63653	4.88469	5.30033	4.16562	6.82163	5.17776	5.32091	5.87223	4.70175	4.31545	3.66712	4.26931	bZIP domain class transcription factor (DUF630 and DUF632)
AT1G02120	68.9791	71.1596	70.2796	74.1529	60.2756	69.1832	58.1297	61.519	43.5519	54.4343	48.8877	53.2813	58.9153	62.5606	73.6243	52.7222	83.6634	82.9012	76.5188	81.9422	84.4018	77.1455	84.0951	106.027	67.3371	64.2696	66.637	68.6725	87.534	87.3203	92.6412	81.8238	VAD1 (VASCULAR ASSOCIATED DEATH1)
AT1G02130	47.3281	51.2891	47.8305	44.4771	53.8854	52.6419	63.0429	54.4981	47.4755	49.0843	50.2294	46.5754	50.3107	51.2485	43.4902	53.2256	43.8605	42.7227	43.3769	47.3146	44.6252	41.3712	39.387	45.2816	43.7486	41.0157	42.3466	44.0927	41.0328	40.2711	38.6445	39.0663	ARA-5 (RAS 5); ARA5 (ARABIDOPSIS RAS 5); ATRAB1B (ARABIDOPSIS THALIANA RESPONSIVE TO ABSCISIC ACID 1B); ATRABD2A (ARABIDOPSIS THALIANA RAB D2A); RA-5 (RAS 5); RABD2A (RAB D2A)
AT1G02136	0	0	0	0	0	0	0	0	0	0	0	0	0	0	0	0	0	0	0	0	0	0	0	0	0	0	0	0	0	0	0	0	pseudogene of phagocytosis and cell motility protein
AT1G02140	139.027	113.477	114.431	104.924	156.39	191.455	225.768	283.943	145.155	155.971	148.556	142.507	183.955	204.496	182.143	209.329	149.928	145.603	169.157	155.589	172.706	152.368	157.134	163.896	163.313	178.048	182.959	178.663	150.496	151.379	137.084	156.429	HAP1 (HAPLESS 1); MAGO (MAGO NASHI); MEE63 (MATERNAL EFFECT EMBRYO ARREST 63)
AT1G02145	13.6752	13.5528	10.8745	13.3926	11.0554	12.5796	15.9479	12.0308	14.9569	16.2108	12.8338	13.4104	14.8376	13.7446	13.8464	13.2976	16.3173	16.963	15.7944	17.5192	15.1406	17.4518	15.2646	17.42	17.0206	14.7719	16.7828	16.2727	17.774	17.8688	17.4508	17.837	ALG12 (homolog of asparagine-linked glycosylation 12); EBS4 (EMS-MUTAGENIZED BRI1(BRASSINOSTEROID INSENSITIVE 1) SUPPRESSOR 4)
AT1G02150	63.6005	54.2239	63.4745	61.9848	76.0239	67.625	80.0068	88.1862	89.2337	82.244	72.4948	67.0426	71.5461	65.391	63.4566	71.0278	60.0422	66.7815	62.9938	67.6944	50.1085	52.441	60.913	35.0511	74.1494	78.6153	81.629	76.8164	46.7496	45.2698	45.0904	55.856	Tetratricopeptide repeat (TPR)-like superfamily protein
AT1G02160	102.184	111.88	99.0779	109.284	99.5122	139.42	138.615	145.696	126.656	134.422	160.932	134.491	134.193	169.483	161.996	138.847	94.8546	90.3812	95.9965	86.1883	75.7374	86.3281	81.3051	90.1471	74.1227	86.3739	81.9118	72.9625	74.2366	87.2792	74.9745	88.5872	Cox19 family protein (CHCH motif)
AT1G02170	49.7983	46.0012	39.8485	40.9629	68.6128	69.1485	58.0254	81.249	45.346	54.0024	41.7079	45.0968	58.3744	65.4385	60.9574	70.9177	16.9823	18.0106	18.0937	15.5908	19.5756	19.054	17.2577	24.7406	21.0878	21.0478	19.8186	23.4881	23.587	22.874	23.4243	22.3912	ATMC1 (ARABIDOPSIS THALIANA METACASPASE 1); AtMCP1b (metacaspase 1b); ATMCPB1 (ARABIDOPSIS THALIANA METACASPASE 1B); LOL3 (LSD ONE LIKE 3); MC1 (metacaspase 1); MCP1b (metacaspase 1b)
AT1G02180	3.75519	1.40244	2.1027	4.03014	4.15631	4.00029	4.79864	2.56842	10.1931	8.76602	10.5039	7.4244	7.6952	4.87577	7.66586	7.32882	1.41639	3.98833	3.27847	3.15881	1.57947	2.03449	2.55873	0.641371	3.10512	2.93181	3.24219	2.78562	1.09544	1.45724	2.07916	1.98598	ferredoxin-like protein
AT1G02190	0	0	0	0.0584969	0.220078	0	0.0304687	0	0	0	0	0	0	0.0210044	0	0	0	0	0	0	0.0309731	0.0779583	0.0150807	0	0	0	0.0326887	0	0.0948273	0.0430022	0.0156894	0.0155139	CER1-L1 (ECERIFERUM1-like1)
AT1G02205	35.6845	29.0175	50.6515	32.6847	48.938	45.2747	46.3338	25.368	55.7089	51.8522	56.1153	61.0612	26.5649	19.6927	28.963	44.4572	2.1088	9.1265	9.89238	7.93013	6.67746	10.963	23.0459	2.40647	10.1384	9.27225	9.90706	7.64966	6.94463	5.03791	6.63473	3.69477	CER1 (ECERIFERUM 1); CER22 (ECERIFERUM 22)
AT1G02210	0	0	0	0	0	0	0	0	0	0	0	0	0	0	0	0	0	0	0	0	0	0	0	0	0	0	0	0	0	0	0	0	NAC (No Apical Meristem) domain transcriptional regulator superfamily protein
AT1G02220	1.76586	0.950947	0.51689	0.430277	1.20866	0.888659	0.903038	0.580558	0.415623	0.181103	0.431243	0.276076	0.977378	1.07366	0.846727	0.883392	4.58418	4.21012	4.30284	3.07419	7.25436	13.0196	3.63011	13.2607	0.993096	1.13682	1.61519	0.942179	1.0416	2.11871	2.90126	2.89142	ANAC003 (NAC domain containing protein 3); NAC003 (NAC domain containing protein 3); XVP
AT1G02228	0	0	0	0	0	0	0	0	0	0	0	0	0	0	0	0	0	0	0	0	0	0	0	0	0	0	0	0	0	0	0	0	pseudogene of no apical meristem (NAM) family protein
AT1G02230	3.22151	1.31448	1.34178	2.13684	0.312795	0.778324	0.517231	0.561859	0.120512	0.232247	0.222372	0.157882	0.355218	0.947861	0.839656	0.0352463	0.934521	0.787863	0.546776	0.278034	4.46942	4.11296	3.47248	6.5858	3.28128	6.30455	5.06794	5.31605	5.99313	4.69117	6.03146	4.7108	ANAC004 (NAC domain containing protein 4); NAC004 (NAC domain containing protein 4)
AT1G02250	0	0	0	0	0	0	0	0	0	0	0.208113	0.23877	0	0.156049	0.0731872	0.044342	0	0	0	0	0.272347	0.164203	0.267308	0.17027	0.112809	0.128141	0.625019	0.158387	0.0550056	0.842204	0.279516	0.10744	anac005 (NAC domain containing protein 5); NAC005 (NAC domain containing protein 5)
AT1G02260	7.8403	10.122	9.14052	8.68372	7.6719	7.51885	7.18567	6.25021	2.81992	2.3302	2.7845	3.55142	3.19702	3.13533	3.8941	3.25538	12.3257	12.3219	10.4579	10.2146	11.9213	11.4357	10.1128	14.1184	3.37731	4.55774	3.67154	3.90218	3.82249	4.26739	4.24529	4.52678	Divalent ion symporter
AT1G02270	25.7391	21.4219	19.588	21.8388	15.7175	17.9816	17.0152	16.464	16.9706	22.0541	19.5761	20.6875	15.9366	19.0645	16.8796	16.4143	22.4028	19.2134	17.864	18.7268	20.7895	19.0365	18.0478	22.137	16.4064	17.1048	15.2402	14.7328	19.9347	19.4974	22.2463	20.3564	Calcium-binding endonuclease/exonuclease/phosphatase family
AT1G02280	41.4613	25.0061	41.4054	39.8412	341.102	397.392	401.544	469.925	105.678	98.5156	102.39	81.564	473.028	462.724	482.021	461.731	44.3083	61.4882	59.9236	58.6272	51.8396	64.6885	68.4056	34.2472	120.035	129.406	139.748	129.486	75.6175	78.1251	68.1262	84.5278	ATTOC33; PPI1 (PLASTID PROTEIN IMPORT 1); TOC33 (translocon at the outer envelope membrane of chloroplasts 33)
AT1G02290	5.91654	6.85047	6.69799	6.10404	7.59306	8.05153	7.49436	7.0442	6.4368	4.86309	5.22393	5.71128	7.5683	7.69151	8.45105	8.90637	5.06656	5.07645	4.51168	4.86138	4.89205	4.85357	5.76058	4.42078	4.55588	6.21722	4.83027	5.49719	6.10461	6.57089	7.15512	5.69439	hypothetical protein
AT1G02300	39.4609	65.1509	49.2801	56.2676	37.0088	47.859	56.5341	53.8305	67.2922	78.6044	69.4081	72.3664	61.0119	58.2238	60.3376	50.0628	39.2129	38.0548	33.8487	37.4387	32.6882	30.6922	34.339	39.8619	45.0309	45.5047	46.7016	44.5975	64.523	71.6026	69.3414	71.3423	AtcathB1
AT1G02305	115.959	149.078	128.209	122.589	94.1874	110.283	108.163	138.238	71.9104	65.9641	64.0922	74.4127	82.6632	84.5827	78.9888	84.0784	107.093	97.8351	91.4639	103.435	95.4332	99.6218	87.2009	130.491	54.4599	48.9145	50.5425	48.9728	66.669	79.6737	76.3045	77.6856	AtcathB2
AT1G02310	0.220474	0	0.204411	0.170903	0.0819393	0.098984	0	0.122416	0	0	0.0273194	0	0	0.0287979	0.162281	0	0.660438	0.0450146	0	0.095518	0.313627	2.61373	0.210363	1.67549	0	0	0	0.0404654	0.0416158	0.150402	0.252814	0.0816659	MAN1 (endo-beta-mannanase 1)
AT1G02320	0	0	0	0	0	0	0	0	0	0	0	0	0	0	0	0	0	0	0	0	0	0	0	0	0	0	0	0	0	0	0	0	hypothetical protein
AT1G02330	26.8298	25.3958	20.5101	23.5378	27.6648	33.9556	32.1772	38.1173	19.3688	22.9644	17.6819	19.2718	22.7379	24.6853	29.1832	22.6575	28.7259	32.2548	31.4366	29.4322	34.4309	32.3258	34.3185	43.9796	32.5997	34.1803	32.9219	32.4613	34.7048	33.5696	34.2662	33.6161	CSU2 (COP1 SUPPRESSOR 2)
AT1G02335	13.3261	7.69149	16.5567	10.5763	10.4888	8.84432	10.5168	8.37619	28.3629	23.3436	24.7703	28.3653	16.465	16.6293	12.4904	11.4592	2.62726	3.32751	2.63068	3.15576	3.03732	1.62894	3.39114	2.10638	8.20941	9.94268	8.22486	7.24048	6.52849	4.91093	5.10784	4.97614	GL22 (germin-like protein subfamily 2 member 2 precursor); PDGLP2 (PLASMODESMAL GERMIN-LIKE PROTEIN 2)
AT1G02340	12.1287	3.43074	1.69834	2.47074	2.88393	0.543763	0.59351	0.842714	0.388274	0.363422	0.350878	0.712887	0.122882	0.0591784	0.109122	0.310917	0.885561	0.563013	0.438185	0.745214	1.23394	0.486003	0.478546	1.0628	0.138378	0.0520638	0.183639	0.0426532	1.4055	1.25021	1.3017	1.86529	FBI1; HFR1 (LONG HYPOCOTYL IN FAR-RED); REP1 (REDUCED PHYTOCHROME SIGNALING 1); RSF1 (REDUCED SENSITIVITY TO FAR-RED LIGHT 1)
AT1G02350	3.4034	1.99341	2.92991	2.06999	1.8392	1.36895	2.86295	1.90779	1.95129	1.78782	2.41671	1.87545	1.36115	1.29467	1.01974	1.97003	2.43179	2.68518	1.8456	1.50033	1.36965	1.34627	1.43639	1.06096	1.74571	1.83271	1.74395	1.72039	1.10153	1.64699	1.15662	1.1576	protoporphyrinogen oxidase-like protein
AT1G02360	11.416	4.83058	4.47948	4.10747	3.65411	4.36481	2.99133	1.5172	0.624562	2.27832	0.912641	1.94704	2.28718	2.43166	2.24848	2.07398	4.04756	3.25367	3.6063	2.55192	6.51117	7.16191	5.68153	13.8678	2.32486	2.33308	2.38007	2.19559	3.14664	2.5728	3.48076	3.14607	Chitinase family protein
AT1G02370	3.12028	2.88465	3.52491	2.33784	3.66288	3.50266	3.64613	3.4989	5.35251	5.49111	5.19461	4.14833	4.52283	4.94424	4.85469	5.82276	4.30509	3.22952	5.05375	3.9396	5.71374	5.18879	5.20367	4.89969	7.9138	6.28485	7.50285	7.65984	6.45821	4.79745	5.73003	5.33718	Tetratricopeptide repeat (TPR)-like superfamily protein
AT1G02380	0.945175	1.52004	2.00498	1.68178	1.23223	1.24076	1.79818	1.2883	2.53704	2.01046	2.29863	1.70042	0.697177	1.27643	0.813861	1.43207	1.23296	2.19445	1.28393	2.10086	2.76383	3.07209	2.51312	2.73773	2.49742	2.87114	2.39041	2.30264	1.7198	1.32327	1.32608	1.77376	transmembrane protein
AT1G02390	2.80717	5.88406	4.47224	3.27569	5.66755	3.69324	3.27138	3.97094	0.803523	0.61095	0.339926	0.954063	0.436416	0.85782	0.742338	0.613722	1.17297	0.521988	0.459678	0.520238	1.28128	2.37871	0.607693	2.13821	0.126637	0.113762	0.0751248	0.139719	0.0950896	0.150363	0.482011	0.303226	ATGPAT2 (GLYCEROL-3-PHOSPHATE sn-2-ACYLTRANSFERASE 2); GPAT2 (GLYCEROL-3-PHOSPHATE sn-2-ACYLTRANSFERASE 2)
AT1G02391	0	0	0	0	0	0	0	0	0	0	0	0	0	0	0	0	0	0	0	0	0	0	0	0	0	0	0	0	0	0	0	0	unknown protein
AT1G02400	0.412976	0.275912	0.415428	0.510801	0.677706	0.3729	0.135161	0.338084	0.0134309	0.449584	0.109497	0.39041	0.098662	0.237273	0.280241	0.137761	1.31878	0.841126	0.508135	0.564326	1.17375	2.70532	0.892027	3.92604	0.0485434	0.0991094	0.176455	0.122597	1.12168	0.895964	1.20165	1.18615	ATGA2OX4 (Arabidopsis thaliana gibberellin 2-oxidase 4); ATGA2OX6 (ARABIDOPSIS THALIANA GIBBERELLIN 2-OXIDASE 6); DTA1 (DOWNSTREAM TARGET OF AGL15 1); GA2OX6 (gibberellin 2-oxidase 6)
AT1G02405	2.14219	2.42386	0.739746	2.24558	1.73931	1.30345	0.711431	1.27639	0	0	0	0.145163	0.2338	0.284111	0	0	0.642079	0.136907	0.0697247	0.0711738	0.240884	0.365883	0.058894	0.782825	0	0	0	0	0.0617973	0	0	0	proline-rich family protein
AT1G02410	19.4821	20.8205	13.4297	14.7417	14.6386	13.1474	13.7247	12.1258	16.9512	15.7113	19.0025	15.7567	16.4753	18.5657	15.4207	16.5039	17.774	19.0051	20.6267	16.7353	16.9084	15.1816	16.012	17.1687	18.4592	19.5972	18.9514	19.3122	16.885	16.0652	22.049	15.5962	COX11 (cytochrome c oxidase 11)
AT1G02420	2.31055	2.49699	2.77785	2.59439	2.68378	2.00355	2.76335	1.9722	1.17035	0.973726	2.10086	1.35551	1.62384	0.765316	1.74137	1.948	3.85756	3.73852	2.70551	3.35448	4.26092	3.4987	4.57853	3.76064	3.51826	3.08661	4.19533	3.50944	3.19387	3.24374	4.14108	2.38841	Pentatricopeptide repeat (PPR) superfamily protein
AT1G02430	0.780704	0	0.267467	0	0.136212	0	0.147143	0.491018	0.0478669	0	0	0.302168	0.281523	0.28989	0.0454121	0.111084	0.820227	0.0699846	0.221319	0.148141	2.1755	1.90698	1.24787	2.81688	0.146281	0.32872	0.515752	0.251998	0.460119	0.192665	0.681844	0.533419	ARFD1B (ADP-ribosylation factor D1B); ATARFD1B (ADP-ribosylation factor D1B)
AT1G02440	1.00907	0.291904	0.312879	0.812708	0.157097	1.18847	0.674845	0.565316	0.238359	0.607111	0.906257	0.474822	1.61245	1.87438	2.76405	2.55386	0.276451	0.0982967	0.54833	0	0.64498	0.488012	1.20039	1.48939	0.509928	0.9551	0.600427	0.551308	0.402095	0.363234	0.328543	0.0786127	ARFD1A (ADP-ribosylation factor D1A); ATARFD1A (ADP-ribosylation factor D1A)
AT1G02450	43.7009	3.40007	4.95799	10.3991	18.6786	12.3333	6.95999	6.71917	3.42639	10.6963	4.99737	5.17208	46.3957	62.7037	53.2778	37.3694	6.39442	2.38778	5.26075	0.726145	51.1876	33.4002	46.4674	120.949	13.9228	20.9911	21.6654	19.5332	35.2034	26.634	30.7785	16.3997	NIMIN-1; NIMIN1 (NIM1-interacting 1)
AT1G02460	3.99398	7.19236	5.66398	4.76212	5.1709	4.34729	4.70028	3.52476	2.14884	2.11766	2.23621	2.58341	2.20818	2.69403	2.85712	2.502	1.97541	1.70137	1.96713	2.28243	1.60989	1.50694	1.37984	2.58675	0.924419	1.02498	1.29939	1.5088	0.728541	0.448444	1.02387	0.667894	Pectin lyase-like superfamily protein
AT1G02470	4.43117	3.58489	3.91451	0.47215	0.637207	0.943298	0.94883	1.93963	0.376844	0.897791	0.930696	1.06035	1.43145	1.37696	0.878598	0.912635	4.94395	2.59422	7.82509	3.80348	7.08275	7.64617	5.09339	17.0189	0.383011	0.832551	0.452609	0.582969	1.80178	1.816	3.17792	1.76763	Polyketide cyclase/dehydrase and lipid transport superfamily protein
AT1G02475	64.0167	70.1584	54.4143	57.4832	52.0779	62.7744	58.0493	59.9132	52.2114	56.6789	59.3164	60.0138	68.8657	74.2396	68.7475	72.5246	63.9006	61.3418	62.9148	60.9283	57.3971	54.3486	49.5292	63.6215	53.1126	55.0589	51.7565	46.8929	59.4142	67.4712	70.8092	66.3656	Polyketide cyclase/dehydrase and lipid transport superfamily protein
AT1G02480	0	0	0	0.319146	0.354954	0.513556	0	1.28019	0	0	0	0	0.123395	0.114929	0	0	0	0	0	0	0	0	0	0	0	0	0	0	0	0	0	0	tRNA-Phe (anticodon: GAA)
AT1G02490	0.57978	0	0	0	0	1.10813	0	0	1.97728	0	1.95911	1.24175	2.97227	0.849744	0.330564	1.39751	0	1.50658	0	0	0.733535	0.762681	0.763193	1.04641	3.0901	9.00583	5.44874	6.43768	1.46931	0	0	0.752401	hypothetical protein
AT1G02500	295.907	253.261	261.017	250.922	271.245	307.27	288.952	339.914	166.94	164.843	166.419	179.2	141.744	151.265	162.14	146.422	180.966	174.914	152.161	169.116	171.015	198.167	165.428	251.706	83.8622	74.4771	76.7652	76.6675	143.908	140.585	146.348	132.756	AtSAM1; MAT1; METK1; SAM-1 (S-ADENOSYLMETHIONINE SYNTHETASE-1); SAM1 (S-adenosylmethionine synthetase 1)
AT1G02510	0	0	0	0	0	0	0	0	0	0	0	0	0	0	0	0	0	0	0	0	0	0	0	0	0	0.0764638	0	0	0	0	0	0	ATKCO4 (CA2+ ACTIVATED OUTWARD RECTIFYING K+ CHANNEL 4); ATTPK4; KCO4 (CA2+ ACTIVATED OUTWARD RECTIFYING K+ CHANNEL 4); TPK4
AT1G02520	0.360315	0.256761	0.0919552	0.0555952	0.0947812	0.138812	0.114339	0.158267	0.362025	0.242762	0.179667	0.221837	0.24802	0.201852	0.343874	0.339814	2.09931	0.529244	1.20348	0.795765	2.35996	1.52053	1.33076	3.63989	0.297535	0.252371	0.112684	0.276959	1.20332	1.21827	1.65093	1.10194	ABCB11 (ATP-binding cassette B11); MDR8 (multi-drug resistance 8); PGP11 (P-glycoprotein 11)
AT1G02530	0.0261939	0.0483356	0.0268946	0.0142225	0.0138237	0.0333225	0.0144281	0	0.477844	0.394929	0.433675	0.324528	0.264396	0.241981	0.159632	0.398711	0.0918242	0.0437918	0.0607032	0.07691	0.0956414	0.0690084	0.0406021	0.0140268	0.42541	0.352101	0.443285	0.276768	0.308949	0.160146	0.180974	0.226902	ABCB12 (ATP-binding cassette B12); PGP12 (P-glycoprotein 12)
AT1G02540	0	0	0	0	0	0	0	0	0	0	0	0	0	0	0	0	0	0	0	0	0	0	0	0	0	0	0	0	0	0	0	0	hypothetical protein
AT1G02550	0	0	0	0	0	0	0	0	0	0	0	0	0	0	0	0	0	0	0	0	0	0	0	0	0	0	0	0	0	0	0	0	Plant invertase/pectin methylesterase inhibitor superfamily protein
AT1G02560	267.632	329.999	270.213	274.062	216.219	219.618	244.565	254.504	286.167	267.69	270.697	253.05	228.605	232.362	210.362	256.161	237.321	254.362	243.361	243.638	185.814	200.455	192.542	157.64	253.811	256.175	248.775	244.475	173.016	188.662	173.412	202.306	CLPP5 (nuclear encoded CLP protease 5); NCLPP1 (NUCLEAR-ENCODED CLPP 1); NCLPP5 (NUCLEAR CLPP 5)
AT1G02570	0	0	0	0	0	0	0	0	0	0	0	0	0	0	0	0	0	0	0	0	0	0	0	0	0	0	0	0	0	0	0	0	transmembrane protein
AT1G02575	0	0	0	0	0	0	0	0	0	0	0	0	0	0	0	0	0	0	0	0	0	0	0	0	0	0	0	0	0	0	0	0	transmembrane protein
AT1G02580	0	0	0	0	0	0	0	0	0	0	0.0134142	0	0.0919312	0	0.0278234	0	0.196204	0.343801	0	0.131176	0.402748	0.404196	0.172092	0.349183	0.030454	0	0.027076	0	0	0.0781219	0.0294275	0.028354	EMB173 (EMBRYO DEFECTIVE 173); FIS1 (FERTILIZATION INDEPENDENT SEED 1); MEA (MEDEA); SDG5 (SET DOMAIN-CONTAINING PROTEIN 5)
AT1G02590	0	0	0	0	0	0	0	0	0	0	0	0	0	0	0	0	0	0	0	0	0	0	0	0	0	0	0	0	0	0	0	0	Aldehyde oxidase/xanthine dehydrogenase molybdopterin binding protein
AT1G02600	0	0	0	0	0	0	0	0.663329	1.24549	3.00533	0	0	0.883705	0.557851	0.58264	0.910248	0	0	0	0	0	0	0	0	0	0	0	0	0	0	0	0	tRNA-His (anticodon: GTG)
AT1G02610	18.0955	19.6822	14.79	21.4296	10.1152	9.50838	9.12349	10.0155	0.430907	0.862582	0.350961	0.517618	0.727004	0.318406	0.45107	0.505598	30.8489	32.8511	32.5779	31.6808	20.6438	13.4859	13.939	31.2723	7.0759	5.53415	8.69787	6.15411	8.58366	9.94761	7.52552	8.12348	RING/FYVE/PHD zinc finger superfamily protein
AT1G02620	2.20622	1.73549	0.943393	2.04037	0.450769	0.31714	0.614156	0.613735	0.0191723	0.0292039	0	0	0	0	0	0	1.25017	0.968885	1.09882	0.801757	0.303144	0.090192	0.124561	0.672045	0	0.0265188	0	0	0	0	0	0	Ras-related small GTP-binding family protein
AT1G02630	0	0.169211	0.17731	0.11227	0	0.201674	0.151653	0.123882	0.136599	0	0	0	0.04684	0.112462	0.0473062	0.0295203	0	0	0	0.0382499	0.0299237	0	0.0982014	0	0.141876	0.142073	0.03141	0	0.100497	0.121001	0.0677673	0.0587459	Nucleoside transporter family protein
AT1G02640	4.91424	1.87717	4.60236	2.89383	3.03828	2.14278	2.73615	1.67101	5.34863	3.18471	3.80319	3.30533	3.02236	2.06741	1.30921	3.04099	2.84855	3.19115	3.21373	4.8898	1.37897	2.10517	2.06046	1.48612	6.81925	7.59975	7.92103	8.48559	2.58986	2.58298	2.23942	2.43268	ATBXL2 (BETA-XYLOSIDASE 2); BXL2 (beta-xylosidase 2)
AT1G02650	1.00374	0.217178	0.549	0.512006	0.35555	0.0807185	0.249341	0.444902	1.17962	0.548898	0.992435	0.885764	0.337381	0.219866	0.19685	0.136841	0.468365	0.330713	0.462946	0.252288	0.13673	0.303649	0.727994	0.111397	0.665261	0.29312	0.602589	0.903388	0.109825	0.197928	0.16549	0.188413	Tetratricopeptide repeat (TPR)-like superfamily protein
AT1G02660	6.42008	6.50698	6.19865	5.74751	8.82103	4.63716	4.8606	4.59184	1.26556	2.36144	2.01382	1.90566	1.98684	1.79776	1.55839	1.53395	10.5579	11.6723	9.56623	13.7444	5.93126	7.78927	5.85377	9.25811	7.85438	7.44225	8.09616	7.65292	6.41347	6.47402	5.06313	6.28715	PLIP2 (PLASTID LIPASE2)
AT1G02670	0.522931	0.441432	0.341868	0.277796	0.172589	0.21671	0.228459	0.331128	0.207188	0.452161	0.383666	0.146058	0.105783	0.0805521	0.231991	0.161432	0.455124	0.464858	0.364976	0.525606	0.567581	0.379227	0.72669	0.380768	0.340641	0.456078	0.67044	0.714759	0.419152	0.36282	0.377762	0.41671	P-loop containing nucleoside triphosphate hydrolases superfamily protein
AT1G02680	12.061	11.0784	11.4885	11.4804	12.2201	12.3975	14.3031	14.6496	9.59554	9.85825	9.33873	10.8489	10.134	11.0564	12.4113	7.6506	24.9775	32.8199	26.9403	31.0648	26.8424	27.4287	27.423	25.0336	31.1972	25.6002	25.8505	22.0949	23.7303	17.0854	17.7435	32.1213	TAF13 (TBP-associated factor 13)
AT1G02681	0	0	0	0.166782	0	0	0	0	0	0.189315	0	0	0	0	0.126179	0.397745	0	0	0	0	0	0	0	0	0	0	0	0.1794	0	0	0	0	Pseudogene of AT4G02160
AT1G02690	2.12916	0.883555	1.40956	0.960979	1.7541	1.42228	1.40362	1.59533	3.6427	3.30032	2.25942	2.38908	2.13532	2.92774	1.44503	2.68897	2.89571	3.49071	3.22673	3.26776	2.48673	1.9855	2.7389	2.25506	3.95006	5.07367	4.56061	3.92163	1.8369	1.43021	2.00819	1.47929	IMPA-6 (importin alpha isoform 6)
AT1G02700	0	0.529671	0.134054	0.189756	0.227362	0	0	0	0	0.15089	0.622838	0.40978	0.272592	0.49212	0.42405	0.375936	0.0493687	0	0.0926294	0.2903	0.286807	0.340052	0.255763	0.0887295	0.259714	0.568176	0	0.46217	0.131671	0.236964	0.252161	0.254067	GATA transcription factor-like protein
AT1G02705	25.3352	14.8705	18.4159	28.3248	23.2058	19.1407	24.9569	14.3664	71.5329	74.6128	60.3641	56.6698	27.6833	24.4498	17.6493	22.718	2.83272	3.75456	4.49775	2.38269	4.59894	9.19909	6.43452	1.90525	5.30858	7.40551	4.93223	7.39953	4.39215	5.89195	5.80365	4.89555	hypothetical protein
AT1G02710	1.05303	0	0	0.308347	0	0	0	0	0	0	0	0	0	0	0	0	0	0	0	0	0	0	0.819501	0	0	0	4.1948	3.83545	0	0	0	0	glycine-rich protein
AT1G02720	5.64553	4.23775	6.7336	6.08684	5.45487	5.83356	4.9493	4.38365	15.7934	16.9004	14.5332	14.5811	14.8208	12.3715	12.1331	15.628	2.91163	3.22534	3.34339	3.67736	3.48483	2.68371	3.78785	1.93464	8.96819	10.1165	9.40246	10.0316	6.62325	6.31713	5.61712	7.38958	AtGATL5; GATL5 (galacturonosyltransferase-like 5)
AT1G02730	2.28169	0.997882	2.44138	1.31262	2.40435	2.10779	2.37392	1.46239	11.6519	7.88742	8.49295	8.58278	6.18132	6.5369	5.40343	6.84872	1.60874	2.75287	1.93623	2.06804	1.86083	2.17733	3.57815	0.569349	9.41689	9.6599	9.42766	9.50476	1.95048	1.33776	1.68507	1.54652	ATCSLD5 (cellulose synthase-like D5); CSLD5 (CELLULOSE SYNTHASE LIKE D5); CSLD5 (cellulose synthase-like D5); SOS6 (SALT OVERLY SENSITIVE 6)
AT1G02740	9.73585	6.58979	6.62717	6.46624	7.04241	7.26783	5.46288	6.74006	6.61202	5.35764	5.48226	5.79614	4.46439	4.76699	5.82752	4.88461	11.0915	8.17208	8.28096	8.62157	11.5611	9.92546	8.36346	15.6839	7.61366	7.2707	6.77544	8.50594	9.57674	9.99995	10.9338	9.62005	MRG2 (MORF related gene 2)
AT1G02750	16.7293	11.9401	12.2965	13.8947	11.3447	10.2239	11.554	12.0333	7.48038	10.0646	9.88841	9.58254	10.9838	12.1223	10.2261	8.79996	21.7501	16.4565	22.4253	13.8145	27.7761	19.8929	19.8111	29.156	12.5456	12.4146	13.214	14.3387	17.9256	14.9429	19.4115	14.7603	Drought-responsive family protein
AT1G02760	0	0	0.597182	0.667672	0.28898	0.474831	0	0	0.181948	0	0	0	0	0	0	0	0	0	0	0	0	0	0	0	0	0	0	0	0	0	0	0	tRNA-Lys (anticodon: CTT)
AT1G02770	1.15338	0	0.256768	0.0553003	0.321588	0.300929	0.337489	0.785452	2.84605	2.48865	2.47709	3.87152	4.20836	4.11842	5.79037	4.67987	0	0.0557721	0.117012	0.241485	0.105542	0	0	0.172467	4.22941	3.01891	2.94774	1.69621	2.9854	5.35887	5.25698	4.73955	hypothetical protein
AT1G02780	473.896	321.45	448.523	409.207	547.15	476.947	396.744	475.121	822.044	687.513	769.924	675.327	728.367	761.292	679.709	721.176	392.501	406.837	447.474	428.21	541.914	490.062	505.344	400.002	608.276	634.55	659.54	622.988	457.633	406.285	455.405	444.415	emb2386 (embryo defective 2386)
AT1G02790	1.26143	3.7211	0.679178	0.540922	2.80492	0.414955	0.469941	0.808721	0	0	0	0.0256396	0.122483	0	0.0225773	0.170324	0.232677	0	0	0.239496	0	0.0352611	0.207879	0.0714832	0	0	0	0	0	0	0	0	PGA4 (polygalacturonase 4)
AT1G02800	0.0977023	0.0539715	0.383724	0.149517	0.362044	0.350846	0.594259	0.174055	2.64482	1.44247	2.22323	1.7882	0.0860487	0.235505	0.233368	0.181102	0.0284835	0.246873	0.0567178	0.143465	0.0499587	0.0503457	0.46749	0.0501741	1.31136	1.07613	1.73364	0.785523	0.0252532	0.02289	0	0.0247777	ATCEL2 (cellulase 2); CEL2; CEL2 (cellulase 2)
AT1G02810	0.141046	0	0.0793277	0.0841176	0	0.0432657	0	0	0.0382618	0.0586465	0.0739165	0.0814312	0.274289	0.335575	0.0357193	0.0888294	0.0570362	0.0812694	0.0560839	0.0571402	0.0253198	0.0772535	0.0504879	0.0264062	0	0.14995	0.0266206	0.0247584	0.0512056	0.0230416	0	0.0498737	Plant invertase/pectin methylesterase inhibitor superfamily
AT1G02813	0	0	0	0	0	0	0	0	0	0	0	0	0	0	0	0	0	0	0	0	0	0	0	0	0	0	0	0	0	0	0	0	pectinesterase (Protein of unknown function DUF538)
AT1G02816	6.30086	9.45339	6.17605	6.73806	5.23412	7.7386	6.83594	7.03494	8.08393	11.4118	10.6979	10.0104	11.4641	9.87252	10.2637	10.1431	7.77505	6.89264	6.17582	6.76475	6.58189	7.94401	7.11594	6.75283	9.33589	10.2083	9.37695	9.67285	11.9767	13.2211	10.8554	12.0598	pectinesterase (Protein of unknown function DUF538)
AT1G02820	15.6687	18.9087	16.3251	18.7358	10.812	10.3117	9.66489	12.3445	3.68917	1.49703	1.9298	2.48457	2.04409	1.54186	2.49116	1.2501	6.05181	5.16189	8.05797	8.59418	2.09604	2.98323	2.08624	3.35035	1.01318	0.687101	1.02583	1.22219	0.476209	0.860133	0.868064	0.281254	AtLEA3; LEA2 (late embryogenesis abundant 38); LEA3 (late embryogenesis abundant 3)
AT1G02830	0	0	0	0	0.660826	0	0	0	0	0	0	0	0.147024	0	0.316958	0	0	0	0	0	0.245312	0.502921	0	0	0	0	0	0	0	0	0	0	Ribosomal L22e protein family
AT1G02840	70.4034	74.8424	76.7944	82.0773	76.8781	70.1264	60.8208	61.0144	63.578	61.655	60.8669	60.3988	51.9864	50.9309	52.9426	50.0946	85.0555	84.6872	84.0733	85.6167	67.8681	65.979	63.5051	73.379	58.2087	55.5986	58.5715	55.3576	47.2696	47.3984	57.5196	51.6943	At-SR34 (Serine/Arginine-Rich Protein Splicing Factor 34); ATSRP34; SR1; SR34 (Serine/Arginine-Rich Protein Splicing Factor 34); SRP34
AT1G02850	8.73499	24.7291	16.2328	11.109	4.56803	8.97431	5.44689	14.7014	0.168149	0.510614	0.173846	0.31681	1.04637	2.10211	2.86815	1.48242	51.0926	25.9553	34.3207	29.6065	35.5839	26.7924	16.6238	40.8426	1.69564	2.85185	1.42666	1.07639	6.82417	14.0064	25.6153	14.4381	BGLU11 (beta glucosidase 11)
AT1G02860	6.10718	12.7321	9.62656	9.7474	6.84531	5.94517	8.30196	8.96376	3.74873	3.69564	4.40396	3.44014	3.23985	3.64168	2.54305	2.94501	17.2741	16.314	16.1072	14.1105	13.8287	9.95909	10.5822	15.1364	7.06704	7.30273	7.39905	7.51392	8.78299	9.15011	9.05193	10.4276	BAH1 (BENZOIC ACID HYPERSENSITIVE 1); NLA (nitrogen limitation adaptation); SYG1
AT1G02870	14.8258	13.4704	13.4474	13.8904	15.197	15.1522	10.3012	13.3597	37.7946	26.9696	35.2196	26.303	31.3458	31.097	30.0293	30.6465	18.4109	14.4298	20.5584	18.0351	20.9222	22.6634	23.1252	21.5395	28.9546	31.2263	22.8471	32.2042	28.4252	25.0507	25.1045	23.9277	nucleolar-like protein
AT1G02880	12.1234	17.5158	13.7602	15.8757	12.715	17.5924	12.4129	11.925	13.4555	18.3026	21.4248	21.8204	23.2827	27.111	26.3493	25.8308	10.0028	8.69642	10.8574	8.70947	12.5555	11.9705	10.7174	12.1943	10.7089	11.2195	12.3766	11.4959	13.8079	14.3781	14.1149	12.2124	TPK1 (thiamin pyrophosphokinase1)
AT1G02890	23.0853	30.6	24.598	22.9445	22.0038	19.3201	21.2389	20.4926	14.5197	13.4791	12.6876	12.9242	14.1377	13.2891	14.6156	13.7447	29.3957	26.716	26.0796	27.3418	24.1368	25.2564	23.7193	31.6012	21.0028	20.1682	19.3662	20.1233	28.0512	26.6614	26.9426	27.8072	AAA-type ATPase family protein
AT1G02900	1.06909	1.39135	0.929402	1.66967	0.540106	0.312862	0.493634	0.855764	2.63356	0.502512	2.08968	0.469537	0.612775	0.394691	0.370101	0.253122	1.7125	1.24595	1.29285	1.52778	0.800247	1.17104	0.712875	0.68063	1.20772	2.09065	1.31064	0.854052	0.089396	0.968209	0.183192	0.52624	ATRALF1 (RAPID ALKALINIZATION FACTOR 1); RALF1 (rapid alkalinization factor 1); RALFL1 (RALF-LIKE 1)
AT1G02910	34.8672	33.3093	38.1006	36.6426	30.6653	30.1481	31.2989	27.9725	43.901	41.5893	39.6475	34.7106	36.0227	32.0215	31.0794	35.3295	35.7848	40.6003	39.6458	42.3841	32.97	36.643	36.8752	33.885	54.673	56.9664	56.797	55.8399	39.0571	39.801	39.8317	41.8891	LPA1 (LOW PSII ACCUMULATION1)
AT1G02920	181.603	37.3414	47.4851	45.6357	44.3373	47.4604	18.7289	41.4748	12.0637	35.3139	11.1307	23.0452	42.5953	94.1196	48.6943	50.4912	97.5343	82.4959	116.653	84.0007	355.758	270.681	252.626	656.979	39.0309	32.328	31.9588	35.037	130.977	153.112	196.401	130.488	ATGST11 (ARABIDOPSIS GLUTATHIONE S-TRANSFERASE 11); ATGSTF7; ATGSTF8; GST11 (GLUTATHIONE S-TRANSFERASE 11); GSTF7 (glutathione S-transferase 7)
AT1G02930	290.65	25.8082	57.347	49.0607	76.1303	56.063	20.6434	46.676	28.1447	83.5888	41.7984	74.212	100.784	231.457	110.947	127.549	109.92	101.535	139.266	75.2695	450.053	383.475	362.176	987.949	39.9256	28.0751	33.9191	31.1426	164.634	185.785	258.143	150.101	ATGST1 (ARABIDOPSIS GLUTATHIONE S-TRANSFERASE 1); ATGSTF3 (ARABIDOPSIS THALIANA GLUATIONE S-TRANSFERASE F3); ATGSTF6 (GLUTATHIONE S-TRANSFERASE); ERD11 (EARLY RESPONSIVE TO DEHYDRATION 11); GST1 (GLUTATHIONE S-TRANSFERASE 1); GSTF6 (glutathione S-transferase 6)
AT1G02940	0	0	0.113993	0	0.0587825	0.366296	0.12332	0.140439	0.534191	1.0453	0.481126	1.0546	0.674467	1.45961	0.876174	0.856384	0	0	0	0	0.438885	0.062583	0.184621	0.0673842	0.129619	0.147752	0.195724	0.541737	0.314871	0.684618	0.190092	0.246573	ATGSTF5 (GLUTATHIONE S-TRANSFERASE (CLASS PHI) 5); GSTF5 (glutathione S-transferase (class phi) 5)
AT1G02950	8.7587	7.96321	14.1559	11.627	9.1511	7.56427	10.4372	5.37278	7.54644	7.4703	7.61502	7.0757	5.21653	3.66186	3.31467	3.84372	4.58484	7.54177	5.37613	5.10964	3.43692	5.03316	8.23179	4.16631	3.5961	3.79672	3.78063	3.67676	2.87859	6.18465	2.95487	2.73619	ATGSTF4 (glutathione S-transferase F4); GST31 (GLUTATHIONE S-TRANSFERASE 31); GSTF4 (glutathione S-transferase F4)
AT1G02952	0	0	0	0	0	0	0	0	0	0	0	0	0	0	0	0.330891	0	0	0	0.325395	0	0	0	0	0	0	0	0	0	0	0	0	Potential natural antisense gene
AT1G02960	10.9667	15.0467	14.1454	12.1945	10.2571	11.568	9.99547	12.0706	7.60058	10.52	10.7887	10.8566	11.63	10.3585	11.2389	9.60711	19.3075	21.2379	18.4822	19.4939	14.817	18.663	14.0669	14.2199	16.4549	15.9392	15.0446	15.7325	16.4135	17.9146	16.5386	18.7322	kinetochore protein
AT1G02965	0	0	0	0	0	0	0	0	0	0	0	0	0	0	0	0	0	0	0	0	0	0	0.201946	0	0	0	0	0	0	0	0	0.608158	hypothetical protein
AT1G02970	0.350845	0	0.495419	0.45245	0.698996	0.228746	0.30137	0.324864	2.62765	2.40582	2.14907	1.7453	1.44389	1.33206	0.900453	1.07056	0.464523	0.665683	0.979692	0.862922	1.173	1.17708	1.38776	0.660726	3.11125	3.29808	3.07351	3.2796	1.89174	1.52041	1.07644	1.41612	ATWEE1; WEE1 (WEE1 kinase homolog)
AT1G02980	0	0	0	0.0799946	0	0	0	0	0	0	0	0	0	0.0521558	0.066969	0	0	0	0	0	0	0	0.0264222	0	0	0.0314788	0	0	0	0	0	0	ATCUL2; CUL2 (cullin 2)
AT1G02990	7.25599	6.96849	6.71865	6.96768	6.34849	6.33609	5.44811	5.20006	3.2393	3.85759	3.20354	4.40786	3.08967	3.45141	3.74429	3.0274	6.55161	6.38607	5.99697	6.43933	6.45735	6.62221	6.15903	8.21389	5.2479	5.2922	5.12701	4.37352	6.01018	5.64957	6.154	6.03221	hypothetical protein
AT1G03000	11.0623	11.1046	11.5619	12.201	8.6753	10.1376	10.1774	10.5309	9.74762	9.57272	9.88914	9.52193	8.75141	7.40998	9.01673	8.51184	14.9165	14.5831	13.9606	13.8463	11.2458	12.9712	12.3512	12.3101	14.6038	14.6242	15.3346	14.7745	12.8952	14.1352	12.3908	13.994	PEX6 (peroxin 6)
AT1G03010	0.369515	0.193641	0.401078	0.120906	0.771434	0.4745	1.22342	0.647968	0.0841444	0.205256	0.109001	0.278782	0.386045	0.116771	0.25953	0.294217	0.170793	0.232755	0.168944	0.0420091	0.215576	0.325564	0.418303	0.221931	0.203204	0.177532	0.0674679	0.0831255	0.56408	0.509096	0.357654	0.530776	Phototropic-responsive NPH3 family protein
AT1G03020	4.33936	1.84137	2.81866	4.72552	7.11047	7.63456	4.14985	9.16943	0	0.110814	0	0	0.0653484	0.465677	0.0743964	0.269455	0.163454	0.460707	0.478997	0.165299	1.59847	1.32652	0.145347	0.325401	0	0	0	0	0.287723	0	0	0.142993	GRXS1; ROXY16
AT1G03022	0	0	0	0	0	0	0	0	0	0	0	0	0	0	0	0	0	0	0	0	0	0	0	0	0	0	0	0	0	0	0	0	unknown protein
AT1G03030	13.8804	11.1105	10.9425	12.0999	10.1753	14.0741	13.0989	14.6312	12.0989	15.6594	12.1673	12.2408	17.8459	19.4409	17.0046	19.0973	14.6849	12.5722	12.3734	14.0496	13.2681	13.2098	12.6199	15.4894	10.6235	9.48124	9.90218	10.9491	14.1162	12.2156	13.3795	13.8633	P-loop containing nucleoside triphosphate hydrolases superfamily protein
AT1G03040	36.5155	31.0325	32.3508	30.1661	39.9006	40.8469	38.3809	38.4392	26.9027	29.8458	29.6943	32.4047	32.2976	31.0531	34.39	32.5309	24.7939	22.9841	21.0356	24.6685	29.9824	29.3263	27.7259	37.4395	19.5434	18.5756	21.3096	18.2624	26.2456	30.7742	26.4766	27.6407	basic helix-loop-helix (bHLH) DNA-binding superfamily protein
AT1G03050	0.120251	0.0948743	0.129216	0.0543853	0.421358	0	0	0	0	0	0	0	0	0	0	0	0.383461	0	0	0.029498	0.183895	0.106079	0	0.0272884	0	0	0	0	0	0	0	0	PICALM5A (Phosphatidylinositol binding clathrin assembly protein 5a)
AT1G03055	5.00808	3.55466	4.30666	4.54497	3.39464	2.29233	3.37694	2.36685	2.92546	2.6486	4.25491	2.16355	1.95997	1.58675	2.67656	1.95945	5.59035	5.96249	4.20284	5.33406	3.51077	2.81977	2.87262	3.5661	5.29541	4.99259	5.26849	4.31605	2.88981	2.76661	2.5523	1.89572	AtD27 (A. thaliana homolog of rice D27); D27 (DWARF27)
AT1G03060	6.79327	6.38396	7.12816	5.88862	4.745	5.02846	4.98328	4.86007	4.19078	4.37517	3.81094	4.03316	4.87048	5.11755	4.80599	5.3134	4.98105	4.81878	4.27609	4.49096	5.82356	6.17397	6.0833	6.61409	6.20399	6.11085	6.13457	6.26114	7.10203	7.13023	6.60948	6.95978	BCHA1 (Beach-Domain Homolog A1); SPI (SPIRRIG)
AT1G03070	0.769899	2.66781	1.75121	0.81698	0.500805	0.503395	1.20456	0.793774	1.13453	1.07949	1.06839	0.580736	0.488669	0.300365	0.673123	0.760604	0.15925	0.40373	0.209087	0.563266	0.27528	0.138446	0.27382	0.562118	0.634993	0.108824	0.192528	0.49149	0.183452	0.374966	0.545791	0.182926	AtLFG4; LFG4 (LIFEGUARD 4)
AT1G03080	15.6908	17.9962	14.965	16.6609	19.3413	18.0001	18.7898	19.4188	7.89438	8.50607	7.55674	7.96599	10.757	10.6166	12.8192	10.2338	13.548	12.9378	13.907	13.678	18.2085	19.0372	16.6528	22.0962	7.88059	8.07771	8.51082	8.1239	14.0823	12.7524	14.0883	10.9351	NET1D (Networked 1D)
AT1G03090	13.257	18.7773	16.082	19.6277	13.8963	13.4589	14.127	16.2212	7.56376	7.46388	6.45675	5.42436	7.60947	6.66176	8.73112	8.23844	34.7272	35.0771	32.5762	34.0939	14.7387	15.5284	15.8027	21.5416	14.0178	13.964	13.5133	15.2095	11.051	12.9595	10.8769	12.6811	MCCA
AT1G03100	1.05721	0.873336	1.16367	1.15483	1.39418	0.868239	0.641967	1.27702	1.64846	1.45786	1.29895	1.3042	1.17682	1.0602	1.20507	1.25184	1.19331	1.58868	1.89904	1.35213	2.22008	1.68349	1.54804	1.89579	1.72957	1.9442	2.91725	1.92675	1.97209	1.37576	1.89901	1.52558	Pentatricopeptide repeat (PPR) superfamily protein
AT1G03103	0	0	0	0	0	0	0	0	0	0	0	0	0	0	0	0	0	0	0	0	0	0	0	0	0	0	0	0	0	0	0	0	LTPG19 (glycosylphosphatidylinositol-anchored lipid protein transfer 19)
AT1G03106	0	0	0	0	0	0	0	0	3.7442	6.36318	4.46356	4.67613	12.2347	21.3499	22.7168	17.3857	0.092198	0	0.0932055	0.0960261	0.0808386	0.163612	0	0.492263	6.65011	5.019	5.72437	5.43725	13.2848	13.9372	18.9175	16.3349	hypothetical protein
AT1G03110	1.81255	0.983422	2.92122	1.92126	2.93809	2.1895	2.15533	2.09049	6.48021	5.48276	7.19591	5.29738	4.48052	4.37014	3.56857	4.44845	3.74869	5.18509	6.16249	4.79995	5.32166	3.95789	5.36318	3.87703	8.72749	9.00499	9.49912	9.6589	4.13033	4.04748	3.53927	4.77588	AtTRM82; TRM82 (tRNA modification 82)
AT1G03120	0.267313	0.550274	0.103753	1.19066	1.04536	0.965512	1.37169	0.347194	0.89412	0.425307	0.711413	0.0824668	0.542944	0.191579	0.433717	0.0930162	0.509197	0.86663	2.404	0.269297	0.11951	0.596117	0.595578	0.263126	0.346884	0.801902	0.367188	0.791062	0.343802	0.218816	0.347932	0.120561	RAB28 (responsive to abscisic acid 28)
AT1G03130	5026.01	5456.21	4739.31	5611.93	5743.99	4499.09	4433.15	4979.54	3596.61	3174.41	2727.03	2819.55	2607.59	2456.52	2492.99	2715.23	2394.33	2673.38	2526.86	2682.31	1549.94	1604.62	2047.11	1393.14	1689.94	1740.15	1699.18	1617.67	1055.85	1010.8	797.88	1140.61	PSAD-2 (photosystem I subunit D-2)
AT1G03140	39.8444	43.3593	38.1199	40.3938	33.694	33.6414	30.1679	37.2857	35.9175	33.1539	32.9948	32.0377	30.092	31.9205	30.6191	27.5088	41.3382	41.2359	40.2305	40.5485	42.5709	42.396	40.0224	52.3156	37.623	37.434	36.7118	35.9335	41.1223	42.9372	37.2402	37.3982	PRP18a (pre-mRNA processing factor 18a)
AT1G03150	30.2839	37.8727	31.5535	38.0953	31.5358	39.3193	37.9483	48.914	21.2567	27.053	26.1746	22.4678	35.5977	33.5983	28.7149	22.8483	42.4657	39.0649	39.9624	40.8934	38.2945	36.8948	38.4616	43.6935	34.1371	33.8137	37.1762	34.5267	35.5752	31.1645	33.6772	30.7033	NAA20 (NatB catalytic subunit)
AT1G03160	29.8199	33.5161	30.9496	33.2494	26.8128	27.1709	28.0999	32.4257	34.4841	30.1457	27.6829	30.2252	22.9475	23.65	23.8421	25.1964	32.479	32.2929	31.6743	30.9739	25.9099	29.4393	29.949	25.1546	31.6244	34.8525	34.4582	32.7044	31.1011	30.7266	30.3464	32.6448	FZL (FZO-like)
AT1G03165	0.473785	0.947697	2.60734	2.80065	10.132	5.9878	6.16748	8.3733	8.1507	2.04924	6.93653	7.61482	4.41987	3.65779	3.06863	0.558554	21.952	23.5874	7.11999	7.90857	10.8842	5.63105	7.01532	7.09072	13.6127	12.1119	4.58013	9.4049	7.81894	15.2999	10.1686	20.7132	hypothetical protein
AT1G03170	0.305098	0.250663	0.0724485	0.0488588	0.0990292	0.261832	0.123763	0.244244	0.521351	0.0239447	0.0847744	0.0988289	0.0133094	0.0156009	0.0150203	0.0381692	0.502326	0.268002	0.308619	0.281028	0.359113	0.138587	0.135318	0.276719	0.175631	0.0328201	0.175648	0.0540537	0.111573	0.175249	0.252758	0.108923	FAF2 (FANTASTIC FOUR 2); FTM5 (FLORAL TRANSITION AT THE MERISTEM5)
AT1G03180	1.08555	1.09579	0.791703	0.751456	1.86329	0.679834	0.483887	0.985874	1.03674	1.10343	0.772938	0.675203	0.273546	0.890692	0.475363	0.587822	0.993032	0.645647	1.13989	1.76372	2.12032	0.508818	3.40722	0.676377	1.25046	1.46779	1.53219	0.934797	0.266513	0.61943	0.681493	0.261023	non-structural protein
AT1G03190	4.77364	3.72418	5.62712	4.78288	4.50938	4.90633	3.09362	4.06394	4.68924	4.51968	4.66523	4.00026	3.83445	4.49379	4.19291	4.03758	4.30599	3.87343	4.36795	4.25491	4.51498	4.03291	4.14689	4.38515	4.08493	4.21557	4.12107	3.73307	4.45963	4.16403	4.87223	4.49621	ATXPD (ARABIDOPSIS THALIANA XERODERMA PIGMENTOSUM GROUP D); UVH6 (ULTRAVIOLET HYPERSENSITIVE 6)
AT1G03200	10.1718	16.2554	16.1201	13.4977	9.85079	6.01934	8.19264	11.2797	0	0	0	0	0	0	0	0	35.0891	33.2781	25.6399	24.4719	30.441	23.2226	20.352	53.3484	0	0	0	0	0	0	0	0	hypothetical protein
AT1G03210	29.5368	20.6462	20.3019	22.5739	22.8979	16.809	17.1513	12.9994	8.12486	9.25714	9.70608	7.74855	12.0911	15.0561	14.7322	13.6506	19.1318	16.876	22.6669	18.5946	28.3541	21.2721	24.4658	37.7212	15.7368	15.3606	12.546	15.6472	17.3575	16.0015	17.7325	15.6579	Phenazine biosynthesis PhzC/PhzF protein
AT1G03220	15.0443	11.9042	14.2583	17.218	32.7675	19.7731	17.3682	20.8608	10.8152	10.2064	8.12444	6.70414	13.1882	12.2984	7.6688	13.4536	8.42645	11.5771	8.19303	10.7351	12.7561	19.5569	12.0111	12.657	9.52938	10.8989	12.3717	11.5084	8.39985	8.63948	7.94041	8.43512	SAP2 (secreted aspartic protease 2)
AT1G03230	10.7404	11.511	11.6715	11.392	16.3688	11.1162	10.8644	11.2829	7.49451	8.79637	5.66256	5.1814	6.05753	8.21326	4.31676	7.04208	8.27364	9.41064	8.75606	8.59831	12.3164	14.3076	12.08	12.6195	8.65108	10.0833	9.65765	9.63601	8.00641	7.66524	5.46799	6.55402	SAP1 (secreted aspartic protease 1)
AT1G03240	0.0916731	0	0.279026	0	0	0.109547	0	0	0	0	0	0	0.0821948	0	0	0	0.90601	1.04379	0.72727	1.12861	1.13389	1.3194	1.13522	1.09433	0.168761	0	0.169469	0.3145	0	0	0	0	hypothetical protein
AT1G03250	25.2514	25.8845	24.0707	25.0748	21.4878	21.8116	24.7107	18.7755	25.1957	23.4678	27.7089	25.2576	19.8655	19.1764	22.2199	22.6582	23.0614	22.8165	24.7533	22.4329	23.1427	21.2925	21.0051	21.9981	20.2703	23.2224	22.384	18.9081	18.9359	16.8798	20.4678	18.9892	R3H domain protein
AT1G03260	7.51005	5.96604	5.69623	6.18898	5.60073	7.3681	5.47732	6.05117	5.09047	5.50598	7.24982	6.60291	6.74197	5.79356	7.39538	6.71193	5.86197	6.05247	6.17923	6.30687	4.74786	6.26515	4.60568	4.79832	5.30236	6.61817	7.39068	7.2784	6.18282	4.77483	5.59333	5.0114	SNARE associated Golgi protein family
AT1G03270	2.09442	1.49664	2.76934	2.20446	2.80702	2.90284	2.65975	2.54246	5.63773	3.7855	4.11676	3.91285	4.65394	3.67667	4.21067	4.11238	2.74796	3.88185	3.70931	3.19016	1.73418	2.69472	3.49337	0.934135	4.50022	4.68856	3.30953	4.95826	3.13939	3.06159	3.30965	3.52737	CBS domain protein with a domain protein (DUF21)
AT1G03280	25.3637	25.5054	26.2851	24.8731	24.0524	23.1773	19.5994	25.9881	19.741	20.0147	19.6687	18.2894	19.4617	17.9111	20.3358	13.6848	32.5085	35.7623	29.9182	31.6458	39.1104	36.0235	35.6752	47.6402	27.2173	26.0101	32.4679	32.1275	37.6619	35.9432	38.989	34.5295	Transcription factor TFIIE alpha subunit
AT1G03290	39.2675	31.5659	25.8677	26.1056	21.7951	23.9614	18.913	18.4404	11.56	13.637	12.1666	16.0149	19.707	21.7984	24.4324	19.9184	34.5395	28.8868	29.7096	24.5044	48.7345	42.4844	37.1536	79.9697	19.7258	24.6957	20.545	21.6314	36.5495	35.6366	40.3759	29.9638	ELKS/Rab6-interacting/CAST family protein
AT1G03300	1.77463	2.67544	2.39957	2.10989	2.51608	2.668	2.79962	3.54224	1.26558	1.25493	1.10128	0.582916	1.09302	1.21262	1.07003	1.3492	3.58461	3.18314	2.73993	3.23243	3.82067	3.74847	3.7512	2.89715	2.00045	1.55724	1.85391	1.5117	1.27891	0.777836	1.16958	1.36396	ATDUF1 (DOMAIN OF UNKNOWN FUNCTION 724 1); DUF1 (DOMAIN OF UNKNOWN FUNCTION 724 1)
AT1G03310	19.9129	25.9936	26.1525	25.6199	23.0937	27.167	30.5022	30.3137	31.9262	32.1866	35.3748	36.8701	29.5048	28.1497	30.5732	28.6009	26.5418	26.9376	25.6416	25.476	23.5622	24.6489	25.8835	12.743	23.586	24.8972	22.5507	22.2227	24.1186	23.7928	21.9689	23.265	AtBE2; ATISA2 (ARABIDOPSIS THALIANA ISOAMYLASE 2); BE2 (BRANCHING ENZYME 2); DBE1 (debranching enzyme 1); ISA2
AT1G03320	0.21515	0.620713	0.965217	1.14176	1.39943	0.728453	0.237456	0.0876299	0.476088	0	0.504854	0	0.215778	0	0.314377	0.0915121	0.84653	0.713909	0.94686	1.06731	0.0909375	0.273587	0.17905	0.537319	0.0968679	0.21509	0.192377	0.179688	0.269426	0.161129	0.44877	0.262068	hypothetical protein
AT1G03325	0	0	0	0	0	0	0	0	0	0	0	0	0	0	0	0	0	0	0	0	0	0	0	0	0	0	0	0	0	0	0	0	hypothetical protein
AT1G03330	37.9767	33.7643	38.8452	38.5031	35.514	41.2884	42.8931	41.6107	56.6448	62.618	65.5273	67.2141	59.7564	69.4329	59.5504	59.827	52.3149	43.5147	47.278	42.442	48.0093	42.9094	40.8042	57.7061	44.9698	52.3672	50.1023	47.401	43.0466	42.5834	39.2425	39.9673	LSM2 (SM-like 2)
AT1G03340	6.19759	4.94262	3.90845	5.0278	1.99472	3.82456	3.61402	3.37468	1.17089	0.91314	0.542389	0.918482	0.122109	0.728644	0.869522	0.953564	4.13069	3.83979	4.01207	4.00312	4.18259	4.27934	3.34871	7.80586	1.56632	1.38166	1.57319	1.3327	0.705698	1.12651	1.72973	1.01685	hypothetical protein
AT1G03350	25.4982	27.6804	24.7425	27.2465	27.7358	28.0087	27.6172	28.2101	30.8653	30.1027	28.3467	27.6523	28.5485	26.8984	30.378	24.2303	22.02	21.1281	22.9095	21.5894	27.098	28.507	27.4283	26.8775	23.4409	24.2368	24.7606	23.2146	25.7986	23.1028	24.1723	22.6324	BSD domain-containing protein
AT1G03360	0.901061	1.05146	2.5391	2.10382	3.28522	3.08114	3.48207	2.69427	6.70342	6.26179	7.92603	6.81564	6.51827	6.71078	6.33746	7.79627	4.85786	4.54239	7.00033	5.6548	8.71949	6.67359	5.56644	6.55935	8.62032	9.17527	10.9385	11.1188	6.46095	5.61241	6.82077	6.19729	ATRRP4 (ribosomal RNA processing 4); RRP4 (ribosomal RNA processing 4); SOP2 (SUPPRESSOR OF PAS2 2)
AT1G03365	11.7998	9.64492	9.50233	11.586	10.1204	10.9421	11.0919	11.0844	11.2838	12.7969	13.1615	11.581	10.0087	10.8902	12.2559	7.98074	12.4972	11.3413	12.9888	12.925	11.1349	8.87742	12.3373	12.2964	10.4644	9.94566	10.3038	9.47654	10.7099	11.0413	10.5272	9.8886	RING/U-box superfamily protein
AT1G03370	17.1673	19.3428	17.719	17.4013	16.3303	16.1754	13.3039	13.1946	10.8289	12.585	10.516	10.7704	14.6874	14.7098	15.3904	16.7187	10.0362	9.9229	10.1114	9.37665	14.4906	14.0817	13.9048	18.6512	13.806	13.7674	13.667	14.7546	16.5175	15.401	16.0486	12.4139	C2 calcium/lipid-binding and GRAM domain containing protein
AT1G03380	24.8305	32.6307	27.2337	27.3271	21.4222	20.5481	23.5052	25.2484	8.12453	9.22511	8.34367	9.22888	10.5098	10.3813	11.5665	10.5293	21.556	19.4599	20.2112	18.7576	14.966	15.2159	13.4957	21.045	8.87333	7.00495	7.21415	7.94762	13.7537	14.2664	14.7716	13.2983	ATATG18G (homolog of yeast autophagy 18 (ATG18) G); ATG18G (homolog of yeast autophagy 18 (ATG18) G)
AT1G03390	0	0	0	0	0	0	0	0	0	0	0	0	0	0	0	0	0.149983	0.144358	0	0	0	0	0	0	0	0	0	0	0	0.0811056	0	0	HXXXD-type acyl-transferase family protein
AT1G03395	0	0	0	0	0	0	0	0	0	0	0	0	0	0	0	0	0	0	0	0	0	0	0	0	0	0	0	0	0	0	0	0	hypothetical protein
AT1G03400	61.4733	53.5231	48.0899	51.5703	39.3943	42.8691	39.9006	40.3064	22.6239	29.403	23.4054	26.3948	43.5065	52.2251	48.4534	45.9272	33.809	31.6644	28.0349	26.4931	37.6896	33.259	34.0903	51.9399	29.8336	32.2625	29.8521	30.7621	45.3284	40.7424	39.7223	36.1751	2-oxoglutarate (2OG) and Fe(II)-dependent oxygenase superfamily protein
AT1G03410	15.2727	15.4603	13.5276	14.7066	14.0354	14.3238	12.2877	10.9849	1.41831	1.49953	0.875524	1.21088	1.3693	1.23944	1.22789	1.16471	7.33603	5.98898	6.11661	6.87553	5.61819	6.39749	5.08516	4.7196	1.31538	1.14055	1.38894	1.6871	2.13672	2.03839	1.90787	1.21812	2A6
AT1G03420	15.3004	13.7791	22.2406	22.5692	40.3829	39.0903	45.7014	44.8854	65.0858	71.0894	74.3822	66.3017	144.149	127.87	118.581	118.22	17.7771	18.0404	15.7809	17.7189	11.6406	15.675	16.6578	10.452	25.267	30.2	33.6848	32.2999	27.8452	23.8628	29.4303	23.3196	Sadhu4-2 (sadhu non-coding retrotransposon 4-2)
AT1G03430	35.4449	39.2211	34.5653	32.1268	22.559	30.6108	26.6053	30.048	16.7556	21.7519	22.9187	23.6342	19.8551	23.6938	27.9681	22.2207	25.841	21.4376	20.0692	20.5233	28.509	24.9365	24.4142	42.0312	20.9492	24.2993	19.3212	19.6011	27.0717	27.8899	30.4267	24.721	AHP5 (histidine-containing phosphotransfer factor 5)
AT1G03440	10.0352	9.36987	9.15155	10.1637	7.5373	6.6642	7.70679	6.31534	16.5121	17.0069	15.7863	13.7095	9.06377	9.3539	6.62191	8.89992	3.25419	4.11817	3.55324	4.33131	3.45059	3.26229	4.18857	2.64007	5.22376	6.48322	5.74238	5.703	3.56317	3.08955	4.15258	3.91278	Leucine-rich repeat (LRR) family protein
AT1G03445	0	0	0	0	0	0	0	0	0.0303006	0	0.044705	0.0161208	0.0128073	0	0	0	0	0	0	0	0	0	0	0	0	0	0.0205057	0.0189514	0	0	0	0	BSU1 (BRI1 SUPPRESSOR 1)
AT1G03457	1.74702	1.54403	2.14643	2.06704	1.04856	1.33111	0.732877	0.685202	4.46321	3.03298	2.89797	2.77797	2.23987	1.26056	0.74291	1.20711	1.33012	1.55732	1.34919	1.33512	0.536051	0.977623	1.89563	0.93781	3.78662	3.68573	4.04372	3.21919	1.56089	1.72808	1.05474	1.10056	AtBRN2; BRN2 (Bruno-like 2)
AT1G03470	2.81705	3.37919	3.75927	2.26262	2.27596	1.81036	1.59196	1.13233	1.85031	1.30529	2.80112	1.56151	1.74906	1.55014	1.33073	1.06448	5.71313	7.68296	6.03742	6.89963	3.63626	4.39746	5.10687	6.31239	5.38365	8.64815	7.75066	5.9027	4.17406	4.37265	4.91814	5.28845	NET3A (Networked 3A)
AT1G03475	188.707	148.152	164.101	169.02	138.44	126.309	142.524	126.083	304.835	277.469	247.534	236.462	201.081	187.562	158.472	209.456	154.103	173.201	167.416	171.022	167.026	172.467	185.061	121.706	271.751	290.465	285.896	292.407	168.069	151.814	158.978	183.354	ATCPO-I; HEMF1; LIN2 (LESION INITIATION 2)
AT1G03490	0	0	0	0	0	0	0	0	0	0	0	0	0	0	0	0	0	0	0	0	0	0	0	0	0	0	0	0	0	0	0	0	ANAC006 (NAC domain containing protein 6); NAC006 (NAC domain containing protein 6)
AT1G03495	0.373614	0.517519	0.412948	0	0.783349	1.69493	0.998355	1.28642	0	0.338453	0	0.441841	0.336663	0.400145	0.211376	0.136212	0.375903	0.214674	0.184272	0.149517	0.160007	0.0643617	0.250765	0.0721081	0.139437	0.116062	0.067729	0.09496	0.0649314	0.0879409	0.0321835	0.118578	HXXXD-type acyl-transferase family protein
AT1G03502	0	0	0	0	0	0	0	5.5076	0	2.69036	0	0	0	0	6.70863	2.00834	0	2.83715	0	0	2.84525	0	0	0	0	0	0	0	0	0	0	0	snoRNA
AT1G03506	0	0	0	0	0	0	0	5.75134	0	0	0	0	0	0	3.14634	0	0	0	0	0	0	0	0	0	0	0	0	0	0	0	0	0	snoRNA
AT1G03510	1.19865	1.09793	1.33879	0.678519	2.50941	2.27225	2.28874	2.62776	2.01919	1.67792	1.3809	1.62094	1.81844	1.4263	2.05705	1.7309	1.04129	0.888785	1.24718	1.2788	1.4179	0.689844	2.01232	0.987532	1.62673	1.62817	2.47028	1.6548	0.977209	1.27483	1.95928	1.72919	Tetratricopeptide repeat (TPR)-like superfamily protein
AT1G03515	0	0	0	0	0	0	0	0	0	0	0	0	0	0	0.332937	0	0	0	0.0455317	0	0.12749	0	0	0.117211	0	0	0	0	0	0	0	0	tRNA-Asp (anticodon: GTC)
AT1G03520	6.25147	8.2201	7.31998	6.85877	7.66829	4.96213	8.38717	5.20883	4.67829	4.92691	4.36463	4.85515	5.08718	4.17867	4.92247	3.49839	6.63216	7.21626	7.2248	6.99415	6.14298	6.96804	5.67864	7.54388	4.90479	5.65063	4.63283	4.98972	6.62182	5.64182	5.38355	5.6318	Core-2/I-branching beta-16-N-acetylglucosaminyltransferase family protein
AT1G03530	3.88577	3.41136	3.84115	2.52353	4.12319	3.02694	3.60098	3.45983	4.69879	3.11784	2.89102	2.66259	2.97914	3.11274	2.78332	2.73711	4.82946	3.1034	5.77677	4.54084	5.85304	4.03962	4.90961	5.21971	4.50654	4.41039	4.48678	4.40881	4.64509	4.11879	4.81009	3.81121	ATNAF1; NAF1 (nuclear assembly factor 1)
AT1G03540	0.926884	0.737991	0.820564	1.04621	1.1633	1.36211	0.689411	0.49937	0.956054	0.367397	0.754442	0.531766	0.303501	0.357456	0.704599	0.780138	0.954487	1.23867	1.04771	1.27565	1.23854	1.21783	1.63475	1.08787	1.48613	1.45057	1.0613	1.5956	1.08938	0.958619	0.995375	0.328217	Pentatricopeptide repeat (PPR-like) superfamily protein
AT1G03545	0.677335	0.984192	0.537905	0.350847	0.65859	0.156342	0.366133	0.836812	1.13297	0.310535	0.545044	0.634889	0.544909	0.447032	0.356975	0.549898	0.741125	1.04284	1.68721	0.614019	1.50433	1.08809	1.00083	2.05074	1.94651	1.06538	1.45686	1.16256	1.21337	0.926388	0.978693	1.12315	Potential natural antisense gene
AT1G03550	12.4971	22.7877	18.0257	13.2959	10.2565	11.3337	10.1006	11.3498	0	0.0589332	0.0371693	0.16245	0.0317206	0	0	0.0379185	11.5077	11.5241	10.3257	10.7356	7.95955	8.43893	8.98272	16.5687	0	0.182552	0.0433332	0.0393582	0.155561	0.0350052	0.0897734	0	AtSCAMP4; SCAMP4 (Secretory carrier membrane protein 4)
AT1G03560	4.77536	5.9113	4.89966	5.16565	4.96846	5.62202	5.5187	4.94578	4.80182	3.40141	3.89093	4.06073	3.41756	3.30645	3.58297	3.82678	4.47764	3.9938	3.94859	4.48995	5.15056	4.80131	4.36789	5.26228	4.41268	4.04696	4.34299	4.2035	5.71917	5.32329	5.98036	4.94843	Pentatricopeptide repeat (PPR-like) superfamily protein
AT1G03570	0	0	0	0	0	0	0	0	0	0	0	0	0	0	1.74792	0	0	0	0	0	0	0	0	0	0	0	0	0	0	0	0	0	tRNA-Gln (anticodon: CTG)
AT1G03580	6.32831	6.78612	2.24774	7.21645	2.3819	2.57819	3.81714	3.57958	0.78314	0.0838185	0.188501	0.734596	0.596765	0.350755	0.171265	0.4494	6.18846	5.29008	4.70535	4.38653	2.98523	1.88485	1.07173	3.73879	0.335747	0.308249	0	0.31111	0.265853	0.309841	0.112469	0.240405	pseudogene
AT1G03590	9.31857	7.00225	7.02016	8.75813	9.19934	10.7426	9.22554	10.9187	7.85611	5.70072	7.1787	6.60491	9.17259	8.48038	8.65542	8.40942	9.99863	11.5567	9.54361	10.14	11.0128	13.6139	11.2117	14.8157	10.0019	11.2453	12.4224	11.8521	16.948	16.4575	16.7663	13.021	Protein phosphatase 2C family protein
AT1G03600	420.108	332.903	371.129	438.149	362.017	274.362	245.294	310.438	488.95	451.063	416.694	408.596	354.628	326.692	242.008	334.189	262.039	309.478	315.136	294.122	187.869	213.658	225.249	126.204	283.485	306.376	280.905	288.833	212.307	202.317	186.276	235.113	PSB27
AT1G03610	27.9112	36.5017	27.0575	34.7821	23.5527	20.4204	22.7061	25.7469	9.4591	9.60273	8.90686	9.38173	9.24796	8.61752	9.43355	10.7503	27.0406	29.5986	25.2914	32.4684	17.2934	14.8669	14.5015	21.5289	11.751	11.8227	12.6924	11.8157	11.8353	13.755	11.364	12.1998	plant/protein (DUF789)
AT1G03620	0.820412	1.73741	0.808388	1.2131	1.02602	0.690286	1.15937	1.40718	0.28903	0.238132	0.557076	0.201569	0.136431	0.117075	0.438726	0.164691	1.11827	0.764761	1.065	0.896362	1.47051	1.30923	1.17682	2.02771	0.174242	0.403713	0.03959	0.257393	0.830488	1.58849	1.11489	1.22473	ELMO/CED-12 family protein
AT1G03630	128.857	106.155	125.726	126.287	101.278	92.0011	93.2554	87.3559	190.146	166.344	154.141	145.221	103.067	96.9484	92.9689	117.165	135.798	173.202	164.352	161.176	119.107	130.102	154.413	67.4119	163.362	168.577	166.636	158.281	88.8298	78.1984	80.2215	99.3296	POR C (protochlorophyllide oxidoreductase C); PORC
AT1G03640	0	0	0	0.319146	0.354954	0.513556	0	1.28019	0	0	0	0	0.123395	0.114929	0	0	0	0	0	0	0	0	0	0	0	0	0	0	0	0	0	0	tRNA-Phe (anticodon: GAA)
AT1G03650	4.38302	3.42866	3.72793	3.26341	3.38142	4.66665	2.43325	4.73696	8.67817	8.48327	7.94783	5.80773	4.75983	8.0566	6.33761	6.9435	3.66125	3.42904	3.66211	4.38797	4.57977	4.29241	6.12727	4.10402	7.35516	8.72678	8.63349	8.99215	6.00607	5.40683	5.71341	5.32493	Acyl-CoA N-acyltransferases (NAT) superfamily protein
AT1G03660	3.04867	0	0.25166	0.0670666	0	0.263748	0.27867	0.15474	0	0.0711799	0.0877936	0.198439	0.0782801	0.0964611	0.0429434	0.107807	1.79724	0.698812	4.31473	0.750019	4.59921	1.60357	2.65943	7.24018	0.439285	0.571094	0.377903	0.233251	0	0	0	0	Ankyrin-repeat containing protein
AT1G03670	0	0	0	0	0	0	0	0	0	0	0	0	0	0	0	0	0	0.0334802	0	0	0.0311448	0	0	0	0	0	0	0	0	0	0	0	ankyrin repeat family protein
AT1G03680	562.506	649.468	550.759	675.491	462.302	507.679	624.807	559.661	683.612	762.119	772.09	635.878	533.392	586.221	501.033	534.446	446.429	467.986	442.347	453.551	327.329	345.17	370.667	278.884	397.983	404.777	405.025	392.533	324.486	334.025	315.905	365.451	ATHM1 (thioredoxin M-type 1); ATM1 (ARABIDOPSIS THIOREDOXIN M-TYPE 1); THM1 (thioredoxin M-type 1); TRX-M1 (THIOREDOXIN M-TYPE 1)
AT1G03687	5.01768	6.41031	7.55687	7.9724	7.32443	7.83096	7.81084	6.63546	15.8243	16.1751	16.5343	14.0166	16.6755	17.1038	15.7547	17.8633	7.94432	9.30491	7.52723	9.26528	7.41776	7.65773	7.48302	5.92355	16.6221	15.2528	15.9317	17.8901	12.8981	11.7604	12.2079	16.29	DTW domain-containing protein
AT1G03700	0	0	0	0	0	0	0	0.189213	0	0	0.0496435	0	0	0	0	0	0	0	0	0	0	0	0	0	0	0	0	0	0	0	0	0	CASPL1C2 (CASP-like protein 1C2)
AT1G03710	0	0.202389	0.770066	0	0.282555	0.0579055	0	0.392085	1.28445	1.76829	0.875762	1.68033	0.667308	0.372242	0.494296	0.837736	0.0674591	0.0639636	0.267317	0	0.353899	0.415334	0.646909	0.18096	0.558315	0.49498	0.558279	0.345183	1.42581	0.864623	0.298393	0.41026	Cystatin/monellin superfamily protein
AT1G03720	0	0	0	0	0	0	0	0	0	0	0	0	0	0	0	0	0	0	0	0	0	0	0	0	0	0	0	0	0	0	0	0	Cysteine proteinases superfamily protein
AT1G03730	4.42572	5.84241	4.81937	6.16421	5.15035	5.19178	3.56831	4.03554	4.55558	5.34038	5.78682	7.2039	6.57095	6.39756	5.16757	4.83278	6.55351	6.94355	4.59569	5.31732	9.61646	10.1062	6.49286	10.1792	4.66945	5.97031	5.42138	4.69764	5.21785	6.58975	6.87834	4.61801	pyrroline-5-carboxylate reductase
AT1G03740	37.4216	54.7102	38.4847	46.9648	25.8238	30.2101	23.5108	27.7407	12.0571	13.4401	10.2376	13.9839	13.0745	15.7268	17.1931	14.9967	23.3447	20.3088	19.3629	17.9363	21.3996	21.8327	22.7872	33.5637	14.6147	15.9064	15.0658	16.4433	17.8768	18.8027	21.0328	18.6867	Protein kinase superfamily protein
AT1G03743	0	0	0	0	0	0	0	0	0	0	0	0	0	0	0	0	0	0	0	0	0	0	0	0	0	0	0	0	0	0	0	0	snoRNA
AT1G03746	0	0	0	0	0	0	0	0	0	0	0	0	0	0	0	0	0	0	0	0	0	0	0	0	0	0	0	0	0	0	0	0	snoRNA
AT1G03750	2.99455	2.84713	3.00361	3.28709	3.05059	2.55006	3.69487	2.52527	3.08863	2.23003	2.01001	2.30855	2.87367	2.62772	3.12469	2.59153	4.90847	4.16156	4.14658	4.23653	3.1173	3.11437	3.85882	4.52085	3.36642	2.66175	2.43828	2.62707	3.21083	2.74271	2.87518	3.28396	CHR9 (CHROMATIN REMODELING 9)
AT1G03760	8.53338	7.88677	4.74824	4.98429	5.50663	5.77115	6.06605	5.47264	8.75747	7.16901	5.88665	4.38168	4.63617	7.30556	6.6087	6.74766	6.69262	7.59511	9.3424	6.36819	11.1788	9.24747	8.61929	12.4321	7.91111	11.4864	10.1087	8.80759	7.40734	6.51069	11.6024	7.5281	Prefoldin chaperone subunit family protein
AT1G03770	3.41208	1.89542	2.44816	1.92736	2.15581	3.20778	2.27408	2.33711	3.34322	2.24809	1.82502	2.75771	2.78936	2.72326	3.15882	3.41694	3.53717	3.67419	4.48683	3.45162	6.01428	5.60602	5.23524	7.17364	5.50003	4.78796	4.86999	5.06814	7.35113	7.99391	9.04583	7.09529	ATRING1B (ARABIDOPSIS THALIANA RING 1B); RING1B (RING 1B)
AT1G03780	1.12523	0.125725	0.622215	0.432171	0.663211	0.471622	0.583369	0.307368	3.3628	2.20722	1.65008	1.71439	1.43427	1.5104	0.883055	1.35391	0.704444	1.1551	0.747532	0.889684	0.592643	0.572747	1.58108	0.298061	3.86393	4.79625	4.59802	4.47823	0.572486	0.424046	0.781858	0.793924	AtTPX2; TPX2 (targeting protein for XKLP2)
AT1G03790	0	0	0	0	0	0	0	0	0	0	0	0	0	0	0	0	0	0	0	0	0	0.0503986	0	0	0	0	0	0	0	0	0	0	AtTZF4; SOM (SOMNUS); TZF4 (Tandem CCCH Zinc Finger protein 4)
AT1G03800	0.135304	0	0	0.131518	0	0	0	0.066402	0	0.55405	0.031974	0.10281	0	0.0663256	0.182138	0	0.0867204	0.0833385	0.128692	0.0875163	0	0.193106	0.0378715	0.0785214	0.0408278	0.138482	0.0400828	0.112419	0	0.0347597	0.11621	0.037669	ATERF10 (ARABIDOPSIS THALIANA RF DOMAIN PROTEIN 10); ERF10 (ERF domain protein 10)
AT1G03810	0	0	0	0	0	0	0	0	0	0	0	0	0.152943	0.191463	0.163884	0	0	0	0	0	0	0	0	0	0	0	0	0	0	0	0	0	Nucleic acid-binding OB-fold-like protein
AT1G03820	4.99545	3.00204	5.41233	2.90537	7.31121	3.57796	7.93605	7.35554	8.96015	12.6326	9.39696	10.3969	10.6993	10.5242	10.6954	8.08924	5.8278	6.86587	5.68421	4.00431	7.98946	13.4686	8.46374	9.67137	5.49636	5.03211	4.97463	5.60743	6.70393	4.47896	7.08347	4.55534	E6-like protein
AT1G03830	1.93531	2.01716	2.50796	1.91435	2.39135	2.17187	2.16813	1.84238	6.27377	6.53401	5.8313	5.66052	5.50815	6.09079	6.32025	4.98339	2.81868	3.2513	3.29947	3.74161	3.67697	4.66769	4.88157	3.23103	9.82943	9.26401	8.26471	10.4613	8.33221	8.12176	7.4627	8.52538	GBPL1 (GUANYLATE-BINDING PROTEIN-LIKE 1)
AT1G03840	0.376293	0.433796	0.764922	0.610521	0.447718	0.240471	0.508502	0.25968	0.0858719	0.132412	0.402583	0.3352	0.0884892	0.323361	0.217983	0.0498451	0.237366	0.170506	0.177105	0.0300621	0.0531481	0.214217	0.182796	0.188828	0.250123	0.37511	0.055581	0.128755	0.027012	0	0	0.0262027	IDD3 (INDETERMINATE DOMAIN 3); MGP (Magpie)
AT1G03850	22.525	4.71893	2.76938	4.9609	3.85922	0.832197	0.849773	2.07729	0	0.297441	0.0580658	0.109628	0.324538	0.606702	0.839152	0.153799	14.3972	18.6638	15.0047	11.7444	58.7672	47.9933	53.6261	161.15	6.62366	5.72858	5.38111	5.73258	17.742	17.0013	20.7138	20.5181	ATGRXS13 (glutaredoxin 13); GRXS13 (glutaredoxin 13); ROXY18
AT1G03860	26.5724	21.8077	24.1258	19.7906	18.5672	22.1113	18.4946	20.4397	53.3597	47.5802	47.822	42.9795	39.9307	48.4625	36.8936	45.3881	34.2101	33.7513	38.8951	38.354	47.4561	39.0439	34.8128	34.9356	57.918	61.064	62.7642	60.5474	34.1974	34.2354	38.2649	41.7054	ATPHB2 (prohibitin 2); PHB2 (prohibitin 2)
AT1G03870	24.603	21.2362	33.4025	40.116	22.3975	11.7808	20.2549	15.2971	45.8329	35.4427	45.7003	25.9024	14.2703	9.37338	7.56927	9.9617	13.3622	19.6511	15.1267	18.0154	18.3268	22.1777	25.3544	11.0803	23.0461	22.7019	20.1185	22.2737	18.2564	20.4184	11.079	15.9676	FLA9 (FASCICLIN-like arabinoogalactan 9)
AT1G03880	0	0	0	0	0	0	0	0	0	0	0	0	0	0	0	0	0	0	0	0	0	0	0	0	0	0	0	0	0	0	0	0	CRB (CRUCIFERIN B); CRU2 (cruciferin 2)
AT1G03890	0	0	0	0	0	0	0	0	0	0	0	0	0	0	0	0	0	0	0	0	0	0	0	0	0	0	0	0	0	0	0	0	RmlC-like cupins superfamily protein
AT1G03900	68.4299	62.8889	57.383	61.6707	70.9291	67.6958	53.5826	59.3959	64.7529	60.5336	60.9605	65.4892	72.1258	71.2263	75.4044	65.163	54.2723	53.664	55.1601	56.3402	76.0337	74.82	65.7378	85.6088	54.6246	45.6029	50.5604	52.8037	82.0729	81.519	73.3235	74.6155	ABCI18 (ATP-binding cassette I18); ATNAP4 (non-intrinsic ABC protein 4); NAP4 (non-intrinsic ABC protein 4)
AT1G03905	0.863791	1.33746	0.926773	0.657819	0.496575	0.708926	0.998699	0.705294	1.73929	1.66751	1.09599	1.2269	0.936881	1.46228	0.743294	1.68169	2.1036	0.972893	1.14982	1.42672	0.978861	0.979229	1.81218	1.90774	1.01525	0.55779	1.34016	0.954329	1.73093	0.996813	1.13364	1.18274	ABCI19 (ATP-binding cassette I19); ATNAP4 (non-intrinsic ABC protein 4)
AT1G03910	25.3866	26.7865	25.5827	27.8911	28.5966	28.1938	25.2603	25.953	24.8438	28.1521	25.6623	25.1752	25.3326	26.6187	30.0483	23.6722	23.6773	25.9637	28.1257	24.767	27.0617	26.1817	25.056	29.281	24.8348	25.4617	28.1224	29.0386	28.6808	25.4831	26.2055	28.1153	CTN (CACTIN)
AT1G03920	0.284332	0.0950355	0.552971	0.226936	0.160189	0.366666	0.304477	0.131053	0.442863	0.465668	1.34692	0.456688	0.423597	0.438644	0.599581	0.423318	0.836435	0.668353	0.312253	0.611964	0.46271	0.46325	0.382485	0.120501	0.541573	0.541133	0.440892	0.723601	0.322415	0.380114	0.665442	0.387408	Protein kinase family protein
AT1G03930	19.1229	16.6325	17.3083	17.295	17.7449	16.5744	17.5522	15.7936	22.2132	20.2029	21.2378	20.6782	22.0681	19.8652	23.0263	21.2456	30.1376	30.4072	28.1496	27.7964	23.6868	28.0187	25.5223	19.1878	29.3179	24.8257	26.9728	26.6981	28.5792	28.8317	28.9242	30.6446	ADK1 (dual specificity kinase 1); CKL9ALPHA (CASEIN KINASE I-LIKE 9 ALPHA); CKL9BETA (CASEIN KINASE I-LIKE 9 BETA)
AT1G03935	8.7209	9.46839	6.69544	9.19008	4.16766	9.61336	9.68769	8.87861	9.42081	10.7094	11.1906	13.2704	8.73559	10.3258	7.1815	8.37249	7.46623	5.67845	8.44496	6.64072	6.24514	6.87714	5.50145	6.94644	3.84645	3.0232	3.05668	2.06116	7.56318	7.28041	6.42019	4.92138	snoRNA
AT1G03940	0.194416	0.730998	0.105473	0.260921	0.254633	0.792632	1.03583	1.35596	0.201	0.170412	0.248935	0.451557	0.653557	0.959227	0.71934	0.789985	0.341496	0.161758	0.307395	0.0861499	0.296714	0.300841	0.122545	0.194102	0.0527333	0.0595148	0.103637	0.0486208	0.201759	0	0.0496295	0.231397	HXXXD-type acyl-transferase family protein
AT1G03950	18.8925	19.8	18.7106	16.6868	14.5667	12.5411	15.6535	16.2144	25.7071	23.996	21.4637	23.5785	21.5777	20.8771	21.2369	16.2544	28.0714	23.1637	24.1977	25.6908	24.1523	22.6616	19.3067	30.3758	29.1111	27.9406	30.931	30.0657	42.7905	39.6534	44.4897	42.6475	VPS2.3 (vacuolar protein sorting-associated protein 2.3)
AT1G03960	8.47077	9.3528	7.37424	7.3514	4.03367	4.81203	4.57374	4.6275	9.00419	6.93659	7.73853	8.2619	5.81161	5.32492	4.49183	6.65014	8.10225	6.79335	6.50699	7.56245	5.83659	6.04895	5.50659	6.06287	8.46274	8.85737	8.43102	9.46185	7.10266	7.55482	7.98219	8.38572	Calcium-binding EF hand family protein
AT1G03970	33.2312	43.6883	39.2616	44.4386	36.7426	41.1176	35.228	43.0071	21.3872	27.2607	25.432	29.5314	32.3915	31.6795	38.4357	25.6434	51.5589	45.9157	46.3192	47.4607	49.9785	43.692	41.196	64.1467	31.3857	28.2497	31.4252	28.2676	35.9794	41.7526	41.2391	46.1991	GBF4 (G-box binding factor 4)
AT1G03980	0	0	0.190184	0.0399507	0	0	0.0415927	0	0.411472	0.126528	0.0804377	0.0877979	0.0696896	0	0.0512037	0.0321104	0	0.0785481	0.121782	0	0.0365057	0.0368734	0.0716264	0	0.153114	0.649101	0.499944	0.782247	0.220806	0.19131	0.111706	0.108283	ATPCS2 (phytochelatin synthase 2); PCS2 (phytochelatin synthase 2)
AT1G03982	0	0	0	0	0	0	0	0	0	0	0	0	0	0	0	0	0	0	0	0	0	0	0	0	0	0	0	0	0	0	0	0	PAK-box/P21-Rho-binding family protein
AT1G03990	0.239297	0.139404	0.214259	0.252298	0.0244469	0.100379	0.0789006	0.077223	0.17315	0	0.0691105	0.130136	0.0891652	0.175737	0.202249	0.140929	0.22721	0.216617	0.226262	0.280445	0.204522	0.34343	0.112022	0.301721	0.0235509	0.0533144	0.11848	0.131195	0.252374	0.248232	0.279431	0.0668831	Long-chain fatty alcohol dehydrogenase family protein
AT1G04000	14.8014	18.4018	14.9156	12.1101	15.4794	11.3684	12.9527	12.2489	17.5263	16.2226	16.3806	15.276	13.3105	14.942	14.5035	14.5157	5.63044	5.09475	4.7155	4.82591	6.40901	6.74168	6.02715	6.59773	4.8888	4.52761	5.41815	5.22386	6.20221	6.16967	6.2032	5.22338	hypothetical protein
AT1G04010	3.00216	3.17321	3.4049	2.91833	3.28762	2.97965	3.29977	2.48586	3.84908	3.90314	3.86618	4.30348	5.29477	4.22679	4.50514	5.15378	2.9777	3.13088	3.68911	3.16725	3.4727	3.20887	3.61098	3.12614	3.07564	3.37095	2.82715	2.99753	4.01536	4.38466	4.38839	3.91875	ATPSAT1; ERP1 (enhanced response to Phytophthora 1); PSAT1 (phospholipid sterol acyl transferase 1)
AT1G04020	1.23895	0.43898	1.40477	1.09014	0.975117	0.780755	0.892902	0.628854	4.07394	4.20209	3.10962	4.13807	2.53528	2.7743	1.68473	1.95525	1.80272	2.54027	2.22151	2.81469	3.41138	3.65767	4.16444	1.21357	6.66764	5.73894	6.39678	6.24737	3.18024	2.21285	2.67283	2.95464	ATBARD1; BARD1 (breast cancer associated RING 1); ROW1 (REPRESSOR OF WUSCHEL1)
AT1G04030	3.49327	1.8408	1.71275	1.6743	2.269	2.123	1.64076	1.58656	1.433	2.08777	1.98185	1.4526	1.7096	1.32569	1.09389	1.5191	2.01439	1.84537	1.75793	1.58877	1.8369	1.95245	1.87038	1.64928	1.35202	1.55376	1.37114	2.08632	1.39539	1.03922	1.31559	0.939411	eisosome protein
AT1G04040	38.7135	23.1363	56.3754	53.3264	33.2679	28.2646	31.7273	26.5143	151.661	147.508	159.666	151.31	157.835	127.509	117.715	118.602	54.5604	93.6305	94.8933	93.1805	52.8003	74.5404	101.963	24.1155	112.333	109.102	118.145	110.591	119.499	118.241	83.4252	110.928	HAD superfamily subfamily IIIB acid phosphatase
AT1G04050	0.582302	0.864533	1.12414	0.453733	0.940709	1.15879	1.69727	0.942237	1.07157	0.877839	0.945985	0.770935	1.19579	0.781421	1.17955	1.11302	1.13849	1.01486	0.736135	1.15703	0.92189	0.718785	0.705909	0.329714	0.712884	0.692831	0.955814	0.548316	0.949446	0.931759	1.08587	1.03848	SDG13 (SET DOMAIN PROTEIN 13); SUVR1 (homolog of SU(var)3-9 1)
AT1G04070	8.94303	8.8154	8.94605	5.4363	11.9044	13.083	11.6959	10.274	10.5458	13.3643	12.7219	10.991	14.5233	21.3931	12.9117	13.0388	9.98073	6.9808	9.45138	9.07729	10.171	11.9768	14.8754	13.7715	8.73155	8.69286	8.47307	9.4226	7.81418	6.50945	12.451	6.69298	ATTOM22-I; TOM22-I (translocase of outer membrane 22-I)
AT1G04080	40.3397	41.2186	42.4429	37.8763	40.4581	39.3018	38.6808	38.8441	38.764	35.1598	34.7706	37.7512	40.7787	38.5514	40.8024	43.1033	52.6409	49.2677	49.9499	50.2209	45.5831	45.3673	41.4709	44.4987	48.958	46.8425	45.9804	45.3296	44.7648	47.191	49.1489	49.9056	PRP39; PRP39a
AT1G04090	0.0906215	0.179848	0.0273011	0.0572035	0.169208	0	0.269561	0.0665462	0.823397	1.24438	1.12234	1.51032	1.21966	1.53144	1.5885	1.74369	0	0.0581	0.0300892	0.245914	0.0805153	0.0269736	0.0531957	0.0281704	1.12593	0.640836	0.962847	1.04875	0.755998	0.825847	0.872635	1.03084	vacuolar sorting-associated protein (DUF946)
AT1G04100	5.45508	6.40064	4.39525	4.23193	4.05881	3.99284	4.48868	4.28903	2.94314	4.64542	4.40749	3.97736	3.88103	4.53241	5.33372	4.59502	3.76816	2.95706	3.34538	3.57598	3.40805	3.85394	2.8797	3.83058	3.60108	2.48454	3.05485	4.20797	3.65267	3.95126	3.83883	3.09676	IAA10 (indoleacetic acid-induced protein 10)
AT1G04105	0	0	0	0	0	0	0	0	0	0	0	0	0	0	0	0.183695	0.343178	0	0.348569	0	0	0	0	0	0	0	0	0	0.945787	0.288403	0.624871	0	hypothetical protein
AT1G04110	2.51977	0.171478	0.952265	0.71808	0.260662	0.215217	0.129298	0.225913	6.83463	8.42262	8.81171	5.50562	1.96995	1.67262	1.24552	2.16323	0.422784	1.20612	0.738429	1.10295	0.0834224	0.18874	2.19457	0.107232	5.761	6.35567	7.4028	6.86785	0.293868	0.227292	0.0427045	0.225229	AtSDD1; SDD1 (STOMATAL DENSITY AND DISTRIBUTION 1)
AT1G04120	9.78959	9.82714	9.55034	7.61177	9.06888	9.05556	10.2859	8.65068	8.61427	9.30252	8.82678	9.69124	11.8576	11.5557	12.0971	13.897	8.05287	7.46235	7.07619	7.68461	9.95947	10.509	10.259	10.5068	8.97905	9.30701	9.36671	9.65271	12.3902	12.6939	12.3513	10.7631	ABCC5 (ATP-binding cassette C5); ATABCC5 (Arabidopsis thaliana ATP-binding cassette C5); ATMRP5 (multidrug resistance-associated protein 5); MRP5 (MULTIDRUG RESISTANCE PROTEIN 5); MRP5 (multidrug resistance-associated protein 5)
AT1G04130	6.05036	6.00318	4.37719	3.83901	6.53396	6.8442	6.61789	5.11397	8.36176	8.87045	9.47835	8.38875	8.80237	9.46284	10.4776	11.6039	5.79083	4.5376	3.63329	5.08737	8.97038	6.91755	6.38951	6.76218	9.37127	6.90073	7.68495	8.67462	11.2206	11.6446	10.4684	10.7094	AtTPR2; TPR2 (tetratricopeptide repeat 2)
AT1G04140	36.3838	42.2526	37.8485	36.7412	33.3902	34.1167	35.8859	36.1054	26.0498	27.0011	25.9853	27.5065	28.3308	32.121	28.1453	31.2976	30.4032	30.1648	29.0299	29.5006	30.8218	31.9554	27.6173	32.8464	26.3306	25.7911	25.7677	25.1877	34.427	33.4977	30.5493	34.1215	Transducin family protein / WD-40 repeat family protein
AT1G04150	0	0	0	0	0	0	0	0	0	0	0	0	0	0	0	0	0	0	0	0	0	0	0	0	0	0	0	0	0	0	0	0	MCTP10 (multiple C2 domain and transmembrane region protein 10)
AT1G04160	1.0394	1.23878	1.21292	0.994386	1.28769	1.15361	1.38551	1.26378	2.42074	2.53468	2.8317	2.51536	1.89083	1.6636	1.91155	2.15706	1.41857	1.47951	1.58812	1.74266	0.825761	0.879777	1.48487	0.339351	2.35521	2.50974	2.70883	2.71108	1.06084	0.75035	0.687975	1.08062	ATXIB (ARABIDOPSIS THALIANA MYOSIN XI B); XI-8 (MYOSIN XI-8); XI-B (MYOSIN XI B); XIB (myosin XI B)
AT1G04170	30.4541	22.9023	30.9509	25.2266	27.0292	27.3498	29.1245	31.2274	50.5954	46.5531	46.583	44.0768	39.4128	41.842	30.7262	43.1763	40.1324	42.37	42.9282	42.8441	51.4021	48.1197	45.9648	39.1912	54.8586	56.254	53.9757	52.9545	45.1257	43.2079	40.6984	46.2662	EIF2 GAMMA (eukaryotic translation initiation factor 2 gamma subunit)
AT1G04171	0	0	0	0	0	0	0	0	0	0	0	0	0	0	0	0	0	0	0	0	0	0	0	0	0	0	0	0	0	0	0	0	unknown protein
AT1G04180	0.489219	0.895391	0.530084	0.406906	0.0357871	0.0579852	0.0383022	0.0561953	0.228091	0.432521	0.364614	0.701939	0.215358	0.179129	0.169689	0.0586805	0.148899	0	0.0737387	0.0373067	0	0.0331461	0.0327863	0.20743	0.0688781	0	0	0	0.0995391	0	0	0	YUC9 (YUCCA 9)
AT1G04190	12.8242	12.2184	13.8406	11.7922	12.7889	13.2075	14.3814	11.1313	17.6569	23.7315	19.9109	20.2437	17.1674	16.3884	16.4703	17.5852	13.9352	14.2801	18.2772	16.2593	22.7565	20.9964	21.0454	20.4529	21.302	23.0676	21.8631	20.3473	19.0901	18.0805	17.8611	19.421	TPR3 (tetratricopeptide repeat 3)
AT1G04200	8.35202	6.56471	6.79081	5.8955	6.16732	6.85635	5.87845	5.30124	11.786	9.90722	10.7304	10.6161	10.3964	10.8702	8.45947	9.63544	10.9541	11.7661	10.2752	10.9286	14.9565	13.8944	13.129	17.5856	14.3232	14.5501	15.3365	13.8171	16.1076	14.613	16.6077	14.7295	dyggve-melchior-clausen syndrome protein
AT1G04210	8.9246	7.4661	9.95112	7.71037	7.03646	7.39717	6.79841	6.52128	8.23539	5.77074	6.95793	6.82322	6.41511	6.21348	5.59524	5.96123	12.7967	11.6364	12.3917	12.5334	13.5942	13.5003	12.5811	12.6107	15.4438	14.8606	14.7582	15.7061	12.6053	11.6403	12.5761	12.5894	Leucine-rich repeat protein kinase family protein
AT1G04220	0.673359	1.09087	1.52054	0.653019	2.44813	2.1172	2.09726	2.37016	2.31963	2.19209	1.3727	1.99902	8.27879	11.1877	10.1743	11.7301	0.196857	0.14199	0.196997	0.351254	0.281859	0.262287	0.278545	0.0217276	0.186609	0.417655	0.136553	0.214112	0.52907	0.436842	0.503254	0.452324	DAISY (DAISY); KCS2 (3-ketoacyl-CoA synthase 2)
AT1G04230	8.59983	7.17964	6.70055	8.27282	8.44922	10.8334	9.73112	9.13709	7.63226	5.82337	6.9546	7.99253	8.04608	7.95412	9.14645	6.51232	11.5817	12.4588	13.0086	10.5774	11.6608	11.6833	11.9052	12.5986	10.0352	11.4689	12.9881	10.1896	11.7666	12.1716	12.7645	11.9042	rRNA-processing EFG1-like protein (DUF2361)
AT1G04240	28.153	30.8729	36.36	38.8085	25.498	27.5057	34.4645	30.9446	35.2765	39.6372	54.7428	40.1351	34.1407	28.289	32.8527	28.4464	37.1243	34.4544	33.4131	28.6286	24.0066	34.2667	29.7323	18.5606	32.5224	30.2686	33.165	32.8593	47.8656	52.8815	46.4743	45.4474	IAA3 (indole-3-acetic acid inducible 3); SHY2 (SHORT HYPOCOTYL 2)
AT1G04250	14.412	21.1383	18.3396	19.7716	22.5578	23.4374	19.1248	27.0576	18.9814	16.3009	18.7475	14.0755	14.7851	13.0696	14.3497	8.4016	21.214	18.9828	19.5223	21.2031	9.22404	8.73213	9.36919	7.04524	15.0031	17.4784	19.6331	17.2803	24.8605	25.538	22.191	24.7998	AtIAA17; AXR3 (AUXIN RESISTANT 3); IAA17 (indole-3-acetic acid inducible 17)
AT1G04260	34.2518	30.5016	29.2717	30.2022	30.5388	35.1628	35.9254	31.5804	32.8986	31.3878	29.9088	25.691	30.8579	28.8497	25.3834	28.7216	12.278	10.7793	11.507	14.0565	15.124	16.1006	18.3054	16.2343	15.9026	14.5338	14.8094	12.3606	14.3925	13.8155	14.1133	10.1811	MPI7 (CAMV movement protein interacting protein 7); MPIP7 (CAMV MOVEMENT PROTEIN INTERACTING PROTEIN 7); PRA1.D (PRENYLATED RAB ACCEPTOR 1.D)
AT1G04270	199.82	106.506	188.853	165.428	159.353	162.868	134.981	149.6	489.587	420.142	505.361	409.968	447.419	493.455	376.181	416.627	239.967	253.303	282.303	250.712	305.984	293.03	304.903	243.23	397.271	410.634	427.357	390.835	249.511	247.657	268.713	268.697	RPS15 (cytosolic ribosomal protein S15)
AT1G04280	16.2402	15.4301	15.5894	15.3328	13.4562	12.6464	11.8469	12.0698	4.20301	4.93582	3.81898	3.20206	8.03013	5.99446	4.83781	6.32962	17.5444	18.447	14.7966	17.2489	19.2194	17.4397	18.3764	26.3317	15.8338	16.0841	16.3734	16.1917	17.7717	19.781	19.8999	19.2519	NADKc (NAD kinase-CaM dependent)
AT1G04290	8.33565	3.81633	7.07604	6.19675	9.19779	9.95155	6.94682	11.7332	33.1714	26.9971	28.51	34.7944	37.4136	40.3676	36.5751	25.0218	20.7019	19.4653	22.6295	20.573	21.9068	22.3411	17.1354	17.5959	33.4749	37.484	37.1561	34.4504	34.3508	38.5004	39.195	34.6152	Thioesterase superfamily protein
AT1G04295	1.41814	1.70682	2.65643	0.792305	4.59745	4.81586	4.82299	8.45479	0.894503	1.43451	0.927912	0.402071	0.309764	0.405093	0.692918	1.18279	2.64838	2.62029	1.16078	1.03429	0.735998	1.02552	1.07191	1.66528	1.21234	2.36708	1.29179	2.15706	1.28413	1.83374	1.40903	2.27416	Potential natural antisense gene
AT1G04300	26.8156	33.1139	29.1676	27.1599	24.4066	21.6327	22.3188	22.4968	14.8085	14.1651	12.36	14.0898	15.1406	14.326	15.305	15.757	21.5615	20.5298	20.3101	20.278	18.422	18.02	17.3823	23.7067	16.6023	15.1469	15.5101	14.6195	17.2329	18.7697	18.9618	18.7026	MUSE13; TRAF1b (Tumor necrosis factor Receptor-Associated Factor 1b)
AT1G04310	1.09474	1.57647	1.8222	1.61386	0.906787	1.338	1.62011	1.39721	1.61281	1.41469	0.89813	1.4699	1.46623	1.05796	1.73029	1.13189	0.922077	0.882069	1.03819	0.833397	1.50999	1.43679	1.52521	1.13398	1.22285	1.06985	1.33942	1.37029	2.11995	1.80218	2.18424	1.6341	ERS2 (ethylene response sensor 2)
AT1G04320	1.31314	0.527301	0	0.364749	0	0	0.524277	2.36508	0.246808	0	0	0	0.470661	0.115207	1.0574	1.354	0	0	0	0	0	0	0	0	0.329374	0	0	0	0	0	0	0	tRNA-Gly (anticodon: GCC)
AT1G04330	0.248166	0.480868	0.974621	0.511684	0.680961	0.46922	0.804292	0.150352	0.20171	0.419996	0.463537	0.751648	0.419881	0.286144	0.669889	0.0801984	0.421013	0.537766	0.427483	0.735022	0.389967	0.130712	0.910775	0.738627	0.660787	0.154012	0.134848	0.380872	0.390157	0.948194	0.25842	0.515288	PH2
AT1G04340	13.7177	8.22135	11.9472	9.65629	11.4394	12.6429	11.4531	9.90687	18.7486	17.2188	17.862	16.5286	13.7229	15.3202	12.6514	15.0039	12.4131	11.2921	12.6055	11.5485	16.3576	15.7948	16.462	19.0212	15.0533	16.1594	14.1009	16.0152	14.2676	14.28	14.7463	13.9169	HR-like lesion-inducing protein-like protein
AT1G04350	35.4081	50.6478	37.6027	45.2891	27.4793	30.3428	37.3056	38.1869	14.1591	17.8444	13.6904	14.5658	16.4153	14.492	17.2114	14.2617	39.9027	34.6519	31.2995	35.2278	18.545	19.2595	19.3942	23.1797	14.6511	16.3786	16.4946	14.5045	15.5183	17.7111	17.7378	18.4984	2-oxoglutarate (2OG) and Fe(II)-dependent oxygenase superfamily protein
AT1G04360	1.39066	1.40749	1.32594	1.78821	0.605001	0.427737	0.873647	0.525242	1.2659	0.761717	0.980003	0.681246	0.334693	0.248914	0.140267	0.147083	0.778319	0.569614	0.761904	0.948865	0.42682	0.491572	0.628186	0.60783	1.9457	1.94026	2.00983	1.67582	0.183775	0.221226	0.24607	0.449305	ATL1 (ARABIDOPSIS TOXICOS EN LEVADURA 1)
AT1G04370	0.116823	0	0.174732	0	0	0	0	0	0.192233	0	0	0	0	0	0	0	0	0	0.127946	0	0	0.115592	0	0	0	0	0	0	0	0	0.115886	0	ATERF14 (Ethylene-responsive element binding factor 14); ERF14 (Ethylene-responsive element binding factor 14); ERF97
AT1G04380	0	0	0	0.0367933	0	0	0.0763274	0	0	0.156074	0.118908	0	0.0631572	0.0765017	0.169351	0.0296121	0.142597	0.136255	0.105793	0.0332099	0.188098	0.117659	0.0308457	0	0.131902	0.0740718	0.0655982	0.199052	0	0.171166	0	0.0596633	2-oxoglutarate (2OG) and Fe(II)-dependent oxygenase superfamily protein
AT1G04390	3.61396	4.76564	4.04731	3.79636	3.74954	4.30866	3.08252	3.56515	1.99722	2.43102	3.04348	2.77647	2.4287	1.68219	2.23277	2.90574	4.87554	4.79513	4.56809	4.83353	5.01407	4.37443	3.59687	5.04145	3.58327	3.45483	3.70382	3.73529	4.46999	4.3853	3.86156	4.37055	BTB/POZ domain-containing protein
AT1G04400	82.6143	108.329	96.1445	99.6161	93.8	96.1981	87.3758	92.8847	58.921	60.9022	63.9003	59.8278	71.5278	63.3974	69.2198	71.7673	116.193	113.097	101.419	105.946	95.887	98.3471	90.9453	108.078	90.3773	82.0394	94.1823	89.5559	93.2842	93.0709	87.6282	98.6859	AT-PHH1; ATCRY2; CRY2 (cryptochrome 2); FHA; PHH1
AT1G04410	415.097	321.812	350.447	350.176	284.43	285.353	353.398	329.56	418.36	466.453	407.282	412.814	409.632	419.294	331.413	413.982	395.012	386.539	410.765	390.733	467.283	447.965	381.632	407.087	332.887	353.143	320.922	344.946	446.046	414.506	429.038	412.644	c-NAD-MDH1 (cytosolic-NAD-dependent malate dehydrogenase 1)
AT1G04420	71.6907	61.5516	65.4248	76.6873	66.5397	66.3518	71.255	70.7088	110.78	98.7054	89.9399	81.0169	97.4189	89.9246	86.3503	100.447	102.076	124.207	121.311	118.107	86.0106	101.993	111.22	52.7324	127.094	140.29	144.475	131.808	90.116	94.7684	82.1053	102.395	NAD(P)-linked oxidoreductase superfamily protein
AT1G04425	1.44732	0.465094	0.92293	0.371528	1.64645	0.566784	0.183348	0.790523	4.23246	5.66022	6.84732	3.74082	3.49834	3.42723	2.41355	4.19584	0.891083	1.78273	1.38619	1.06831	1.48131	1.95198	2.58251	0.620893	7.09422	6.20911	6.404	7.0573	1.38744	0.797072	1.21674	1.05213	other_rna
AT1G04430	28.262	24.6159	36.3725	30.8365	24.9466	23.7133	23.7141	21.8713	52.1108	47.8904	53.6725	57.3551	37.3483	29.9406	27.2963	28.2605	34.7011	40.5121	40.3377	44.2936	29.8969	33.7102	39.9371	18.6593	50.18	48.1357	47.0553	48.0271	30.6396	33.4694	29.6439	34.1702	S-adenosyl-L-methionine-dependent methyltransferases superfamily protein
AT1G04440	38.5412	37.7544	35.7056	34.0168	29.5388	27.5538	30.6669	35.1739	24.9844	23.8278	18.4004	23.01	23.0192	19.916	20.3217	19.9619	42.4471	38.7761	38.121	34.982	40.9559	40.2104	39.1611	60.8485	26.2604	24.9147	23.6527	24.2454	39.0492	39.3622	39.8063	40.0166	CKL13 (casein kinase like 13)
AT1G04445	0	0	0	0	0	0	0	0.0437514	0	0	0	0.0412413	0.0976963	0.0794403	0	0.135622	0	0	0.0515958	0	0.226983	0.0461004	0.0900974	0.181225	0.0488534	0.0552946	0	0	0.139726	0.0838758	0	0.0451284	C2H2-like zinc finger protein
AT1G04450	0.113074	0.0807944	0.112653	0	0.0574991	0.185796	0.0617031	0.0911222	0.443358	0.562275	0.0770364	0.211427	0.0343028	0.120975	0	0.0930703	0	0	0	0	0	0	0	0.0587388	0	0	0	0	0	0.0516554	0	0	RIC3 (ROP-interactive CRIB motif-containing protein 3)
AT1G04455	0	0	0	0	0	0.266752	0	0	0	0	0	0	0	0	0	0.248944	0	0	0	0	0	0	0	0	0	0	0	0.427839	0.443754	0	0	0	hypothetical protein
AT1G04457	0	0	0	0	0	0	0	0	0	0	0	0	0	0	0	0	0	0	0	0	0	0	0	0	0	0	0	0	0	0	0	0	50S ribosomal protein L28
AT1G04470	0.136984	0.116176	0.0629765	0	0.177397	0.0130346	0	0.0763064	0	0	0	0	0	0.0229801	0	0	0	0	0	0.0466814	0.0136822	0	0	0	0	0	0	0	0	0	0	0	hypothetical protein (DUF810)
AT1G04480	68.39	40.9194	63.0165	51.1291	57.5086	63.5784	47.9528	57.7234	187.655	160.882	187.278	160.732	153.384	186.055	114.978	142.544	91.9549	96.0402	127.855	99.1881	127.736	115.867	126.607	90.8818	174.965	182.92	187.13	176.54	107.867	104.31	128.478	121.981	Ribosomal protein L14p/L23e family protein
AT1G04490	0.0936803	0	0.102271	0.141741	0.426608	0.905591	0.329927	0.605495	0.143656	0.0724411	0.129045	0.172509	0.278553	0.660159	0.605786	0.306746	0.405841	0.042091	0.174385	0.265804	0.624837	0.479197	0.044993	0.706432	0.161744	0.137317	0.0406156	0.169663	0.274525	0.249755	0.421646	0.269984	hypothetical protein (DUF3527)
AT1G04500	0.0929053	0.661536	0.0666007	0.0689108	0.138495	0.0269775	0.0723473	0.101951	0	0	0	0	0	0	0	0	0.247197	0.108417	0.223893	0.268808	0.300083	0.234988	0.099492	0.876793	0	0	0	0	0.0335013	0	0.135271	0.0332202	CCT motif family protein
AT1G04501	0	0	0	0	0	0	0	0	0	0	0	0	0	0	0	0	0	0	0	0	0	0	0	0	0	0	0	0	0	0	0	0	unknown protein
AT1G04510	20.3355	20.2259	17.5067	17.4233	21.9284	21.3952	23.8269	25.2673	22.7584	20.9326	23.3107	21.8522	21.4815	22.1609	20.3334	24.5283	19.0259	18.2001	22.1785	18.3632	20.4144	20.4942	19.6247	17.8466	22.4509	22.4539	21.6656	23.464	17.2703	18.6032	18.2402	18.3986	MAC3A (MOS4-associated complex 3A); PUB59 (Plant U-box 59)
AT1G04520	2.04735	0.854798	1.66144	1.5219	0.988258	1.18499	0.839851	0.847107	5.40997	5.26678	6.19793	5.63929	2.14278	1.44063	1.61468	1.14268	1.60802	2.20278	2.97628	3.71883	2.61528	3.43643	3.55814	0.886013	5.7471	5.6473	6.13245	8.06244	3.73086	2.60063	3.34883	4.02657	PDLP2 (plasmodesmata-located protein 2)
AT1G04530	98.0385	71.0272	66.3218	72.0046	60.4077	60.2185	53.6412	51.2059	32.437	34.9468	33.1768	38.6489	31.0306	36.9788	36.745	32.6072	50.5625	51.4155	50.9264	52.3974	55.0839	49.4537	56.1726	72.5759	49.4949	47.2943	47.2543	47.885	45.3488	38.9606	43.6999	38.2301	TPR4 (tetratricopeptide repeat 4)
AT1G04540	0.341583	0.0715391	0.452766	0.12373	0.48383	0.0383386	0.127261	0.303903	0.0853858	0	0	0	0	0	0.0466931	0.0395787	0.143208	0.0229021	0.11841	0.144041	0.190507	0.106441	0.124494	0.190358	0.134306	0.100973	0.0222669	0.041231	0.149913	0	0	0.0416469	Calcium-dependent lipid-binding (CaLB domain) family protein
AT1G04550	18.7224	14.0223	15.8874	15.8471	13.5734	13.0948	12.6534	11.5713	14.5297	15.9408	18.6802	13.8024	13.0494	12.0084	12.45	10.1169	16.2731	13.9314	16.7836	16.1854	16.8719	13.7677	17.4391	17.0971	15.6831	16.5584	15.2468	15.4656	16.1593	14.7015	15.7387	14.6388	BDL (BODENLOS); IAA12 (indole-3-acetic acid inducible 12)
AT1G04555	7.30825	9.14166	4.36663	5.98984	5.50731	6.17765	5.45033	6.02411	8.61831	9.30064	8.40316	7.57344	10.0142	8.95508	8.48301	8.94545	6.30794	6.39907	6.29066	5.64314	8.74539	8.46514	6.73362	11.843	9.02132	10.7417	8.72534	7.23226	12.4163	13.6426	11.0597	10.2136	transmembrane protein
AT1G04560	0	0	0	0	0	0	0	0	0	0	0	0	0	0	0	0	0	0	0	0	0	0	0	0	0	0	0	0	0	0	0	0	AWPM-19-like family protein
AT1G04570	0.901789	1.85248	2.23359	1.55614	2.93125	3.27656	3.08666	3.54891	0.518239	1.07835	1.00202	0.974271	2.30994	2.64744	3.29452	3.93094	1.3625	0.864506	1.35518	1.26316	0.695136	0.697733	0.641483	1.13495	0.38786	0.585657	0.405725	0.230136	0.59168	0.456559	1.27675	0.474329	Major facilitator superfamily protein
AT1G04580	0	0.0447356	0	0	0	0.0297709	0.0390752	0	0.146156	0.117915	0.209277	0.107401	0.107636	0.178427	0.121999	0.263742	0.0519882	0.0371348	0	0	0.0228437	0.35602	0	0.160546	0.371594	0.339205	0.313774	0.345425	0.0922462	0.0725697	0.163222	0.145557	AAO4 (aldehyde oxidase 4); AO4 (aldehyde oxidase 4); ATAO-4 (arabdopsis thaliana aldehyde oxidase 4); ATAO2 (ALDEHYDE OXIDASE 2)
AT1G04590	9.20461	10.259	9.20131	9.75292	9.04794	9.49057	9.4394	7.81791	14.7704	11.5548	12.9077	12.4737	11.3464	9.21534	9.56339	11.9143	15.0171	16.3228	15.9819	17.9434	15.0172	13.9567	13.4851	11.312	16.2059	14.5052	13.8946	14.9986	13.8128	12.4814	14.4953	15.7325	PPR containing-like protein
AT1G04600	0.809688	0.261605	0.231013	0.0675981	0.376091	0.344576	0.188572	0.119048	0.136105	0.0878782	0.0830487	0.174006	0.232274	0.454692	0.190249	0.197998	1.01316	1.47177	1.09691	1.23384	2.4907	1.86645	1.18022	2.68267	0.130412	0.147005	0.25206	0.213844	1.49323	1.42246	1.78603	1.07455	ATXIA; XIA (myosin XI A)
AT1G04610	0.135493	0	0	0.0353884	0.103788	0.0552898	0	0	0	0	0	0	0	0	0	0	0	0.0686787	0	0.0360692	0	0	0	0	0	0	0	0.0309721	0.0314498	0	0	0	YUC3 (YUCCA 3)
AT1G04620	11.4142	18.0224	14.968	12.7369	15.7809	19.015	18.4287	22.4152	20.7323	17.5934	16.3717	17.6345	15.3153	12.9333	13.9659	17.3622	24.5773	24.0365	22.178	21.8291	24.0752	25.5917	24.9406	24.8557	14.4299	14.9152	17.6297	14.7473	26.2365	27.3726	25.0351	27.2588	HCAR (7-hydroxymethyl chlorophyll a (HMChl) reductase)
AT1G04625	0	0	0	0	0	0	0	0	0.129084	0.10159	0.195273	0	0	0	0	0.225825	0	0	0	0	0.0994899	0	0	0	0	0	0	0	0	0	0.20064	0	Polynucleotidyl transferase ribonuclease H-like superfamily protein
AT1G04630	48.7759	29.415	42.7244	40.9878	39.2733	41.6423	31.2346	39.717	73.551	80.7449	90.7029	77.4562	65.0628	65.3922	53.0646	55.6989	46.5331	41.5207	53.7725	52.9743	47.074	44.5426	46.5499	34.5105	58.8232	67.0988	65.3083	62.34	43.5092	42.1444	44.7418	44.1318	MEE4 (maternal effect embryo arrest 4)
AT1G04635	1.32282	1.44328	1.27826	1.63949	1.83749	2.00242	0.549882	2.56206	5.27551	5.41711	5.3111	5.7499	5.95853	8.01668	5.68469	6.52095	1.94156	3.38299	3.01235	3.76772	3.85353	5.02307	5.20012	1.79588	6.63638	8.82049	8.48962	7.0722	5.35324	3.60147	5.34177	6.6854	AtPOP5; EMB1687 (EMBRYO DEFECTIVE 1687); POP5 (A. thaliana homolog of yeast POP5)
AT1G04640	30.0663	26.2265	26.4979	30.4115	20.5564	24.806	26.4908	24.2841	38.1909	34.973	49.0647	35.393	34.1253	34.4737	30.3315	30.5761	27.6788	37.4211	38.9712	38.0542	44.2744	46.1849	41.4122	32.3843	56.8815	59.0464	62.0924	61.0622	49.456	50.9291	45.5411	48.3772	LIP2 (lipoyltransferase 2)
AT1G04645	0	0	0.159142	0	0	0	0	0	0.32914	0	0	0	0	0	0	0	0	0.210777	0	0	0.590291	0.602771	0.39555	0.453931	0.409507	0	0.617123	0	0.397082	0	0.595047	0	Plant self-incompatibility protein S1 family
AT1G04650	1.02843	0.459086	0.709398	0.775783	0.752556	1.01703	0.935212	1.47803	1.11966	0.629434	0.611061	0.609374	0.301529	0.460573	0.322276	0.614396	0.706512	0.709917	0.86408	0.92784	0.880058	0.815737	0.626285	0.754968	0.844765	1.08444	1.24127	0.825427	0.27854	0.306507	0.265788	0.44955	FLIP (FIDGETIN-LIKE-1 INTERACTING PROTEIN)
AT1G04660	0.0258353	0.0288682	0.164533	0.0434785	0.779302	0.373551	0.925347	0.579359	1.76165	0.646851	0.878983	1.17718	0.252081	0.206388	0.200323	0.0337715	0.582217	0.501601	0.286332	0.627375	0	0.343833	1.54427	0.0453856	3.79451	4.34899	3.91248	4.1366	0.0840568	0.0376667	0	0	glycine-rich protein
AT1G04670	0	0	0	0	0	0	0	0	0	0	0	0	0	0	0	0	0.409941	0.262308	0	0	0	0	0.123997	0	0	0	0	0	0	0	0	0	hypothetical protein
AT1G04680	23.3346	11.7982	27.1449	14.0652	31.828	18.0382	27.5666	16.4784	78.3153	67.8458	69.2903	72.8521	70.4832	60.324	62.4214	75.4396	13.3929	19.7509	19.0378	17.5953	16.346	21.6788	25.7373	9.42432	35.7377	36.1253	39.2599	35.8466	19.3709	13.6945	13.1201	16.7075	Pectin lyase-like superfamily protein
AT1G04684	0	0	0	0	0	0	0	0	0	0	0	0	0	0	0	0	0	0	0	0	0	0	0	0	0	0	0	0	0	0	0	0	unknown protein
AT1G04690	64.1895	64.8163	64.4878	54.8069	62.7308	65.5133	68.3232	68.577	74.3727	77.6302	78.9309	76.3206	76.2251	85.7637	82.0623	80.68	62.2666	63.5374	66.8879	67.2551	70.1715	66.3502	65.8509	67.9817	69.7082	64.0393	64.9149	70.2948	66.2391	68.1379	69.8248	62.7249	KAB1 (potassium channel beta subunit 1); KV-BETA1
AT1G04700	0.17908	0.455383	0.291902	0.309508	0.458406	0.313229	0.29714	0.0892991	0.195359	0.0444588	0.0714903	0.131361	0.13674	0.0576607	0.217552	0.228537	0.157156	0.224979	0.367798	0.40292	0.431118	0.387274	0.228094	0.518512	0.186464	0.229909	0.331073	0.309425	0.302656	0.315874	0.38089	0.201482	PB1 domain-containing protein tyrosine kinase
AT1G04710	9.7812	10.0053	9.44001	12.2364	15.7586	18.6033	14.2972	20.8728	10.3861	7.94675	10.5595	9.17066	15.4901	17.9617	16.4525	14.2657	18.3162	19.1935	19.0319	18.8266	14.8309	11.5154	13.178	10.5465	14.8055	12.5615	14.7557	15.0272	11.3007	11.3732	11.6232	12.8629	KAT1 (3-KETO-ACYL-COA THIOLASE 1); PKT4 (peroxisomal 3-ketoacyl-CoA thiolase 4)
AT1G04720	0	0	0	0	0	0	0	0	0	0	0	0	0	0	0	0	0	0	0	0	0	0	0	0	0	0	0	0	0	0	0	0	tRNA-Met (anticodon: CAT)
AT1G04730	0.634179	0.497006	1.06	0.733823	1.06225	0.346505	0.535178	0.654656	2.20977	1.86805	1.38144	2.08466	1.34184	1.14108	0.79875	1.55935	1.06268	1.69574	1.29032	1.27117	2.13563	2.16812	2.31916	0.494121	3.76926	3.57817	3.47745	3.64222	1.99669	1.34677	1.58927	2.21962	CTF18 (CHROMOSOME TRANSMISSION FIDELITY 18)
AT1G04750	62.5492	58.9676	59.8617	58.9722	71.7454	72.7441	75.0109	65.5702	92.2799	103.428	116.369	105.52	91.6726	95.6268	97.0711	99.7463	58.8585	61.6304	60.778	55.2774	78.7894	73.9459	75.0849	78.1343	77.6883	74.2905	78.1477	79.2797	77.8784	75.0366	72.5608	70.703	AT VAMP7B; ATVAMP721; VAMP721 (vesicle-associated membrane protein 721); VAMP7B (VESICLE-ASSOCIATED MEMBRANE PROTEIN 7B)
AT1G04760	1.47376	1.91663	0.723687	1.67005	1.93923	1.65707	2.3053	2.05717	1.79886	1.73628	2.00872	2.14236	1.12941	0.776816	1.92233	2.02056	1.3654	1.05631	1.35942	1.2402	0.568588	0.857505	1.73946	0.340034	2.37704	2.11683	2.2917	2.47472	0.400166	0.989681	0.462737	0.840848	ATVAMP726 (vesicle-associated membrane protein 726); VAMP726 (vesicle-associated membrane protein 726)
AT1G04770	36.4069	27.1818	26.3306	25.3384	24.9191	21.4422	23.2135	23.9832	15.2284	19.4898	20.6257	21.3278	14.0659	19.3081	22.2979	12.2093	7.73447	5.13035	6.59994	6.52403	20.0797	9.69088	12.6495	21.5602	13.7075	18.246	21.3613	18.8774	5.86441	7.01545	12.4571	6.55376	SDI2 (Sulfur Deficiency Induced 2)
AT1G04778	0.275901	0.282074	1.5919	0.856842	0	0	0.95336	0.691945	1.25249	4.3059	1.848	1.17723	2.81406	0.402889	3.78702	0	1.46056	1.39764	2.23969	1.6286	3.39044	2.11106	0	0	0.709035	2.48825	2.15037	0.660541	3.40171	0.624406	1.33525	0	hypothetical protein
AT1G04780	27.7067	31.1711	28.4097	26.0289	27.5533	27.958	25.464	28.7447	16.1588	15.9992	13.7191	15.2057	19.9841	21.2962	21.9545	18.4185	20.1567	17.3381	17.1093	17.6559	20.6091	20.9084	19.5774	29.2903	16.9639	18.744	17.8698	17.8743	20.3302	20.2614	22.6302	22.1435	Ankyrin repeat family protein
AT1G04790	9.24748	8.51762	10.7316	8.77127	10.876	12.773	10.5871	11.8214	7.57726	6.48587	7.23115	7.46816	9.42646	8.44092	9.53015	8.88407	13.7642	12.536	14.3114	13.4187	13.8098	13.0527	13.9668	12.9426	11.8864	11.9592	12.7473	12.5596	13.4939	12.7769	12.666	11.6504	RING/U-box superfamily protein
AT1G04800	135.478	55.2581	92.9948	69.363	18.4356	12.6055	10.696	5.08263	397.988	445.171	442.765	398.789	92.0626	80.2287	59.0168	53.2644	83.1804	158.094	144.922	143.195	45.1298	51.7947	186.573	17.7546	294.24	373.382	383.29	377.815	24.9727	24.989	19.7212	39.0696	glycine-rich protein
AT1G04810	20.5341	20.6063	20.2701	19.2876	143.081	166.938	163.601	203.52	22.0597	18.0712	17.6473	17.5398	79.6593	82.3932	101.496	81.8384	16.4171	17.3671	18.1716	16.3116	20.013	17.4467	15.992	19.2596	18.1644	15.4032	16.29	16.7215	20.5371	19.317	18.0518	19.4487	26S proteasome regulatory complex non-ATPase subcomplex Rpn2/Psmd1 subunit
AT1G04820	139.748	85.4637	159.093	106.41	174.554	133.412	157.679	135.424	386.799	371.907	377.088	350.12	262.651	258.41	218.012	268.088	63.39	89.1291	72.4072	88.0134	68.9138	84.343	104.833	35.2266	151.343	141.714	144.904	146.045	109.169	96.3003	82.4212	103.009	TOR2 (TORTIFOLIA 2); TUA4 (tubulin alpha-4 chain)
AT1G04830	10.3434	12.9445	11.1352	10.7703	12.5401	11.6342	12.0878	13.8978	8.24535	9.17594	9.99087	10.2271	11.5476	10.994	10.9055	10.966	13.0857	11.0072	10.5546	12.2227	10.0775	10.4005	10.3922	12.6423	10.2295	9.82841	9.42266	9.27464	12.3458	13.0336	12.3869	11.6866	Ypt/Rab-GAP domain of gyp1p superfamily protein
AT1G04840	0.523488	0.736664	0.575902	0.310977	0.464116	0.484221	0.543301	0.306086	0.861734	0.515265	0.426788	0.416405	0.610894	0.632026	0.707828	0.52602	0.419446	0.673421	0.363543	0.477751	0.863179	0.776635	0.650089	0.605403	0.781309	1.13863	0.967623	1.0508	1.07711	0.93259	0.716232	0.619075	Tetratricopeptide repeat (TPR)-like superfamily protein
AT1G04850	52.218	49.3053	51.7148	52.6481	51.0125	52.6394	49.0208	50.0954	53.1217	57.9698	64.405	64.6891	58.7263	58.3676	62.4671	50.1873	53.5892	46.9587	52.361	51.7794	62.3659	59.9136	56.2403	65.108	51.7166	48.7125	51.3935	48.6503	61.9815	58.2479	65.5381	61.3493	ubiquitin-associated (UBA)/TS-N domain-containing protein
AT1G04860	9.36152	8.87876	7.75105	9.09418	7.0682	6.97386	6.82341	6.54239	6.21047	5.80677	5.43334	5.53325	5.42582	5.53802	4.8488	5.33016	9.37136	10.2875	9.68876	10.7893	11.4172	11.2195	9.97822	11.9171	10.3962	9.38602	9.60841	10.1067	10.968	11.1225	10.5708	11.3719	ATUBP2; UBP2 (ubiquitin-specific protease 2)
AT1G04870	14.0703	7.50682	9.67176	7.38092	6.56905	7.36962	5.88772	7.71141	12.2376	13.0128	11.8573	11.0946	10.9761	12.1852	9.53756	9.73862	12.5451	11.5063	13.9667	13.3112	20.4081	17.4154	16.7251	21.1627	18.5895	15.5787	17.9923	18.1196	14.2133	13.1739	16.4299	11.5592	ATPRMT10; PRMT10 (protein arginine methyltransferase 10)
AT1G04880	0.0700672	0	0	0.0353371	0.0346997	0.139318	0.0373476	0.0838894	0.270485	0.150857	0.205706	0.0256785	0.102128	0	0.363879	0.0568084	0.0364021	0	0.144253	0.0731335	0.0637773	0.032227	0.0631328	0.0326692	0.169803	0.190591	0.202479	0.251392	0.290421	0.058228	0.0971017	0.095185	AtHMGB15 (ARID-HMG DNA-binding protein 15); HMGBD15 (ARID-HMG DNA-binding protein 15)
AT1G04890	0	0	0	0	0	0	0	0	0	0	0	0	0	0	0	0	0	0	0	0	0	0	0	0	0	0	0	0	0	0	0	0	MyoB15
AT1G04895	0	0	0	0	0	0	0	0	0	0	0	0	0	0	0	0	0	0	0	0	0	0	0	0	0	0	0	0	0	0	0	0	hypothetical protein
AT1G04900	2.14773	1.79612	2.13524	1.6752	4.61792	5.61544	6.32759	6.06042	6.64355	5.0938	5.59118	6.32314	9.5655	10.1933	10.1072	12.9038	2.77405	2.98274	2.86011	2.39543	6.1954	6.53877	7.36577	3.78156	13.1327	11.7755	12.8162	11.8952	10.6261	9.31348	9.34323	10.6122	NADH dehydrogenase ubiquinone complex I assembly factor-like protein (DUF185)
AT1G04910	15.7582	17.3728	15.6556	17.5135	14.1212	14.8205	16.7155	12.2085	18.0581	17.5231	21.064	19.1106	17.0188	17.8381	18.7517	20.3992	16.354	17.0711	16.026	16.8173	17.8759	16.8605	18.3167	19.2967	19.0548	19.5277	19.0905	17.7685	23.5626	22.7854	23.3981	20.9606	O-fucosyltransferase family protein
AT1G04920	0.497001	0.841042	0.792771	0.701778	0.85061	0.702045	0.674009	0.410902	2.54068	1.83825	2.4975	1.65126	0.987355	1.10656	0.993264	1.08958	0.412992	0.42349	0.375617	0.381118	0.481148	0.727844	1.00535	0.202915	1.32311	1.93468	1.71913	1.54367	0.744044	0.684155	0.538399	0.780653	ATSPS3F (sucrose phosphate synthase 3F); SPS3F (sucrose phosphate synthase 3F)
AT1G04930	3.25279	3.91571	4.52515	2.79401	4.79081	3.62876	3.26593	4.45186	3.19132	2.67517	3.18755	2.09509	2.79879	2.76111	3.35579	4.05603	2.14286	1.53567	1.89328	2.48716	2.49779	2.29273	2.00553	2.27959	1.50454	0.875169	1.86268	1.53073	1.83537	2.01707	1.90722	1.88998	hydroxyproline-rich glycoprotein family protein
AT1G04940	39.8606	38.7986	41.2793	36.3105	38.7507	32.9207	39.2144	40.1951	85.4345	85.8362	73.7118	74.6617	64.5985	57.4631	43.0277	62.6827	48.1131	59.9497	52.6369	59.927	47.5539	47.1163	61.1842	30.6664	84.3712	90.8319	88.8536	86.9592	50.0287	49.0549	43.5718	54.9649	atTIC20 (translocon at the inner envelope membrane of chloroplasts 20); AtTic20-I (translocon at the inner envelope membrane of chloroplasts 20-I); TIC20 (translocon at the inner envelope membrane of chloroplasts 20); Tic20-I (translocon at the inner envelope membrane of chloroplasts 20-I)
AT1G04945	2.462	1.88638	1.92578	1.61298	1.40147	2.15966	2.17652	2.52557	2.86922	2.50159	2.4879	2.2142	2.56004	2.19011	2.35829	2.94147	2.69808	1.98871	3.69616	2.8357	4.38163	4.167	3.14314	4.24673	3.48098	2.67888	3.33591	3.0874	2.79502	3.20037	3.55267	2.98061	HIT-type Zinc finger family protein
AT1G04950	13.499	18.035	17.2383	16.1491	14.6361	12.6758	13.0402	15.6669	14.7483	14.7589	14.5612	14.0324	12.6624	12.8322	13.9621	14.6589	15.6878	16.4282	13.6812	14.5771	13.0533	13.3563	13.4088	12.6032	16.4469	15.1584	14.173	15.4013	13.7618	13.4237	12.5055	14.2418	ATTAF6; EMB2781 (EMBRYO DEFECTIVE 2781); TAF6 (TBP-associated factor 6); TAFII59 (TATA BOX ASSOCIATED FACTOR II 59)
AT1G04960	25.6514	26.9862	19.9751	24.2492	22.2723	19.9674	21.0655	18.4507	17.4356	21.2975	19.078	18.654	17.7554	19.5534	17.947	18.1761	22.939	20.718	21.1001	22.1395	26.0314	23.0079	22.5589	34.2996	16.3509	15.8108	18.1424	15.2808	19.0325	24.615	21.8841	21.5759	golgin family A protein (DUF1664)
AT1G04970	15.586	22.4706	21.5691	21.2043	20.8966	24.4131	23.4333	24.0188	14.1265	15.3364	17.2685	16.5356	17.184	16.5568	17.3007	16.5054	27.1326	22.9891	23.9659	21.9648	23.5154	23.8574	21.0043	32.9716	17.4285	15.7724	16.6369	15.1685	22.6321	23.1609	26.1151	22.3863	LBR-1
AT1G04980	26.2892	0.733991	4.59771	3.10106	5.86374	2.31958	1.64271	2.26735	8.32747	8.427	6.68323	8.42178	5.80386	7.01767	6.28342	5.33426	6.69632	4.50723	4.26421	2.01953	26.0383	13.315	12.723	25.466	9.07573	7.83739	9.78015	8.96375	7.49771	6.93351	9.4761	7.80756	ATPDI10 (ARABIDOPSIS THALIANA PROTEIN DISULFIDE ISOMERASE 10); ATPDIL2-2 (PDI-like 2-2); PDI10 (PROTEIN DISULFIDE ISOMERASE); PDIL2-2 (PDI-like 2-2)
AT1G04985	29.7771	32.2569	26.6239	31.0501	50.3533	51.5744	40.6152	59.1258	37.6931	30.5835	32.4338	30.5792	41.8347	43.7893	50.5206	41.3853	36.4187	31.1509	34.9517	31.568	30.3403	28.6239	26.2675	31.6711	35.4213	32.7191	33.3795	32.0371	34.0554	34.2798	35.1675	38.0907	triacylglycerol lipase-like protein
AT1G04990	26.5537	24.763	21.7169	16.5914	26.5231	29.6394	31.6372	30.1478	23.1384	23.9936	19.8632	30.2609	30.732	31.3574	34.5144	36.2233	18.5558	16.0942	18.1844	15.6381	26.9249	24.1866	19.7665	29.4322	9.06639	8.15365	8.27351	7.03893	19.389	22.9785	23.108	22.046	Zinc finger C-x8-C-x5-C-x3-H type family protein
AT1G05000	2.70259	0.452907	0.687423	1.92256	1.49091	0.601305	0.977081	1.55904	0.245765	0.159198	0.206951	0.280228	0.377943	0.244029	0.232484	0	4.8417	2.93683	3.57861	3.24908	4.45238	7.83193	4.06164	15.7029	0.935582	0.603179	0.404169	0.863999	0.711312	1.38942	1.64585	1.41084	AtPFA-DSP1; PFA-DSP1 (plant and fungi atypical dual-speci&
AT1G05005	0	0	0	0	0	0	0	0	0	0	0	0	0	0	0	0	0	0	0	0	0	0	0	0	0	0	0	0	0	0	0	0	PPR containing protein
AT1G05010	158.972	137.772	146.336	124.589	69.0973	56.8488	42.5518	59.2312	141.888	149.386	173.367	171.586	54.8471	73.4437	85.1757	60.5316	176.535	171.873	191.689	184.082	266.428	251.775	269.553	360.963	116.751	122.835	119.013	125.911	149.45	154.355	165.742	127.241	ACO4 (ethylene forming enzyme); EAT1; EFE (ethylene-forming enzyme)
AT1G05020	0.353893	0.267303	0.520695	0.331402	0.29684	0.153643	0.0674534	0.0332181	0.165973	0.232131	0.301355	0.0794706	0.063032	0.0922542	0.042091	0.0352831	0.150482	0.265702	0.232139	0.277779	0.451601	0.340796	0.591173	0.321732	0.456795	0.493126	0.454216	0.515907	0.151906	0.102184	0.153426	0.184421	AP180 (ANTH protein 180); PICALM6
AT1G05030	10.6489	18.7921	14.9907	11.6077	6.17121	6.29848	6.69223	5.36017	6.23714	6.30111	6.65502	6.74418	3.42156	3.814	3.59011	2.7587	18.1153	15.2283	13.6163	12.9925	14.1301	10.5578	10.9123	11.4092	7.1226	6.96366	6.56242	7.68812	7.73906	7.22587	7.84502	7.15314	Major facilitator superfamily protein
AT1G05035	0	0	0	0	0	0	0	0	0	0	0	0.197136	0	0.843591	0	0.599654	3.57086	4.3249	0.455481	0.486114	0.818763	0.422992	0	2.14685	1.27703	0.988456	0.428167	0	0.413518	1.51858	0	0.423281	hypothetical protein
AT1G05040	0.57022	0	0.205655	0	0	0.0700967	0	0.140579	0	0.0726822	0	0	0.202241	0.0494083	0	0.113751	0.0757626	0	0	0	0.267764	0	0.0909396	0.0944777	0	0	0.186585	0.087066	0.183792	0.250441	0.181665	0.181304	UBA-like domain protein
AT1G05055	4.36998	4.23655	3.87258	3.98175	4.60848	5.78078	4.11013	4.66296	6.54137	6.40003	6.95912	6.51677	7.55873	7.78455	6.90606	8.46693	6.24366	5.46608	6.78965	6.38926	6.47793	6.89289	6.96488	7.38865	6.67329	6.17496	8.10256	8.30903	7.12748	7.48072	7.93945	7.07037	ATGTF2H2; GTF2H2 (general transcription factor II H2)
AT1G05060	26.5767	35.2783	32.0372	33.4601	21.3191	24.0155	18.933	23.1452	19.5768	20.2273	16.7536	18.4419	16.0188	19.3514	20.0421	13.596	36.8356	30.6648	40.984	34.5601	36.5356	37.6963	31.522	59.9925	20.0686	21.5389	20.5675	20.5776	29.9125	33.8214	35.4866	34.8071	coiled-coil protein
AT1G05061	0.77378	0	0	0.128	0.516048	0.252375	0.329914	0.248761	0	0.0644207	0.236398	0.134738	0.443786	0.428627	0.385219	0.292084	1.11701	0.532634	1.28976	0.559586	0.835781	0.928146	1.24143	0.896348	0.686518	1.36859	1.31648	1.2807	0.994398	0.300182	1.54357	1.15112	pentatricopeptide (PPR) repeat-containing protein
AT1G05065	4.5037	3.51095	4.38556	4.54344	4.19187	5.53802	2.8915	1.53665	10.0934	4.46878	8.54659	6.78275	6.7874	6.51097	7.11614	4.9055	4.517	3.66452	4.56455	3.57738	2.78377	5.17377	5.03386	2.36881	7.63733	5.93676	6.71336	5.76033	4.98461	5.4508	4.45904	4.99127	CLE20 (CLAVATA3/ESR-RELATED 20)
AT1G05070	22.8606	30.4686	28.4696	27.7787	24.615	29.2345	31.5675	28.6791	27.5411	31.4108	25.204	25.8626	23.852	27.1598	23.5943	30.657	22.2367	21.5821	19.5639	23.5964	15.5461	18.8636	16.508	15.6585	20.7017	19.9638	18.8758	17.4227	20.6737	20.0561	17.8868	19.5145	transmembrane protein putative (DUF1068)
AT1G05080	0	0	0	0	0	0	0	0	0.145487	0	0	0	0	0	0	0	0	0	0	0	0	0	0	0	0	0	0	0.0355953	0	0	0	0	F-box/RNI-like/FBD-like domains-containing protein
AT1G05085	0	0	0	0	0	0	0	0	0	0	0	0	0	0.261576	0	0	0	0	0	0	0	0	0.382574	0	0	0	0	0	0	0	0	0	hypothetical protein
AT1G05087	2.07692	0	1.22129	0.898253	1.73098	0.195445	1.44568	1.13811	2.02898	1.19603	0.827795	1.00934	0.620604	1.41116	0.878137	1.80859	3.2492	3.72368	2.17875	4.46767	1.86619	3.9833	2.96895	4.62802	4.43421	4.44176	4.85034	5.77539	4.82622	4.42838	4.61491	6.6617	dentin sialophosphoprotein
AT1G05090	2.81334	3.07207	3.39328	5.37497	4.3048	3.35612	3.83429	3.6252	1.50174	1.3509	1.35631	1.41311	1.98654	1.07756	1.79008	2.33037	9.5414	7.21459	6.84512	9.15532	7.48569	7.3467	6.09232	6.6142	5.60227	5.64966	5.9699	5.97869	8.1299	8.30423	5.69155	7.45162	dentin sialophosphoprotein-like protein
AT1G05100	0.725395	0.495762	0.30071	0.229573	0.304765	0.0367576	0.0474746	0.792588	0.344909	0.100841	0.49807	0.73825	0.448354	0.472974	0.31715	0.295764	1.96774	0.197312	0.0513154	0.105389	0.457354	0.885515	0.139511	0.290036	0.334974	0	0.390993	0.583484	0.0925381	0.0840363	0.425485	0.137504	MAPKKK18 (mitogen-activated protein kinase kinase kinase 18)
AT1G05120	9.72228	9.25451	8.67387	8.11668	9.78465	8.62935	7.42537	7.362	6.49334	6.63886	5.7162	6.07154	6.45281	6.7507	6.54374	7.51777	12.7081	12.5877	12.5114	12.6317	14.3552	13.5083	13.8169	19.4611	9.48011	9.77842	10.2138	10.0478	14.2726	12.5379	14.2958	13.0811	Helicase protein with RING/U-box domain-containing protein
AT1G05135	48.1739	49.7536	57.4566	63.4305	49.5307	78.0958	42.2837	43.7873	101.726	143.881	224.239	156.188	183.492	135.859	123.477	92.4688	64.3242	62.3144	72.7479	63.7505	48.979	47.1669	55.8457	23.3908	54.8982	66.088	67.3375	67.8968	65.79	62.7037	69.1336	57.2583	expressed protein
AT1G05136	0	0	1.34939	5.01683	3.91308	5.06099	7.11068	0	0	11.1368	4.38796	0	2.2452	9.72563	0	1.30326	2.54362	0	0	0	0	2.39905	0	0	0	2.7449	2.63234	0	0	0	4.013	0	hypothetical protein
AT1G05140	49.2351	46.3756	45.0763	48.8346	51.4908	63.1459	67.4315	72.9878	46.7031	42.2765	42.4601	37.8641	43.7785	44.9021	47.0739	47.6169	38.8993	35.9571	39.3451	37.3182	35.0861	37.0327	32.2422	32.6503	35.2841	36.7274	37.1596	31.2566	34.3356	34.5293	31.5041	35.2345	Peptidase M50 family protein
AT1G05150	13.5758	16.355	14.4863	14.5021	20.3132	17.8295	16.4094	18.3001	15.2551	15.4506	14.3332	13.8496	15.1949	11.0276	14.0977	13.4662	13.7099	15.0782	13.0908	15.9216	13.4322	15.8762	19.1655	13.8763	17.6562	17.9153	19.7643	20.2074	17.255	17.6038	15.2219	15.4702	Calcium-binding tetratricopeptide family protein
AT1G05160	6.32832	8.42339	5.80631	6.84098	6.35771	6.99097	8.07065	7.25898	5.54708	6.31281	5.05974	4.96551	4.91117	5.40354	6.41915	6.80852	12.2035	10.3284	10.2188	9.83943	8.51745	8.30018	8.09131	9.86429	8.14373	8.49814	7.31234	6.80822	9.57106	9.33243	8.79372	9.51033	ATKAO1; CYP88A3 ("cytochrome P450, family 88, subfamily A, polypeptide 3"); KAO1 (ENT-KAURENOIC ACID OXYDASE 1)
AT1G05170	15.2433	10.2342	12.8246	9.47086	12.7211	11.1936	11.5916	9.40505	9.94836	12.9156	11.2787	12.1333	10.2538	8.62105	11.1439	10.2668	6.17423	5.78896	5.93671	6.4896	8.02418	7.11838	7.87359	12.6906	8.66527	9.98576	9.21995	10.8938	8.04755	6.89782	8.55201	6.31493	Galactosyltransferase family protein
AT1G05180	15.1675	13.1996	12.6142	12.2743	25.5217	29.6291	25.8679	26.826	12.4834	15.1432	16.3406	13.8552	25.5551	29.1726	28.721	26.5152	17.857	15.9495	18.9075	18.9958	27.132	22.4531	22.0876	27.5119	23.3062	21.4782	21.3335	21.8214	22.9564	24.5714	22.6951	22.0024	AXR1 (AUXIN RESISTANT 1)
AT1G05190	491.661	454.212	465.261	517.269	480.96	404.479	424.325	449.011	848.306	678.779	627.349	603.013	575.997	491.908	453.514	468.25	517.577	637.189	578.577	616.336	445.493	523.118	610.981	288.945	804.018	867.382	898.056	856.073	515.482	494.526	433.055	560.243	EMB2394 (embryo defective 2394); RPL6
AT1G05200	21.408	23.8268	21.7996	23.3949	20.9427	16.5778	19.987	19.1704	5.70236	5.53941	5.63986	5.08714	7.08511	8.12137	10.108	7.60659	27.6574	26.5042	24.8383	26.9746	18.44	16.9763	17.2586	18.4511	5.31854	5.13845	5.54524	5.25878	8.7472	9.50331	8.76599	7.74307	ATGLR3.4 (glutamate receptor 3.4); GLR3.4 (glutamate receptor 3.4); GLUR3
AT1G05205	31.5777	22.5079	22.8208	27.2435	26.5796	32.1742	28.5025	26.1495	90.5158	90.5665	88.3654	82.0146	68.8097	83.0178	59.8236	72.3926	30.322	33.4596	32.8934	34.3252	32.1545	28.7424	32.1148	28.2903	55.9297	59.3568	60.542	58.9391	50.6649	49.224	49.8553	46.8408	hexokinase-1 protein
AT1G05210	3.08432	1.46398	5.07347	2.20456	4.90408	1.94179	3.8282	0.877707	19.0569	19.996	24.2995	16.4017	13.8189	14.1616	10.5352	15.3434	2.88594	4.1848	4.72326	4.46504	5.02184	3.64043	7.70018	2.79885	11.7856	13.8622	13.7358	14.5371	6.70063	6.83202	6.84766	6.69922	Transmembrane protein 97 Putative
AT1G05220	0	0	0	0.423138	0	0.496387	0.110616	0	0	0	0.0708104	0.158902	0.4377	0.154369	0.27053	0.601043	0.345914	0	0	0.238633	0.100824	0.205414	0.203943	0.442351	0.107616	0.494389	0.323329	0.100519	0.609022	1.01084	0.710284	0.719398	Transmembrane protein 97 Putative
AT1G05230	8.91411	10.275	9.85387	9.08176	9.1468	9.06719	8.07669	7.63245	8.52027	9.30226	8.19901	7.99537	7.69071	8.07903	8.84299	8.34166	6.29916	8.15304	8.12994	7.46249	7.01528	5.78288	7.41108	6.24085	8.90454	8.95141	7.94913	8.36257	6.68538	7.17072	6.33259	6.87505	HDG2 (homeodomain GLABROUS 2)
AT1G05240	0	0	0	0	0	0	0	0	0	0	0.0777493	0	0	0	0	0	0.170963	0	0	0	0	0	0	0	0	0	0	0	0	0	0	0	PR9 (Pathogenesis related 9)
AT1G05250	0	0	0	0	0	0	0	0	0	0	0	0	0	0	0	0	0.113529	0	0	0	0.0703546	0	0	0	0	0	0	0	0	0	0	0	AtPRX1; PRX2 (peroxidase 2)
AT1G05260	0.15894	0	0.0737182	0.0747814	0	0.23628	0	0	1.21423	0.700209	0.487105	0.215629	0.477117	0.0516722	0.483237	0.175308	0	0.075445	0	0.0791782	0	0.0879928	0	0.0766122	0.221095	0.168548	0.521054	0	0	0	0.0738398	0.128889	RCI3 (RARE COLD INDUCIBLE GENE 3); RCI3A
AT1G05270	15.2087	15.7801	16.7037	18.0628	16.7161	14.1024	14.6959	16.2937	18.1312	17.1836	16.5827	17.5762	17.6189	15.7196	15.9996	17.2082	21.8977	24.0495	23.9872	23.3593	23.7378	25.0387	23.7063	27.0511	19.7301	20.8257	23.0739	23.678	24.4233	23.708	24.788	22.1652	TraB family protein
AT1G05280	0	0	0	0	0	0	0	0	0.0230453	0	0	0	0	0	0	0	0	0	0	0	0	0	0	0	0	0	0	0	0	0	0	0	ERV-F (C)1 provirus ancestral Env polyprotein putative (DUF604)
AT1G05290	0	0	0	0	0	0	0	0	0	0	0	0	0	0	0	0	0	0	0	0	0	0	0	0	0	0	0	0	0	0	0	0	OMG1 (Orbitally Manifested Gene 1)
AT1G05291	0	0	0	0	0	0	0	0	0	0	0	0	0	0	0	0	0	0	0	0	0	0	0	0	0	0	0	0	0	0	0	0	GPI inositol-deacylase C putative (DUF1218)
AT1G05300	11.8789	13.3733	7.80883	8.98738	11.6887	15.8069	14.7493	16.241	3.68896	5.06723	4.92321	5.45508	11.2081	9.91121	12.4856	9.28841	9.19413	9.71092	9.04616	9.32458	10.5313	11.8672	11.1748	29.0642	6.65291	4.56538	5.00794	4.6801	17.7384	16.5617	17.5386	16.5464	ZIP5 (zinc transporter 5 precursor)
AT1G05310	10.1152	4.7914	3.63099	4.15823	2.78604	2.96726	2.81767	3.38098	3.27699	3.88434	3.79575	3.86448	1.39626	2.39506	1.79558	1.69463	13.302	10.0245	9.93166	11.1365	4.72495	2.38104	2.53378	4.7585	1.15559	2.17208	1.49465	1.65236	1.93552	3.50166	3.26955	2.63748	Pectin lyase-like superfamily protein
AT1G05320	9.21493	8.85532	9.80101	9.97898	8.7916	9.30398	9.6964	8.12362	8.33764	8.6773	10.1855	8.82416	9.07491	9.34259	9.16305	9.10455	15.5225	14.3457	13.8055	14.8732	13.3155	12.1809	13.3808	12.0487	15.617	17.3291	15.6389	14.7208	15.272	14.3939	14.2128	14.9223	PICL (PICC-LIKE)
AT1G05330	0	0.405967	0	0.111555	0	0	0	0	0	0.242556	0	0.172181	0	0.0836453	0	0	0	0	0.268281	0	0	0.247188	0	0.144817	0	0	0	0	0	0	0	0	hypothetical protein
AT1G05340	10.1017	4.47061	3.73538	4.27398	8.00344	4.60184	3.80063	6.988	0.892321	0.76512	1.43066	0.987296	0.848053	1.20347	1.80516	0.880244	19.1001	12.8962	20.124	16.2175	18.7982	15.3688	6.39664	20.1288	1.07443	1.74398	1.74968	0.719717	1.57081	3.95796	6.31703	2.36412	AthCYSTM1 (Cysteine-Rich Transmembrane Module 1)
AT1G05350	13.6817	8.62218	8.85707	9.84097	10.8497	11.483	12.7039	11.3041	12.9007	12.8503	14.2402	12.5726	16.0161	17.5177	15.4319	16.8938	11.7197	11.4111	11.6698	11.7586	13.8573	14.7623	14.8769	14.9066	17.8078	15.9837	17.6943	19.1825	17.5675	17.9472	15.3688	15.8194	NAD(P)-binding Rossmann-fold superfamily protein
AT1G05360	4.50392	3.76644	3.25425	3.90196	3.63921	3.2456	4.11592	4.54558	5.45292	5.79713	5.53038	4.48927	5.66193	5.60044	3.63478	4.65879	11.6421	10.3444	11.8969	10.5108	6.94793	8.02188	7.35993	6.18884	10.5979	8.96335	9.70745	8.91896	7.51471	8.23492	6.62559	6.70422	KMS2 (Killing Me Slowly 2)
AT1G05370	0.301067	0.874659	1.21699	0.748829	0.317133	0.601323	0.901254	0.746435	1.98013	1.08855	1.38828	1.22773	1.36811	0.836011	1.15023	1.36929	0.373735	0.973999	0.435689	0.306458	0.2953	0.654555	0.495795	0.608709	1.38197	1.36836	0.902636	0.897838	0.777746	1.20854	0.901592	0.816671	Sec14p-like phosphatidylinositol transfer family protein
AT1G05380	10.3581	12.7352	11.3797	10.348	11.8652	10.0242	10.8089	9.36704	8.07206	8.06365	6.65101	8.03939	8.50848	8.7821	8.3626	8.33842	11.9681	11.4655	11.5312	11.9149	11.8488	11.6299	11.0731	13.4617	10.9868	10.0235	11.1077	10.9067	12.4752	12.4936	14.2234	13.166	Acyl-CoA N-acyltransferase with RING/FYVE/PHD-type zinc finger protein
AT1G05385	38.7833	36.4246	35.0862	43.1145	33.1339	33.0458	43.7267	33.0828	48.9119	55.502	45.4068	43.6583	37.8685	34.4061	29.7395	31.7658	64.3365	70.1925	64.3354	70.3464	44.0536	52.8426	57.2098	29.5161	45.4555	50.7407	56.6779	49.1892	39.0143	36.6426	33.6299	37.265	LPA19 (LOW PSII ACCUMULATION 19); Psb27-H1
AT1G05390	0	0	0	0	0	0	0	0	0	0	0	0	0	0	0	0	0	0	0	0	0	0	0	0	0	0	0	0	0	0	0	0	tRNA-Asn (anticodon: GTT)
AT1G05400	0.573287	0.89748	0.68952	0.655534	1.03068	0.569115	0.614482	1.22461	0.264502	0.816488	0.507623	1.0104	0.343941	1.1699	0.869012	1.07559	0.209677	0.402228	0.415643	0.319097	0.268446	0.361265	0.0446968	0.455037	0.0981419	0.222599	0.0481721	0.178344	0.0909804	0.408124	0.0911973	0.0894253	hypothetical protein
AT1G05410	5.23912	5.95094	6.57038	6.1925	5.5446	6.62389	7.16571	7.29611	7.05221	7.29457	8.11695	6.09715	7.60616	6.9403	7.09811	7.4539	8.49603	9.57199	9.4123	9.92763	10.3101	11.22	8.42602	8.62241	11.433	11.5637	10.1777	10.1279	12.4831	13.1601	13.7304	12.6714	CDPK adapter putative (DUF1423)
AT1G05420	1.50134	1.17785	1.92438	2.29116	2.47616	1.817	2.8417	1.28392	2.61835	2.02319	2.61089	2.3548	2.55288	1.86981	1.90322	2.5417	0.537572	0.468353	0.579181	0.449638	0.458027	1.27511	0.878785	0.479969	0.184154	0.102761	0.179125	0.168634	0.762165	1.08126	1.09014	0.512481	ATOFP12 (ARABIDOPSIS THALIANA OVATE FAMILY PROTEIN 12); OFP12 (ovate family protein 12)
AT1G05430	24.8628	26.3746	29.802	24.7037	25.109	30.0355	28.5213	35.7512	23.4051	26.4911	32.4203	29.3873	33.6471	31.4289	32.4455	29.1209	27.4991	29.5089	31.6447	29.2891	28.8472	29.4849	25.4002	29.8255	34.9852	34.3538	36.4634	31.9819	29.0979	31.0806	35.4724	31.2628	hypothetical protein
AT1G05440	0.19985	0	0.0752782	0.157938	0.272804	0.155489	0.165058	0.0907995	1.19194	0.921076	1.02779	1.34607	0.388403	1.13311	0.435083	0.408327	0.241965	0.153383	0.28064	0.285937	0.357036	0.0722806	0.459588	0.0361597	1.72598	2.03423	2.04244	1.77675	0.287232	0.290181	0.0732045	0.176588	C-8 sterol isomerase
AT1G05450	0	0.124183	0	0	0.249052	0	0	0.198367	0	0	0	0	0.153053	0	0.0539631	0	0	0	0	0	0	0	0	0	0	0	0	0	0	0	0	0	Bifunctional inhibitor/lipid-transfer protein/seed storage 2S albumin superfamily protein
AT1G05460	5.83506	7.12154	7.10788	6.62757	7.12016	7.80727	6.51846	6.94509	5.82621	6.37847	5.37193	5.34353	6.87212	5.4019	7.11161	6.54594	5.04772	5.50686	4.22114	4.2903	3.47944	4.11812	3.47831	3.11046	5.59203	5.54892	6.29722	5.52085	4.93571	3.84046	4.30975	4.57297	SDE3 (SILENCING DEFECTIVE)
AT1G05470	3.22151	1.71754	3.69811	2.54286	1.9843	2.1355	1.99447	1.74689	2.63377	3.16986	2.56325	2.55133	2.66812	2.06739	2.16623	2.40333	3.35709	4.87442	3.90883	3.84024	2.42547	2.40411	3.45278	2.21904	3.82424	4.81527	4.53867	4.75478	2.13796	1.97201	1.91161	2.07383	CVP2 (COTYLEDON VASCULAR PATTERN 2)
AT1G05490	0.048627	0.159074	0.117973	0.0242215	0.0243224	0.00955624	0.127813	0.0671695	0	0.0386716	0.0308437	0.0951716	0.0482826	0.0569223	0.0391149	0.0387864	0.129388	0.061866	0.0128183	0.0648483	0.0114328	0.0344795	0.0673351	0.0574575	0	0.0405678	0.0120194	0.044317	0.0807162	0.0312223	0.0698568	0.10096	chr31 (chromatin remodeling 31); CLSY3 (CLASSY3)
AT1G05500	26.3477	22.1453	22.8045	23.6796	19.6711	21.9374	23.2839	23.7483	31.6312	29.6583	29.8343	29.5785	26.2768	27.7703	27.1184	27.2415	18.8716	20.9468	20.161	23.6153	19.4195	19.1932	19.6025	19.5866	21.5657	20.4366	20.704	21.2107	20.072	17.4473	19.3492	18.6225	ATSYTE (ARABIDOPSIS THALIANA SYNAPTOTAGMIN HOMOLOG E); NTMC2T2.1; NTMC2TYPE2.1; SYT5 (synaptotagmin 5); SYTE (SYNAPTOTAGMIN HOMOLOG E)
AT1G05510	0	0	0	0	0	0	0	0	0	0	0	0	0	0	0	0	0	0	0	0	0	0	0	0	0	0	0	0	0	0	0	0	OBAP1a (Oil Body-Associated Protein 1a)
AT1G05520	16.0689	17.4976	16.8109	14.7103	16.3429	16.8175	18.3904	16.3657	15.5805	14.9456	15.5127	16.1258	15.7557	15.014	18.0067	17.0416	14.713	15.0724	16.6997	15.4119	19.0166	18.4897	16.2315	20.6599	15.7037	13.1279	15.4552	14.3153	15.4496	18.178	19.0683	17.8408	AtSEC23B
AT1G05530	0	0.202405	0	0.0358236	0	0.112869	0	0	0.146314	0.188432	0.0706366	0.206736	0.164385	0.221373	0.184137	0.225106	0.0398389	0.154654	0	0	0	0	0.0707235	0.036992	0.338396	0.127627	0.0756069	0.069632	0.143603	0	0.0725804	0.0352918	UGT2 (UDP-GLUCOSYL TRANSFERASE 2); UGT75B2 (UDP-glucosyl transferase 75B2)
AT1G05540	5.33744	4.2621	6.50448	4.30442	2.90696	2.59844	3.34047	3.36182	7.02421	8.21916	9.04594	8.08827	1.63793	1.53502	2.02228	2.38054	1.87784	2.45196	2.20457	2.53286	1.35493	1.32881	2.16015	0.61131	2.86238	1.81657	2.30629	2.71827	1.02083	0.759969	0.909819	1.58666	AtDOA1 (DUF295 Organellar A 1)
AT1G05550	0.42294	0.641342	0.155825	0.249746	0.157918	0.194289	0.772475	0.412212	3.00147	2.9989	3.04026	2.40619	2.00091	1.07764	1.48418	1.93654	0.100924	0.224397	0	0.234277	0	0.115835	0.0857235	0	1.16229	1.19461	1.30694	1.69718	0.671021	0.60772	0.295134	0.924897	AtDOA2 (DUF295 Organellar A 2)
AT1G05560	11.4597	17.8207	14.4789	16.2327	13.5959	17.8314	15.0169	14.6191	7.3414	9.32863	8.56056	9.42246	10.9972	10.6552	16.4026	10.9668	80.6775	64.7583	71.927	82.6913	44.2717	43.0548	46.9215	39.519	42.1235	50.5162	50.6525	43.7262	32.5974	38.1817	44.3986	50.4139	UGT1 (UDP-GLUCOSE TRANSFERASE 1); UGT75B1 (UDP-glucosyltransferase 75B1)
AT1G05562	11.5435	15.0977	9.78212	12.8151	15.2214	12.3635	16.1451	13.5593	6.79085	5.523	4.93414	5.64233	5.25371	4.11546	5.17628	6.22682	18.4589	17.7004	16.3399	18.9586	11.6976	12.7846	10.831	9.62278	10.7679	11.6463	10.4819	10.2369	8.13722	7.86047	7.47035	9.32575	Potential natural antisense gene
AT1G05570	26.4069	19.4567	17.4202	15.2114	16.8246	20.3037	17.6699	20.1611	6.27788	8.25175	7.26925	8.3585	14.2021	15.9869	18.7696	15.2855	15.4673	13.607	13.7011	12.7631	24.3492	19.9925	21.8588	47.3302	13.1674	12.9121	12.9947	12.8024	24.3977	24.8736	28.6242	22.5628	ATGSL06; ATGSL6; CALS1 (callose synthase 1); GSL06; GSL6 (GLUCAN SYNTHASE-LIKE 6)
AT1G05575	6.08683	7.67003	4.85465	5.80592	10.5636	8.4296	3.76941	9.858	1.32985	6.00855	1.74674	3.56765	3.53435	6.32115	4.98184	3.10211	8.53449	9.30992	9.78872	5.8368	12.9741	15.1787	12.3616	19.427	4.16777	2.80679	5.58564	8.08627	7.54758	6.90505	6.99801	6.19128	transmembrane protein
AT1G05577	0	0	0.194383	0	0	0	0	0	0	0	0.0523878	0	0.0928197	0.1668	0	0.09663	0	0.0439962	0	0.0459263	0.20457	0	0.0806888	0.0424771	0.0430702	0.147658	0	0.0403162	0.0831975	0	0	0.0406271	SOK1 (SOSEKI1)
AT1G05580	0.112902	0.308912	0.0568992	0.0199746	0.48203	0.0157759	0	0.0305291	0	0	0	0	0	0	0.012965	0	0.0159915	0	0	0	0.0141119	0	0.0277327	0.0285582	0	0	0	0	0.014313	0	0	0	ATCHX23 (cation/H+ exchanger 23); CHX23 (cation/H+ exchanger 23)
AT1G05590	11.183	12.4951	12.899	14.0284	14.703	13.876	12.3712	12.2346	13.8133	13.2526	13.2924	13.0951	12.5965	11.5569	11.6351	12.8555	6.81338	6.71448	5.93733	6.72157	6.00301	6.00051	7.30279	4.93061	8.42063	8.11856	8.24089	8.43868	7.1496	7.27914	5.29191	6.7417	ATHEX3 (BETA-HEXOSAMINIDASE 3); HEXO2 (beta-hexosaminidase 2)
AT1G05600	4.73809	3.30818	3.3971	5.67439	5.09811	3.75166	3.59292	4.15159	3.7931	3.52637	4.31501	3.70142	3.30246	3.60431	3.78604	3.36807	7.22803	6.41905	5.83431	6.77109	5.01544	5.91834	5.29371	6.21619	6.89523	6.8857	6.25958	6.29791	4.27586	4.90077	5.33804	5.94233	EMB3101 (EMBRYO DEFECTIVE 3101)
AT1G05610	0.104251	0.343479	0.304244	0.119274	0.427674	0.28043	0.289991	0.12403	0.304287	0.816253	0.286758	0.0862727	0.34504	0.164984	0.103894	0.192625	0.308204	0.414589	0.304504	0.0883933	0.234529	0.396087	0.422778	0.163719	0.90497	0.510131	0.413188	0.493177	0.358396	0.144403	0.162445	0.390576	APS2 (ADP-glucose pyrophosphorylase small subunit 2)
AT1G05615	0	0	0	0	0	0	0	0	0	0	0	0	0	0	0	0	0	0	0	0	0	0	0	0	0	0	0	0	0	0	0	0	B3 domain protein (DUF313)
AT1G05620	5.99352	4.64208	9.13752	7.15429	8.0399	9.60896	6.11155	7.6581	12.0286	7.98613	14.9692	14.0575	12.3138	12.6785	11.2325	10.8614	6.22368	7.94876	6.88505	7.76088	8.70427	10.1615	9.93117	7.84759	9.76711	7.60987	6.76055	7.77475	11.749	11.3438	8.79294	9.28224	NSH2 (nucleoside hydrolase 2); URH2 (uridine-ribohydrolase 2)
AT1G05630	10.7011	6.96969	8.70179	8.05072	8.30229	9.55545	6.16375	5.79731	8.65722	9.90503	8.14608	9.37859	7.77519	9.16633	8.96263	10.1679	5.24825	7.33156	5.92191	6.78518	8.2303	8.74876	9.7346	5.91526	14.1602	15.5904	15.3358	15.4732	8.8184	8.33062	6.38814	7.56358	5PTASE13 (inositol-polyphosphate 5-phosphatase 13); AT5PTASE13 (Arabidopsis thaliana inositol-polyphosphate 5-phosphatase 13)
AT1G05640	0.532271	0.659579	0.639887	0.495709	1.3146	1.15017	1.27607	1.14126	1.41924	0.876279	1.08835	1.68593	1.86609	1.57766	2.86028	1.9846	0.826709	0.681727	0.453972	0.803506	1.07387	1.10688	1.34116	0.71306	0.845117	1.35514	0.72248	1.28066	1.66488	0.971798	1.70768	1.08156	Ankyrin repeat family protein
AT1G05650	0	0	0	0	0	0	0	0.030311	0	0	0	0	0	0	0	0	0	0	0	0	0	0	0	0	0	0	0.0378251	0	0	0.0653022	0	0	Pectin lyase-like superfamily protein
AT1G05660	0	0	0	0	0	0	0	0	0	0	0	0	0	0	0	0	0	0	0	0	0	0	0	0	0	0	0	0	0	0	0	0	Pectin lyase-like superfamily protein
AT1G05670	2.27961	2.33451	2.53754	2.27889	2.47012	3.45447	2.9476	3.51725	1.64487	2.31781	2.03813	2.05906	2.02282	2.04358	3.40738	2.88066	3.96466	3.49913	3.23536	3.27311	3.97345	3.74512	2.7785	2.10809	2.62493	2.27162	3.12075	2.04827	2.81981	2.99272	2.7875	3.15267	Pentatricopeptide repeat (PPR-like) superfamily protein
AT1G05675	1.96516	2.24639	1.44233	1.76675	1.82959	3.09302	1.23948	3.44546	0.392946	2.37301	0.26306	0.610591	1.05492	2.34464	1.87881	1.6329	2.8634	2.12585	2.55667	2.59381	3.92322	4.54406	2.38826	3.97687	0.4862	0.505069	1.25918	2.26485	1.61285	2.48463	2.19674	2.33343	UDP-Glycosyltransferase superfamily protein
AT1G05680	0.368532	0.577198	0.136198	0.352	0.664096	0.74712	0.408446	2.83776	0.538341	0.378693	0.304342	0.311565	1.43908	1.37233	1.14264	1.68583	21.9535	13.7814	96.3716	29.6597	10.6223	2.8722	8.41865	5.53552	4.93826	4.73546	4.25612	3.42979	2.18363	3.65624	7.27545	4.99068	UGT74E2 (Uridine diphosphate glycosyltransferase 74E2)
AT1G05690	4.79564	3.78161	3.20798	2.94876	4.42799	4.35013	5.24213	6.84231	1.04083	1.44675	1.87949	1.3702	2.91085	2.08307	2.33613	2.16709	4.90239	4.12716	5.0682	4.20863	3.18799	2.32595	2.51347	3.47286	1.77562	1.80009	1.55108	1.24866	2.32273	3.0089	3.10296	2.99215	BT3 (BTB and TAZ domain protein 3)
AT1G05700	0.041261	0	0	0	0	0	0	0	0	0	0	0	0	0	0	0.0161803	0	0	0	0.0207864	0	0.018266	0.035754	0.0181703	0	0	0	0	0	0	0.0184772	0	Leucine-rich repeat transmembrane protein kinase protein
AT1G05710	2.4868	0.645999	0.651098	0.798828	1.84353	1.84352	3.20604	3.80402	1.0405	2.3674	2.13128	1.60555	4.89523	4.25899	3.41953	4.17583	2.66049	1.857	2.13755	2.64938	4.05921	5.49428	4.75234	7.28459	1.34904	1.27435	1.58394	1.29724	3.92498	4.76402	5.63888	3.5308	basic helix-loop-helix (bHLH) DNA-binding superfamily protein
AT1G05720	52.4409	44.1004	34.4147	44.1302	41.7526	56.9855	57.0945	51.3331	93.1301	86.2381	96.8264	86.931	91.318	109.11	89.9995	99.6381	36.5667	40.4689	41.5417	34.716	55.6365	50.0917	47.0497	70.5378	61.4644	71.9734	71.9873	67.6985	84.9566	86.5297	80.8722	74.4345	selenoprotein family protein
AT1G05730	0.354324	0.329258	0.402856	0.212239	0.292586	0.396195	0.262039	0.455551	0.516134	0.957416	1.46361	0.776309	0.894061	1.25541	1.00571	1.11229	0.41987	0.440218	1.05197	0.696109	0.816377	0.826356	0.804964	0.797893	0.992642	1.01443	1.88018	1.19131	0.790633	0.705848	0.79349	0.766946	FAM136A-like protein (DUF842)
AT1G05740	0	0	0	0	0	0	0	0	0	0	0	0	0	0	0	0.134667	0	0.191642	0	0	0	0	0	0	0	0	0	0	0	0	0.180297	0	FAM136A-like protein (DUF842)
AT1G05750	0.955576	1.61345	1.13931	1.01408	2.54566	2.6558	2.62205	3.61377	1.79401	1.42533	1.07082	1.1936	2.20527	2.31151	1.90571	2.34848	2.7823	2.22745	2.47758	1.69942	2.64979	2.20638	2.08608	2.08115	2.03677	2.80218	3.76069	2.74959	1.94059	2.14189	2.27711	1.7511	CLB19 (CHLOROPLAST BIOGENESIS 19); PDE247 (pigment defective 247)
AT1G05760	3.49682	2.37086	4.55575	4.62311	3.90188	2.55873	4.99316	3.26884	5.89762	3.4262	6.27441	4.3388	4.01878	4.22685	3.53361	5.07794	3.66323	2.86333	4.73903	2.01227	2.55491	2.79613	5.06945	2.18123	5.30868	3.75562	4.36449	3.27641	3.91274	5.07827	5.14901	2.4727	RTM1 (restricted tev movement 1)
AT1G05770	0.728772	0.873991	0.701741	0.842688	0.546022	0.648478	1.25366	0.577351	3.65399	2.98881	2.14376	2.08525	1.44645	1.50121	1.8669	2.10526	2.06074	0.677569	2.01766	1.65964	1.52154	0.632072	0.819405	0	1.13677	1.28318	1.13203	0.787077	1.08324	1.96508	0.639413	0.648318	Mannose-binding lectin superfamily protein
AT1G05780	4.47207	6.76468	3.53107	4.25112	6.29625	4.63335	7.75027	8.50283	9.62679	6.97398	5.63939	6.74787	5.58088	7.90727	5.86874	5.72538	7.3678	6.86762	5.55239	10.5021	4.34927	3.74098	4.64379	5.23262	6.35846	5.67663	7.71735	8.58216	2.69522	3.58493	3.69671	5.22891	Vacuolar ATPase assembly integral membrane protein VMA21-like domain-containing protein
AT1G05783	5.54052	5.54078	2.42173	2.92871	2.51273	1.07674	3.1025	1.90996	0.856983	0.160584	0.647211	0.446169	0.366153	0.876826	0.716669	0.848675	4.66546	2.06712	3.24036	2.60682	6.57553	4.57145	4.49494	12.4458	0.835484	0.571786	1.51013	1.24551	2.425	5.57886	3.56381	4.82816	hypothetical protein
AT1G05785	8.80235	11.7529	8.45951	11.7363	9.26191	16.3144	13.3812	12.3266	9.75964	14.4292	19.988	10.3108	11.4486	18.4902	13.4527	14.1404	11.2025	8.76999	10.7324	7.95413	10.8916	9.7983	11.2569	14.2135	8.02578	8.01681	8.32849	10.0651	13.1604	15.9981	13.494	11.263	Got1/Sft2-like vescicle transport protein family
AT1G05790	8.97143	10.5065	9.94964	11.4571	11.0985	8.68014	8.56645	7.78275	7.21654	6.96227	6.5463	6.84928	7.10164	6.34462	7.27614	6.00328	12.0158	10.1276	10.6427	10.3564	10.1692	11.3002	8.87642	10.9899	9.33943	7.61362	8.71046	8.79496	11.0364	10.5039	11.8349	11.7475	lipase class 3 family protein
AT1G05800	0	0	0	0	0	0	0	0	0	0	0	0	0	0	0	0	0	0	0.0418459	0	0	0	0	0	0	0	0	0	0	0	0	0	DGL (DONGLE)
AT1G05805	51.6716	56.5347	44.0527	48.8063	37.247	32.4747	30.7722	36.7131	29.3976	25.9484	28.4175	27.8387	26.0699	28.0029	25.6747	24.7136	49.262	49.4282	43.2912	46.8434	36.6873	34.0535	34.1837	42.0224	35.5719	37.2476	37.0842	35.8063	38.8551	43.367	38.6402	40.8617	AKS2 (ABA-responsive kinase substrate 2)
AT1G05810	10.2444	9.20097	11.0442	14.3901	14.8975	17.1189	15.5118	16.0399	10.8415	8.99934	11.3635	12.1924	16.4888	17.0609	15.3405	12.3477	22.0579	24.8063	21.3907	28.9861	21.501	24.2938	26.9615	16.0592	23.7794	22.8971	22.0419	16.9399	30.5906	34.4093	21.8357	24.4162	ARA; ARA-1; ATRAB11D; ATRABA5E (ARABIDOPSIS THALIANA RAB GTPASE HOMOLOG A5E); RABA5E (RAB GTPase homolog A5E)
AT1G05820	0.592912	0.512395	0.70706	0.582621	0.51784	0.220951	0.308515	0.518572	0.564173	0.501017	0.511633	0.740147	0.629875	0.557379	0.290345	0.391825	1.50923	0.760303	1.21072	0.953789	0.993466	1.39738	0.832951	1.22097	0.96446	1.43684	1.26136	1.65329	1.4073	1.3419	1.1915	1.14453	ATSPPL5 (ARABIDOPSIS THALIANA SIGNAL PEPTIDE PEPTIDASE-LIKE 5); SPPL5 (SIGNAL PEPTIDE PEPTIDASE-LIKE 5)
AT1G05830	10.4157	12.3069	11.9865	10.4284	11.3546	10.8919	10.724	9.98534	5.64992	6.56043	7.26018	6.36333	5.81013	5.72461	5.32737	5.86311	16.74	15.3679	14.3561	15.6075	9.94874	10.3246	11.3526	11.4349	10.9191	10.7034	10.259	10.1445	9.51446	8.34452	9.20142	8.44682	ATX2 (trithorax-like protein 2); SDG30 (SET DOMAIN PROTEIN 30)
AT1G05835	3.50102	1.47784	6.48655	2.38789	15.676	8.58428	10.6548	5.22371	12.2698	10.3269	10.43	10.8856	12.993	12.9394	8.84057	10.043	6.5047	11.5646	3.74272	6.63185	3.34939	7.36259	13.6875	3.00802	7.53654	7.35596	8.00193	8.02193	3.5048	3.65225	2.94582	2.87471	PHD finger protein
AT1G05840	19.9578	21.509	20.7937	19.1215	19.9022	16.0761	17.8578	20.5175	6.91006	9.13654	8.97771	9.92723	9.34807	10.6161	10.2064	10.0531	27.0075	28.0486	25.9852	24.6331	25.44	23.7763	19.7968	32.3647	15.6563	16.9121	16.7105	15.8368	20.765	23.9405	20.69	21.8463	Eukaryotic aspartyl protease family protein
AT1G05850	479.478	433.41	567.098	510.721	443.793	398.442	414.703	381.987	706.141	673.937	741.975	741.106	589.051	513.498	585.591	542.569	202.181	239.078	225.335	237.804	193.885	239.895	242.614	118.961	308.309	309.941	297.918	302.038	294.444	293.308	212.726	288.644	ATCTL1; CTL1 (CHITINASE-LIKE PROTEIN 1); ELP (ECTOPIC DEPOSITION OF LIGNIN IN PITH); ELP1 (ECTOPIC DEPOSITION OF LIGNIN IN PITH 1); ERH1; ERH1 (ECTOPIC ROOT HAIR 1); ERH2 (ECTOPIC ROOT HAIR 2); HOT2 (SENSITIVE TO HOT TEMPERATURES 2); POM1 (POM-POM1)
AT1G05860	10.362	9.72898	9.45925	10.1452	9.59184	10.4659	9.82069	8.46298	10.2867	13.6166	13.4258	11.9228	10.6199	10.3467	11.7482	12.0071	8.95293	9.78687	7.7664	8.95715	7.46156	8.58077	7.64835	6.47658	10.0098	8.75661	10.1302	9.70691	10.1123	9.70175	7.60851	11.7925	INO80 complex subunit D-like protein
AT1G05870	10.6177	15.7743	16.11	12.331	15.5377	17.141	17.1665	13.2366	28.3844	25.7001	32.4717	30.0727	24.0505	23.9913	29.037	25.9836	20.2213	19.264	19.4288	16.2077	14.0907	14.6531	15.6837	12.9423	24.512	19.5083	19.7205	20.3172	20.9823	20.0461	25.6612	23.9095	hypothetical protein (DUF1685)
AT1G05880	0.899943	0	0.0352947	0	0.38368	0	0.189542	0.226588	0	0	0.0225644	0.0254801	0.0188555	0.0240742	0.0700855	0	3.72369	0	0.84362	0	0.859544	0.317371	0.219511	0.765801	0	0	0	0	0.334393	0.238723	0.189148	0.371887	ARI12 (ARIADNE 12); ATARI12 (ARABIDOPSIS ARIADNE 12)
AT1G05890	41.0909	54.7115	43.5177	44.882	47.8733	45.9454	52.7181	53.0937	21.2349	25.0378	21.9518	22.3995	25.4812	24.2188	28.179	26.7604	48.9156	40.8212	40.3705	40.6483	35.9122	36.4351	34.0148	54.766	27.28	28.2051	26.9953	27.8794	36.066	37.9261	37.3922	37.8173	ARI5 (ARIADNE 5); ATARI5 (ARABIDOPSIS ARIADNE 5)
AT1G05894	0.102295	0.19356	0.297059	0.18788	0.151369	0.262984	0.0392527	0.0594394	0	0.27244	0.0455822	0.263677	0.0425656	0.0252933	0.190461	0.355439	0.0898615	0.258135	0.133615	0.0451787	0.120553	0.242105	0.195905	0.160675	0.291597	0.235956	0.167203	0	0.605768	0.145462	0.0811369	0.237232	hypothetical protein
AT1G05900	14.9762	18.394	16.3939	19.8727	11.735	10.1903	13.7193	12.1729	10.4292	11.2904	14.071	11.6373	9.7173	9.04211	10.1286	9.97584	16.5214	17.068	15.8176	18.6699	11.2544	11.5252	10.3741	12.9521	11.052	10.3017	7.9677	9.53976	10.703	9.82424	10.5111	9.53106	ATNTH2; NTH2 (endonuclease III 2)
AT1G05910	6.61204	6.56844	6.25273	5.56086	7.90654	5.97494	6.26586	6.26134	4.83709	4.55833	4.94126	4.61013	5.2208	5.39254	5.60454	5.00604	5.39154	5.40591	4.93112	4.97258	9.13622	8.6106	7.81107	9.86371	6.81441	6.47594	6.34593	6.35781	9.20502	8.27528	8.02326	6.51268	BRAT1 (Bromodomain and ATPase domain-containing protein 1)
AT1G05920	0	0	0	0	0	0	0	0	0	0	0	0	0	0	0	0	0	0	0	0	0	0	0	0	0	0	0	0	0	0	0	0	B3 domain protein (DUF313)
AT1G05925	0	0	0	0	0	0	0	0	0	0	0	0	0	0	0	0	0	0	0	0	0	0	0	0	0	0	0	0	0	0	0	0	unknown protein
AT1G05930	0	0	0	0	0	0	0	0	0	0	0	0	0	0	0	0	0	0	0	0	0	0	0	0	0	0	0	0	0	0	0	0	B3 domain protein (DUF313)
AT1G05940	24.2022	31.7514	24.9674	27.8589	23.1064	25.6529	25.4077	27.229	21.9368	23.0723	21.6008	22.9271	22.9629	22.7422	20.5862	25.1016	22.212	21.5588	19.5354	20.6758	21.0199	19.94	20.1942	25.1986	16.163	17.0218	16.6015	16.917	20.3987	22.8787	22.1993	22.488	CAT9 (cationic amino acid transporter 9)
AT1G05950	1.68632	0.898746	0.996249	0.831365	0.925176	0.395085	0.544394	0.749751	1.02848	0.959459	1.57787	0.847402	0.591931	0.520012	0.373532	0.313844	0.660811	0.993197	0.992365	0.809026	2.26699	1.99223	1.9926	2.61169	1.96965	2.16064	1.73883	2.4209	1.84374	1.49501	1.58424	1.1569	hypothetical protein
AT1G05960	14.7763	16.215	17.4377	17.8656	15.8954	18.8208	17.0446	17.6481	13.9578	15.0437	14.0745	15.3863	17.1822	17.7753	17.7107	18.4891	18.6667	18.2481	17.7436	18.5849	16.1434	19.7824	16.6404	15.4371	19.3273	16.5531	17.9164	17.9235	22.7008	23.6212	21.3379	22.9941	ARM repeat superfamily protein
AT1G05970	9.08699	8.16821	9.97752	8.93444	10.7567	9.9125	10.4061	8.81079	6.67643	7.31237	9.71987	8.82438	7.44402	9.31974	8.39417	6.86366	10.8797	10.2841	9.14538	9.89757	7.02779	8.94305	9.06617	5.76968	7.45244	7.1719	7.97965	7.16782	5.63434	8.23746	6.14057	6.21149	AIPP1 (ASI1-Immunoprecipitated Protein 1); EDM3 (enhanced downy mildew 3)
AT1G05980	0	0	0	0	0	0	0	0	0	0	0	0	1.02212	0	0.87396	1.36537	0	0	0	0	0	0	0	0	0	0	0	0	0	0	0	0	tRNA-Thr (anticodon: TGT)
AT1G05990	0	0	0	0.0858753	0	0	0	0	0	0	0	0	0	0.127887	0	0	0.132566	0	0.391289	0	0	0	0	0.137355	0	0	0.125289	0	0	0	0	0.122999	CML7 (CALMODULIN LIKE 7); RHS1 (ROOT HAIR SPECIFIC 1)
AT1G06000	18.3606	9.65738	11.5527	12.5746	12.0294	8.31028	5.44854	5.98998	63.0788	54.8676	71.1607	69.2146	28.455	39.9746	40.8978	39.8974	5.83262	6.3433	6.48455	7.61232	10.0397	8.28514	9.22851	9.45596	17.3581	15.789	18.0739	16.8382	12.2298	9.66847	11.2795	9.92517	UGT89C1
AT1G06002	22.9202	23.9607	17.0839	20.2461	14.8744	16.5525	15.0124	14.3427	13.5706	19.6695	18.5937	17.1325	13.8285	17.1486	21.2214	12.8254	19.2777	24.8375	22.0426	22.5984	19.5241	22.2075	22.4245	27.9	20.8984	20.6636	21.6245	21.0465	21.7011	25.0155	23.8387	23.9463	Potential natural antisense gene
AT1G06010	11.1847	8.09505	11.3076	12.5484	12.1626	18.8243	19.8273	18.0309	26.7726	22.2097	23.8291	20.1667	24.7441	31.6947	29.2702	25.6664	15.564	15.7136	14.5763	15.9017	15.594	18.0968	17.4185	13.2051	17.0528	19.883	20.0987	20.1108	19.6797	18.3533	19.7646	18.1678	basic leucine zipper/W2 domain protein
AT1G06020	0.321703	0.352129	0.301262	0.272432	0.612826	0.606276	0.334935	0.0699453	0.319763	0.25018	0.94024	0.30889	0.274065	0.76779	0.327391	0.370063	0.163096	0.31264	0.282517	0.0813424	0.613016	0.398796	0.318456	0.617833	0.266367	0.598933	0.454581	0.176176	0.691387	0.622799	0.588745	0.712973	FRK3 (Fructokinase 3); FRK5 (Fructokinase 5)
AT1G06030	0	0.185329	0	0	0	0	0	0	0	0	0	0	0	0	0	0	0.271439	0	0	0	0	0.061862	0	0.56712	0	0.14475	0	0	0.0622938	0	0.0625936	0	FRK2 (Fructokinase 2); FRK6 (Fructokinase 6)
AT1G06040	315.579	310.992	316.45	335.848	312.61	349.186	348.266	464.199	176.415	185.827	196.696	175.049	219.832	238.415	267.8	228.139	201.454	195.202	184.316	194.588	113.286	96.2645	114.548	102.594	156.836	154.499	147.655	143.498	102.278	99.5466	98.2243	113.069	BBX24 (B-box domain protein 24); STO (SALT TOLERANCE)
AT1G06045	0.711681	0	0	2.17461	0.495288	0.453602	1.25896	0.897947	0	0	0	0	0	0	0.397892	0	0	0	2.12511	2.36028	0	0	1.03422	2.83382	0	0	2.15966	0	0	0.886387	0	0.986019	hypothetical protein
AT1G06050	5.06913	7.2549	5.69605	5.84507	4.69363	4.23231	3.86096	4.17595	4.95858	6.40615	5.25611	5.04391	3.18341	4.95597	4.01263	3.28741	8.64481	8.05198	6.98277	6.45327	7.44404	7.42238	6.32272	10.1441	8.55718	8.0276	8.30161	8.1007	7.27113	7.49487	7.62314	8.48102	ENHANCED DISEASE RESISTANCE-like protein (DUF1336)
AT1G06060	27.8173	27.7075	31.9032	30.3085	31.2989	30.6518	29.3346	28.9677	23.3745	24.1261	24.3199	20.7374	21.9293	23.9954	22.983	20.8149	29.1764	29.7311	30.0009	32.3388	23.6777	20.1035	22.8271	26.5716	24.0314	23.3191	26.1585	26.2938	25.3197	28.3226	24.918	25.9653	LisH and RanBPM domains containing protein
AT1G06070	12.7146	14.8007	12.8466	11.2395	12.5353	12.0252	12.224	10.8618	11.1679	12.4535	10.2401	10.1547	9.67191	10.8439	11.1857	12.5141	8.03124	8.83737	7.87169	9.44782	8.92036	9.45324	7.68513	10.349	9.84286	8.57119	8.13372	8.71567	8.96117	8.95266	8.46551	9.27884	bZIP69 (basic leucine-zipper 69)
AT1G06080	0.912151	0	0.721144	3.53384	1.18813	0.445998	0.420093	0.154523	2.35287	2.08265	2.68625	0.347515	0	0	0	0.164794	0.0911671	1.21336	1.24611	0.321004	0.510678	0.620629	2.37695	0.079621	0.790611	0.747381	0.617648	0.382924	0.0786946	0	0.0398364	0	ADS1 (delta 9 desaturase 1); AtADS1
AT1G06090	0.0609541	0.308228	0.18175	0.098056	0	0	0	0	0.198014	0.567712	0.759364	0.720768	0.197663	0.0691533	0.0937146	0.153806	0	0.0441747	0.0461976	0	0.165434	0	0	0	0	0.0985091	0.0870484	0.161297	0.125418	0.150941	0.126357	0.0408133	ADS1.2 (acyl-lipid desaturase 1.2)
AT1G06100	0	0	0	0.160325	0.0756718	0	0	0.0596734	0	0	0	0	0	0	0	0	0	0	0	0	0	0	0.064083	0	0.598999	0.0758016	0.94005	0	0	0.0582324	0	0	Fatty acid desaturase family protein
AT1G06110	25.1013	29.0867	26.6421	27.4141	24.3672	30.8837	30.3343	34.5357	15.0465	15.8275	13.9921	13.4451	18.3317	18.6355	19.2319	20.3083	25.5822	23.7527	20.9562	23.8603	19.784	17.424	18.3291	21.3014	14.5277	14.6536	14.7434	15.1767	20.571	19.6234	19.2754	19.7796	SKIP16 (SKP1/ASK-interacting protein 16)
AT1G06120	0	0	0	0	0	0	0	0	0	0	0	0	0	0	0	0	0	0	0.112263	0	0	0	0	0	0	0	0	0	0	0	0	0	ADS1.4 (acyl-lipid desaturase1.4)
AT1G06130	25.4519	25.3957	25.8826	23.8888	21.0031	25.8375	26.467	25.3965	23.9845	28.9297	27.9649	27.3349	25.5264	29.4841	29.587	27.4925	30.5417	28.9904	26.8624	29.6744	24.7811	22.7847	21.0115	31.1514	25.1697	24.7086	23.3221	24.6598	23.7032	26.1287	26.5787	26.1195	GLX2-4 (glyoxalase 2-4)
AT1G06135	0	0	0	0	0	0	0	0	0	0	0	0	0	0	0	0.1103	0.726263	0	0.545529	0	0.326895	0	0	0.872948	0	0	0	0	0	0	0	0	transmembrane protein
AT1G06137	0	0	0	0	0	0	0	0	0	0	0	0	0	0	0	0	2.5296	0.609972	0	0	1.43311	0	0.291201	0.702922	0	0	0	0	0	0	0	0	transmembrane protein
AT1G06140	0.342085	0.13795	0.287047	0.323316	4.39659	6.40508	5.34762	7.67676	0.215454	0.351359	0.784844	0.527431	4.60926	4.69269	5.14322	4.20014	0.507866	0.511033	0.591586	0.54113	0.877264	0.769815	0.81402	0.569564	0.879056	1.15468	1.37007	1.40892	0.633389	0.762095	1.0767	0.746529	MEF3 (mitochondrial editing factor 3)
AT1G06143	0.00114616	0.00237909	0	0.00619874	0	0.00270921	0.00299042	0	0.0351206	0	0	0	1.45343	0	0.428255	2.05067e-08	0	1.12821	0	1.93914	1.72953	0.713246	1.00368	2.30824	0.960638	2.75478	1.8459	0	0	0.850779	0	2.23753	basic helix loop helix DNA-binding superfamily protein
AT1G06145	2.25406	1.24488	2.33448	2.2589	2.00907	1.79057	2.37856	2.4864	3.22719	2.65295	2.83075	2.37885	1.1442	2.78156	2.31164	2.38039	2.43164	0.00194988	1.78537	0	0.538138	1.13602	0.239789	0	2.65144	4.20087e-05	1.55683	3.16968	2.0085	1.74366	2.17789	0	Not in Araport11
AT1G06148	0.713609	0.525897	0.516557	0.1798	0.831615	0.604437	1.05406	0.560424	0.0410362	0.372628	0.147793	0	0.135693	0.121781	0.377973	0.143285	0.141541	0.201444	0.348197	0.353455	0.183193	0.30936	0.305685	0.512164	0.328448	0.0742478	0.0654118	0	0.310216	0.22408	0.187544	0.122526	hypothetical protein
AT1G06150	10.7977	12.2633	11.3426	12.3896	17.9881	17.0168	18.7268	18.5197	9.43786	8.70476	7.33339	7.54405	12.8095	12.941	13.9365	13.2007	13.0862	13.6018	13.8164	13.5258	12.3213	15.6072	14.3805	14.0236	10.9398	10.5402	10.8701	12.2302	15.3767	15.6306	14.5943	15.1286	EMB1444 (EMBRYO DEFECTIVE 1444); LHL1 (LONESOME HIGHWAY LIKE 1)
AT1G06160	4.30035	15.2108	4.97707	16.2934	8.42764	9.0117	6.63172	10.6185	1.59915	3.05588	2.78751	2.34193	3.49538	8.75006	6.45022	5.73382	3.78484	3.17317	3.63432	5.35392	4.64713	3.97472	4.25208	3.6333	0.944614	1.58161	1.9758	1.40577	6.96281	5.88281	5.72643	5.37883	ERF59 (ethylene responsive factor 59); ORA59 (octadecanoid-responsive Arabidopsis AP2/ERF 59)
AT1G06170	0.0550109	0	0.282879	0.250407	0.0411307	0.228817	0.130631	0.162437	0.852494	0.403455	0.910275	0.766484	0.386822	0.116297	0.240631	0.303467	0.0410129	0.11853	0.285688	0.0416637	0.0724641	0.109342	0.142022	0.0362302	0.266422	0.213735	0.303776	0.352537	0.0365145	0.23045	0.182079	0.0917772	bHLH089 (Basic Helix Loop Helix Protein 89)
AT1G06180	3.17359	3.52523	2.32528	1.79893	2.03081	1.69087	1.55065	2.47004	2.96083	2.39086	3.12784	2.41379	5.3325	6.34502	6.71091	6.67277	3.43073	5.54043	2.62034	2.71955	6.9485	7.00932	6.01049	12.3347	5.50379	6.05022	6.97728	8.24238	8.29995	10.8654	12.7237	9.05458	ATMYB13 (myb domain protein 13); ATMYBLFGN; MYB13 (myb domain protein 13)
AT1G06190	54.7733	42.5854	58.3704	57.8463	53.6243	43.0942	46.7885	43.5491	145.44	119.216	128.556	109.472	96.8351	93.9031	81.973	90.8508	61.6414	77.6912	71.6556	77.5412	58.652	65.6144	83.2937	36.3939	122.576	137.243	138.135	128.116	63.9865	62.0434	65.181	80.4939	RHON1 (Rho-N 1)
AT1G06200	49.8517	55.5701	49.9982	57.2477	55.1788	66.2097	66.0364	71.7708	57.5156	64.5404	57.8092	58.9848	82.7154	85.0115	92.3719	87.7234	66.5302	63.1877	68.8595	62.6689	65.4366	59.3948	56.8553	65.4529	61.2442	58.0788	63.2947	62.654	69.434	73.0695	65.7606	72.0344	Peptidase S24/S26A/S26B/S26C family protein
AT1G06210	22.6827	24.8469	24.1418	23.2643	27.3432	22.4066	25.3619	22.879	27.0213	29.0536	28.7804	28.9404	28.5176	30.9764	30.5869	29.1094	20.6714	16.6548	17.2395	19.7743	19.3716	18.4507	18.5767	24.2198	24.1136	23.1853	23.7221	25.0612	25.4081	25.4631	27.1104	24.4506	ENTH/VHS/GAT family protein
AT1G06220	18.505	16.0382	17.4776	15.5311	16.3747	16.4309	19.0352	19.1481	17.5252	18.2418	15.8745	17.2469	13.4552	13.9598	13.8593	15.8719	18.6775	18.6003	20.2788	18.327	20.1951	20.0189	20.1074	18.4849	19.4211	19.692	20.3272	18.7266	18.3123	15.9645	15.9629	17.5947	CLO (CLOTHO); GFA1 (GAMETOPHYTE FACTOR 1); MEE5 (MATERNAL EFFECT EMBRYO ARREST 5)
AT1G06225	0	0	0	0	0	0	0	0	0	0	0	0	0	0	0	0	0	0	0	0	0	0	0	0	0	0	0	0	0	0	0	0	CLE3 (CLAVATA3/ESR-RELATED 3)
AT1G06230	29.8661	34.3813	30.1723	29.5898	29.7532	25.8787	26.0818	26.4521	20.4809	18.9954	18.2552	17.8723	17.5981	18.0914	18.9826	16.8889	21.3136	20.392	20.4507	21.1581	19.5735	18.8417	18.8778	24.4349	19.9925	20.2431	22.2909	20.2077	18.2388	19.1058	20.0336	20.1792	GTE4 (global transcription factor group E4)
AT1G06240	13.2774	13.7504	15.1415	17.8698	19.1981	20.3584	21.8475	22.6363	11.2625	14.482	10.7136	11.0364	13.7305	14.3804	14.5761	15.5111	9.86014	9.40473	7.60257	9.27593	5.6709	7.94712	7.7696	5.7261	8.34777	7.41732	8.20926	8.48718	7.66229	8.64891	9.03636	8.91626	diiron containing four-helix bundle family ferritin protein putative (Protein of unknown function DUF455)
AT1G06250	0.208781	0	0	0.0912391	0.0448845	0.070912	0	0	0.156314	0	0.0293719	0.0658407	0.234671	0	0.029303	0.181136	0.326379	0.138613	0.512386	0.394115	0.441572	0.0810391	0.384467	0.0907003	0.179423	0.102407	0.135119	0.0414859	0.282956	0.109808	0.129801	0.0423066	alpha/beta-Hydrolases superfamily protein
AT1G06260	0.076486	0	0	0.121424	0	0.0491532	0	0	0	0	0	0	0	0	0.0415399	0	0.628685	0.17911	0.311084	0.188901	0.225688	0.34292	0.0558974	0.0637679	0.177454	0.0673698	0.0596035	0.16499	0.116188	0.0523927	0.234927	0.0562306	Cysteine proteinases superfamily protein
AT1G06265	4.52032	3.06614	3.04122	3.65563	3.90346	3.35768	4.16589	4.11496	2.58889	1.92541	2.21012	2.91171	2.65016	2.51964	2.0845	2.44545	4.91475	3.9907	3.59592	4.09748	3.05381	4.02705	2.85956	2.12459	2.26011	2.37004	3.06692	3.16523	2.18832	2.28402	2.22722	2.36786	Potential natural antisense gene
AT1G06270	1.72112	0.872018	1.62766	1.68502	3.90496	6.74061	5.72452	6.24454	2.07812	1.60399	2.34557	1.93633	2.84669	2.50219	3.02206	3.21631	1.63053	1.44283	1.36455	0.963237	2.14937	1.49581	1.91237	1.59632	1.44281	1.98038	2.24471	1.93726	1.43131	1.71303	1.836	1.69799	Pentatricopeptide repeat (PPR) superfamily protein
AT1G06280	0	0	0	0	0	0	0	0	0	0	0	0	0	0	0	0	0	0	0	0	0	0	0	0	0	0	0	0	0	0	0	0	LBD2 (LOB domain-containing protein 2)
AT1G06290	28.0362	30.7838	27.2568	24.1477	22.706	20.3399	18.5671	20.8653	20.2441	17.3462	17.0717	20.7547	19.7318	19.0368	18.7771	22.3351	32.0378	30.463	30.9241	29.1779	33.6001	31.2522	29.2472	33.424	28.9464	24.8812	28.8928	26.7127	28.4972	31.9581	30.4159	31.1284	ACX3 (acyl-CoA oxidase 3); ATACX3
AT1G06310	0	0	0	0	0	0	0	0	0	0	0	0	0	0	0	0.0219857	0	0	0.0546795	0	0.0242958	0	0	0	0	0	0	0	0	0	0	0	ACX6 (acyl-CoA oxidase 6)
AT1G06320	0	0	0	0	0	0	0	0	0.384424	0.117143	0	0	0	0	0	0	0	0	0	0	0	0	0	0	0	0	0	0	0	0.278206	0	0	hypothetical protein
AT1G06330	0	0	0	0	0	0	0	0	0	0	0	0	0.135003	0	0	0	0	0	0	0	0	0	0	0	0	0	0	0	0	0	0	0	AtHMP02 (HEAVY METAL ASSOCIATED PROTEIN 2)
AT1G06340	0	0	0.151926	0	0	0.313707	0.164016	0.1844	0	0.173023	0.109082	0	0.57401	0.116184	0.104584	0.327574	0	0	0	0.278597	0.167111	0.0836373	0.328827	0	0	0	0	0	0.927816	0.992105	0.256589	0.670573	Plant Tudor-like protein
AT1G06350	0.273043	0.0763046	0.104759	0.0558939	1.90821	0.424405	0.887874	0.743084	6.75545	4.46665	8.72835	8.64505	26.7145	18.7073	15.0869	21.1992	0.265998	0.560386	0.158569	0.10869	0.56314	2.04899	1.08176	0.0976738	0.198149	0.565361	0.39664	0.691267	2.4137	1.68358	3.48155	2.05167	ADS4 (delta 9 desaturase 4); AtADS4; CER17; CER17 (ECERIFERUM 17)
AT1G06360	15.047	3.5124	16.32	5.25446	20.329	8.27694	10.1453	3.94363	103.797	75.8939	93.7773	75.2365	31.7586	29.5791	24.5957	38.0997	12.1548	28.1169	20.3554	17.6584	9.62048	17.226	40.6492	3.536	87.4738	88.8453	98.5334	89.2959	14.4264	9.81952	7.54355	15.5109	Fatty acid desaturase family protein
AT1G06370	4.48407	4.03462	4.24209	3.82325	3.63783	2.89691	2.43683	3.12648	4.98828	4.27662	3.26144	5.11631	3.35097	2.4758	2.70458	3.27713	4.30862	3.89274	4.2521	4.11687	2.90892	4.11825	3.96719	3.29408	4.43926	4.57683	4.54668	4.5514	4.55032	4.16325	3.81255	5.09393	pseudogene
AT1G06380	7.07052	4.6081	5.32471	6.28609	6.91217	7.99408	7.79575	7.5078	12.7847	12.0964	12.5307	11.5992	14.9742	16.2292	13.7299	12.9842	6.6164	5.61767	8.91382	6.38881	8.69841	7.38831	7.54604	8.48203	12.701	13.284	12.1864	13.0786	10.9521	9.09862	11.2961	11.4533	Ribosomal protein L1p/L10e family
AT1G06390	33.8309	31.0695	30.5935	33.6506	30.8188	29.9757	32.1428	31.6202	24.8784	28.1045	25.8726	26.2939	26.5177	27.5331	25.672	27.5929	41.1728	40.1588	38.9029	39.8272	35.9612	38.0691	32.4447	32.7197	35.0007	34.5379	34.2731	35.4449	42.0761	43.5589	37.8846	40.061	ATGSK1; ATSK2-3 (A. THALIANA SHAGGY-LIKE KINASE GROUP 2 3); ATSK22 (SHAGGY-LIKE PROTEIN KINASE 22); BIL2 (BIN2-LIKE 2); GSK1 (GSK3/SHAGGY-like protein kinase 1); SK22 (SHAGGY-LIKE PROTEIN KINASE 22)
AT1G06400	80.3858	104.045	85.0398	87.4444	70.7483	72.1863	80.1322	86.9914	52.7239	57.4936	53.3069	48.7342	49.8335	51.6035	55.4559	49.7274	57.3416	54.241	55.6568	60.8895	62.0493	62.0591	57.98	80.9689	43.4304	43.729	44.7782	43.9012	60.7145	70.6019	66.7723	58.213	ARA-2; ARA2; ATRAB11E; ATRABA1A (ARABIDOPSIS THALIANA RAB GTPASE HOMOLOG A1A)
AT1G06410	53.4466	51.9073	53.1215	55.7464	42.3214	37.5158	40.7486	34.5844	35.4783	36.6642	36.235	33.0415	30.2188	26.7586	26.1874	26.2019	43.8515	43.9356	42.3745	44.2041	42.2907	45.0847	43.1071	47.0191	40.2943	43.4743	42.9855	43.5729	40.4397	43.3243	38.1407	39.7059	ATTPS7 (trehalose-phosphatase/synthase 7); ATTPSA; TPS7 (TREHALOSE -6-PHOSPHATASE SYNTHASE S7); TPS7 (trehalose-phosphatase/synthase 7)
AT1G06420	0.425337	0	0.377386	0.435545	0.438856	0.376258	0.334511	0.0904323	0.697731	1.24099	2.65673	1.45151	0.665112	0.80107	0.588652	0.592524	0.0880461	0.718717	0.1732	0.424594	0.455839	0.606725	1.26266	0.0848677	2.28848	1.83818	1.5646	1.42786	0.236232	0.404548	0.462869	0.729544	DNA ligase-like protein
AT1G06430	74.9408	77.8887	67.3831	80.2931	68.1981	65.5199	69.3388	83.0389	29.4242	31.3897	30.4799	32.7101	44.5994	38.9071	55.1452	46.9521	98.7085	85.2419	93.2178	93.5187	52.7406	42.8022	40.6281	56.2503	32.3491	31.2136	29.189	29.8107	32.06	34.2671	42.0283	37.6517	FTSH8 (FTSH protease 8)
AT1G06440	0.360687	0.423212	0.501301	0.333859	1.14553	0.939649	0.89241	1.45485	1.39684	0.425312	0.562621	0.928098	1.85534	1.44056	1.33856	1.53764	0.585597	0.528188	0.728319	0.953314	1.3188	0.862133	1.00728	0.918171	1.08248	1.32101	1.33879	0.947078	0.891069	0.954092	0.981865	0.87772	Ubiquitin carboxyl-terminal hydrolase family protein
AT1G06450	1.39572	2.33283	0.73869	1.29288	1.37623	1.12567	1.11727	1.3069	2.05525	0.840392	1.8906	1.14301	1.27601	1.28307	0.628593	1.20215	1.59876	1.27105	1.80725	1.33714	1.12037	1.09167	1.10891	1.29393	1.85023	1.29612	1.44121	1.44688	0.895014	1.37157	1.21761	0.650369	CAF1g (CCR4-associated factor 1g)
AT1G06460	382.2	617.581	484.519	461.659	349.249	391.845	362.682	425.631	465.683	442.328	420.211	460.879	365.011	357.464	361.2	347.079	399.75	370.889	355.351	349.904	272.708	315.514	268.395	288.66	293.142	279.78	261.338	263.772	368.118	378.254	371.595	387.709	ACD31.2 (ALPHA-CRYSTALLIN DOMAIN 31.2); ACD32.1 (alpha-crystallin domain 32.1)
AT1G06470	14.8102	12.9347	12.9986	14.7912	10.7624	11.9599	16.2876	14.8255	16.9124	15.7438	15.6885	16.5405	15.2047	12.6832	13.8025	14.5631	17.0064	17.4686	16.0851	16.5016	16.0211	17.9307	16.7336	13.8945	21.1651	17.471	18.3508	17.5902	19.6727	17.7443	18.7779	18.6807	Nucleotide/sugar transporter family protein
AT1G06475	1.13833	0.194556	0.275684	1.01229	1.11464	1.93582	0.88836	0	6.70023	3.81886	5.3607	5.04467	4.73818	5.71707	4.32104	0.812552	2.25248	2.18248	1.93326	1.15249	4.4794	4.49858	6.44257	3.28135	2.35552	3.6607	2.95714	4.24487	2.48753	3.1427	4.44939	3.17665	transmembrane protein
AT1G06480	0	0	0	0	0	0	0	0	0	0	0	0	0	0	0	0	0	0	0	0	0	0	0	0	0	0	0	0	0	0	0	0	tRNA-Ile (anticodon: AAT)
AT1G06490	0.775482	0.507707	0.833367	0.480633	0.587131	0.514499	0.669749	0.471298	1.39559	1.4543	1.17512	1.39202	0.791623	0.559899	0.79132	0.873662	0.659148	0.926388	0.624249	0.576821	0.380036	0.516726	0.749758	0.39197	1.1339	1.70728	1.3441	1.41766	0.860294	0.661144	0.694117	0.53093	ATGSL07 (Arabidopsis thaliana glucan synthase-like 7); atgsl7; CalS7 (callose synthase 7); gsl07; GSL07 (glucan synthase-like 7); GSL7 (glucan synthase-like 7)
AT1G06500	19.7451	23.2129	20.1759	24.7521	20.0267	20.6046	23.8482	22.1984	31.1234	37.399	32.5823	30.8718	26.3157	31.3355	28.4038	23.3909	30.9577	32.2255	33.7764	30.91	27.2077	35.0353	27.8597	31.2414	35.6883	33.2405	32.8278	38.3515	45.1928	41.7255	44.0484	52.2098	hypothetical protein
AT1G06510	26.1473	17.2738	22.1512	22.2154	16.7401	21.7961	16.2908	15.4306	29.3006	24.0262	25.7785	23.716	22.4641	22.4708	21.0959	22.2656	37.4921	36.3986	42.297	40.6055	37.7326	36.7833	40.6	25.134	44.2759	54.5118	49.7502	47.6171	34.3154	35.1089	36.3892	40.0837	forkhead-associated domain protein
AT1G06515	30.6529	22.6292	31.6528	27.7573	33.9553	44.9485	51.2361	59.1319	42.5337	43.0354	49.6146	42.6924	46.3816	50.3804	45.5477	49.4	22.3633	20.3391	25.8442	25.8417	21.4734	25.3483	27.2589	24.3794	33.4456	34.8975	36.5361	32.3798	21.8547	27.3218	19.5859	24.5939	ssSPTa (small subunit of SPT a)
AT1G06520	0.450599	0.608804	0.822633	0.481081	0.158546	0.229573	0.111631	0.356337	0	0.0286801	0.0347273	0.0587786	0.107371	0.0938687	0.217018	0.0218833	0.338994	0.348204	0.194052	0.367327	0.597778	0.491543	0.272323	0.171387	0.0901209	0.279573	0.0223881	0.0832748	0.192964	0.193976	0.128925	0.314577	ATGPAT1 (GLYCEROL-3-PHOSPHATE sn-2-ACYLTRANSFERASE 1); GPAT1 (GLYCEROL-3-PHOSPHATE sn-2-ACYLTRANSFERASE 1); sn-2-GPAT1 (GLYCEROL-3-PHOSPHATE sn-2-ACYLTRANSFERASE 1)
AT1G06530	49.1342	51.7826	52.2569	50.5097	55.2893	51.0021	44.2013	47.6088	67.6333	64.5305	65.6492	66.9957	45.7598	46.6462	47.1705	31.2797	64.5107	62.4071	69.5992	64.6461	75.5946	78.7213	69.8997	72.9355	62.7524	63.5501	70.2437	66.6288	58.5571	53.7718	58.2881	59.4264	PMD2 (peroxisomal and mitochondrial division factor 2)
AT1G06540	0.510957	0	0	0	0	0	1.1411	0	0	1.46157	1.59188	0.645538	0	0.861255	0.547742	0	0	0	0	0	0	0	0	0	1.5513	0.357985	0	0.290027	1.2081	0	0	0	hypothetical protein
AT1G06550	12.0396	15.275	15.0202	14.7997	37.0536	47.1416	48.7985	59.9014	27.3988	26.9045	34.3802	29.9388	46.6666	52.1818	62.0822	49.6853	14.83	19.4318	16.4	19.6291	15.2669	18.7198	19.6713	13.9519	24.375	27.3277	26.3293	23.6913	23.2132	23.3223	21.6162	24.5268	ATP-dependent caseinolytic (Clp) protease/crotonase family protein
AT1G06560	4.42863	3.70125	3.86796	4.02416	5.10228	5.54507	4.97389	5.70652	7.14079	5.29831	6.53443	6.19746	6.18711	6.09811	4.98665	5.57573	5.73925	5.54906	6.81051	6.67129	7.125	7.18519	7.94394	7.67953	8.86957	12.7668	11.1861	10.9557	8.17726	7.9728	7.62274	7.26791	AtTRM4f; NOP2C; TRM4f (tRNA methyltransferase 4f)
AT1G06570	48.9284	54.6537	41.5123	57.1946	27.3371	25.1145	25.4555	38.2305	8.92803	8.95646	8.31945	8.3451	8.0898	8.7814	11.4181	9.3708	72.763	61.5888	59.7891	61.1004	27.1776	18.521	19.32	39.7934	17.1144	17.9102	16.887	15.8822	7.23794	10.5505	16.073	12.5354	HPD (4-hydroxyphenylpyruvate dioxygenase); HPPD (4-hydroxyphenylpyruvate dioxygenase); PDS1 (phytoene desaturation 1)
AT1G06580	1.14157	2.80255	1.62652	1.70908	1.88581	2.66458	1.87059	2.27329	0.890514	1.41861	1.67985	1.28964	1.61484	1.67137	2.07051	1.60342	1.68122	1.858	1.34937	1.93963	2.37733	1.74105	1.81793	2.27799	1.11919	0.925204	1.07527	1.14458	2.49285	2.22804	2.5611	1.72984	PPR1 (pentatricopeptide repeat 1)
AT1G06590	2.16582	1.95765	1.59328	1.96808	1.50515	1.31031	1.12334	0.924292	1.65175	2.56228	2.32606	1.9913	1.56441	1.74405	1.76909	1.95767	2.81834	2.77358	2.50013	2.93119	2.34787	2.36328	2.56585	2.46651	3.0249	2.82649	3.97837	3.46726	2.47541	2.19548	2.33724	2.64976	anaphase-promoting complex subunit
AT1G06610	0	0	0	0	0	0	0	0	0	0.612227	0	0.257379	0	0	0	0.920711	0	0	0	0	0	0	0	0	0	0	0	0	0	0	0	0	tRNA-Ala (anticodon: AGC)
AT1G06620	6.3335	3.51857	3.60873	6.73768	4.92889	5.64071	4.37468	5.39251	1.55757	2.4034	2.24387	4.48017	5.87921	10.6404	8.29376	8.25446	2.22939	3.43196	3.3074	2.91559	5.18245	6.97937	7.39196	14.4444	2.81092	0.911958	1.92731	2.37241	6.80753	7.04621	4.61613	4.56495	2-oxoglutarate (2OG) and Fe(II)-dependent oxygenase superfamily protein
AT1G06630	10.1181	8.7316	10.8424	10.1877	10.2892	10.2557	11.5097	9.0073	3.98845	3.85512	5.04015	4.96221	6.88028	8.00813	7.16084	4.42391	18.2356	16.6917	16.5973	16.5875	12.5039	12.8883	11.5722	14.3927	10.2682	7.82965	9.7513	9.35639	10.0588	11.9739	9.66558	10.967	F-box/RNI-like superfamily protein
AT1G06640	40.6518	37.0873	31.8619	38.889	25.301	22.1	30.0855	26.432	2.23724	2.18013	1.54369	1.27505	1.15981	1.15644	1.95649	1.17603	25.5771	24.9957	29.4881	29.0177	24.7008	29.1677	30.6417	24.5229	0.75712	0.377674	0.477085	0.489894	0.692329	0.648544	0.404637	0.286387	2-oxoglutarate (2OG) and Fe(II)-dependent oxygenase superfamily protein
AT1G06645	19.6513	21.4045	15.9624	17.3298	15.6697	16.4277	17.1567	19.8347	6.36513	5.51156	5.88508	6.49254	6.3688	6.81045	7.69911	6.08005	15.5795	12.9766	12.7393	13.4231	15.0308	14.0746	13.2519	20.0885	4.7262	6.01481	5.13992	7.17337	14.361	19.2276	17.0511	17.1707	2-oxoglutarate (2OG) and Fe(II)-dependent oxygenase superfamily protein
AT1G06650	69.3726	63.9298	59.7884	63.2404	58.4971	56.0939	54.5842	57.8892	28.735	24.7832	23.1073	26.3136	25.7964	22.5957	25.0694	26.8754	52.9494	54.9457	51.1938	54.3863	64.0992	58.2247	52.5547	84.2332	30.4034	30.7064	27.3461	29.8816	40.841	43.7128	45.2535	44.2931	2-oxoglutarate (2OG) and Fe(II)-dependent oxygenase superfamily protein
AT1G06660	0.550752	0	0.278548	0.180478	0.391921	0.343891	0.616074	0.34119	1.87798	1.13204	0.929438	1.21668	0.881007	0.57878	0.538497	1.0383	0.171843	0.230027	0.204275	0.347116	0.245269	0.369864	0.421001	0.031214	1.56938	1.85327	2.19215	1.80757	0.341777	0.168628	0.311606	0.212931	JASON (JASON)
AT1G06670	6.41316	6.74521	6.67142	5.9091	6.17226	5.89051	5.45118	5.18896	6.98974	5.96094	6.04986	5.50503	4.84887	5.49117	5.10484	5.2843	9.29228	8.35379	9.47463	8.30196	10.4378	10.3891	9.00056	11.6597	9.82399	10.3848	10.7263	9.75762	10.4252	10.2236	10.1608	10.0214	NIH (nuclear DEIH-boxhelicase)
AT1G06680	5741.81	5518.44	5494.14	6571.48	4112.82	3681.18	4379.35	4126.72	5616.82	6036.69	5218.31	4941.29	3567.82	3463.86	3525.42	3604.89	4705.03	5017.26	4838.75	4767.93	2920.14	3109.95	3389.29	2003.7	3612.1	3552.86	3445.11	3537.31	2691.81	2642.54	2412.52	2984.03	OE23 (OXYGEN EVOLVING COMPLEX SUBUNIT 23 KDA); OEE2 (OXYGEN-EVOLVING ENHANCER PROTEIN 2); PSBP-1 (photosystem II subunit P-1); PSII-P (PHOTOSYSTEM II SUBUNIT P)
AT1G06690	43.1891	39.0675	41.3139	40.7503	33.0227	27.239	31.1337	35.1571	41.098	41.3025	38.8198	34.7506	36.1088	32.911	31.109	33.6385	72.2549	59.5289	61.8986	67.98	33.2926	32.5055	35.0483	30.1362	39.9257	44.6519	41.8957	38.9209	24.1991	24.5189	21.7497	27.9453	NAD(P)-linked oxidoreductase superfamily protein
AT1G06700	35.1508	35.2887	35.2894	38.3725	34.1183	31.6245	31.8342	36.9589	23.5273	25.3237	25.3736	28.0762	30.3527	26.5729	26.4361	29.9381	57.2161	54.7942	50.5684	53.6003	46.0923	46.3794	40.299	47.3325	30.2059	29.9587	29.4253	25.6856	46.1245	47.9489	44.3962	44.5405	Protein kinase superfamily protein
AT1G06710	1.88437	1.49017	1.41733	1.25485	1.05974	1.0023	1.31291	1.11255	2.64705	1.47381	1.66214	1.54109	1.39093	1.13344	1.17305	1.95923	2.19318	1.96217	2.73526	2.39734	2.90453	3.03376	2.76054	3.20137	3.81402	3.9924	3.33593	3.34824	2.47888	3.06372	3.27838	2.94555	MTSF1 (mitochondrial stability factor 1)
AT1G06720	3.90185	3.2642	4.09113	2.49043	3.5193	3.46231	2.8037	3.59306	6.93272	6.10426	5.80296	4.94219	4.69549	4.94743	4.60252	4.59311	7.45624	7.1076	12.1934	8.57347	12.4484	9.20229	10.3343	8.79694	13.2761	13.5313	13.8838	12.9924	10.2339	8.92752	12.6462	9.35301	P-loop containing nucleoside triphosphate hydrolases superfamily protein
AT1G06730	6.03904	6.52847	7.30101	7.21495	7.63297	7.03484	6.43451	7.25163	8.42569	7.26941	8.59601	7.54854	7.71155	6.79923	5.62945	6.8245	6.66199	7.02965	5.93	7.88305	6.95065	7.61988	8.08866	5.45224	9.81234	10.1749	9.5772	8.73048	7.10987	7.447	7.08853	7.47741	pfkB-like carbohydrate kinase family protein
AT1G06740	1.58611	1.23823	1.22273	1.40619	1.334	1.10683	1.1322	1.44125	0.724252	0.856834	0.754924	1.24932	0.862038	0.961156	1.01112	1.03442	2.40569	1.85142	2.20246	1.93901	1.74331	1.62677	1.28015	1.64766	1.73194	1.22796	1.45068	1.25498	1.65174	1.78622	1.86617	1.99406	MUG3 (MUSTANG 3)
AT1G06750	0.22732	0.384069	0.210864	0.433525	0.292448	0.357596	0.320315	0.440639	0.690865	0.290453	0.613056	0.303766	0.330642	0.530139	0.349396	0.236993	0.428783	0.053173	0.453942	0.34647	0.475226	0.322786	0.273202	0.30133	0.188646	0.119013	0.184019	0.144887	0.252392	0.259603	0.109149	0.214399	P-loop containing nucleoside triphosphate hydrolases superfamily protein
AT1G06760	135.76	152.046	150.942	158.863	144.8	164.716	154.722	169.981	172.377	188.193	166.108	171.915	132.95	124.11	124.777	123.313	142.533	141.279	135.059	128.555	135.438	143.656	141.379	156.319	127.316	122.063	122.027	135.464	121.489	119.626	113.034	97.1607	H1.1 (Histone 1.1)
AT1G06770	3.75706	3.24439	2.7132	2.91637	2.93926	3.21165	2.99134	3.26194	2.90945	3.22278	2.32135	2.34193	2.59651	3.38165	3.25387	3.07746	5.59831	6.02041	5.95162	5.46792	5.57093	5.41771	5.4782	5.70695	5.8262	5.2968	5.0163	5.8606	4.07862	5.7023	5.23302	4.50807	AtBMI1B; ATDRIP1; AtRING1B; DRIP1 (DREB2A-interacting protein 1)
AT1G06780	7.28554	8.92637	7.89988	5.73144	5.41856	7.63122	6.17015	5.83076	8.69318	9.43964	8.33857	7.71013	7.14205	7.59796	7.14215	8.60815	5.77918	4.08404	5.31891	5.29902	6.45777	5.19363	4.93586	7.10706	6.55116	6.55315	6.3429	6.64493	7.56674	7.8089	7.97987	7.93726	GAUT6 (galacturonosyltransferase 6)
AT1G06790	3.99184	3.96494	3.82859	3.68258	4.06669	4.9388	3.74396	4.0657	8.3115	8.64948	9.51438	9.90843	8.35105	8.35659	8.93852	8.82447	4.88176	2.89861	5.70955	3.23315	7.40489	5.87608	6.96752	5.41885	8.59339	7.75606	9.24903	9.12534	8.06015	6.28673	6.42259	6.94977	NRPC7 (NUCLEAR RNA POLYMERASE C, SUBUNIT 7)
AT1G06800	7.03175	9.64405	7.73252	8.26256	8.60791	8.96194	5.84685	7.70388	5.56807	6.22514	5.84624	5.69195	6.12646	4.84593	6.06532	5.5596	6.51849	6.3745	6.45964	7.20001	5.65872	5.10802	5.60261	4.21301	4.89403	4.95082	3.91388	4.67447	4.96004	6.10702	3.64193	5.05834	DALL4 (DAD1-Like Lipase 4); PLA-I{gamma}1 (phospholipase A I gamma 1)
AT1G06810	0.267211	0	0	0	0	0	0	0	0.673939	0	0	0.103369	0	0	0	0	0	0	0	0	0.291305	0.300367	0	0.101394	0	0	0	0	0	0	0	0	endonuclease/glycosyl hydrolase
AT1G06820	13.0928	13.0578	17.4301	14.3431	13.021	13.0465	13.7344	13.3094	16.0612	12.4384	15.731	14.2461	14.2724	14.1446	14.7026	13.6286	26.4633	25.4649	26.4556	27.7973	23.6985	24.333	23.9608	20.196	26.7437	28.9775	27.7351	25.9196	26.9111	25.9962	24.5061	25.9742	CCR2 (CAROTENOID AND CHLOROPLAST REGULATION 2); CRTISO (carotenoid isomerase)
AT1G06830	23.4657	34.076	37.001	28.3825	34.5471	36.9431	29.8251	43.094	18.9983	16.5515	11.6495	10.2447	5.8273	7.74527	12.8863	8.36929	12.8268	12.0984	11.4236	22.5577	11.2093	8.50491	11.1687	7.39535	8.94441	13.3545	14.6655	17.7671	7.72182	6.74992	10.3607	4.96205	CEPD1 (CEP DOWNSTREAM 1); ROXY6
AT1G06840	4.07051	6.59786	3.97911	4.7696	4.86855	5.27556	4.24202	4.77856	2.21747	2.67203	2.75891	2.21351	3.11292	3.47842	3.02754	3.27538	4.65968	5.25232	4.894	4.64855	5.18819	5.08629	4.59478	6.61321	3.07056	3.21631	2.69959	3.39738	5.01541	6.11098	4.98142	4.93789	HAK1 (HDS-associated RLK1)
AT1G06850	6.47338	5.70629	7.43861	5.30944	9.64195	9.68018	9.46444	8.02631	10.127	11.4827	12.33	13.5284	15.3176	16.7857	10.1723	13.4699	3.01637	3.86849	2.48464	4.00317	3.63276	4.4777	3.88163	3.48452	5.79389	4.47786	5.33848	5.38015	6.49741	6.40161	5.31003	6.72494	AtbZIP52 (basic leucine-zipper 52); bZIP52 (basic leucine-zipper 52)
AT1G06860	1.31314	0.527301	0	0.364749	0	0	0.524277	2.36508	0.246808	0	0	0	0.470661	0.115207	1.0574	1.354	0	0	0	0	0	0	0	0	0.329374	0	0	0	0	0	0	0	tRNA-Gly (anticodon: GCC)
AT1G06870	5.86839	4.89567	7.26202	5.67089	13.2905	15.8237	17.9185	20.4681	8.63473	9.09617	9.21864	8.85057	8.21616	7.17629	7.32629	7.68495	8.14608	7.76859	6.581	7.01902	9.70837	9.54614	9.84109	11.2896	8.52808	8.76125	9.81841	9.47702	7.84278	6.93822	7.90959	7.62721	Plsp2A (plastidic type I signal peptidase 2A)
AT1G06880	1.31314	0.527301	0	0.364749	0	0	0.524277	2.36508	0.246808	0	0	0	0.470661	0.115207	1.0574	1.354	0	0	0	0	0	0	0	0	0.329374	0	0	0	0	0	0	0	tRNA-Gly (anticodon: GCC)
AT1G06890	23.4572	23.2106	25.2895	22.747	23.5131	21.1031	19.1574	23.272	23.2629	19.7352	21.208	25.0253	25.477	22.2776	22.2478	23.7982	28.275	28.2003	25.7022	31.6548	33.1825	34.089	31.6738	34.684	30.7587	27.8727	32.8437	30.2485	37.5663	41.3206	36.3484	38.2536	UXT3 (UDP-XYLOSE TRANSPORTER3)
AT1G06900	7.1002	6.99293	7.89306	6.87346	10.3952	10.2486	9.88139	13.0539	8.28101	6.07236	6.88888	7.03629	11.6398	8.89962	9.80142	9.96812	15.9842	16.2316	17.6229	15.7308	14.3184	17.4401	14.7984	12.2564	16.9269	17.4968	17.2774	17.4738	15.8389	16.7994	15.3885	17.3876	Insulinase (Peptidase family M16) family protein
AT1G06910	4.26597	3.54936	3.30032	4.8887	3.63106	4.6182	5.21768	3.02043	3.32493	3.60571	5.1888	4.31818	3.8234	4.15589	3.67768	4.51965	5.71137	4.63501	5.62262	5.3121	4.90616	5.56143	6.2508	6.15182	5.56066	5.17526	5.65277	5.85306	5.71368	5.37175	5.9349	4.32887	TRFL7 (TRF-like 7)
AT1G06920	0	0	0	0	0	0	0	0	0	0	0	0	0	0	0	0	0.118222	0	0	0	0	0	0	0.0536503	0	0	0	0	0	0	0	0	ATOFP4 (ARABIDOPSIS THALIANA OVATE FAMILY PROTEIN 4); OFP4 (ovate family protein 4)
AT1G06923	0	0	0	0	0	0	0	0	0	0	0	0	0	0	0	0	0	0	0	0	0	0	0	0	0	0	0	0	0	0	0	0	transcription repressor OFP17-like protein
AT1G06925	0	0	0	0	0	0	0	0	0	0	0	0	0	0	0	0	0	0	0	0.353913	0.304303	0.156086	0	0	0	0	0	0	0	0	0	0	endonuclease/glycosyl hydrolase
AT1G06930	0	0	0	0	0	0	0	0	0	0	0	0	0	0	0	0	0	0	0	0	0	0.0450659	0	0	0	0	0	0	0	0	0	0	TPRXL
AT1G06950	36.6953	33.2574	39.7958	30.8297	31.6849	26.8112	25.9657	26.2913	77.4576	59.4184	50.2776	46.4337	45.5642	42.4176	30.8962	48.7904	60.9089	72.7092	71.3178	70.8166	70.7133	74.2032	85.9767	47.1429	102.997	121.249	116.115	110.664	63.1656	59.6523	65.595	75.3564	ATTIC110 (ARABIDOPSIS THALIANA TRANSLOCON AT THE INNER ENVELOPE MEMBRANE OF CHLOROPLASTS 110); TIC110 (translocon at the inner envelope membrane of chloroplasts 110)
AT1G06960	16.6714	15.9252	13.718	17.3924	29.3178	29.0195	32.775	34.2637	23.2414	23.2905	22.5959	24.7902	31.972	28.6286	30.7677	32.5818	21.9092	22.3372	19.9086	21.1781	16.3196	18.5635	18.7472	16.3754	19.5215	19.3379	19.1708	19.4947	15.3941	17.5097	14.1647	16.6259	U2BL (U2B"-LIKE)
AT1G06970	0	0.0589751	0	0	0.0395819	0.0321943	0	0.015895	0	0	0.0140814	0	0.0358862	0	0	0	0.0157449	0.0150499	0	0	0.0824871	0.0552985	0	0.0136261	0.0147915	0	0.0730731	0	0.0558135	0.0252293	0	0.0544624	ATCHX14; CHX14 (cation/hydrogen exchanger 14)
AT1G06980	2.72679	6.00695	5.62594	6.01863	3.15369	3.65395	2.13789	3.71206	2.84949	3.76757	2.7855	2.42661	0.674602	0.22606	0.446954	0.44677	9.18398	6.80389	8.16038	9.0374	3.92645	3.14189	4.22453	2.79204	1.25537	1.15012	1.47431	1.72082	0.901886	0.615546	0.563979	0.952973	67-dimethyl-8-ribityllumazine synthase
AT1G06990	0	0	0	0	0	0	0	0	0	0	0	0	0	0	0	0	0	0	0	0	0	0	0	0	0	0	0	0	0	0	0	0	GDSL-like Lipase/Acylhydrolase superfamily protein
AT1G07000	23.7631	20.5051	17.6402	18.7007	14.3821	17.5967	8.59007	9.88054	9.43735	12.0722	8.27273	14.6269	16.9046	18.8274	20.1543	17.0144	15.4801	10.6275	11.083	10.3883	28.8305	26.1291	20.7476	46.168	19.2857	18.7443	19.4595	18.884	36.3708	31.3733	33.2391	26.8099	ATEXO70B2 (exocyst subunit exo70 family protein B2); EXO70B2 (exocyst subunit exo70 family protein B2)
AT1G07010	32.7671	33.2787	27.7271	39.6727	63.3327	61.234	62.5384	80.7967	18.7069	20.8424	20.2771	18.6407	64.1058	58.8856	73.8111	63.3421	48.6599	43.785	49.494	44.8358	26.6736	18.1714	22.2863	20.0023	17.8956	21.6161	20.1001	19.0587	17.5878	17.5857	19.832	19.2064	AtSLP1; SLP1 (Shewenella-like protein phosphatase 1)
AT1G07020	25.6183	18.8223	16.7004	19.0085	36.876	40.4052	35.0555	45.2068	34.9301	46.3317	39.0305	42.7186	56.6637	68.4306	58.9216	61.908	10.3373	14.0726	13.317	12.7761	17.4304	18.7679	19.9024	20.8756	25.5393	25.8122	27.2983	25.5038	23.8647	29.5247	26.474	25.8549	hypothetical protein
AT1G07025	0	0	0	0	0	0	0	0	0	0	0	0	0	0	0.138112	0	0	0	0	0	0	0	0	0	0.170012	0	0	0	0.322102	0	0	0.16112	Mitochondrial substrate carrier family protein
AT1G07030	17.4156	17.5569	13.36	11.4015	16.0894	15.8928	14.323	16.0079	17.7616	17.1977	15.0722	17.618	14.547	17.7546	16.12	16.5146	15.7661	13.5816	15.6623	13.4453	19.8691	22.0878	16.0104	23.628	16.0442	13.7785	17.3598	14.6276	20.1334	18.4943	20.9085	17.9991	MIT2 (mitochondrial iron transporter 2)
AT1G07040	19.259	31.2796	22.6748	26.9004	26.716	32.3672	32.9775	36.1431	18.1309	23.275	18.6138	19.7524	30.0903	26.9554	34.6135	33.5271	48.2737	42.7761	41.3987	39.4241	27.722	30.9523	27.3584	39.5706	22.3658	21.3243	20.8054	21.2762	26.0653	31.9746	37.6828	33.4587	plant/protein
AT1G07050	12.1452	23.3983	17.7152	22.5626	32.2267	48.5956	38.2713	40.8221	67.5448	62.0997	63.286	66.9224	73.2441	62.0607	65.9149	56.2867	43.0404	44.7144	55.4421	41.8314	74.3034	87.4518	73.4776	56.3437	59.4946	62.4724	68.952	65.3675	108.752	100.288	98.1425	108.698	FITNESS (FITNESS)
AT1G07051	0	0	0.642728	0	0	0.59087	0.864945	0	0	0	0	0	0	0	0	0	0	1.28842	0	0	1.33955	1.38891	0	1.75091	0	0	0	0	1.28846	0	0	0	MIR847A (microRNA847A)
AT1G07060	0.039451	0	0	0.0606753	0	0.0472862	0	0.141497	0	0	0	0	0.068789	0	0	0.0477851	0.131271	0	0.193884	0	0.114358	0	0.398989	0.0592579	0	0.20646	0.0610859	0.27785	0.115686	0	0.115939	0.0567615	ATDFO; DFO (DSB formation)
AT1G07070	11.5847	8.76628	12.0491	10.6887	13.3406	14.9125	14.0654	14.9035	48.9047	46.4189	53.2106	39.6778	28.1703	39.3235	22.4801	35.2018	21.339	18.5333	24.5157	21.485	24.5804	25.0046	34.8294	10.2575	38.9918	45.5537	48.7499	43.8057	22.6497	22.3965	16.1758	21.6771	Ribosomal protein L35Ae family protein
AT1G07080	122.729	152.074	134.002	140.768	141.959	162.966	176.381	201.724	85.4262	89.9088	92.4662	94.5434	93.8802	94.6778	102.238	92.0141	61.2433	63.0474	61.2648	61.7746	62.7985	61.8655	61.2347	72.669	38.9015	35.3039	38.7708	36.7211	50.8262	56.3836	53.0514	57.1938	Thioredoxin superfamily protein
AT1G07090	21.6729	25.1923	22.8636	17.3996	19.4076	18.3278	17.8817	16.7212	42.1721	32.1531	50.7128	47.8004	27.5464	32.8189	35.2861	25.1024	18.2628	16.9696	17.8918	17.144	24.1557	18.2679	13.5219	26.1433	21.1678	15.1189	16.9414	18.3999	27.0164	28.6994	28.7816	28.8017	LSH6 (LIGHT SENSITIVE HYPOCOTYLS 6)
AT1G07100	0	0	0	0	1.28582	0	0	0	0	0	0	0	0	0	0	1.40552	0	0	0	0	0	0	0	0	0	0	0	0	0	0	0	0	tRNA-Ile (anticodon: TAT)
AT1G07110	49.5723	59.506	50.642	57.0056	47.659	46.5459	50.7187	48.7508	33.773	34.6747	32.2612	31.8067	35.5537	31.7444	29.8599	30.5677	91.7101	88.9072	87.0718	87.9884	64.0214	76.723	62.0532	59.2934	50.1491	48.0924	44.7318	47.3422	56.7239	59.1759	54.6579	62.9127	ATF2KP; F2KP ("fructose-2,6-bisphosphatase"); FKFBP
AT1G07119	1.92904	1.55437	0.230087	0.238099	0.343478	0.568693	0.3864	0.472733	0.884515	0.834692	0.458681	0.693127	0.468194	0.203784	0.560182	0.498078	0.291148	0.0915912	0.950744	0.386454	0.669198	1.51577	0.163555	0.182448	0.709017	0.788515	1.12822	0.891464	0.833214	0.756141	0.904556	0.657552	Potential natural antisense gene
AT1G07120	0.269367	0	0.132582	0.27526	0.275422	0.036193	0.0958191	0.071523	0	0.342059	0.0604572	0.712416	0.0815412	0.16213	0.268759	0.257539	0.521753	0.11086	0.231143	0.116894	0.316256	0.120786	0.410912	0.485304	0.393638	0.368012	0.325422	0.328304	0.21192	0.450456	0.318903	0.102227	IPGAL1 (IPGA1-LIKE1)
AT1G07128	8.29653	11.0418	7.41881	9.12011	10.233	9.88217	4.6588	6.91249	1.68386	1.51976	0.828799	1.57539	0.980859	0.55598	1.58967	1.49687	6.97495	5.78359	5.19403	4.59312	6.36282	7.82062	5.07589	13.6166	2.04321	0.812916	1.54641	2.0915	2.90029	4.46617	4.63643	4.33175	Potential natural antisense gene
AT1G07130	4.75627	4.53162	3.68465	4.19996	3.47285	1.92486	2.17369	5.24885	1.44865	2.41871	2.60235	2.43943	1.31411	1.58932	0.631241	1.14528	3.77318	3.48286	2.93256	4.21919	2.90242	3.87745	2.80095	4.89031	1.43023	1.38995	1.57473	1.39881	2.16409	2.87852	2.25203	2.30812	ATSTN1; STN1
AT1G07135	18.14	19.839	17.4509	38.6718	85.1849	22.7525	18.7677	30.8459	30.2629	57.0316	35.857	62.0205	40.2013	33.4145	27.4309	32.3346	26.1446	26.2283	24.5202	26.3704	49.0605	107.576	48.5824	45.1075	44.2715	43.4087	60.935	54.7684	70.6061	66.5787	43.45	48.0084	glycine-rich protein
AT1G07140	85.828	58.1316	78.4938	69.7806	87.9439	69.4122	60.4578	68.7617	86.5898	78.2968	73.9647	75.8864	74.7952	70.5379	70.5546	71.2848	86.6143	86.4229	101.089	91.6435	140.464	131.392	119.917	132.812	102.645	114.266	111.733	114.319	113.214	113.576	119.233	100.89	SIRANBP
AT1G07150	0.583984	0.417344	0.351865	0.508754	0.764912	0.511033	0.492392	0.127632	0.282921	0.0755372	0.347102	0.156318	0.081386	0.0249192	0.225271	0.275054	1.18188	0.662557	1.28744	1.18556	0.534265	1.45626	0.475201	0.71969	0.508802	0.765299	0.532616	0.624512	0.514763	0.609812	0.850197	0.185763	MAP3K13; MAPKKK13 (mitogen-activated protein kinase kinase kinase 13)
AT1G07160	0.104621	0	0.194591	0	0	0.325312	0	0.350106	0.028549	0.0450729	0	0	0	0	0	0.0335273	0.725613	0.0365606	0.0767905	0	0.176179	0.142637	0	0.116031	0.036529	0	0	0.068245	0.0358984	0.0326333	0.0722021	0.0707524	Protein phosphatase 2C family protein
AT1G07170	21.9955	25.2449	22.8923	26.0556	19.6681	22.5382	22.2959	23.7509	28.0645	31.2792	31.0416	28.8737	28.2548	34.1483	30.8814	30.9861	28.1103	29.9892	26.7536	27.5511	29.9854	28.2363	30.1832	32.5628	38.2961	38.433	42.5241	37.5512	36.0348	36.374	44.0236	44.4172	PHF5-like protein
AT1G07175	0	0	0	0	0	0	0	0	0.0747827	0	0	0	0	0	0	0	0	0	0.175851	0	0	0	0	0	0	0	0	0	0	0	0	0	alternative NAD(P)H dehydrogenase
AT1G07180	26.5332	26.0696	27.1595	33.7591	49.5883	50.5971	50.6546	96.932	11.8067	12.684	12.3401	13.6185	11.7466	11.9954	16.5487	10.3323	40.7606	37.0639	45.8848	45.3073	14.0034	7.75544	13.4759	8.08886	12.7772	13.5203	13.4617	11.8647	2.69079	2.51567	4.86888	4.65986	ATNDI1 (ARABIDOPSIS THALIANA INTERNAL NON-PHOSPHORYLATING NAD ( P ) H DEHYDROGENASE); NDA1 (alternative NAD(P)H dehydrogenase 1)
AT1G07190	0	0	0	0	0	0	0	0	0	0	0	0	0	0	0	0	0	0	0	0	0	0	0	0	0	0	0	0	0	0	0	0	Lon protease
AT1G07200	6.53259	9.21103	8.41551	6.57398	5.44881	5.00115	5.94604	4.98023	5.93401	5.56709	5.08727	5.62875	4.41254	3.56684	4.8829	5.14614	6.73079	7.31713	7.05461	8.81346	4.24903	5.30806	5.52351	4.67936	6.22952	6.69598	6.15195	6.74691	4.70764	3.99993	5.08481	4.65687	SMXL6 (SMAX1-like 6)
AT1G07210	18.0536	17.3425	20.8976	17.5281	16.2736	18.1634	17.5369	15.8659	37.1949	38.8434	34.2778	33.0384	30.4464	33.6269	31.3719	36.5106	18.3832	19.9192	19.6725	21.5409	25.3796	19.5458	25.4426	17.3011	36.3657	35.7513	36.1831	33.8021	27.4713	23.3089	27.5656	24.8624	Ribosomal protein S18
AT1G07220	8.95945	5.37934	5.61365	5.80281	7.49834	5.87648	5.57271	5.25849	5.71015	5.64271	6.25977	6.54017	9.11394	10.583	10.4235	10.4213	4.46871	3.70749	4.15832	4.45784	10.7572	7.99658	7.75043	12.5744	5.98514	6.33784	5.83453	5.55967	9.70281	9.5847	9.58008	7.97414	O-glucosyltransferase rumi-like protein (DUF821)
AT1G07230	31.9591	42.7021	41.1535	36.181	27.598	30.2438	28.3537	34.3494	22.8164	24.6476	21.9438	26.9949	23.8232	26.8246	28.4877	26.3989	22.639	18.2934	18.4432	19.4535	17.2014	16.8096	16.1016	25.6173	15.8415	13.9665	13.8527	14.477	20.4442	19.9009	21.643	19.7002	NPC1 (non-specific phospholipase C1)
AT1G07240	20.3419	19.018	20.261	19.8771	15.7911	19.8195	15.5406	17.1426	11.7752	11.8145	11.3335	9.78481	12.7243	12.9984	13.4179	11.8424	12.836	13.9616	12.5865	12.5942	11.3825	10.6157	12.6148	14.2119	8.32329	7.91859	7.97594	8.51475	10.5182	9.26665	10.0159	10.1047	UGT71C5 (UDP-glucosyl transferase 71C5)
AT1G07250	51.2589	67.7265	59.7196	62.6466	52.9204	45.0579	44.7539	48.6586	37.5873	35.5141	34.155	36.9287	37.8717	38.2857	36.2627	38.2613	29.8445	33.4608	30.2971	34.4857	21.0234	21.1276	23.2339	21.5343	31.6703	32.4047	30.4938	29.7391	29.9629	28.7444	29.8557	30.354	UGT71C4 (UDP-glucosyl transferase 71C4)
AT1G07260	0.185753	0.43402	0.0695157	1.16229	1.30116	0.656641	0.392311	1.19219	1.06615	1.12523	1.26831	1.03314	0.915616	3.29183	2.96405	1.62218	0.759683	0.281941	0.261828	0.412914	0.407582	0.28153	0.378274	0.051033	0.4914	0.429393	0.378864	0.451777	0.560174	0.739273	0.518311	0.728848	UGT71C3 (UDP-glucosyl transferase 71C3)
AT1G07270	0.0999147	0.0658557	0.0299718	0.15558	0.0922993	0.145063	0.221158	0.403295	0.799994	0.27633	1.17506	0.454345	0.522998	0.477573	0.475985	0.59202	0.306546	0.827722	0.268064	0.0683406	0.270775	0.87106	0.709948	0.242918	1.39914	1.06642	1.64535	1.4082	0.965738	0.897978	0.676381	1.00788	CDC6b
AT1G07280	88.7114	142.792	107.32	131.892	67.5936	65.5216	83.1441	78.1362	56.4051	58.916	51.9868	57.802	53.1056	41.8658	52.8559	44.9384	88.276	80.6351	80.6302	81.315	56.3239	52.4656	52.1168	59.5027	61.9526	59.8837	58.8778	61.9573	67.6858	75.3986	71.8801	80.951	Tetratricopeptide repeat (TPR)-like superfamily protein
AT1G07290	1.44005	1.21549	1.5336	0.809684	0.636439	0.962869	0.612658	0.926343	1.15242	1.00049	1.23566	1.33337	0.94636	0.751239	0.66231	0.984677	0.71189	1.04984	1.02426	1.01136	1.03255	1.04139	0.959059	0.718173	1.19581	0.579206	0.962487	0.980934	0.861491	1.37244	1.19245	0.930868	GONST2 (golgi nucleotide sugar transporter 2)
AT1G07300	6.93555	7.38553	5.02235	5.17347	5.3317	5.29203	4.70679	4.77813	1.86923	2.46307	2.78217	2.97861	2.10813	3.16367	3.66355	2.22654	4.97929	3.8572	4.36692	4.00026	3.94422	2.35753	2.83106	4.18628	0.719965	2.41036	1.2186	2.08015	1.29103	2.58524	3.1443	2.53425	josephin protein-like protein
AT1G07310	70.5833	76.6056	69.9409	72.0773	60.4666	58.4354	63.8014	63.2678	56.6157	51.8776	52.859	49.8077	43.0297	46.8051	38.9293	48.4439	14.7658	14.1494	13.1174	14.9039	13.2	12.1558	13.4571	14.1235	12.9231	11.6367	13.5196	11.9071	12.8768	12.6738	11.5658	12.0297	Calcium-dependent lipid-binding (CaLB domain) family protein
AT1G07320	255.355	184.391	253.529	285.136	211.137	193.148	204.501	191.332	541.878	483.004	487.777	370.396	341.553	306.963	250.926	310.388	292.048	378.932	356.564	374.924	247.698	283.501	355.27	139.326	512.397	569.495	558.212	561.33	292.021	276.429	269.271	333.037	EMB2784 (EMBRYO DEFECTIVE 2784); PRPL4 (plastid ribosomal protein L4); RPL4 (ribosomal protein L4)
AT1G07330	0.0582823	0.127156	0.021238	0.180581	0.0878286	0.0679021	0.0906633	0.0685018	0.380229	0.0881701	0.171063	0.0601675	0.19322	0.0713704	0.0682985	0.0336674	0.0777288	0.0219767	0.0456475	0.0461301	0.0687739	0.0229012	0	0.0692313	0.0849386	0.376254	0.119073	0.131887	0.183306	0.186511	0.13886	0.0893618	dentin sialophosphoprotein
AT1G07340	0	0	0	0	0	0	0	0	0	0.177835	0.0861778	0.0308972	0.0238546	0.029344	0.0510297	0.0330903	0	0	0	0	0	0	0	0	0	0	0	0.0290107	0	0	0	0	ATSTP2 (sugar transporter 2); STP2 (sugar transporter 2)
AT1G07350	21.0043	19.1236	19.8985	17.2274	21.5996	23.9093	23.1373	26.9687	10.5396	10.6716	10.8509	11.4534	9.37566	11.7028	15.7547	11.1319	10.965	9.81219	9.58432	10.8562	20.7962	18.7692	14.7271	15.2938	5.0138	3.6575	3.71673	3.61366	13.7528	11.4193	11.0984	10.7662	SR45a (serine/arginine rich-like protein 45a)
AT1G07360	53.9167	40.5072	36.1084	37.566	39.2134	34.2022	37.8429	35.816	50.9429	43.4246	41.953	38.3018	35.2901	43.2442	33.1975	45.5338	20.4764	22.8606	21.7496	22.1436	23.7776	22.7012	21.268	24.769	24.5469	23.4858	22.8715	22.6054	21.6223	21.1877	18.9942	21.5622	MAC5A (MOS4-associated complex subunit 5A)
AT1G07370	3.53976	1.67581	4.08708	4.13345	4.4846	3.38621	3.4301	3.09317	24.4567	23.8878	24.2379	24.2792	11.4429	14.7536	7.68628	10.3741	2.82325	5.26142	4.19926	3.99907	5.8264	5.82679	6.43419	2.67623	15.7446	19.8248	21.2664	18.9928	6.07535	7.23498	8.46144	7.09632	ATPCNA1 (PROLIFERATING CELLULAR NUCLEAR ANTIGEN 1); PCNA1 (proliferating cellular nuclear antigen 1)
AT1G07380	4.84428	7.27106	5.48998	4.6372	4.3609	5.02891	6.34652	5.01997	3.61233	4.52153	3.93075	3.94341	3.84062	4.05765	5.38485	5.00529	3.91458	3.82885	3.91411	3.29585	3.39136	3.04395	2.83438	4.42665	3.63693	3.56486	3.6813	2.9609	5.22519	4.61932	5.69411	4.21751	AtNCER1 (neutral ceramidase 1)
AT1G07390	0.586519	0.93769	1.00796	0.382858	0.676639	0.797164	0.516115	1.14933	0.720251	0.471118	0.624158	0.602515	0.978857	0.890607	0.924915	0.734241	1.16182	0.907923	0.779688	0.555669	1.24634	0.954436	0.835459	1.65242	0.938902	0.949319	0.971771	0.894288	1.74868	1.544	2.15524	1.24178	AtRLP1 (receptor like protein 1); RLP1 (receptor like protein 1)
AT1G07400	2.34768	0.226814	1.11768	0.0846317	4.19216	3.78248	3.25312	16.6233	0.348365	2.21572	1.50073	1.61107	8.99093	10.8248	10.524	4.83346	0.765436	0	0.478065	0.197971	6.81443	3.76504	2.16256	2.92099	0.265726	1.12719	0.631751	0.334237	0.950019	1.01222	1.0347	0.422124	HSP17.8
AT1G07410	0.764432	0.295205	2.18644	0.814722	1.83002	2.22134	1.56408	1.75702	2.37985	4.30002	3.45513	2.42371	3.61164	3.69351	3.54519	3.25865	1.27503	1.07647	0.772455	0.726344	1.01149	2.01801	1.01888	1.51952	2.69803	2.55017	1.5278	2.14898	2.80091	2.46226	3.4073	1.82275	ATRAB-A2B (ARABIDOPSIS RAB GTPASE HOMOLOG A2B); ATRABA2B (RAB GTPase homolog A2B); RAB-A2B (RAB GTPASE HOMOLOG A2B); RABA2b (RAB GTPase homolog A2B)
AT1G07420	28.5013	38.4969	34.6856	31.3611	32.3978	37.9035	42.166	37.3912	29.0774	35.3609	36.0338	36.7089	28.8733	31.5358	27.3468	29.9562	19.0106	19.0976	17.4219	18.1769	17.7375	21.4376	20.062	17.2846	13.3236	12.1505	10.7979	12.3586	14.4776	16.5958	14.2675	14.7133	ATSMO1 (Arabidopsis thaliana sterol 4-alpha-methyl oxidase 1); SMO2-1 (sterol 4-alpha-methyl-oxidase 2-1)
AT1G07430	4.26141	21.6092	9.55979	6.91211	10.51	11.14	7.71306	11.5855	0.250975	0.939788	0.663489	0.911425	2.00065	1.05852	3.98308	1.6135	1.53677	0.862429	0.545776	0.42545	1.50245	1.77808	1.97985	4.02876	0	0.0343243	0	0	0.474804	0.240741	2.19177	0.260983	AIP1 (AKT1 interacting protein phosphatase 1); AtAIP1; HAI2 (highly ABA-induced PP2C gene 2); HON (HONSU (Korean for abnormal drowsiness))
AT1G07440	60.5022	113.936	83.1615	76.4412	80.319	107.488	113.554	119.201	38.8283	36.7	31.1927	35.0652	43.0786	42.9417	49.9468	45.1435	59.9279	59.0979	54.2531	48.8387	53.1424	64.0274	55.2987	45.7128	13.6427	15.1819	15.9376	14.9778	39.1647	41.3024	41.1039	31.1746	NAD(P)-binding Rossmann-fold superfamily protein
AT1G07450	1.80953	1.00016	0.462127	1.84986	0.8155	1.87235	1.40377	0.681247	0	1.30987	0.827593	0.357262	0.844865	0.728256	1.40432	1.04182	0.205841	0.691446	0.609826	0.828038	0.0600005	0.100097	0.297099	0	1.02117	2.0331	0.761173	0.707018	0.0603685	0	0.182807	0.148354	NAD(P)-binding Rossmann-fold superfamily protein
AT1G07460	0	0	0	0	0	0	0	0	0	0	0	0	0	0	0	0	0	0	0	0	0	0	0	0	0	0	0	0	0	0	0	0	Concanavalin A-like lectin family protein
AT1G07470	21.9523	29.5847	21.0491	23.2534	22.6799	23.8089	24.0345	25.3597	23.5127	24.438	22.78	22.2146	21.5499	22.8165	23.9633	26.2888	17.6008	19.1765	20.6064	18.0706	20.793	21.4704	19.2301	23.9898	16.4113	15.2074	16.3584	17.5807	20.1445	20.3644	20.7791	21.5935	Transcription factor IIA alpha/beta subunit
AT1G07473	0	0.276629	0	0	0	0	0.0799623	0	0	0	0	0	0	0	0.0988065	0	0	0	0	0	0.0516397	0	0	0	0	0	0	0	0	0.0472515	0	0.0515079	hypothetical protein
AT1G07476	0	0	0	0	0	0	0	0	0	0	0	0	0	0	0	0	0	0	0	0	0	0	0	0	0	0	0	0	0	0	0	0.0754635	transmembrane protein
AT1G07480	18.291	18.336	19.4242	18.7082	16.3252	15.9572	16.2723	16.2052	13.2899	17.9471	14.3524	13.961	19.3004	21.4196	22.2266	21.9258	16.3387	15.756	14.1764	14.5277	13.2747	13.3213	13.4821	16.9174	8.81925	9.61625	8.91428	8.88928	9.70363	11.2874	9.98464	11.5026	Transcription factor IIA alpha/beta subunit
AT1G07485	2.72367	1.35359	1.15043	1.14997	3.73294	2.40542	3.19781	2.57563	2.68585	2.69572	2.68793	1.35743	2.34515	2.06862	2.841	1.65635	1.67855	2.02869	2.14872	2.98875	2.01111	2.58013	3.55994	1.10056	1.74958	1.44389	1.97441	1.52773	2.8649	2.45806	3.50466	2.44644	hypothetical protein
AT1G07490	2.95144	0.854933	1.90813	2.5642	3.74833	1.99359	3.34264	2.40711	5.63383	7.15706	12.6226	7.60365	3.83979	4.6011	2.5999	4.55226	2.99715	7.18759	3.79453	5.39938	4.19285	7.16398	7.3822	1.62717	7.88565	7.9691	8.01629	7.61417	9.26644	10.1698	5.82451	7.4946	DVL9 (DEVIL 9); RTFL3 (ROTUNDIFOLIA like 3)
AT1G07500	6.44403	3.61153	1.32972	3.28363	4.98046	6.39837	2.53855	1.35632	0.556104	2.1103	0	0	0.412555	0.751317	1.20201	1.27964	5.36104	3.01192	0	3.57706	6.02188	4.17589	2.08506	7.13857	0	0	1.09172	0	8.85371	6.26688	4.7972	3.97613	SMR5 (SIAMESE-RELATED 5)
AT1G07510	13.8417	15.3545	13.613	14.5457	17.5423	15.3816	14.3541	14.8262	16.9234	14.9739	16.0605	14.6049	14.4402	14.324	15.4543	13.8367	12.9075	12.2191	11.9859	13.2625	13.4555	11.0318	12.0688	13.6308	13.255	13.823	13.1249	13.7006	13.5375	13.7559	14.7553	13.4683	AtFTSH10; FTSH10 (FTSH protease 10)
AT1G07520	5.54226	6.89226	4.31963	5.11049	3.42007	3.46079	3.9622	4.03132	3.61214	3.70668	3.90641	4.03633	4.51437	5.01116	5.44656	5.37377	5.93572	3.469	6.19065	4.4924	6.79605	6.73502	4.11695	7.93536	4.06761	3.86177	4.78105	3.81063	5.67267	5.81615	5.30283	5.06618	GRAS family transcription factor
AT1G07530	16.6965	22.389	18.887	18.0274	18.0363	17.5253	14.5341	15.0336	10.9506	10.3237	12.0471	10.6168	10.9862	10.1583	13.109	10.9096	16.3995	15.6583	15.7306	15.0162	16.1426	16.0137	13.8791	20.5164	10.163	12.6048	11.8519	10.8013	13.2333	13.1814	13.3507	12.8425	ATGRAS2 (ARABIDOPSIS THALIANA GRAS (GAI, RGA, SCR) 2); GRAS2 (GRAS (GAI, RGA, SCR) 2); SCL14 (SCARECROW-like 14)
AT1G07540	0	0	0.0491221	0.0252014	0	0	0	0	0	0	0	0	0	0	0	0	0	0	0	0	0	0	0	0	0	0	0	0	0	0	0	0	TRFL2 (TRF-like 2)
AT1G07550	0	0	0	0	0	0	0	0	0	0	0.0128503	0	0	0	0	0	0	0	0	0	0	0	0	0	0	0	0	0	0	0	0	0	Leucine-rich repeat protein kinase family protein
AT1G07560	0	0	0	0	0	0	0	0	0	0	0	0	0	0	0	0	0	0	0	0	0	0	0	0	0	0	0	0	0.0206554	0	0	0	Leucine-rich repeat protein kinase family protein
AT1G07570	4.2111	4.4366	4.91493	5.12956	2.28247	2.15654	2.71114	1.45504	4.22226	5.42109	5.36748	4.19217	3.05034	3.49861	3.49334	3.29599	4.48367	3.93424	4.79507	4.21967	3.07891	2.05492	4.35622	1.84334	4.70652	5.92202	5.98384	4.9353	2.23596	1.85696	2.16907	2.04213	APK1; APK1A; PBL9 (PBS1-Like 9)
AT1G07580	0	0	0	0	0	0	0	0	0	0.612227	0	0.257379	0	0	0	0.920711	0	0	0	0	0	0	0	0	0	0	0	0	0	0	0	0	tRNA-Ala (anticodon: AGC)
AT1G07590	499.65	561.953	368.09	505.665	463.446	467.981	646.599	744.64	113.985	140.334	119.07	131.545	259.752	284.881	355.351	228.718	309.128	237.061	222.42	210.154	200.665	186.752	123.829	229.646	51.1764	51.2595	44.0059	51.0917	158.159	175.213	263.5	163.995	Tetratricopeptide repeat (TPR)-like superfamily protein
AT1G07600	0.266825	0	0	0.214029	0.215481	0	1.98118	0.168139	0	0	0	0	0	0	0	0.709458	1.25179	0.302022	0.319988	0	0.567521	2.04529	0.865202	1.38689	0	0	0.295964	0.550159	0	0.523433	1.70499	0.580041	ATMT-2 (METALLOTHIONEIN 2); ATMT-Q; ATMT1 (ARABIDOPSIS METALLOTHIONEIN 1); LSR4 (LIGHT STRESS-REGULATED 4); MT-Q (METALLOTHIONEIN Q); MT1 (METALLOTHIONEIN 1); MT1A (metallothionein 1A)
AT1G07610	31.4967	16.2616	7.39379	22.6905	27.4214	16.5304	30.5039	33.5852	1.02489	1.5599	1.5885	0.80159	3.09421	4.91895	5.9427	1.76813	11.3702	5.49915	6.36471	2.60216	5.67162	8.29748	2.20724	4.59385	0.195474	0.221705	0.394203	0.546985	5.36215	3.41206	5.5039	2.21163	MT1C (metallothionein 1C)
AT1G07615	3.89689	1.88122	3.55713	3.19865	5.01134	6.36156	5.53574	8.80025	6.74467	5.77044	4.94463	4.63341	5.2872	4.47441	5.28866	4.9341	5.65153	4.63498	5.88922	5.20366	6.02378	6.82507	6.50598	5.84569	7.91064	7.97475	8.66744	8.39029	6.15454	5.92356	6.20933	5.70497	Obg A-1
AT1G07620	8.32364	5.2729	3.58156	2.61692	2.58407	1.6687	1.38823	1.1695	0.250449	1.2445	0.254919	1.11746	0.887581	0.932331	1.39032	0.778479	3.90271	1.64248	3.71291	1.69322	7.52121	6.69328	3.99224	13.569	1.16564	1.85084	1.17483	1.71437	1.95295	3.12915	3.68499	1.72061	ATOBGM; TRM32 (TON1 Recruiting Motif 32)
AT1G07630	16.1118	17.8674	13.2104	12.6142	14.1331	14.5708	14.074	12.1921	6.24993	6.6469	5.33951	7.15835	10.7992	12.4783	12.6563	11.7508	12.404	10.0928	10.3607	11.0423	13.2095	12.4522	11.8231	24.8829	9.0355	9.62356	9.63916	10.5657	9.43214	9.34676	9.63396	8.75609	PLL5 (pol-like 5)
AT1G07640	14.0732	13.8953	12.1463	11.474	11.8307	11.4088	9.64058	10.4109	6.54934	5.86889	5.96966	5.59144	3.78831	3.85215	4.42083	3.54717	11.6933	12.4479	11.5503	10.4169	11.1352	11.1766	9.57503	15.0756	4.60137	5.40037	4.35101	4.82012	7.398	7.40159	7.07819	5.83827	OBP2; URP3 (UAS-TAGGED ROOT PATTERNING3)
AT1G07645	0	0	0	0	0	0	0	0	0	0	0	0	0	0	0	0	0	0	0	0	0	0	0	0	0	0.166876	0	0	0	0	0	0	ATDSI-1VOC (desiccation-induced 1VOC superfamily protein); DSI-1VOC (desiccation-induced 1VOC superfamily protein)
AT1G07650	30.7211	27.3506	29.1312	26.2521	19.7469	21.9933	20.2561	19.6327	18.403	22.0686	20.7326	20.9289	21.7525	19.3852	20.6605	23.2909	27.0257	28.7755	27.0777	28.8348	28.6423	31.156	35.6576	33.508	27.3677	27.5645	27.956	29.2337	27.8699	25.6128	21.7048	20.5862	LMK1 (leucine-rich repeat receptor-like kinase with extracellular malectin-like domain 1)
AT1G07660	37.2402	39.0492	34.1667	36.303	38.8817	39.2506	35.3984	36.6629	176.593	219.142	236.696	192.685	143.898	157.856	117.12	132.657	35.6492	31.3142	30.3746	32.9643	33.7962	41.0531	39.1118	34.4525	121.998	124.984	130.591	132.412	77.2304	75.6767	77.1366	88.2051	Histone superfamily protein
AT1G07670	18.041	14.1209	14.2117	11.9594	15.4584	14.3973	14.8923	12.3706	13.3842	11.4482	10.0443	11.8604	12.6798	12.178	12.3484	12.5877	10.2813	10.3862	10.1353	10.8519	14.9242	15.2799	14.0447	18.0104	12.4447	10.8551	11.3931	11.6063	13.2849	12.324	13.8425	12.1215	ATECA4; ECA4 (endomembrane-type CA-ATPase 4)
AT1G07680	0	0	0	0	0	0	0	0	0	0	0	0	0	0.366037	0	0	0	0	0	0	0	0	0	0	0	0	0	0	0	0	0	0	transmembrane protein
AT1G07690	0	0	0	0	0	0	0	0	0	0	0	0	0	0	0	0	0.115022	0	0	0	0	0	0	0	0	0	0	0	0	0	0	0	transmembrane protein
AT1G07700	62.4911	54.0402	48.5541	55.2657	55.2837	64.1473	62.5673	73.1426	39.0296	40.7903	41.6662	42.911	50.337	51.3927	57.2324	49.6964	57.0084	51.9437	57.7415	49.4924	46.6621	40.952	36.871	48.1984	31.5	31.7458	31.6821	29.7666	33.9124	34.8795	36.1426	35.1314	Thioredoxin superfamily protein
AT1G07702	0	0	0	0	0	0	0	0	0	0	0	0	0	0	0	0	0	0	0	0	0	0	0	0	0	0	0	0	0	0	0	2.41368	snoRNA
AT1G07705	8.52678	8.75095	9.16468	7.6291	7.69081	8.22785	6.96798	6.85971	9.05307	8.10728	9.55292	9.67032	9.41181	9.77233	8.74988	9.72116	10.1633	10.1714	9.55694	10.299	12.4166	10.61	9.35898	11.8031	12.2455	11.3912	12.2387	12.55	11.567	11.0632	11.9956	10.0976	NOT2a (Negative on TATA less2a)
AT1G07710	0.0197312	0.132039	0.0903249	0	0.0309592	0.177021	0.0331086	0.0487443	0.504429	0.4835	0.356145	0.403605	0.397045	0.159416	0.279591	0.25889	0	0.152416	0.126728	0.0958701	0	0.144767	0.0567727	0	0.26899	0.473714	0.150127	0.249342	0.204183	0.105063	0.0884977	0.113344	Ankyrin repeat family protein
AT1G07720	15.3568	19.5933	21.5479	14.868	26.9903	31.9851	22.8057	32.0338	15.7201	17.3765	17.3888	17.5984	28.9766	32.9451	38.8467	29.4345	9.07202	10.122	11.4661	9.0795	9.89544	10.1808	11.0173	8.81708	12.4818	13.166	10.4083	12.5147	15.9021	16.8522	14.4586	13.9455	KCS3 (3-ketoacyl-CoA synthase 3)
AT1G07725	0	0	0.0229429	0.047576	0.0228647	0.0376955	0.0496688	0.0728799	0	0.0262034	0	0	0	0	0	0	0.483492	0.462906	0.606904	0.723408	0.633996	0.47202	0.332762	0.398743	0.651259	0.17885	0.509971	0.69605	0.62522	0.444389	0.626265	0.499552	ATEXO70H6 (exocyst subunit exo70 family protein H6); EXO70H6 (exocyst subunit exo70 family protein H6)
AT1G07728	9.21704	9.35328	10.3584	10.4654	11.0863	13.3613	12.4442	13.5707	6.81581	6.00848	7.23385	7.24339	7.57024	7.73042	8.54871	8.95379	10.0968	9.42781	10.4038	10.5435	7.09637	7.86092	6.84502	7.16634	6.46285	6.52055	6.13515	7.13118	7.62438	7.83	8.20605	8.23214	Potential natural antisense gene
AT1G07730	0	0	0	0	0	0	0	0	0.44313	0	0	0	0	0	0	0	0	0	0	0	0	0.231767	0	0	0	0	0	0	0	0	0	0	Disease resistance-responsive (dirigent-like protein) family protein
AT1G07740	1.26466	1.33692	1.11365	1.44925	1.60176	1.46865	1.97545	1.46461	2.00732	2.11063	1.33855	1.55485	1.55748	1.99268	1.29234	2.24935	1.19689	1.07009	1.31402	1.58377	1.75543	1.27316	1.44193	1.22715	2.00839	1.86202	1.94478	1.6934	1.71258	1.83145	1.1963	1.76469	Tetratricopeptide repeat (TPR)-like superfamily protein
AT1G07745	4.75142	5.77726	5.61769	6.37016	4.25702	4.10704	4.83606	4.17607	5.80078	4.07038	5.76958	5.77373	4.35833	4.12508	4.07379	3.07092	7.21447	6.65972	4.70896	5.97868	4.1933	4.47439	4.59596	5.68784	7.63921	6.03581	5.65909	6.1922	4.97926	5.47603	6.0085	6.10878	ATRAD51D; RAD51D (homolog of RAD51 D); SSN1 (SUPPRESOR OF SNI1)
AT1G07747	0	0	0	0	0	0	0	0	0	0	0	0	0	0	0	0	0	0	0	0	0	0	0	0	0	0	0	0	0	0	0	0	Bifunctional inhibitor/lipid-transfer protein/seed storage 2S albumin superfamily protein
AT1G07750	17.198	21.5828	20.7575	25.2805	24.5494	26.3597	29.716	30.9208	18.3827	20.3946	17.8912	19.9961	23.4937	25.8789	27.0048	26.4666	21.0411	17.7462	18.9507	19.7625	22.2935	20.3904	16.3389	21.7739	7.4521	6.35668	6.46133	5.26674	27.3038	26.8415	26.2393	23.457	RmlC-like cupins superfamily protein
AT1G07760	0	0	0	0	0	0	0	0.663329	1.24549	3.00533	0	0	0.883705	0.557851	0.58264	0.910248	0	0	0	0	0	0	0	0	0	0	0	0	0	0	0	0	tRNA-His (anticodon: GTG)
AT1G07770	98.5662	57.2939	72.4031	67.7726	162.046	226.135	227.067	243.348	141.548	143.097	137.459	117.823	240.899	251.76	216.236	235.177	125.383	135.581	137.682	139.038	160.564	176.525	159.45	105.275	167.206	167.237	173.698	161.34	157.043	147.172	159.431	149.567	RPS15A (ribosomal protein S15A)
AT1G07780	6.25117	4.72718	8.33536	5.85762	5.51705	5.55713	6.33716	6.67106	34.6125	32.5168	35.2203	31.086	40.0981	47.8016	34.5222	42.6199	12.3582	11.8498	12.7288	11.5076	12.7353	11.6326	10.3942	8.02281	29.7557	30.6787	29.3381	30.2478	37.7971	37.4623	39.3797	37.8659	PAI1 (phosphoribosylanthranilate isomerase 1); TRP6 (TRANSIENT RECEPTOR POTENTIAL 6)
AT1G07790	25.2051	19.9071	23.8262	25.919	23.7847	22.9269	18.1882	23.5843	127.076	106.021	111.063	103.541	66.4439	72.9288	47.3327	65.1326	22.7343	24.2276	26.2865	19.1152	30.624	25.3135	37.3856	18.1266	82.1243	89.0768	92.0391	83.8843	34.6343	31.8619	32.9313	38.5631	HTB1
AT1G07795	0	0	0	0	0	0	0.0933299	0	0.124925	0	0	0	0.0554704	0	0.115197	0.146986	0	0	0	0	0	0	0	0	0	0	0.0842517	0	0	0	0	0	forkhead box protein G1
AT1G07800	0	0	0	0	0	0	0	0	0	0	0	0	0	0	0	0	0	0	0	0	0	0	0	0	0	0	0	0	0	0	0	0	pseudogene
AT1G07810	12.5872	14.0385	15.1663	12.3076	17.3221	18.3333	17.0495	19.2387	11.4819	10.0531	10.234	10.6304	15.1569	16.6715	15.9483	16.4535	13.0776	12.4449	11.6245	12.6883	12.9943	13.5481	12.3821	12.9141	11.097	10.9246	10.8635	11.1375	12.8497	12.3806	13.1686	13.7197	ACA3; ATECA1 (ARABIDOPSIS THALIANA ER-TYPE CA2+-ATPASE 1); ECA1 (ER-type Ca2+-ATPase 1)
AT1G07820	132.741	147.287	130.751	184.546	131.992	132.158	148.505	139.889	277.762	320.353	325.603	292.988	200.848	214.67	165.369	210.047	104.633	109.7	100.524	111.528	123.473	117.923	136.239	111.071	186.609	209.436	197.266	203.215	115.118	112.115	105.146	115.557	Histone superfamily protein
AT1G07830	7.43563	7.02278	8.26793	6.30329	20.1314	24.6764	23.4399	27.2213	18.5599	19.7439	19.4485	18.2792	27.2581	34.4373	33.1991	30.6603	13.1029	10.9863	11.6543	10.8606	15.5871	11.8488	10.4965	10.3812	16.7708	17.0885	15.8034	15.8257	13.5542	13.3152	14.6316	13.9362	ribosomal protein L29 family protein
AT1G07840	9.44539	10.2714	11.2834	9.98435	11.3372	9.04223	8.52001	12.4612	12.3234	12.3512	12.3427	13.8758	11.05	11.184	10.2475	10.0578	16.723	15.308	17.9723	16.2261	21.1301	19.2625	18.3269	14.7684	17.6485	16.7662	17.1704	17.726	14.909	16.6398	16.7199	19.3672	Sas10/Utp3/C1D family
AT1G07850	0	0	0	0	0.0377852	0.0965388	0	0	0.0568988	0	0	0.0632804	0	0.0603489	0	0	0	0.0274883	0	0	0	0	0	0	0	0.0601758	0.0265755	0	0.0255805	0.0460844	0	0	transferring glycosyl group transferase (DUF604)
AT1G07860	0	0	0	0	0	0	0	0	0	0	0	0	0.138856	0.185213	0	0.163385	0	0	0	0	0	0	0	0	0	0	0	0	0	0	0	0	Serine/Threonine-kinase RLCKVII protein
AT1G07870	6.66853	6.8565	5.17094	4.7981	4.0463	3.82878	3.60578	4.76448	3.54219	3.28029	3.47827	3.09311	5.0492	4.67244	4.35864	4.24447	4.7793	5.03272	4.30243	4.36189	8.24202	7.6345	6.75639	13.3185	3.85102	3.47397	4.32083	3.46075	8.56813	7.98711	9.18888	7.63287	Protein kinase superfamily protein
AT1G07880	1.49694	0.844969	1.73419	1.73948	1.67939	1.05597	1.72629	0.955046	4.16941	4.74992	3.86226	3.52547	3.67181	3.35129	4.53075	4.34413	1.84864	2.63652	2.25168	2.82804	1.8115	3.03105	3.56888	1.60507	3.9768	5.49384	4.60778	4.32703	2.30303	2.78052	2.36625	3.52793	ATMPK13
AT1G07885	0	0.354336	0.515896	0	0.25969	0	0.280828	0	1.65002	0.550086	0.758476	0	0.650124	0.552254	1.36949	0.595264	0.436504	0.422748	0	1.42356	0	2.48002	1.22864	6.78733	0.415984	1.93122	0.836454	0.77801	0	0.741743	0.797238	0.826698	hypothetical protein
AT1G07890	327.518	287.551	290.36	223.089	301.595	322.717	382.751	344.912	686.227	882.187	960.547	918.167	781.925	922.61	822.729	889.858	260.143	216.569	261.476	253.765	399.8	356.829	310.865	444.936	222.065	191.33	208.176	204.612	353.573	357.023	341.529	288.614	APX1 (ascorbate peroxidase 1); ATAPX01; ATAPX1; CS1; MEE6 (maternal effect embryo arrest 6)
AT1G07900	9.30113	0.871692	1.68931	1.25336	3.69734	1.98658	1.03363	2.81686	0	0	0.468254	0.211117	0.42909	1.68715	0.483227	1.23676	7.49164	3.49873	5.36275	1.19853	31.4129	25.8312	13.5798	74.7362	0.790345	0.350753	0.201322	0.376052	2.08365	4.99798	9.23781	5.47234	LBD1 (LOB domain-containing protein 1)
AT1G07902	23.2362	20.9699	12.0545	21.1022	14.2342	14.5717	19.8943	16.0978	12.4915	18.6778	22.0639	24.2798	24.0951	28.1739	20.6976	19.5636	13.0504	10.5347	8.45431	9.77764	13.405	12.206	9.48845	9.99543	13.9471	11.4792	14.8855	16.4707	29.815	28.2994	24.4753	21.1708	hypothetical protein
AT1G07910	4.94787	7.64413	6.41132	6.20876	5.1102	5.21543	5.18887	4.46886	7.39068	6.72589	5.63985	6.49455	5.19969	4.44865	5.0899	5.31562	6.70786	6.54453	6.62102	7.92035	6.64955	6.38968	7.29933	6.25559	8.6323	7.76102	7.42298	7.30931	8.21649	7.59525	7.5177	7.09174	AtRLG1 (AtRLG1); ATRNL (ARABIDOPSIS THALIANA RNA LIGASE); RLG1 (); RNL (RNAligase); ZYG3 (ZYGOTE-ARREST 3)
AT1G07920	295.895	204.63	239.944	199.254	264.698	241.23	252.227	238.558	592.59	553.483	497.402	497.171	500.33	489.372	395.321	524.907	226.061	208.402	246.126	211.209	287.701	257.705	233.838	254.897	287.867	294.889	291.475	280.374	298.233	278.587	306.872	292.13	GTP binding Elongation factor Tu family protein
AT1G07930	214.319	131.047	167.388	136.801	164.108	149.236	151.445	151.436	312.638	279.226	253.757	247.242	227.657	238.688	190.281	253.425	151.271	135.69	164.962	150.408	215.142	181.559	169.286	156.724	147.776	154.853	153.184	153.807	143.037	133.994	144.336	132.573	GTP binding Elongation factor Tu family protein
AT1G07940	248.685	159.593	188.692	161.681	202.376	191.217	209.275	188.851	485.865	518.83	548.743	475.088	438.094	478.372	300.92	415.549	203.388	190.204	218.801	198.695	261.022	227.289	217.574	214.271	135.993	139.452	136.47	143.823	114.785	112.664	116.634	122.607	GTP binding Elongation factor Tu family protein
AT1G07950	25.0295	21.5668	22.4395	24.6878	21.5325	26.9914	30.5581	32.2961	22.0515	23.557	25.0578	18.3471	21.1039	26.3209	22.2651	23.0954	29.8485	23.8867	28.8438	27.2481	28.5305	28.1789	24.6103	21.6222	17.9973	19.794	20.2774	17.2464	19.3061	21.0837	20.735	19.0416	MED22B
AT1G07960	24.7268	24.6726	24.9607	23.9314	27.9663	32.3865	30.8014	34.1173	24.1027	27.9274	29.3703	25.1936	30.4986	28.3959	29.5972	31.373	33.1121	33.5356	35.4919	31.3539	40.2939	36.3309	38.144	40.7208	28.8931	29.2785	28.675	28.0953	37.0187	33.0551	35.5579	30.6486	ATPDIL5-1 (PDI-like 5-1); PDIL5-1 (PDI-like 5-1)
AT1G07970	4.64653	4.70281	4.13341	4.51263	7.54323	7.21244	7.27685	6.33862	6.19018	5.63121	6.07013	4.87641	6.54745	8.30399	7.2107	7.73305	4.83465	5.41361	6.06194	6.11514	5.64499	5.38037	5.89661	5.31513	7.16102	7.39425	7.95833	7.30963	6.17822	6.26889	6.22643	6.05923	cytochrome B561 amino-terminal protein
AT1G07980	10.8438	13.0977	10.3209	12.4396	14.2962	16.3985	13.3956	16.4471	9.72845	13.567	13.9965	13.3262	16.1344	16.9632	15.7125	11.5468	19.0062	17.1507	13.9672	14.6632	16.9865	21.1549	19.0142	20.6761	17.376	18.3487	20.9399	17.0425	19.603	17.1857	22.2189	19.4211	NF-YC10 ("nuclear factor Y, subunit C10")
AT1G07985	1.19911	1.06315	0.62085	1.38223	0.789788	0.587268	1.0039	0.626881	1.66904	2.32137	2.52728	1.98207	2.06355	0.639601	1.22043	0.888333	2.01007	2.55836	1.54464	1.40244	2.49613	1.1031	1.06901	2.14934	1.76987	1.47452	3.39743	3.23501	1.25739	1.82503	1.51671	1.08172	Expressed protein
AT1G07990	26.4577	34.0465	27.734	28.6407	23.8924	23.5531	24.356	22.7455	13.934	17.0795	16.1746	15.2112	14.3194	14.9262	16.6996	14.9946	20.3677	18.4586	18.2422	16.9276	19.5757	16.8437	16.7699	24.7911	15.2027	15.5048	15.7694	14.8993	18.5567	18.643	20.4842	19.4932	SIT4 phosphatase-associated family protein
AT1G08000	6.80144	6.2931	5.3842	8.52852	7.39718	8.49499	8.04537	6.40704	11.7574	11.0677	10.7178	11.6568	8.54085	9.58509	8.91602	10.9034	3.57194	3.33723	3.21194	3.52087	3.87393	3.14614	2.89957	2.33307	4.09552	4.03859	5.04314	3.84135	2.69203	3.33505	3.26492	3.0641	GATA10 (GATA transcription factor 10)
AT1G08005	0.261193	0	0.809705	0	0.202147	0.341408	0.223126	0	0	0.232975	0.731632	0	0.134135	0.970328	0	0.335099	0.272995	0.263035	0.552196	0	0.246559	0.505501	0.498336	0	0.256265	0.294213	0	0.239198	0	0	0	0	serine/threonine-protein phosphatase 6 regulatory subunit
AT1G08010	18.2176	17.5466	17.261	19.0841	22.932	19.311	19.1913	18.5282	21.1836	23.6264	24.0408	24.7844	18.3829	20.0094	18.49	20.4595	6.07215	7.29452	7.61394	7.79483	6.01443	5.91665	7.89885	5.29901	9.89994	8.6384	8.82689	10.3324	8.37859	9.48915	7.79041	7.84334	GATA11 (GATA transcription factor 11)
AT1G08030	8.57506	10.6861	9.00753	9.726	8.86033	7.2645	9.9942	8.00624	6.96218	6.83567	5.54508	6.20958	5.94283	5.38515	7.33525	7.33761	8.55323	7.39954	8.30219	8.85994	9.46544	9.05494	7.50702	10.6492	6.14489	6.1805	6.8698	7.03925	9.55129	8.40245	8.54336	9.16403	AQC1 (active quiescent center1); HPS7 (hypersensitive to Pi starvation 7); TPST (tyrosylprotein sulfotransferase)
AT1G08032	0	0	0	0	0	0	0	0	0	0	0	0	0	0	0	0	0	0	0	0	0	0	0	0	0	0	0	0	0	0	0	0	unknown protein
AT1G08035	0.0877379	0.286417	0.621468	0.130342	0	0.20725	0	0.104414	0	1.29661	1.19335	0.305174	0.480367	0.0975976	0	0.53634	0.268033	0.0925532	0.276476	0	0	0	0.123874	0	0.855529	1.19376	0.129267	0.243688	0	0.155814	0.17199	0.252914	hypothetical protein
AT1G08040	17.4411	23.7314	22.7366	21.617	21.3295	23.5064	23.9401	24.5729	28.9268	28.3543	24.6921	29.8453	30.0441	26.0688	30.0962	26.513	21.6155	19.2274	21.5521	20.1	17.0191	16.845	17.9105	13.7323	19.0111	19.4062	19.3338	19.6368	18.1428	19.7275	15.8625	19.481	trimethylguanosine synthase (DUF707)
AT1G08050	11.882	2.25536	2.69791	2.46442	3.97814	2.23355	2.60223	3.15894	1.4316	1.61155	0.493037	0.977073	1.90872	2.43444	2.27742	2.30453	5.37623	1.31083	3.1397	1.35215	9.94475	6.63247	6.4236	16.2086	0.707683	0.83552	0.906382	0.70223	3.04871	3.16816	3.39991	1.72693	Zinc finger (C3HC4-type RING finger) family protein
AT1G08060	5.44438	7.20678	6.43926	5.85366	5.67073	5.04545	5.85526	4.62583	3.4482	3.22729	3.35935	3.49814	3.47864	3.4863	3.87918	4.13362	4.44321	4.03966	4.15281	4.19201	3.52128	3.86224	3.88619	4.64018	4.48659	4.08621	3.93113	4.62377	4.40344	4.11895	4.2675	4.13516	MOM (MAINTENANCE OF METHYLATION); MOM (MORPHEUS MOLECULE); MOM1 (MORPHEUS MOLECULE 1)
AT1G08065	0	0	0	0	0	0	0	0	0	0	0	0	0	0	0	0	0	0	0	0	0	0	0	0	0	0	0	0	0	0	0	0	ACA5 (alpha carbonic anhydrase 5); ATACA5 (ALPHA CARBONIC ANHYDRASE 5)
AT1G08070	0.371735	0.361521	0.367902	0.488004	0.614243	0.8251	0.601797	0.4599	0.633216	0.63892	0.575301	0.696513	0.668479	0.506113	0.615306	0.884739	0.870357	0.953008	0.652618	1.12859	1.1592	1.45751	1.03857	0.910861	1.62352	1.25879	1.42999	1.15002	0.808954	1.27627	1.08376	0.999359	EMB3102 (EMBRYO DEFECTIVE 3102); OTP82 (ORGANELLE TRANSCRIPT PROCESSING 82)
AT1G08080	0	0	0.143847	0.451499	0	0	0	0.0589424	0.153764	0.15582	0	0	0	0	0	0	0.466449	0.0889859	0.185437	0.187397	0.2517	0.16856	0	0.176724	0	0	0	0	0.338519	0.0764533	0.168751	0.0825644	ACA7 (alpha carbonic anhydrase 7); ATACA7 (A. THALIANA ALPHA CARBONIC ANHYDRASE 7)
AT1G08090	1.43496	1.42515	2.09028	1.4406	1.01494	0.589086	1.27944	0.927702	0.64704	0.331125	0.581568	0.320168	0.424885	0.369811	0.562976	0.438189	0	0.0669469	0	0	0.0205602	0.145013	0.0813696	0	0.0217923	0	0	0.241078	0.230036	0.0754414	0.168154	0	ACH1; ATNRT2.1 (NITRATE TRANSPORTER 2.1); ATNRT2:1 (nitrate transporter 2:1); LIN1 (LATERAL ROOT INITIATION 1); NRT2 (NITRATE TRANSPORTER 2); NRT2.1 (NITRATE TRANSPORTER 2.1); NRT2:1 (nitrate transporter 2:1); NRT2;1AT
AT1G08100	0	0	0	0	0	0	0	0	0	0	0	0	0	0	0	0	0	0	0	0	0	0	0	0	0	0	0	0	0	0	0	0	ACH2; ATNRT2.2 (NITRATE TRANSPORTER 2.2); NRT2.2 (nitrate transporter 2.2); NRT2;2AT
AT1G08105	0.0127485	0	0.0574914	0.0988255	0.0394379	0.0457369	0.181539	0.181789	0	0	0	0	0	0	0	0	0	0	0	0	0	0	0	0.0212964	0	0	0	0	0	0	0	0	hAT-like transposase family (hobo/Ac/Tam3)
AT1G08110	122.279	151.776	153.486	163.801	129.244	156.16	149.81	161.948	116.395	125.884	143.439	136.98	145.328	146.978	182.165	153.203	150.711	144.033	140.172	139.418	115.152	114.949	107.64	124.736	109.017	104.867	100.07	104.951	140.819	140.844	123.73	149.248	AtGLYI2 (Glyoxalase12); GLXI:3 (Glyoxalase I;3)
AT1G08115	140.053	183.493	430.453	122.519	169.957	142.476	158.685	248.662	126.294	97.749	50.3381	81.2948	47.025	57.4593	106.697	82.5077	4.47695	0	0	2.2012	1.98147	2.12845	5.88176	3.91567	0	0	0	0	1.93341	0	1.65807	3.55965	U1-5
AT1G08120	0	0	0	0	0	0	0	0	0	0	0	0	0	0	0	0.160329	0.13092	0	0.0645993	0.196856	0	0	0	0	0	0	0	0.0563008	0	0	0	0	TP53-regulating kinase-like protein
AT1G08125	15.6568	21.7272	23.0284	21.0222	17.8241	18.027	17.6625	17.3964	20.6653	17.3442	22.1241	19.3406	17.9743	18.3323	21.4174	19.5412	20.2052	20.9473	17.8847	17.0667	18.6227	15.7554	17.52	20.4234	17.8248	18.5443	17.0538	18.4009	17.5368	17.9971	19.718	17.3933	S-adenosyl-L-methionine-dependent methyltransferases superfamily protein
AT1G08130	9.32172	5.73035	8.80669	7.05631	6.77751	6.31565	7.05304	5.51927	15.5553	12.0659	11.6487	10.5129	7.22703	8.01887	7.57627	8.21686	5.80067	6.9914	6.67681	6.53259	7.62014	8.34889	10.1474	6.0547	12.7842	14.2391	14.6014	14.0995	8.21757	7.21588	7.34969	7.65031	ATLIG1 (DNA ligase 1); LIG1 (DNA ligase 1)
AT1G08135	0	0	0	0	0.0438026	0	0	0	0	0	0	0	0	0	0	0	0	0	0	0	0	0	0	0	0	0	0	0	0	0	0	0	ATCHX6B; CHX6B (cation/H+ exchanger 6B)
AT1G08140	0	0.199494	0.121061	0.0212634	0.104254	0	0	0.0492563	0	0	0	0	0	0	0.0131519	0.0173525	0.0199075	0	0.0198073	0	0	0	0	0	0	0	0	0	0	0	0	0	ATCHX6A (cation/H+ exchanger 6A); CHX6A (cation/H+ exchanger 6A); NHL7a
AT1G08150	0.041596	0.0927895	0.0207864	0	0.0639032	0	0	0	0	0	0	0	0	0	0	0	0	0	0	0	0	0	0	0	0	0	0	0	0	0	0	0	ATCHX5; CHX5 (CATION/H+ EXCHANGER 5)
AT1G08160	14.6575	13.0838	22.9188	18.979	16.7469	13.0863	11.3466	8.66614	20.1262	18.6821	23.3994	20.9959	13.7926	16.7539	9.95399	13.7837	2.98941	4.56643	3.81478	5.31834	3.62962	4.40512	6.78927	2.98091	5.53159	5.82024	5.49991	7.96196	4.64639	5.3154	4.5837	5.10922	Late embryogenesis abundant (LEA) hydroxyproline-rich glycoprotein family
AT1G08165	5.97146	5.35466	5.47735	7.61651	3.63256	3.97739	3.55584	5.42117	7.19008	8.4331	12.6647	11.6968	6.89079	6.8043	6.03987	6.84758	2.37174	3.35732	2.46017	2.52627	1.17209	1.17538	2.418	1.39097	2.50006	3.87157	2.18607	2.54551	1.71715	1.83503	0.848786	0.519452	hypothetical protein
AT1G08170	0.459969	0.35261	0.637445	1.03615	0.142421	0.659854	0.31279	0.511749	0	0.32739	0	0	0.0916703	0.054886	0.257483	0.059737	0	0	1.01941	0	0	0.0777743	0	0	0	0	0.323896	0.074928	0.156225	0	0	0	Histone superfamily protein
AT1G08180	4.00838	5.5364	5.60158	7.6504	7.25058	8.75019	4.83859	5.20806	7.77461	6.83494	8.72518	10.4196	6.79262	8.63052	8.53196	7.68318	3.92841	5.24177	3.74459	5.14781	4.4364	4.29159	6.41122	6.8972	9.64211	9.40169	9.0588	9.89488	5.68881	8.26512	6.92416	8.66817	SMR2 (SIAMESE-RELATED 2)
AT1G08190	26.7584	28.5296	29.6544	29.315	26.0435	27.0216	28.9168	25.4206	21.5873	24.0772	20.0603	23.8404	25.9292	22.7253	24.5566	25.9857	17.0962	20.1217	20.2543	21.3921	18.4654	19.1719	20.219	14.8673	19.024	20.5347	20.4005	19.8088	23.0904	24.4736	21.7958	23.3201	ATVAM2; ATVPS41 (VACUOLAR PROTEIN SORTING 41); VAM2; VPS41 (vacuolar protein sorting 41); ZIP2 (ZIGZAG SUPPRESSOR 2)
AT1G08200	101.239	101.488	117.244	107.379	112.509	94.0642	101.608	95.1222	161.07	140.451	162.097	166.491	129.202	114.812	122.325	131.107	60.8537	71.636	68.3675	69.2223	60.6259	65.1482	66.1182	39.7869	87.9553	86.1845	88.8158	90.4269	73.9522	71.7854	62.6875	73.1479	AXS2 (UDP-D-apiose/UDP-D-xylose synthase 2)
AT1G08210	10.9963	11.4302	12.7675	11.9697	17.9985	26.9284	26.2142	28.8732	10.3877	11.3079	11.186	12.4011	19.025	21.4309	20.9099	19.3152	8.25255	9.24235	8.15737	8.75677	8.16893	8.37194	8.42473	8.81841	8.81779	7.56237	8.16991	9.1235	10.4419	9.89382	9.02014	8.36704	Eukaryotic aspartyl protease family protein
AT1G08220	2.76127	2.20334	2.55912	2.36079	2.2803	3.73944	4.82083	3.62782	4.97906	5.8792	7.01129	6.13462	6.82648	6.77568	6.14832	7.46322	4.6509	4.50044	6.64198	4.86255	6.57835	5.8308	5.68261	5.81089	8.60801	8.9298	8.75397	8.90477	6.42203	7.49484	9.10463	7.21863	ATPase complex subunit
AT1G08230	7.89051	13.0496	11.9586	9.48815	6.48962	5.75267	4.58333	5.98026	6.42364	6.15412	7.47615	5.97601	2.67062	3.25829	3.43357	3.29246	15.3453	15.2571	12.1963	15.1396	10.5597	8.26573	9.24785	8.78941	6.82988	6.2614	7.56956	6.7429	3.60959	4.887	5.50986	4.94044	Transmembrane amino acid transporter family protein
AT1G08240	2.10037	0	0	0.881171	4.08552	0.326631	1.97473	0.331665	3.11373	0.751331	0.358861	0	1.47284	0.836777	1.4566	0.455124	0	0	0	0	0.669322	0	0.0748904	0.429775	0	0.364653	0.170966	0.0823923	0	0.29953	0.35971	0	tRNA-Gly (anticodon: TCC)
AT1G08250	8.53037	10.2991	9.00533	9.48807	12.4397	17.4587	15.8768	16.3891	6.32554	11.2469	9.62792	9.6645	8.20358	11.625	13.4201	9.90744	4.45316	3.24078	3.56815	4.1244	2.97763	3.27396	3.38739	4.81962	4.66253	3.98809	4.77332	3.64698	5.4219	5.36082	5.06447	4.67161	ADT6 (arogenate dehydratase 6); AtADT6 (Arabidopsis thaliana arogenate dehydratase 6)
AT1G08260	1.54725	0.862278	1.59662	1.2405	1.26227	0.901749	1.21301	1.05497	2.3255	2.07691	1.56758	1.8271	2.22401	2.28117	1.81266	2.6097	1.88237	2.62344	2.43964	2.34952	3.32576	3.27068	3.46511	2.5561	6.73108	6.85332	7.65204	7.16979	5.52206	4.99421	4.91909	4.91993	ABO4 (ABA OVERLY SENSITIVE 4); EMB142 (EMBRYO DEFECTIVE 142); EMB2284 (EMBRYO DEFECTIVE 2284); EMB529 (EMBRYO DEFECTIVE 529); ESD7 (EARLY IN SHORT DAYS 7); POL2A; TIL1 (TILTED 1)
AT1G08270	0.789816	0.660539	0.949026	1.29402	0.799589	0.686754	1.46433	1.02154	0.576164	1.55427	0.887672	1.41705	0.707216	1.13989	0.729454	0.767708	1.36327	0.796953	0.550953	1.12114	1.46462	0.840435	0.387141	0.755586	0.84372	0.795178	0.813368	0.643387	0.534779	0.594564	0.699072	1.06044	vacuolar protein sorting-associated protein
AT1G08280	2.53551	2.85903	2.90399	3.45999	3.33675	3.52547	3.45388	3.73923	5.65823	7.05636	6.32489	7.15524	5.5027	6.97388	6.36898	6.26579	3.03538	2.21821	2.70684	1.86958	2.47628	2.62554	2.82569	1.44346	3.44059	3.41895	4.78532	3.28278	2.71992	2.36281	3.49958	2.30604	GALT29A (glycosyltransferase 29A)
AT1G08290	0.0413245	0.569312	0.124871	0.0955936	0.414562	0.100682	0.366068	0.199415	0	0.0990712	0	0.317046	0.397759	0.342782	0.285356	0.253317	0.415323	0.427845	0.240171	0.138675	1.1608	0.855218	0.813889	1.46254	0.162674	0.146857	0.0325008	0.0299852	1.07764	1.14851	1.8016	0.668152	WIP3 (WIP domain protein 3)
AT1G08300	1.70446	2.01839	1.77809	1.74331	1.83143	1.72898	1.12228	1.71824	3.16062	3.10209	2.21723	2.67612	1.6745	1.66785	1.67656	1.87638	3.27136	3.00909	2.89084	3.80695	2.66051	3.28201	2.21241	2.43009	3.98816	3.206	3.12655	4.24591	3.7323	3.96324	2.57948	4.41411	NVL (NO VEIN-LIKE)
AT1G08310	1.11097	0.705951	0.172833	0.270288	0.133968	0.0348453	0.186106	0.174571	0	0.045522	0.0556852	0.12675	0.0507868	0.0301822	0.0284463	0	0.240909	0.173542	0.0982189	0.269054	0.426865	0.401822	0.198013	0.730458	0	0	0	0.330298	0.0441489	0.0401862	0.0901768	0	alpha/beta-Hydrolases superfamily protein
AT1G08315	9.87988	8.78121	10.5889	11.7439	13.3445	9.1423	8.75261	10.7075	5.63844	7.7791	8.52845	7.15242	4.06217	5.43917	5.0231	5.08458	4.49898	5.54714	4.95287	5.49638	5.79485	5.81157	5.183	6.731	3.44004	3.79503	3.08538	3.94844	4.50404	4.6125	4.72204	4.12326	ARM repeat superfamily protein
AT1G08320	0.055519	0.040465	0.0529372	0	0.135188	0.108596	0.0291715	0.130075	0	0	0	0.0203842	0	0	0.0354029	0.0672981	0	0	0.0252602	0	0.135343	0.136001	0.0834616	0.206027	0	0.0536279	0	0	0	0.0204793	0.0229201	0	bZIP21; TGA9 (TGACG (TGA) motif-binding protein 9)
AT1G08340	0.464042	0.720154	0.695718	0.85761	1.01418	0.746653	0.485656	0.238347	1.29875	1.37381	1.48766	2.06303	1.12158	1.70462	1.46353	1.17556	0.476757	1.01853	0.664837	0.594247	0.20834	0.244974	1.2391	0.320667	1.05804	1.15263	1.2118	1.38356	0.523689	0.3774	0.673974	0.274009	Rho GTPase activating protein with PAK-box/P21-Rho-binding domain-containing protein
AT1G08350	4.15222	4.07055	4.31331	4.32386	5.32673	6.48745	6.73424	5.53511	5.09283	6.20113	6.15854	6.13933	7.47056	6.3454	7.32328	7.78701	4.70016	5.1433	5.38435	4.9374	5.55933	5.36979	5.45577	5.46638	5.19085	4.78129	4.82527	4.54862	5.401	5.13651	4.88321	5.20308	Endomembrane protein 70 protein family
AT1G08360	134.846	92.4841	125.029	107.556	124.988	114.469	119.043	123.057	211.24	213.052	232.184	181.764	238.565	259.479	191.336	247.521	159.83	164.981	188.997	167.236	202.569	209.899	213.967	170.934	236.705	259.504	252.398	246.068	199.744	192.412	189.058	194.782	Ribosomal protein L1p/L10e family
AT1G08370	27.9593	35.7435	27.6787	25.295	26.4081	24.5552	24.766	27.9465	29.9439	27.7217	21.5006	27.9542	21.0096	24.5144	21.2353	24.8991	48.3397	48.9474	49.4998	48.1588	31.1832	32.0396	32.8791	22.9617	43.942	40.4927	37.4242	39.8812	31.9194	29.0519	26.8203	30.1373	ATDCP1; DCP1 (decapping 1)
AT1G08380	8274.1	8603.2	8360.77	9650.85	5995.87	6283.35	6913.36	6398.38	11130.3	13010.1	13644.1	12393.4	7400.42	7612.3	6196.92	6543.23	7300.36	7456.66	7654.72	7429.15	4184.17	4175.32	4937.99	3178.07	5405.47	5542.04	5491.58	5445.92	3503.85	3502.28	2987.89	4214.05	PSAO (photosystem I subunit O)
AT1G08390	12.5147	10.6645	11.4333	17.3596	11.1703	13.2986	17.0322	11.0988	23.4104	24.4059	33.3143	24.3549	25.4372	27.047	19.9078	22.1422	7.87511	10.171	10.4091	7.83892	9.29386	5.83646	9.20568	6.30486	10.8138	11.2629	10.8923	8.31624	8.86666	8.26292	6.31601	10.3019	RMI2
AT1G08400	2.6961	3.25845	2.64416	2.2493	2.30926	2.90161	2.93136	2.28233	1.83724	1.80015	1.9013	1.48434	1.70192	1.88274	2.12457	2.04776	2.14105	2.47205	2.68161	2.72096	2.96896	2.81519	3.04469	3.51845	2.86683	2.95912	2.50585	2.03453	3.05783	3.20426	3.19747	2.8469	RINT-1 / TIP-1 family
AT1G08410	6.44072	5.04032	5.41732	5.39673	4.92314	4.6737	5.2049	5.29534	8.61847	7.2745	4.67466	7.03095	5.4324	6.22879	5.81146	6.80266	6.54385	5.8878	7.95349	6.89973	9.43405	7.45533	8.42767	9.57366	9.3674	7.95426	8.71185	9.14635	8.54075	7.59074	8.7357	8.35102	DIG6 (drought inhibited growth of lateral roots 6); LSG1-2 (yeast Lsg1 orthologue 2)
AT1G08420	17.9999	17.8142	18.5477	18.0632	16.7963	15.4545	15.8167	15.7021	13.0765	13.3811	12.2457	13.6665	13.5845	12.8669	13.4395	13.5862	15.7885	16.1008	14.976	14.9329	16.8168	17.1672	14.7369	18.9989	13.509	13.8773	13.4645	13.0948	17.805	18.1697	17.7005	18.1416	BSL2 (BRI1 suppressor 1 (BSU1)-like 2)
AT1G08430	0	0	0	0	0.0303669	0.0719615	0.158344	0.0469545	0	0.0317518	0.0387027	0	0.0348998	0	0	0	0.338583	0.129234	0.0672411	0.102096	0.119332	0.0300127	0.0293969	0	0	0	0	0.0582896	0	0	0	0.0295482	ALMT1 (aluminum-activated malate transporter 1); ATALMT1 (ARABIDOPSIS THALIANA ALUMINUM-ACTIVATED MALATE TRANSPORTER 1)
AT1G08440	0	0	0	0	0	0.155016	0.0678005	0.202546	0.201378	0.135825	0.305721	0.509577	1.39454	1.53945	1.4106	1.06956	0.111777	0	0	0	0	0	0	0	0.242547	0	0	0	0	0	0	0.0323236	aluminum activated malate transporter family protein
AT1G08450	284.73	104.089	119.082	90.4043	122.693	123.405	90.9528	95.745	65.9134	85.9078	64.1527	83.5563	103.607	132.655	121.467	95.2487	109.995	85.8961	111.279	77.1749	417.543	303.663	337.739	748.089	104.919	93.6121	100.916	107.913	273.668	254.74	278.61	176.164	AtCRT3 (A. thaliana calreticulin 3); CRT3 (calreticulin 3); EBS2 (EMS-MUTAGENIZED BRI1 SUPPRESSOR 2); PSL1 (PRIORITY IN SWEET LIFE 1)
AT1G08460	34.5629	47.9025	38.3097	43.1265	47.892	48.8695	46.1299	64.2388	21.9578	25.4601	21.4855	22.4232	29.3629	30.8773	36.3414	32.0548	25.3945	19.9591	19.0511	17.5631	20.6541	19.604	15.6778	26.5425	9.66791	9.28412	10.0146	11.3192	20.4685	22.129	20.5266	19.2593	ATHDA8; HDA08 (histone deacetylase 8); HDA8 (HISTONE DEACETYLASE 8)
AT1G08465	15.357	17.4029	18.4019	16.3936	16.3041	14.4518	13.5074	11.8961	23.262	18.6354	24.5279	23.2851	18.4559	22.5696	18.1929	19.2872	13.5915	12.1343	10.1967	11.7615	10.7796	11.5438	15.1706	16.7495	15.2246	14.4023	12.9433	11.9051	14.9473	15.1038	13.4553	13.1085	YAB2 (YABBY2)
AT1G08470	9.37396	10.6316	9.90466	8.93632	14.6404	11.2042	12.4952	14.1242	17.9301	14.6524	18.7378	18.23	20.1903	22.9491	20.7242	22.5283	9.43499	9.45265	8.65894	10.2607	8.12279	10.0576	12.0671	6.77389	12.1814	12.076	14.8271	12.8621	10.6216	11.0009	9.99923	10.4897	SSL3 (strictosidine synthase-like 3)
AT1G08480	93.1486	76.6777	65.3025	66.3088	63.1628	78.5437	96.4744	82.4017	124.219	140.705	144.256	136.607	111.616	130.941	107.886	104.386	91.9335	93.0057	95.0919	88.1775	95.6164	85.7775	92.2615	91.985	84.4157	82.1186	84.1084	91.4703	89.6752	84.846	85.79	80.4067	SDH6 (succinate dehydrogenase 6)
AT1G08490	24.401	28.5884	23.9117	25.1644	47.2832	51.0105	48.8936	69.7362	26.876	28.7891	24.3507	21.6733	40.4695	41.1143	45.2899	42.3753	23.6874	26.4522	26.246	26.4235	24.2617	26.4459	27.1797	21.5767	29.7096	30.2552	29.4646	30.5634	24.8834	26.4478	27.9959	26.3189	ATCPNIFS; ATNFS2; ATSUFS; CPNIFS (chloroplastic NIFS-like cysteine desulfurase); SUFS
AT1G08500	0.978025	1.50841	0.476051	1.16218	1.46393	1.20384	2.36185	1.02932	0.565313	0.646802	1.56696	1.2392	0.846634	0.754394	0.91721	0.891193	0.897762	0.908831	0.768695	1.2618	1.04154	2.44995	1.90295	1.00952	0.763433	1.05449	0.439104	0.555212	1.50474	2.40264	1.78887	1.43336	AtENODL18; ENODL18 (early nodulin-like protein 18)
AT1G08510	67.7137	91.0323	87.9889	91.674	79.5443	78.3896	77.6673	73.6376	91.7386	88.8817	81.9357	92.499	67.7133	63.7033	70.9919	73.7839	43.7618	50.4314	48.1808	48.0437	44.8241	49.2763	50.9919	34.7158	56.309	54.2249	53.2398	49.7128	51.5376	55.4188	46.5148	52.5106	FATB (fatty acyl-ACP thioesterases B)
AT1G08520	121.712	106.283	133.017	133.628	101.761	92.7588	93.3245	88.8511	153.254	139.795	118.282	110.243	100.538	91.8884	88.8375	98.9911	126.71	153.857	133.204	142.44	106.284	126.358	129.467	76.5615	185.869	198.208	187.87	184.822	124.861	117.763	108.645	136.316	ALB-1V; ALB1 (ALBINA 1); CHLD; PDE166 (PIGMENT DEFECTIVE EMBRYO 166); V157
AT1G08530	12.139	11.2095	13.0046	9.63295	10.606	14.7231	11.9598	8.60565	15.2155	16.7567	14.2672	14.7142	13.7477	16.039	14.5726	14.7643	11.0848	12.3597	12.2074	11.8918	12.692	13.8515	12.1909	9.77602	10.6607	12.0339	9.94512	12.0566	9.04343	13.7585	13.6953	10.5407	chitinase-like protein
AT1G08540	57.1577	54.1853	56.5891	65.2914	54.6341	47.5329	55.9172	46.6174	84.0731	73.0368	60.7817	59.621	56.024	47.266	45.82	53.2141	58.5088	68.5	63.2858	66.3041	56.9341	67.9118	61.5899	37.7877	67.3123	71.1473	66.9433	71.1025	57.5937	55.2457	48.3654	58.4344	ABC1; ATSIG1 (SIGMA FACTOR 1); ATSIG2 (SIGMA FACTOR 2); SIG1 (RNA POLYMERASE SIGMA SUBUNIT 1); SIG2 (RNApolymerase sigma subunit 2); SIGA; SIGB (SIGMA FACTOR B)
AT1G08550	87.6288	121.041	105.628	132.56	89.186	89.9814	101.858	99.4462	82.8206	88.4486	78.0442	72.7122	66.3675	54.3877	65.3567	45.1021	111.066	111.408	101.326	104.566	65.3159	83.6522	77.6654	61.838	86.0587	89.0096	90.0473	85.1863	82.9714	82.346	77.5525	92.0404	AVDE1 (ARABIDOPSIS VIOLAXANTHIN DE-EPOXIDASE 1); NPQ1 (non-photochemical quenching 1)
AT1G08560	5.15529	1.34767	3.79512	3.7038	4.00264	3.04907	3.69178	2.60788	15.0058	10.6891	12.0852	10.4721	8.68116	7.18913	3.9052	6.63564	5.07741	6.00318	5.83845	6.41292	4.18252	4.86113	9.82273	1.83335	19.4183	22.9609	22.2306	22.9436	3.82502	2.37822	3.35479	3.85325	ATSYP111; KN (KNOLLE); SYP111 (syntaxin of plants 111)
AT1G08570	78.7041	75.6248	79.4609	69.1774	58.1696	58.805	53.4805	59.3013	34.7717	34.0367	35.2627	40.7714	50.4815	45.3124	45.7108	40.0205	58.4875	53.9996	52.744	50.1941	55.5317	47.8671	42.4879	71.8378	43.3474	43.7711	45.8387	43.4122	61.519	61.6184	56.824	63.0608	ACHT4 (atypical CYS HIS rich thioredoxin 4)
AT1G08580	20.3404	11.3039	22.1105	14.6805	30.6446	29.1199	27.2592	30.3651	61.7849	56.9552	56.0171	52.0344	65.7863	64.1411	53.9161	60.5243	33.8405	30.9956	46.5043	34.0434	56.7455	43.4251	52.3629	45.3322	52.7446	56.0518	54.193	57.7745	37.6155	39.6387	40.1095	37.4017	hypothetical protein
AT1G08590	0.0103026	0.0450883	0.0298027	0	0	0	0	0.0365274	0.0652749	0.0336028	0.0205521	0.0342435	0.0537589	0.0325628	0.0393695	0.0126252	0.134306	0.1567	0.147575	0.119302	0.013033	0.104684	0.192219	0.0392144	0.123994	0.0931055	0.13722	0.190332	0.104786	0.106436	0.105674	0.166711	ATPXL1 (PHLOEM INTERCALATED WITH XYLEM-LIKE 1); PXL1 (PXY-like1)
AT1G08592	1.04277	1.70195	1.40215	1.45049	1.6131	2.37884	1.45805	1.67468	0.585042	0.828754	1.06712	1.32205	1.79894	1.3864	1.58421	1.39948	1.28523	1.54019	1.55384	1.90056	1.41817	2.1353	2.27649	1.47064	1.7991	2.63134	1.89581	2.39279	1.76216	1.74137	1.74231	1.91468	Potential natural antisense gene
AT1G08600	9.43162	9.33472	8.42327	7.83731	7.42242	8.92886	8.04523	9.54293	4.78169	4.87151	3.6942	4.33285	5.27527	5.57403	5.51689	4.85556	8.68332	8.40295	8.52716	8.41209	8.81615	7.81753	7.8398	10.6221	5.94029	6.13953	5.96335	5.97206	7.86411	9.06688	8.98683	8.49305	ATRX; CHR20
AT1G08610	1.91136	1.48414	2.4285	2.16061	1.48215	2.11153	1.71283	1.72761	4.66235	4.65951	4.80707	3.06297	3.04472	2.07109	3.23641	1.77434	3.22886	3.09287	4.80015	4.13566	5.03037	6.07845	5.57609	2.89203	6.74317	8.01987	7.06608	6.61551	3.9639	3.73647	3.45259	4.61754	Pentatricopeptide repeat (PPR) superfamily protein
AT1G08620	8.87223	11.7592	9.6477	8.91571	9.20782	7.88307	7.5811	7.5082	5.14698	5.45841	6.16856	6.96137	6.54709	6.193	7.18034	7.74167	7.57985	6.53978	7.84331	7.48449	7.73812	6.48709	8.37082	9.15643	7.98389	7.26524	7.33146	7.54034	7.42949	8.91017	8.06649	7.91828	JMJ16 (Jumonji domain-containing protein 16); PKDM7D
AT1G08630	0.326695	0.604323	0.464182	0.339239	0.353091	0.312669	0.404744	0.196842	0.445557	0.277134	0.0567398	0.042313	0.0666094	0.120684	0.169262	0.499567	0.653596	0.574931	0.425486	0.770012	0.537001	0.503903	0.440119	1.09333	0.127918	0.2031	0.256394	0.118483	0.19513	0.368829	0.41344	0.0726936	THA1 (threonine aldolase 1)
AT1G08640	44.9672	32.6757	37.5487	37.1406	26.9551	34.7316	31.2116	31.7781	61.6707	59.1879	60.339	49.7545	47.4954	48.4577	37.5282	52.302	44.4709	49.2199	54.1198	54.4111	46.4719	47.2216	51.9832	34.37	44.0946	45.6585	46.5742	44.8481	30.8145	29.2291	30.9069	35.3462	CJD1 (Chloroplast J-like domain 1)
AT1G08645	0.672439	0.122225	0.183322	0.193409	0.176947	0.47911	0.203447	0.722967	0	0	0	0	0	0.166764	0	0	0	0	0.298399	0	0.53294	1.91469	0.809975	0.967494	0	0	0	0.258685	0.269445	0.24589	0.267513	0	hypothetical protein
AT1G08650	51.9856	36.4149	40.7491	54.7053	124.545	140.573	132.399	175.787	18.1211	16.873	12.6893	20.8129	52.5394	52.6645	66.4551	60.0153	2.17431	2.16468	2.78537	1.69628	9.07078	6.06644	7.07665	8.07283	3.83683	4.03546	4.28924	5.39434	6.31226	5.61334	4.63323	3.08735	ATPPCK1 (PHOSPHOENOLPYRUVATE CARBOXYLASE KINASE 1); PPCK1 (phosphoenolpyruvate carboxylase kinase 1)
AT1G08660	18.265	20.1594	19.58	19.4031	18.7414	19.386	18.1572	21.0601	23.5291	27.1429	24.2053	22.7907	20.0101	18.5401	19.713	19.6641	21.7819	23.2385	21.1867	24.2058	19.9787	21.4058	19.428	14.5305	24.865	23.5111	24.7718	27.0049	25.9312	27.0316	24.2036	26.8836	MGP2 (MALE GAMETOPHYTE DEFECTIVE 2); SIA1 (sialyltransferase-like 1)
AT1G08670	0	0	0	0	0	0	0	0	0	0	0	0	0	0	0	0	0	0	0	0	0	0	0	0	0	0	0	0	0	0	0	0	ENTH/VHS family protein
AT1G08680	15.0445	17.5515	19.887	19.6966	17.7554	17.2812	17.0866	16.3261	12.7022	13.5116	12.651	12.5276	12.3623	13.564	14.2775	15.0279	12.4331	11.9494	11.7139	11.572	10.8028	11.1035	11.3358	10.3235	12.8886	11.4976	11.0166	11.7661	11.7354	11.9795	10.9855	11.7059	AGD14 (ARF-GAP domain 14); ZIGA4 (ARF GAP-like zinc finger-containing protein ZIGA4)
AT1G08695	0	0	0	0	0	0	0	0	0	0	0	0	0	0	0	0	0	0	0	0	0	0	0	0	0	0	0	0	0	0	0	0	SCRL3 (SCR-like 3)
AT1G08700	27.5621	23.523	27.6601	23.2438	31.5642	30.7189	33.2763	33.9837	17.8281	18.6178	18.1547	16.7429	29.4478	28.2954	32.6747	31.1401	12.8396	14.4411	12.8502	13.4124	16.6894	16.8363	16.854	18.7922	15.7011	13.0542	16.0414	15.8001	18.1317	18.0497	19.0857	17.2624	PS1 (Presenilin-1)
AT1G08710	11.6307	13.7333	11.9024	9.70349	11.0015	10.2693	11.693	11.5635	9.78585	9.00943	10.702	9.86698	9.57777	9.42159	10.1437	9.04428	12.1055	9.65945	11.024	12.1829	11.8046	12.3995	11.0254	13.3414	10.0876	10.642	11.951	9.72362	11.2598	10.5984	13.9845	12.8554	F-box family protein
AT1G08720	11.2441	11.5105	11.615	10.9647	8.56479	9.30259	8.72536	9.1337	4.36766	6.18916	5.41442	6.10097	5.80804	6.57252	6.13615	6.11573	13.348	11.2564	12.0652	12.5115	13.3482	12.7738	11.5542	18.8593	7.77846	7.37254	7.988	7.06029	10.4059	13.0117	11.6017	11.3844	ATEDR1; EDR1 (ENHANCED DISEASE RESISTANCE 1)
AT1G08730	0.0429004	0.298421	0.084812	0.17537	0.0325498	0.0596598	0.0339116	0.0761936	0.0825652	0.0572942	0.0970507	0.0466641	0.0685456	0.0593458	0.0280193	0.00877721	0.0456936	0.0652101	0.112861	0.19359	0.0908338	0.0910562	0.148736	0.0406715	0.307205	0.190835	0.307938	0.294688	0	0.0183529	0.0205696	0.0198425	ATXIC (MYOSIN XI C); XIC
AT1G08735	0	0.0120946	0.0125482	0	0	0	0	0.00988575	0	0	0	0	0	0	0	0	0.0529816	0.0335927	0.0479662	0.0336783	0.0194182	0.0664655	0.0115031	0.0157417	0	0	0	0	0	0	0	0	Mutator-like transposase family
AT1G08740	0	0	0	0	0	0	0	0	0	0	0	0	0	0	0	0	0	0	0	0	0	0	0	0	0	0	0	0	0	0	0	0	similar to Ulp1 protease family protein [Arabidopsis thaliana] (TAIR:AT2G29240.1)
AT1G08750	6.20307	5.33531	5.8255	6.61309	4.68131	5.88959	6.58163	5.46537	9.74128	8.06539	8.50062	7.55586	8.6721	7.81085	8.63954	8.93567	8.51257	8.94753	7.02569	7.5563	8.31304	8.0172	8.26991	9.30076	8.11278	7.63554	6.7724	8.33767	8.29002	9.87907	8.70288	8.88732	ATGPI8; GPI8
AT1G08760	6.84704	9.25638	9.38559	6.57089	7.54794	7.56266	6.02151	8.38663	5.21025	5.83134	4.78693	6.00931	5.38154	6.19224	5.82442	6.78309	4.12021	4.39693	3.57818	3.48192	4.0699	4.9489	4.3196	5.91349	3.9728	4.9568	4.68487	4.34346	5.30696	5.93746	6.13579	5.49016	CORD2 (CORTICAL MICROTUBULE DISORDERING2)
AT1G08770	17.2959	13.3403	13.5141	11.9262	11.0874	13.0271	14.8403	17.3436	13.5479	15.4078	13.4218	18.3087	14.3143	15.3543	14.0847	13.6695	10.036	8.44015	12.1207	10.9109	9.94214	10.4293	7.98327	11.9162	9.3042	7.33306	8.75669	7.98405	13.0395	12.9416	12.4238	10.6168	PRA1.E (prenylated RAB acceptor 1.E)
AT1G08780	30.3762	27.1799	27.7517	33.1767	41.4948	42.6566	37.4573	40.4094	36.9651	38.0989	47.3838	42.4961	47.2259	45.4537	46.5121	40.2657	28.2234	34.2263	35.1896	33.0157	35.6414	22.9361	29.0953	28.9762	40.1263	35.3945	37.7656	33.6744	18.7146	25.46	26.831	27.3326	AIP3 (ABI3-interacting protein 3); PFD4 (PREFOLDIN 4)
AT1G08790	0	0	0	0	0	0	0	0	0	0	0	0	0	0	0	0	0	0	0	0	0	0	0	0	0	0	0	0	0	0	0	0	1-phosphatidylinositol-45-bisphosphate phosphodiesterase epsilon-1 putative (DUF1685)
AT1G08800	6.93475	8.93002	6.3322	7.32194	7.45568	6.64027	5.98761	7.85053	1.52473	1.87079	1.80195	1.78651	2.95952	3.01607	3.39801	2.93386	4.94293	4.48564	4.11722	4.8869	4.19798	4.77945	3.86335	5.86942	2.43632	2.05786	2.28187	2.13571	5.52818	6.24831	5.76364	4.93262	MyoB1 (myosin binding protein 1)
AT1G08810	17.3214	24.4363	19.4142	23.467	12.8618	13.5291	13.9903	13.7407	18.901	14.591	17.3977	15.0163	8.61932	8.07327	9.78432	9.44414	10.4168	13.0128	14.5663	13.2395	5.57989	5.37472	11.2133	5.98105	11.8945	14.6547	11.9395	12.3253	6.71986	5.06021	3.9949	6.02535	AtMYB60 (myb domain protein 60); MYB60 (myb domain protein 60)
AT1G08820	38.0044	45.0135	40.379	38.0517	39.754	43.5924	42.7514	50.9088	22.5798	25.0421	25.4412	26.5401	27.0127	28.5668	33.0425	28.9259	25.9524	21.8006	22.3075	21.2305	27.2623	24.3924	21.4174	32.4434	18.6939	17.5885	19.7245	19.0483	26.7474	25.1858	24.6369	23.0333	VAP27-2 (vamp/synaptobrevin-associated protein 27-2)
AT1G08830	364.795	168.065	345.668	161.512	664.232	769.258	744.272	701.203	889.996	1107	997.481	1076.44	1055.5	1116.89	1160.61	1034.91	418.803	340.813	408.098	380.151	624.083	571.992	565.219	748.845	382.702	420.734	385.071	392.347	754.832	773.427	702.596	751.509	AtSOD1 (superoxide dismutase 1); CSD1 (copper/zinc superoxide dismutase 1); SOD1 (superoxide dismutase 1)
AT1G08840	1.14624	1.32123	1.59993	1.20784	1.2058	1.26413	1.36137	1.17775	1.49528	1.58758	1.56049	1.40941	1.81722	1.77152	1.30829	1.51689	2.04412	2.54798	2.16808	2.21262	1.7011	1.70901	1.88277	1.37397	2.69662	2.69183	2.59789	2.65259	2.25015	1.93794	1.8823	1.58673	emb2411 (embryo defective 2411); JHS1 (jing he sheng 1)
AT1G08845	7.56193	6.02398	5.25584	6.58232	5.51933	6.00088	5.57058	4.76582	9.62912	10.5025	10.9893	9.17071	5.78944	8.27885	6.46767	6.51003	4.93133	4.33209	4.92946	4.08039	5.82594	4.41798	4.34851	4.62207	7.12353	6.06866	5.13949	6.66733	5.86149	5.01608	4.74486	5.40623	HES (Heartstopper)
AT1G08860	0	0.138295	0	0.0282165	0.193135	0	0	0.194155	0	0	0	0	0	0	0.0181903	0	0.375885	0	0.0286083	0	0.278441	0.0760978	0.0749927	0.311332	0	0	0	0	0.0509213	0.0458187	0	0	BON3 (BONZAI 3)
AT1G08870	0	0	0	0	0	0	0	0	0	0	0	0	0	0	0.411708	0	0	0	0	0	0	0	0	0	0	0	0	0	0	0	0	0	tRNA-Ala (anticodon: TGC)
AT1G08880	56.6696	59.0788	50.8576	53.2801	40.6699	43.5072	39.852	51.0817	83.1782	87.0771	92.3264	84.4969	58.5854	64.7142	47.8108	57.2725	56.8345	61.1127	67.5087	61.0952	72.0529	70.3443	65.114	63.469	72.2317	78.1906	83.8194	80.4807	73.1272	74.0997	72.6719	69.4863	G-H2AX (GAMMA H2AX); GAMMA-H2AX (gamma histone variant H2AX); H2AXA; HTA5 (histone H2A 5)
AT1G08890	21.0146	41.3681	33.8517	31.8489	18.7064	18.8032	20.4012	23.154	16.768	20.3022	23.3084	21.9684	7.47813	7.2228	8.95491	6.44227	31.5311	25.4033	23.5449	23.8721	19.5012	19.8262	17.6921	26.9891	6.72688	5.55395	6.618	6.929	13.746	14.5087	15.6536	15.8723	Major facilitator superfamily protein
AT1G08900	23.6463	31.9603	29.8241	29.2146	24.0955	30.4635	27.0379	25.0462	10.2413	14.0361	15.0423	15.3409	13.7741	15.9836	13.4483	12.9535	47.0599	45.1344	41.8552	38.1326	35.3137	37.2904	36.2317	42.8916	26.2907	24.0099	25.0485	25.5529	23.4907	25.6522	25.4733	29.2225	Major facilitator superfamily protein
AT1G08910	11.9502	14.7173	12.4783	14.002	11.6131	10.1066	11.67	11.1442	7.399	8.13485	6.96412	6.59147	5.21975	5.82142	5.97378	6.89406	6.94853	6.47104	6.13806	5.93633	8.68278	7.51345	7.43483	10.5867	5.18506	6.17963	5.40022	5.50876	6.56039	5.95472	5.92363	6.37095	PIAL1 (PROTEIN INHIBITOR OF ACTIVATED STAT LIKE 1)
AT1G08920	13.945	17.4727	14.5046	17.14	10.585	9.01285	10.4515	13.4517	8.93568	8.72899	12.2681	11.3896	6.3858	6.07487	7.20567	5.41404	18.9698	15.5372	15.259	16.8568	9.48391	13.4728	10.4918	12.6926	14.3251	11.1676	12.9716	12.7426	7.73533	8.56547	10.5772	9.81228	ESL1 (ERD (early response to dehydration) six-like 1)
AT1G08930	97.5715	89.1097	86.9224	89.324	54.7408	65.6833	52.6934	56.6643	35.9393	56.9313	39.8525	48.2583	35.1459	36.4726	38.6598	37.3469	90.2702	84.3601	82.0993	87.3523	114.785	109.025	99.1961	155.345	79.8832	72.5628	75.0452	75.746	97.4892	110.188	93.4589	101.995	ERD6 (EARLY RESPONSE TO DEHYDRATION 6)
AT1G08940	7.18475	5.92327	4.80009	5.16939	6.7398	4.7957	5.65639	6.60287	5.00361	5.80741	5.15484	4.26246	4.98706	5.14195	5.94592	4.56204	15.1368	11.8497	12.6257	9.8209	17.7742	18.3637	16.0597	31.1366	6.38458	6.95618	6.65617	5.25079	11.2234	14.121	13.0468	10.1067	Phosphoglycerate mutase family protein
AT1G08950	0	0	0	0	0	0	0	0	0	1.127	0	0	0	0	0	0	0	0	0	0	0	0	0	0	0	0	0	0	0	0	0	0	tRNA-Pro (anticodon: AGG)
AT1G08960	5.96771	4.66081	4.95881	6.46853	5.91277	5.23981	6.30662	5.86791	7.16064	6.68726	7.05437	8.38228	7.60188	7.51983	6.10935	7.8283	2.61026	2.22912	2.50235	3.16926	3.63564	3.69501	2.66862	2.52385	3.88386	3.85958	4.63207	3.47212	3.72296	3.31093	4.36542	3.08648	ATCAX11 (CATION EXCHANGER 11); AtCXX5 (Arabidopsis thaliana cation calcium exchanger 5); CAX11 (cation exchanger 11); CCX5 (cation calcium exchanger 5)
AT1G08970	43.2538	52.0879	46.8641	43.9399	45.7876	42.8904	38.2688	42.0283	37.8958	42.946	43.1897	40.5893	38.7393	41.5735	37.4406	41.1274	29.4582	29.2842	32.0168	29.8156	30.9115	30.7297	34.2336	39.4007	30.1382	29.2207	28.0236	27.9876	32.4184	31.8932	31.9911	31.5767	HAP5C (HEME ACTIVATED PROTEIN 5C); NF-YC9 ("nuclear factor Y, subunit C9")
AT1G08980	74.3874	107.853	95.2091	100.394	82.1937	88.9389	83.2582	94.8016	70.5771	71.8031	75.2133	71.8748	73.7051	65.7914	59.3316	70.9032	99.5209	101.578	94.3544	105.863	67.6536	78.641	69.8505	63.4006	75.9403	72.2917	75.957	74.5679	68.6251	72.1804	62.659	76.5399	AMI1 (amidase 1); ATAMI1 (AMIDASE-LIKE PROTEIN 1); ATTOC64-I (ARABIDOPSIS THALIANA TRANSLOCON AT THE OUTER MEMBRANE OF CHLOROPLASTS 64-I); TOC64-I (TRANSLOCON AT THE OUTER MEMBRANE OF CHLOROPLASTS 64-I)
AT1G08985	0	0	0	0	0	0	0	0	0	0	0	0	0	0	0	0	0	0	0	0	0	0	0	0	0	0	0	0	0	0	0	0	AP2/B3-like transcriptional factor family protein
AT1G08990	0	0	0.0528462	0	0	0	0	0	0	0	0	0	0	0	0	0	0	0	0	0	0	0	0	0	0	0	0	0	0	0	0	0	GUX5 (Glucuronic Acid Substitution of Xylan 5); PGSIP5 (plant glycogenin-like starch initiation protein 5)
AT1G09000	0.539604	0.323744	0.30679	0.242177	0.973407	0.48346	0.640642	0.581104	2.01212	1.67099	1.65504	1.53054	0.983398	0.993395	1.06804	1.30518	0.38976	0.356864	0.297582	0.177075	0.375478	0.365429	0.747524	0.345535	1.39866	1.62889	1.63581	1.94382	0.874322	0.863866	1.00606	1.08387	ANP1 (NPK1-related protein kinase 1); MAPKKK1 (MAP KINASE KINASE KINASE 1); NP1 (NPK1-related protein kinase 1)
AT1G09010	27.6271	30.2774	27.8376	28.8685	24.2834	27.2344	35.1171	31.1567	25.7949	24.0777	21.9328	20.5156	24.5556	23.5648	22.6977	25.0508	30.3704	30.6141	28.6422	28.489	25.4116	26.151	26.3	25.1438	26.139	26.8892	26.1972	27.4303	31.5595	31.1434	31.8734	32.9376	glycoside hydrolase family 2 protein
AT1G09020	20.1681	18.5782	21.1248	19.252	20.2758	16.4579	17.5735	17.188	22.7123	16.5573	18.2972	19.6216	16.1897	14.2868	15.6846	19.7174	15.355	15.8495	15.3098	15.6282	17.2527	16.7345	14.455	16.5702	17.334	18.0755	17.5044	18.0656	17.1924	19.2842	18.4505	15.4922	ATSNF4; KIN&
AT1G09026	0	0	0	0	0	0	0	0	0	0	0	0	0	0	0	0	0	0	0	0	0	0	0	0	0	0	0	0	0	0	0	0	unknown protein
AT1G09030	0	0	0	0	0	0	0	0	0	0	0	0	0	0	0	0	0	0	0	0	0	0	0	0	0	0	0	0	0	0	0	0	NF-YB4 ("nuclear factor Y, subunit B4")
AT1G09040	2.17564	2.01366	2.25206	1.88727	1.87833	2.12502	1.93854	1.97832	1.58588	1.69209	1.09124	1.508	1.50316	1.61565	1.89012	1.44953	1.65736	1.98619	1.37316	1.6789	1.66416	1.85415	1.66587	2.22133	1.56514	1.67895	1.94285	1.93298	1.42873	1.21335	1.45122	1.73071	arginine-glutamic acid dipeptide repeat protein
AT1G09050	3.012	2.499	2.9413	2.01346	4.04186	5.29663	4.95453	5.85234	1.16407	1.41036	1.2146	1.35363	2.6315	3.37778	3.81461	2.57947	2.27941	2.24054	2.24713	2.14968	1.91357	1.91806	2.26626	3.4025	1.99002	2.22493	2.72194	2.43187	1.74213	2.11666	2.31281	1.82152	arginine-glutamic acid dipeptide repeat protein
AT1G09060	14.9332	13.7005	15.5456	13.594	14.8094	13.8353	13.1157	14.4931	11.2649	13.7679	11.5427	12.4293	12.3593	10.6431	12.3454	12.4264	20.3383	20.7752	19.5083	20.9696	18.8008	16.7712	18.069	19.9664	20.294	21.7794	22.7571	20.9282	18.9974	19.0517	18.9637	18.5606	JMJ24
AT1G09070	205.626	129.652	103.074	110.572	231.546	92.3856	90.2061	112.499	45.2514	60.3332	42.0369	64.1971	51.6859	43.599	44.5059	52.227	182.987	142.064	136.109	204.305	136.877	174.221	106.768	233.669	47.2867	45.8753	48.662	43.8324	64.0354	66.583	69.8682	60.3705	(AT)SRC2 (SOYBEAN GENE REGULATED BY COLD-2); AtSRC2; SRC2 (soybean gene regulated by cold-2)
AT1G09080	25.5656	0.019809	1.89862	0.424394	3.33979	0.675457	0.353916	0.748223	0.0389623	0.453965	0.0736172	0.12256	0.380044	0.370694	0.584724	0.24931	6.61246	4.43694	5.32894	2.59045	46.3949	17.7079	10.5925	40.8838	0.325181	0.147118	0.329049	0.332589	1.05025	1.3201	1.56137	0.678689	BIP3 (binding protein 3)
AT1G09090	0	0	0	0	0	0	0	0.0175456	0	0	0	0	0.0395135	0	0	0	0.0478427	0.0228124	0	0	0	0.042698	0	0	0	0	0	0	0	0	0	0	ATRBOHB (respiratory burst oxidase homolog B); ATRBOHB-BETA; RBOHB (respiratory burst oxidase homolog B)
AT1G09100	19.2384	18.0161	18.7021	17.659	17.0093	17.442	19.0211	20.2278	18.1975	13.8845	12.3927	15.8205	15.2445	17.6713	17.1091	17.9157	12.9824	16.1173	12.8605	14.3344	28.8197	21.2174	20.0023	31.7333	14.2875	12.3175	11.7907	14.0961	22.6982	21.8228	23.9512	21.9807	RPT5B (26S proteasome AAA-ATPase subunit RPT5B)
AT1G09110	0	0.355619	0	0	0	0	0	0	0	0	0	0	0	0	0.315517	0	0	0	0	0	0	0.925225	0	0	0	0	0	0	0	0	0	0	tRNA-Glu (anticodon: TTC)
AT1G09130	215.226	261.513	208.548	230.324	186.854	173.691	180.574	185.864	179.905	173.52	167.876	159.121	158.29	162.04	155.468	166.538	163.868	152.363	156.916	159.309	110.109	108.378	113.903	107.082	128.169	131.049	128.109	123.436	97.5224	108.282	108.147	120.27	ATP-dependent caseinolytic (Clp) protease/crotonase family protein
AT1G09140	49.6688	65.9575	64.5253	64.2197	51.2345	59.7276	59.5902	56.897	44.5523	53.7235	57.0517	53.7936	41.4817	40.8563	51.1851	40.2226	77.4855	72.0776	68.5401	67.2347	57.1851	58.8653	51.022	66.5864	43.0108	39.7878	39.5437	39.9336	54.2901	51.7825	56.4715	52.2371	At-SR30 (Serine/Arginine-Rich Protein Splicing Factor 30); ATSRP30 (SERINE-ARGININE PROTEIN 30); SR30 (Serine/Arginine-Rich Protein Splicing Factor 30)
AT1G09150	25.1907	29.2473	25.3481	27.3849	24.2269	25.9628	29.1785	27.8147	34.8539	33.1349	37.084	30.1803	29.6254	36.1032	28.623	29.6604	35.5063	36.0357	34.5999	36.0829	32.1615	31.9117	32.7929	32.5855	33.1705	34.3417	38.9754	31.8388	32.5034	33.2138	31.8958	33.9623	pseudouridine synthase and archaeosine transglycosylase (PUA) domain-containing protein
AT1G09155	0	0.243791	0	0.145177	0	0.0785516	0.0515904	0.0386622	0.135857	0.0526578	0	0	0	0	0	0	0	0	0	0	0.125972	0	0	0.197353	0	0	0	0	0.187997	0	0.0637275	0.0616556	AtPP2-B15 (phloem protein 2-B15); PP2-B15 (phloem protein 2-B15)
AT1G09157	0	0	0	0.0838898	0	0	0	0.0624817	0	0	0.308468	0.131637	0	0	0	0	0	0.0849461	0.0884954	0	0.0780729	0	0	0	0.251235	0.38536	0	0	0	0.0717191	0.080205	0	DMP8 (DUF679 domain membrane protein 8)
AT1G09160	9.4507	8.13161	8.89743	10.2305	10.79	9.05775	9.92814	7.03376	12.9378	11.8362	15.2116	12.8954	9.60853	9.15309	8.68898	11.354	10.9872	13.5324	12.4408	10.8658	10.7171	11.1328	14.8584	7.12837	20.081	20.5467	18.9868	18.9555	10.7332	12.1293	10.1758	11.4572	Protein phosphatase 2C family protein
AT1G09170	0.0992577	0.12781	0.158737	0.120299	0.296362	0.0722768	0.21565	0	0.447655	0.254686	0.424932	0.60925	0.0610415	0.199469	0.115339	0.110098	0.01784	0.0994994	0.0176447	0.0178365	0.015801	0.0475334	0.108825	0	0.382929	0.375924	0.27321	0.375559	0.0317204	0.0139321	0.0483591	0.0154621	P-loop nucleoside triphosphate hydrolases superfamily protein with CH (Calponin Homology) domain-containing protein
AT1G09176	1.01356	0.386958	0.196612	0.816165	0	0.397747	0	0.0715042	0	0.109521	0	0.1534	0	0.071759	0.0704452	0	0.236453	0.225787	0	0	0.640633	0	0.112226	0	0	0	0	0	0	0	0	0	transmembrane protein
AT1G09180	7.31636	5.64866	2.72491	5.94608	2.06499	3.08871	3.89196	5.09128	3.36315	3.76419	2.2187	3.2489	1.81629	3.5221	4.25717	4.0089	2.56627	1.5588	3.88338	2.1637	6.03535	1.883	1.33548	3.44978	0.946966	0.107499	0.859631	0.701713	1.70476	1.3856	1.09042	1.67512	ATSAR1 (SECRETION-ASSOCIATED RAS 1); ATSARA1A (secretion-associated RAS super family 1); SAR1A; SARA1A (secretion-associated RAS super family 1)
AT1G09190	1.2911	0.69316	0.649763	1.20083	1.05456	0.960967	1.68833	1.68837	2.98935	2.3931	3.07493	1.92114	1.2915	1.97201	1.32325	1.42403	1.81612	1.48799	1.96822	1.9159	2.50792	2.03136	2.20216	2.04141	2.60816	4.57149	4.33255	3.36055	1.29568	1.37683	2.36485	2.51953	Tetratricopeptide repeat (TPR)-like superfamily protein
AT1G09195	5.11862	7.97602	5.43123	7.22398	5.77657	6.69755	5.74008	5.33214	4.03185	5.29523	4.86188	3.85697	5.19525	5.07338	4.4611	3.40605	10.7813	10.5164	9.79211	9.32243	10.1828	10.8663	11.0657	15.9015	7.40127	7.18636	7.57532	7.12691	10.3247	12.7395	11.3696	9.2389	Ppx-GppA phosphatase
AT1G09200	65.3254	26.9539	52.3813	57.1301	44.4579	31.811	33.2206	33.6845	181.146	167.868	176.751	152.478	102.174	99.1201	55.8534	90.1998	30.1054	42.9312	41.4624	42.7508	57.2399	51.1501	68.0875	28.5926	100.848	106.806	113.905	109.178	46.37	39.8187	43.9961	45.1655	H3.1 (histone 3.1)
AT1G09210	158.368	32.9071	46.3515	41.7135	98.8355	87.5129	81.8148	82.4188	114.098	111.895	108.63	109.896	165.888	178.433	179.653	168.198	33.0008	33.7916	34.222	33.2967	96.9181	62.2269	59.2496	89.0757	79.4311	72.206	76.4876	70.9799	65.0431	57.8628	61.608	54.9728	AtCRT1b; CRT1b (calreticulin 1b); CRT2 (CALRETICULIN 2)
AT1G09220	1.19609	0.605152	1.1311	0.572598	0.378201	1.37022	0.765744	1.05246	1.20713	0.931632	1.32237	0.781605	1.34757	1.49171	1.32568	1.25586	0.531484	0.586671	0.973467	0.543391	1.34587	0.661634	0.869831	0.831941	0.651437	1.00291	1.34028	1.79121	0.624809	0.533711	1.10572	0.833422	Pentatricopeptide repeat (PPR) superfamily protein
AT1G09230	12.8642	15.1819	11.922	13.7986	10.8532	12.384	13.7071	12.2847	12.433	11.7212	10.9293	12.5016	10.4908	10.8436	9.00595	11.6911	12.525	11.4508	13.2372	12.873	9.8995	9.44925	8.98393	10.1967	9.77343	9.75458	11.1169	9.34763	9.79617	10.285	10.0772	10.4363	U11/U12-65K (U11/U12-65K)
AT1G09240	14.4486	4.20322	3.99585	4.97271	6.16643	4.47617	5.45641	6.41995	0.205133	0.261732	0.0318859	0.0359397	0.420145	0.514162	0.811929	0.236331	4.1159	4.58007	5.1287	7.99643	2.48041	2.14782	1.0956	2.82995	0	0.0460055	0	0	0.0771177	0.381513	0.543462	0.114709	ATNAS3 (ARABIDOPSIS THALIANA NICOTIANAMINE SYNTHASE 3); NAS3 (nicotianamine synthase 3)
AT1G09245	0	0	0	0	0	0	0	0	0	0	0	0	0	0	0	0	0	0	0	0.20709	0	0	0	0	0	0	0	0	0	0	0	0	Plant self-incompatibility protein S1 family
AT1G09250	20.0811	19.1432	19.9651	24.8275	18.2118	16.9399	13.6391	14.4189	21.7314	24.5931	25.6428	25.1771	10.3698	7.20475	10.5039	8.89177	26.8242	33.0598	28.4507	33.7123	16.7703	16.4747	20.0303	12.9319	32.3662	28.9754	28.9903	31.8552	16.5931	14.9808	14.0495	17.2873	AIF4 (ATBS1 Interacting Factor 4)
AT1G09260	0	0	0	0	0	0	0	0	0	0	0	0	0	0	0	0	0	0	0	0	0	0	0	0	0	0	0	0	0	0	0.505503	0	Chaperone DnaJ-domain superfamily protein
AT1G09270	30.022	28.7634	24.4132	24.6051	23.5502	20.6673	19.2649	22.7503	29.5356	29.3285	29.2699	31.8988	23.2455	20.5452	20.6818	20.484	25.9049	27.0733	26.2631	26.7524	30.7716	31.6651	29.8997	34.1582	28.5174	25.9687	28.2694	31.0199	34.202	32.9322	34.2158	31.5924	IMPA-4 (importin alpha isoform 4)
AT1G09280	8.32901	8.16932	7.10459	8.0701	11.7025	14.1974	13.9163	13.9137	6.13911	6.35543	5.42776	5.23279	9.35395	8.87808	8.93824	9.09753	12.0145	11.7484	11.1465	11.9559	11.7759	12.7873	9.74651	11.9641	9.17736	7.5428	8.13978	7.72431	11.1192	12.2104	10.3498	11.2614	rhodanese-like domain protein
AT1G09290	8.0806	6.51738	5.08668	6.22741	6.68098	6.75174	4.90231	6.88567	10.2317	11.2681	10.3686	9.59846	9.81147	11.0222	9.36621	10.9176	7.06804	9.33444	8.13132	8.95796	9.40037	10.9137	8.78419	7.40839	13.1721	13.1321	14.2039	12.7855	10.3677	12.6258	11.2421	11.9296	hypothetical protein
AT1G09300	3.52545	2.79416	3.14938	1.95875	1.77537	2.28244	2.24618	3.35179	5.16354	4.74347	4.16826	4.44464	3.29578	4.36288	4.15284	4.89419	3.02116	3.01324	4.09382	3.0238	5.90445	5.57491	4.4497	5.19413	6.9759	6.42246	5.4516	6.61901	7.4527	6.6531	6.45808	5.75434	AtICP55
AT1G09310	884.478	1056.48	1329.84	1301.2	1231.83	1153.67	1217.62	942.713	2649.27	2789.73	2885.83	2802.16	3928.25	4412.12	4320.57	4187.05	809.475	932.937	1012.51	924.989	627.527	666.323	819.086	318.703	795.288	855.676	748.812	764.881	1090.25	1003.85	967.233	983.661	plant/protein (Protein of unknown function DUF538)
AT1G09320	4.62365	5.90862	6.15901	4.40066	11.5436	10.5358	9.86799	15.1783	4.91254	3.23711	4.40025	4.12478	4.73043	4.46741	7.31944	5.65344	6.58599	4.40754	4.88509	5.48504	5.41976	5.89142	6.3672	7.33983	5.82457	6.25521	6.79238	6.29608	5.15435	4.28683	5.31052	5.59124	ADCP1 (One Agenet domain-containing protein); AGDP1 (Agenet domain (AGD)-containing p1)
AT1G09330	20.5875	17.5133	21.3306	17.3663	19.7366	17.3824	19.7488	18.6875	28.0288	27.743	22.8922	26.5525	24.0394	20.9316	23.2348	23.6585	34.951	30.503	34.5155	30.5767	43.3153	46.0871	38.4385	47.4522	37.1525	32.3316	42.5942	40.2261	47.3783	40.3103	47.942	41.058	ECH (ECHIDNA)
AT1G09340	379.106	369.356	363.154	435.473	340.425	312.975	379.981	323.775	478.088	493.448	478.907	397.081	370.553	340.421	355.468	380.147	439.428	462.893	454.423	463.699	233.047	258.011	304.068	159.846	349.015	371.016	356.202	349.754	236.526	229.352	183.096	268.459	CRB (chloroplast RNA binding); CSP41B (CHLOROPLAST STEM-LOOP BINDING PROTEIN OF 41 KDA); HIP1.3 (heteroglycan-interacting protein 1.3)
AT1G09350	20.4227	23.2082	25.971	14.1775	7.5557	3.70991	5.81729	5.80017	14.5732	16.4798	22.4122	19.7941	1.33578	0.987217	2.54935	1.08622	8.27311	6.91426	4.65392	5.34901	1.89776	1.75016	2.02075	5.76102	0.992315	0.850332	0.838036	0.662068	1.31261	1.05003	1.54653	1.47364	AtGolS3 (galactinol synthase 3); GolS3 (galactinol synthase 3)
AT1G09360	0	0	0	0	0	0	0	0	0	0	0	0	0	0	0	0	0	0	0	0	0	0	0	0	0	0	0	0	0	0	0	0	Plant invertase/pectin methylesterase inhibitor superfamily protein
AT1G09370	0	0	0	0	0	0	0	0	0	0	0	0	0	0	0	0	0	0	0	0	0	0	0	0	0	0	0	0	0	0	0	0	Plant invertase/pectin methylesterase inhibitor superfamily protein
AT1G09380	0	0	0	0	0.0778091	0	0	0.0308873	0	0	0	0	0	0	0	0	0.0716154	0	0	0	0	0.249946	0	0	0	0	0	0	0	0	0	0.0307836	UMAMIT25 (Usually multiple acids move in and out Transporters 25)
AT1G09390	8.97353	11.5814	12.7512	15.3428	12.7583	11.5436	16.9611	14.6634	6.52428	7.49883	6.40224	5.01941	9.51044	9.439	8.9475	7.32473	11.8286	12.5751	11.6492	13.0967	9.72761	9.42541	11.2105	6.88367	8.46351	10.5522	7.3634	7.5969	9.84163	7.07918	6.78543	8.83331	GDSL-like Lipase/Acylhydrolase superfamily protein
AT1G09400	0.31554	0	0.075884	0	0	0.0313689	0	0.093902	0	0	0	0.0295491	0.0234808	0	0	0.0322907	0.0790666	0.0753522	0.0390768	0	0.282671	0.318789	0.172058	0.286488	0	0	0.0365712	0.0340432	0	0.128783	0.0360857	0.103949	FMN-linked oxidoreductases superfamily protein
AT1G09410	0.337751	0.298583	0.261421	0.38029	0.697659	0.581933	0.529055	0.520863	0.589136	0.457214	0.361028	0.568984	0.550251	0.520241	0.343864	0.370756	0.885931	0.72417	0.870864	0.582353	0.849892	1.40409	1.32797	1.02201	1.2723	1.19312	0.86388	0.900537	0.802329	1.16894	0.791171	0.856535	pentatricopeptide (PPR) repeat-containing protein
AT1G09415	64.8353	106.018	76.4228	112.382	63.5823	80.8336	64.8643	59.7302	74.8988	83.2901	74.5555	82.7055	75.6274	92.105	90.5358	66.0346	78.5879	81.9114	82.5474	69.6033	90.4933	87.1157	81.3424	80.599	122.379	125.772	133.068	119.074	144.277	146.592	144.027	144.312	NIMIN-3 (NIM1-interacting 3)
AT1G09420	4.75442	6.86445	5.11793	4.36753	1.95488	1.49583	2.28407	2.11772	29.5965	29.2127	23.7437	25.2591	23.0537	21.8936	23.4821	26.1331	6.24188	4.7898	4.4754	4.79377	4.37043	5.66866	5.90614	11.266	33.8969	37.0722	36.4316	38.7245	34.8185	38.0817	36.4421	43.2685	G6PD4 (glucose-6-phosphate dehydrogenase 4)
AT1G09421	0	1.53737	1.03764	0.622813	0.310611	0	1.50556	0.748857	0.439439	0.167433	0	0.241568	0.198098	0.47592	0	0.503178	0.349583	0.990809	0.173508	0.349314	0.619959	0.155229	0	0	0.95946	0.182174	0.643348	0.5913	0.622796	0.280688	1.09598	0.303784	Potential natural antisense gene
AT1G09430	77.0147	70.2569	63.3617	73.1326	55.6902	55.9772	56.3753	54.3779	53.0244	56.096	48.8229	51.6433	59.355	61.5918	56.8964	66.2168	73.0004	74.1907	69.8566	69.0754	72.1099	68.1765	67.03	93.4946	62.5756	69.7031	66.0454	66.0765	73.9868	75.5748	69.8768	68.1403	ACLA-3 (ATP-citrate lyase A-3)
AT1G09440	5.07325	5.97529	7.0584	6.03197	6.92162	6.38163	5.17092	5.0665	5.09032	4.46876	5.14164	5.66369	4.9172	4.6937	4.48814	4.57969	8.9255	10.8729	9.49947	9.74655	5.84876	6.1468	8.06095	4.15466	8.65103	9.70878	10.2069	10.3681	6.57054	6.39219	6.7944	6.55872	Protein kinase superfamily protein
AT1G09450	0.187699	0.123783	0.213491	0.168239	0.393788	0.132162	0.11879	0.0670376	1.04515	1.30132	1.21296	0.645131	0.672337	0.879736	0.33782	0.79135	0.426684	0.709634	0.422184	0.40113	0.596055	0.40095	0.543323	0.100748	2.28735	1.65623	1.75252	2.2815	0.603828	0.569825	0.329726	0.595493	AtHaspin; Haspin (Haspin-related gene)
AT1G09460	1.79279	0.97652	1.53511	0.861134	0.664981	0.202862	0.551724	0.740977	3.99387	2.74827	2.87164	2.29573	2.41042	2.62565	1.50109	2.88024	0.723507	0.788895	0.649305	1.51582	0.777142	0.95841	1.26592	0.34682	2.39571	2.29002	1.84902	2.06618	3.75149	2.26369	1.96344	2.04948	Carbohydrate-binding X8 domain superfamily protein
AT1G09470	0.471709	0.177581	0.611189	0.636609	0.381997	0.705294	0.439758	0.033167	3.19998	2.65508	3.51002	3.24672	1.81328	2.48419	1.56239	1.8347	1.12737	0.824398	0.920026	0.645185	0.619286	0.678422	2.66483	0.111966	3.91599	5.04168	6.09964	3.94495	0.984369	0.803881	0.736028	1.0635	AtNEAP3
AT1G09480	4.06155	3.03136	2.21024	2.37616	0.559499	0.491725	0.415148	0.57323	0.628244	0.241071	0.0756798	0.138562	0.0220193	0.0264243	0.04888	0.0624284	1.48203	1.69817	1.23101	1.07362	1.77744	2.53261	0.981332	3.23422	0.276711	0.0883829	0.329741	0.307401	0.158298	0.574927	0.475799	0.413575	NAD(P)-binding Rossmann-fold superfamily protein
AT1G09483	0	0.479888	0.223886	0	0	0	0	0.186394	0	0	0	0	0	0	0	0	0.327252	0	0	0	0	0	0	0.366435	0	0	0	0	0	0	0	0	AtNEAP4
AT1G09486	0.631863	1.08876	0.523445	0.499778	0.286681	1.38559	0.575224	0.433371	0	0	0	0	0	0	0	0	2.34712	0.908685	1.59772	1.11551	2.32575	1.68672	2.15359	0.910457	0	0	0.0538247	0	0	0	0	0	pseudogene
AT1G09490	21.584	27.997	28.1125	28.5417	22.2438	24.0703	22.125	27.749	10.2577	12.9073	11.5579	12.6834	7.07777	9.18974	9.20572	6.64348	27.8607	27.7703	23.4135	24.5684	16.1985	16.1749	15.9829	17.3231	11.231	6.94897	9.19422	10.2842	7.65929	6.02012	8.34119	9.14369	NAD(P)-binding Rossmann-fold superfamily protein
AT1G09500	2.48783	1.65541	0.269123	1.19125	0.366316	0.373033	0.538661	1.22063	0.0316039	0.133329	0.0561795	0	0.287516	0.248211	0.353121	0.171185	1.02945	0.964579	0.625134	0.715866	2.14044	9.3004	0.492871	3.84867	0.0523374	0.296367	0.211133	0.292112	0.274665	0.742944	2.68492	0.330682	NAD(P)-binding Rossmann-fold superfamily protein
AT1G09510	0	0	0	0	0	0	0	0	0	0	0	0	0	0	0	0	0	0	0	0	0.0534411	0	0	0	0	0	0	0	0	0	0	0	NAD(P)-binding Rossmann-fold superfamily protein
AT1G09520	19.1927	18.1517	16.8042	15.7478	14.5354	17.6166	15.6048	10.6226	13.6145	17.7081	19.8472	16.8731	16.2194	20.9043	16.2014	16.6403	12.0446	8.80815	11.1016	10.2493	12.57	9.48172	9.29913	11.1366	13.7516	12.8278	11.247	14.1059	10.4105	10.7974	10.1202	10.8427	hypothetical protein
AT1G09530	5.4225	6.8789	6.95161	7.63025	8.02982	6.6577	7.31358	8.11164	3.61708	2.85619	3.51846	3.55567	3.66582	3.05665	2.93429	4.03295	4.06782	4.62049	3.83513	4.23033	3.64234	4.28284	4.63623	5.15141	4.39522	3.81066	3.33687	3.35604	3.73353	4.0736	4.93655	4.29198	PAP3 (PHYTOCHROME-ASSOCIATED PROTEIN 3); PIF3 (phytochrome interacting factor 3); POC1 (PHOTOCURRENT 1)
AT1G09540	0.316802	0	0.384335	0	0.0777361	0.0614678	0.0411794	0	0	0	0	0.199722	0	0.0272759	0.0247566	0	0.0804441	0.114558	0	0.0400582	0.210815	0.140706	0	0.490925	0	0	0.036872	0.0343394	0.424889	0.128632	0.142429	0.452019	ATMYB61 (ARABIDOPSIS THALIANA MYB DOMAIN PROTEIN 61); MYB61 (myb domain protein 61)
AT1G09550	0	0	0	0	0	0	0	0	0	0	0	0	0	0	0	0	0	0	0	0	0	0	0	0	0	0	0	0	0	0	0	0	AtPAE1 (Pectin Acetylesterase 1)
AT1G09560	99.1097	39.9689	38.2326	46.2241	40.4057	36.4598	30.4587	39.3421	44.0572	50.684	47.3678	47.1963	53.0565	66.6721	48.8932	59.9992	16.5339	15.3674	16.9393	13.3727	33.4768	33.7954	31.1975	69.1962	21.4069	20.1124	19.178	23.2058	28.6334	30.2347	31.9799	23.5624	GLP5 (germin-like protein 5); PDGLP1 (PLASMODESMAL GERMIN-LIKE PROTEIN 1)
AT1G09570	26.5803	37.022	30.3451	36.7486	23.7896	20.4614	26.2062	25.708	22.2281	24.0181	22.7963	21.2895	17.1845	14.4587	14.7708	16.0978	38.8546	33.9206	35.0809	32.3175	22.246	21.548	20.9054	26.006	22.3348	18.2191	21.047	20.4229	23.8276	24.9796	26.2401	24.6181	FHY2 (FAR RED ELONGATED HYPOCOTYL 2); FRE1 (FAR RED ELONGATED 1); HY8 (ELONGATED HYPOCOTYL 8); PHYA (phytochrome A)
AT1G09575	1.01082	0.839565	0.995457	1.15398	1.97864	2.10735	1.71604	1.87035	1.00431	1.2436	1.02073	0.487821	1.08556	0.902093	1.11491	1.1441	2.33834	3.83172	2.67716	3.62291	1.89293	2.69026	2.48885	2.19688	3.21933	2.92791	3.50948	3.06818	2.13651	2.06976	1.7207	2.64857	MCU1 (MItochondrial Calcium Uptake1)
AT1G09580	7.2008	4.57039	6.81998	6.46497	8.00595	7.49697	6.64834	7.25938	22.0905	18.0443	16.5849	17.9554	17.386	19.9258	16.0007	16.8288	6.61814	8.69132	8.14783	8.50472	6.21828	5.73658	7.07054	3.11131	11.7451	11.5376	11.1604	13.857	9.18129	7.12069	9.52387	10.8097	emp24/gp25L/p24 family/GOLD family protein
AT1G09590	100.558	49.2916	93.3167	69.2616	85.9497	89.7724	70.2225	76.4472	251.857	216.559	246.407	224.242	198.446	213.586	144.635	151.46	155.617	147.236	175.545	157.449	209.111	176.238	197.192	145.253	249.498	278.947	282.884	236.795	154.321	139.832	166	161.376	Translation protein SH3-like family protein
AT1G09600	0.12261	0.0805745	0.322979	0.0372236	0.0557421	0.0146285	0.1562	0.0879266	0.394538	0.465545	0.480776	0.367664	0.158476	0.224658	0.154573	0.102972	0.097978	0.0372589	0.0193861	0.0587237	0	0	0.0343131	0.053068	0.145711	0.495309	0.511019	0.337893	0	0.0318603	0.0178717	0	Protein kinase superfamily protein
AT1G09610	0.44316	0.0402383	1.0547	0.845845	0.713971	0.397942	0.524433	0.259428	1.28143	2.11667	0.855859	1.84304	0.649424	1.15692	1.12205	0.840445	0.642156	0.223191	0.468223	0.178148	0.156971	0.26325	0.724881	0.112651	0.862636	0.925925	0.917371	0.402706	0.262184	0.424963	0.576912	0.308832	GXM1 (glucuronoxylan methyltransferase1)
AT1G09620	32.8391	30.7854	33.9569	31.2983	41.8364	38.3821	39.4171	48.8271	35.0334	31.162	30.5691	30.439	35.0494	33.4992	32.8946	36.699	33.0075	34.2502	38.8295	36.5007	36.6437	38.2766	36.0774	35.2291	44.8316	43.7974	44.0268	43.5957	35.5276	34.5808	33.9025	36.4761	ATP binding/leucine-tRNA ligases/aminoacyl-tRNA ligase
AT1G09625	0	0	0	0	0	0	0	0	0	0	0	0	0	0	0	0	0	0	0	0	0	0	0	0	0	0	0	0	0	0	0	0	transmembrane protein
AT1G09630	26.7186	19.6516	20.7405	22.5025	25.6157	24.7482	26.0219	22.715	40.2999	42.9959	37.4157	38.6708	40.0869	44.3133	38.7652	33.7452	24.0104	19.8843	16.6496	19.0447	26.4388	23.7354	27.0271	25.6233	31.4292	33.7151	35.6864	35.7419	28.0269	26.4218	25.34	24.2278	ATRAB-A2A (ARABIDOPSIS RAB GTPASE A2A); ATRAB11C (RAB GTPase 11C); ATRABA2A (ARABIDOPSIS RAB GTPASE A2A); RAB-A2A (RAB GTPASE A2A); RAB11c (RAB GTPase 11C)
AT1G09640	130.193	101.605	113.009	107.37	124.72	119.608	126.063	126.321	139.093	133.769	132.832	131.842	150.169	161.891	139.373	160.397	96.5817	96.5104	100.667	99.0937	120.928	112.575	103.092	113.116	108.785	104.406	108.525	109.435	108.599	111.387	108.797	113.017	Translation elongation factor EF1B gamma chain
AT1G09645	31.2956	35.2431	26.2991	31.2042	33.1716	33.2665	45.4666	38.4796	21.9181	28.8061	31.3894	26.4573	37.7911	39.4667	35.3356	37.4132	26.1818	25.564	27.7385	26.8659	33.3847	30.4881	29.0996	48.7568	20.2365	24.4614	23.7734	20.2998	27.3259	34.09	31.6757	25.0329	transmembrane protein
AT1G09650	0.118534	0	0	0.315063	0.139693	0.0725334	0.0319408	0.0471652	0.330813	0.0887365	0.220497	0.268293	0.160153	0.148737	0.0391822	0.0744981	0	0.0302954	0.192335	0.111172	0.0278835	0.0733469	0.192203	0.0727858	0.253587	0.175281	0.180916	0.383161	0.0281094	0.0890829	0.0856883	0.144925	F-box and associated interaction domains-containing protein
AT1G09660	20.3397	21.1742	25.0074	26.1205	25.8326	26.5662	22.3364	21.8013	43.7556	34.1936	36.767	34.7919	30.3296	28.6435	29.3971	28.544	18.8252	21.3457	23.142	20.0054	19.2142	22.7368	21.005	14.3898	28.721	28.5539	33.4241	28.4602	22.7998	22.1606	20.7144	21.6342	RNA-binding KH domain-containing protein
AT1G09665	0	0	0	0	0	0	0	0	0	0	0	0	0	0	0	0	0	0	0	0	0	0	0	0	0	0	0	0	0	0	0	0	Toll-Interleukin-Resistance (TIR) domain family protein
AT1G09680	3.10149	2.8311	1.96356	2.78306	5.30252	7.39701	7.63541	9.86312	0.720343	1.08021	0.507016	0.705696	1.8801	1.72813	2.36477	2.05541	0.99497	1.25832	1.17707	1.0655	2.26716	2.2207	2.15548	3.25663	1.0795	0.850288	1.80211	1.05472	0.7124	0.95622	0.870701	1.17528	Pentatricopeptide repeat (PPR) superfamily protein
AT1G09690	228.289	123.761	235.708	207.672	212.899	216.426	177.071	173.342	650.302	571.925	642.733	497.337	502.975	531.245	376.154	499.345	381.889	378.193	428.827	420.101	472.732	456.431	484.402	322.852	605.287	677.244	681.877	638.41	399.78	373.558	424.712	422.808	Translation protein SH3-like family protein
AT1G09700	6.68507	4.61596	4.93797	4.37036	6.95265	6.56305	5.58417	5.83756	8.53327	7.22137	6.51383	6.42266	6.43663	5.74271	6.6313	7.0155	5.07025	5.58172	5.00036	6.31791	6.62932	6.29085	6.11863	5.44801	8.30289	7.57861	9.54349	10.0224	7.07412	7.52018	8.02235	7.19589	AtDRB1; DRB1 (DSRNA-BINDING PROTEIN 1); HYL1 (HYPONASTIC LEAVES 1)
AT1G09710	3.31312	4.98403	4.14527	4.559	3.51947	5.04586	4.40232	5.11065	4.17421	2.90751	2.82481	3.7019	3.16606	3.70548	3.36794	3.10383	4.16411	4.25173	3.05548	4.49914	3.5919	3.51191	3.16842	3.20405	3.3476	3.36871	3.25482	3.70825	4.61329	4.93441	3.73892	4.91806	DP1 (DRMY1 Paralog 1)
AT1G09720	0	0	0	0	0	0	0	0	0	0	0	0	0	0	0	0	0	0	0	0	0	0	0	0	0	0	0	0	0	0	0	0	NET2B (Networked 2B)
AT1G09730	12.4546	13.8005	12.1258	12.4958	12.7451	11.4993	11.9918	11.639	8.24404	7.28391	7.4771	7.70603	8.01944	7.0535	9.52082	9.216	13.6785	14.3115	13.7677	13.2434	14.0262	14.5418	12.4301	17.5426	15.2741	15.3447	15.3888	16.7244	16.759	15.0836	17.177	14.9203	ASP1 (Arabidopsis SUMO protease 1); SPF1 (SUMO PROTEASE RELATED TO FERTILITY1)
AT1G09740	18.2222	15.0948	12.9509	23.4099	14.6321	15.9161	15.8631	16.6405	13.9163	12.1489	14.6546	14.7318	15.8705	18.1394	15.7621	14.0679	21.7569	26.8682	24.2226	25.3681	22.0071	22.492	13.4149	28.0891	16.301	21.8366	14.1162	17.4664	21.9409	25.8331	25.0631	28.9884	Adenine nucleotide alpha hydrolases-like superfamily protein
AT1G09750	348.692	111.993	319.329	320.175	390.327	204.989	290.933	179.266	821.628	661.765	618.797	529.31	482.488	373.401	233.496	451.827	75.1893	87.9106	79.6896	89.735	53.0465	76.6132	98.2972	19.5285	176.252	159.975	152.367	156.5	69.9499	72.2146	51.7689	82.3212	Eukaryotic aspartyl protease family protein
AT1G09760	24.9876	21.7796	24.4882	28.0398	30.6551	35.0736	34.0053	31.4954	26.454	29.3256	31.982	29.3507	46.4686	46.457	43.545	39.7273	35.8072	33.2954	34.4902	35.8188	37.3359	37.5747	37.5838	39.1742	37.9532	36.2864	38.4269	36.3901	32.1057	33.3555	32.6938	30.6765	U2A' (U2 small nuclear ribonucleoprotein A)
AT1G09770	63.481	72.5992	71.6628	79.233	82.4364	78.4855	76.4672	88.7712	45.2339	53.3743	49.2017	41.1165	45.4305	42.5054	49.9304	34.3597	68.0072	61.2499	61.364	59.0153	51.5291	57.5378	48.2606	60.6171	39.8838	40.4251	42.2809	40.5601	43.3819	40.2366	42.6435	42.684	ATCDC5 (ARABIDOPSIS THALIANA CELL DIVISION CYCLE 5); ATMYBCDC5 (ARABIDOPSIS THALIANA MYB DOMAIN CELL DIVISION CYCLE 5); CDC5 (cell division cycle 5)
AT1G09780	48.8338	28.0626	40.4479	38.648	59.0537	43.7222	57.3353	49.4498	71.6211	65.8184	67.7542	66.7014	84.8089	74.0741	66.6387	82.7613	30.0496	34.5476	34.7107	35.3246	48.2277	55.89	50.0856	42.9619	53.348	55.34	55.6795	61.7968	58.672	52.8665	50.6683	49.111	iPGAM1 (2,3-biphosphoglycerate-independent phosphoglycerate mutase 1)
AT1G09790	0	0	0	0	0	0	0.0404386	0	0	0	0	0	0	0	0	0	0	0	0	0	0	0	0	0	0	0	0	0	0	0	0	0	COBL6 (COBRA-like protein 6 precursor)
AT1G09794	4.64762	3.88839	4.63906	7.91831	6.28307	8.20334	3.65885	6.76068	15.6286	10.2693	14.8999	16.0621	13.7396	15.4999	12.1504	7.43476	8.83298	8.25404	10.9756	8.92568	8.61163	9.2436	8.96519	9.90013	11.0034	14.8197	11.3131	7.81236	11.3827	9.7601	11.2708	10.6312	Cox19 family protein (CHCH motif)
AT1G09795	73.852	84.06	77.6226	86.7017	77.777	72.7294	77.5051	70.177	71.0746	73.2835	76.1468	68.7924	55.6936	55.689	47.3095	54.7807	94.7603	98.87	95.3623	95.4425	80.9043	80.6262	84.8949	61.8438	61.6201	61.5331	64.935	63.3774	56.2476	52.1371	52.9144	53.0875	ATATP-PRT2 (ATP phosphoribosyl transferase 2); ATP-PRT2 (ATP phosphoribosyl transferase 2); HISN1B
AT1G09800	31.3832	22.7882	17.0497	18.4134	52.1508	59.3209	86.886	78.3115	4.20442	2.76197	3.44021	2.8911	2.411	2.06974	2.11119	2.91411	2.3294	2.34239	2.65811	2.05202	2.54811	1.59932	1.89889	1.04362	3.39779	3.31452	3.69076	3.263	2.18995	1.99422	2.58421	2.53093	Pseudouridine synthase family protein
AT1G09810	5.17902	5.11483	5.69047	6.05782	4.47823	4.48043	4.51541	4.64503	6.19144	6.3482	5.93081	5.90787	5.4379	5.75537	4.63688	5.73938	5.59142	5.67491	7.07502	5.15862	7.78855	7.5351	6.03358	8.68656	6.64423	5.57001	6.25599	6.31309	6.5138	5.71416	6.11936	6.3584	ECT11 (evolutionarily conserved C-terminal region 11)
AT1G09812	0.62023	0.273919	0.307459	0.572295	0.124998	1.37989	0.45677	0.296883	3.00107	1.78971	1.93586	1.28685	2.10775	1.90024	2.08774	1.98234	0.952984	0.971777	1.07579	0.548415	1.08536	1.28403	1.42325	1.01929	2.52841	1.86794	1.07659	2.29485	1.72068	0.780284	1.17087	2.21559	multidrug resistance protein
AT1G09815	44.2156	37.7189	43.1245	36.1002	26.8011	40.0875	35.6534	38.1337	60.4351	62.3027	76.3965	63.0973	44.425	49.3527	52.0555	52.3306	35.2774	26.645	29.2505	26.8782	32.3418	29.1353	29.0579	40.5493	38.7162	37.0534	43.8547	35.6349	30.6612	33.79	30.0214	32.9728	POLD4 (polymerase delta 4)
AT1G09820	2.34352	2.65913	3.38031	2.29264	4.13045	3.80882	2.8787	3.30658	3.93674	3.60626	4.3807	4.37346	5.68722	5.88999	5.92344	5.85099	4.2395	2.842	3.01004	3.22753	2.49908	2.91456	2.67423	2.1353	4.65692	4.25726	4.27068	4.99407	3.98318	4.69635	4.59943	4.16945	Pentatricopeptide repeat (PPR-like) superfamily protein
AT1G09830	19.0929	16.8552	16.8238	15.8967	14.402	17.5292	14.7891	14.1356	19.7496	15.407	17.5127	19.0354	13.2367	14.2488	14.3912	15.7167	13.6486	13.3375	15.2682	13.2152	17.9874	18.7062	16.2394	16.969	14.5508	13.5683	15.2778	13.4352	15.4329	13.4301	15.0768	12.9476	PUR2 (purine biosynthesis 2)
AT1G09840	26.6943	25.031	22.2777	24.013	28.3987	25.3128	27.5507	31.9018	21.9208	22.3693	20.3712	22.0913	24.4984	23.8136	26.8717	25.9726	17.8364	18.5302	19.3856	19.1978	21.2462	22.1336	19.9591	19.9495	16.8782	14.4864	17.8453	16.4855	23.285	24.8242	19.8763	23.39	AtHIR1; ATSK41 (shaggy-like protein kinase 41); SK41 (shaggy-like protein kinase 41)
AT1G09850	17.4569	15.2328	15.442	19.6436	20.7493	18.7906	21.2337	18.4895	20.4617	22.9651	21.5808	23.3036	29.3542	24.7565	27.6529	30.8395	19.9717	20.7402	21.7471	18.6277	22.5215	25.1487	20.1359	15.1778	19.0395	17.8813	18.2678	18.8378	19.5592	25.0683	23.4017	22.5423	XBCP3 (xylem bark cysteine peptidase 3)
AT1G09860	0	0	0	0.0538901	0	0	0	0	0	0	0	0	0	0	0.0337293	0	0	0	0	0	0	0	0	0	0	0	0	0	0.0407605	0	0	0	ATPUP16 (purine permease 16); PUP16 (purine permease 16)
AT1G09870	15.6039	12.3323	12.6106	13.0885	18.7081	21.2291	21.5208	21.219	17.7724	16.5914	21.4568	20.3535	22.7205	23.1276	25.0014	22.18	18.1257	14.4048	13.9274	16.8066	20.2579	20.5421	19.4851	25.7778	15.1805	15.5703	15.6863	17.412	26.1156	24.6473	23.4781	21.64	histidine acid phosphatase family protein
AT1G09880	0.127324	0	0.23761	0.109926	0.137338	0.0214092	0.0287898	0	0.224332	0.445859	0.600021	0.439228	0.184119	0.350477	0.189185	0.241636	0.0875857	0.0559898	0.0579789	0.112703	0.0767419	0.128583	0.126277	0.0517543	0.18983	0.676596	0.273542	0.177147	0.283032	0.280563	0.183786	0.0252948	Rhamnogalacturonate lyase family protein
AT1G09890	0.343344	0.669628	0.52344	0.406464	0.469365	0.156558	0.474482	0.42829	3.17173	3.16135	2.19511	3.01385	1.32849	1.33933	1.47542	1.48102	0.459423	0.729026	0.462511	0.791014	0.434865	0.524598	0.589363	0.242381	2.92742	3.34898	2.14242	2.72658	0.99407	1.06657	0.981909	1.47567	Rhamnogalacturonate lyase family protein
AT1G09900	7.47739	8.64087	8.94948	6.90156	8.60967	7.04027	7.44479	6.84185	9.15235	7.15082	6.9334	6.71482	6.58617	5.472	4.94761	6.59457	9.56698	10.44	11.4504	9.15703	15.3179	11.2454	14.6893	9.66426	13.8135	15.9082	16.7698	15.1684	9.49328	9.67225	9.45427	11.869	Pentatricopeptide repeat (PPR-like) superfamily protein
AT1G09910	5.52789	7.38519	6.39246	6.17745	5.70539	5.83723	6.65866	7.18205	1.3807	1.1916	1.1398	1.51087	1.49009	1.86647	1.83291	1.88831	8.80608	8.3042	8.4682	8.03523	5.56346	5.28714	5.22562	7.67734	1.95384	1.61147	1.63482	1.7794	1.39753	1.2157	1.76225	1.65031	Rhamnogalacturonate lyase family protein
AT1G09920	38.8554	45.7386	33.3224	41.4731	40.1173	38.6908	42.3328	36.4651	40.7517	52.7017	42.5316	47.269	43.5661	42.7714	46.5758	40.5541	41.0214	38.8842	35.4862	34.4917	38.2502	39.6052	37.147	49.5593	33.769	34.1715	31.0966	33.6229	37.9823	37.6701	38.8742	40.3767	TRAF-type zinc finger-like protein
AT1G09930	0	0	0.0246281	0	0.10344	0	0.0554561	0.0608566	0.0926811	0.115824	0.0757109	0.301203	0.489345	0.497139	0.189961	0.631331	0.0682358	0.0217549	0.135322	0	0.0997142	0.0994455	0.0982268	0.100561	0.106345	0.192087	0.14873	0.137502	1.26444	1.54724	1.12259	1.18721	ATOPT2 (oligopeptide transporter 2); OPT2 (oligopeptide transporter 2)
AT1G09932	22.8371	1.01725	2.76999	1.95081	8.22463	3.23521	2.25183	2.00682	1.04895	0.975456	0.474864	0.983536	3.53856	6.79876	2.53527	4.73132	15.9197	10.6202	17.1926	6.8277	44.4327	39.0683	31.8354	77.169	1.7249	0.98842	2.08558	2.04433	14.4028	20.4753	18.6465	15.6226	Phosphoglycerate mutase family protein
AT1G09935	0.371611	0	0	0	0.253605	0	0	0	0	0	0	0	0	0	0	0	2.10844	0	0.284742	0	1.0166	0.981351	0.335187	1.4657	0	0	0	0	0	0.0764252	0.0847526	0.150642	Phosphoglycerate mutase family protein
AT1G09940	10.7696	11.0273	9.99412	10.6877	11.4051	10.9524	11.392	12.0549	6.21547	6.37111	5.65	7.15492	6.84153	7.49653	7.89749	7.27356	12.5996	10.054	11.5344	9.73763	12.3917	15.2365	10.8134	13.9419	7.60803	6.99297	7.0696	8.85308	9.76199	9.75337	11.5824	10.7847	HEMA2
AT1G09950	0.0316532	0.104624	0	0	0.143211	0.115771	0.257032	0	0	0	0.0665377	0.146481	0	0.0700493	0.0624906	0.0794966	0	0	0	0	0.168532	0.340315	0.0420182	0.428736	0	0	0.044842	0.0415566	0.383447	0.153634	0.128564	0.166994	RAS1 (RESPONSE TO ABA AND SALT 1)
AT1G09960	1.72119	1.65681	2.15189	2.39541	1.26122	1.7688	2.17069	2.46622	2.08353	2.43013	3.00926	3.03352	2.33555	2.13838	2.93969	3.006	1.79378	1.54728	1.44273	1.58232	1.71355	1.83116	1.21454	2.06461	1.7589	2.2223	1.54517	1.81095	2.3875	1.69657	1.70081	1.78338	ATSUC4 (SUCROSE TRANSPORTER 4); ATSUT4 (SUCROSE TRANSPORTER 4); SUC4 (SUCROSE TRANSPORTER 4); SUT4 (sucrose transporter 4)
AT1G09970	78.9289	64.8141	44.4539	56.982	57.5064	64.4164	47.9624	90.5118	62.7311	60.0851	61.9846	64.3004	72.4924	99.8171	111.745	87.5999	23.769	20.2434	22.15	22.1243	44.4248	46.7604	43.469	76.301	30.0025	27.366	31.3933	31.3705	42.8028	53.3265	61.3569	46.244	LRR XI-23; RLK7 (receptor-like kinase 7)
AT1G09980	10.1098	9.29283	10.0865	8.43911	7.83915	7.30419	8.24017	6.83278	9.82736	12.5067	9.19908	11.4579	9.09646	8.69199	8.31262	9.28869	9.73614	10.5654	10.1524	10.0442	10.4675	12.0171	10.2243	11.2729	12.1954	11.9845	10.5328	10.8064	10.1327	9.58036	9.61707	11.2416	Putative serine esterase family protein
AT1G09995	3.99337	4.00898	6.34022	3.80549	2.81584	6.11436	5.87285	5.84052	0	0	0	0	0	0	0	0	5.0819	6.07363	6.56646	7.30798	6.49244	8.00715	5.17499	7.43847	0	0	0	0	0	0	0	0	DNA repair DEAD helicase RAD3/XP-D subfamily protein
AT1G10000	0.842232	1.00831	0.477957	1.42752	0.723837	0.323162	0.866487	0.70827	0	0	0	0.0399092	0	0	0	0	0.172793	0.229222	0.202907	0.446095	0.17833	0.271943	0.234061	0.266492	0	0	0	0	0	0	0	0	Ribonuclease H-like superfamily protein
AT1G10010	0	0	0	0	0	0	0.0391391	0	0	0	0.0817992	0.029324	0.0683738	0	0.0497439	0	0	0	0	0.105648	0	0	0.0302342	0	0	0	0	0	0.0304481	0	0	0	AAP8 (amino acid permease 8); ATAAP8
AT1G10020	15.6719	13.163	19.2002	19.2389	14.8727	13.8583	16.0308	15.693	22.3382	20.3974	20.7759	19.3127	12.2002	9.91753	10.1859	12.2796	9.05678	12.8154	9.6567	11.011	11.192	12.2107	13.3478	5.76114	19.816	20.0564	19.1599	20.1648	13.0896	15.4873	10.8134	13.7344	formin-like protein (DUF1005)
AT1G10030	8.37514	6.75629	8.47877	10.0755	7.58541	9.8556	11.6109	8.53422	29.9298	27.545	35.4842	24.7357	20.5509	20.3701	16.5181	19.4399	7.84581	10.6525	9.76991	11.9452	7.78407	9.35339	12.6447	6.11233	21.9371	16.4474	16.8005	21.6885	15.2712	14.315	11.3535	12.6298	ERG28 (homolog of yeast ergosterol28)
AT1G10040	1.78047	1.71286	1.44706	1.28355	0.799362	1.42288	0.84287	1.00611	0.0724312	1.03666	0.583117	0.552318	0.40281	0.457149	0.542069	0.500766	1.19841	1.06595	0.607471	0.861079	2.74579	2.73547	2.11484	4.35225	0.249119	0.162099	0.39239	0.362145	0.685873	0.463604	0.825381	0.573054	alpha/beta-Hydrolases superfamily protein
AT1G10050	5.80463	4.58037	5.57787	5.62803	4.96677	6.34123	4.47362	5.50954	5.0379	5.30476	4.66233	4.53527	5.28523	5.43605	6.047	5.37671	4.09811	4.36527	3.95942	3.6739	5.96276	4.91815	4.65447	8.2222	4.00552	3.56702	3.61567	3.64554	5.92156	6.041	6.23008	5.23908	glycosyl hydrolase family 10 protein / carbohydrate-binding domain-containing protein
AT1G10060	14.1016	11.9891	16.6074	15.4483	7.91586	9.8371	8.18166	7.24151	17.0753	12.6143	15.318	13.5554	9.30336	6.99847	7.31833	7.70642	8.5408	11.177	8.27462	10.9682	5.58952	6.48718	8.83331	4.11425	11.4467	11.4355	11.0162	10.881	4.54567	5.6726	4.38158	5.43287	ATBCAT-1 (branched-chain amino acid transaminase 1); BCAT-1 (branched-chain amino acid transaminase 1); BCAT1 (branched-chain amino acid transferase 1)
AT1G10070	7.42654	13.7673	7.34157	12.3856	2.35061	2.98455	2.70536	4.71799	3.98213	5.65507	2.532	4.18987	0.436963	1.29217	1.90694	2.42484	9.19177	9.73873	8.87557	8.82719	6.38554	6.71821	5.24963	16.4082	1.38119	1.53795	1.817	1.70775	1.27682	1.78597	3.10227	2.29781	ATBCAT-2 (branched-chain amino acid transaminase 2); BCAT-2 (branched-chain amino acid transaminase 2); BCAT2 (branched-chain amino acid transferase 2)
AT1G10090	19.9063	29.2676	25.6837	23.5177	12.5276	12.9689	16.2521	13.7991	14.5634	15.8026	15.8772	17.0711	12.2715	11.2017	12.469	10.7497	18.5782	16.2799	16.0879	19.1811	15.6816	16.3682	13.8638	17.8232	12.4838	11.2734	11.3594	13.5749	16.0477	17.2726	15.6469	16.4596	Early-responsive to dehydration stress protein (ERD4)
AT1G10095	4.46454	6.15705	4.36583	2.53773	3.82255	4.35474	4.22902	4.36501	8.13807	6.9637	3.45693	4.11405	1.71221	1.80862	1.65231	1.47524	2.79699	3.36048	3.93917	3.36796	2.98987	2.59155	3.20757	2.92235	2.90365	2.99952	2.03358	2.78154	3.18722	2.9246	2.75503	3.39181	Protein prenylyltransferase superfamily protein
AT1G10100	0	0	0	0	0	0	0	0	0	0	0	0	0	0	0	0.53288	0	0	0	0	0	0	0	0	0	0	0	0	0	0	0	0	hypothetical protein
AT1G10110	0	0.522084	0.504513	0.0494217	0.425285	0.155112	0.0518308	0.492681	0	0.219271	0.17103	0.261962	0.0292102	0.0355805	0.159195	0.120971	0.450807	0.475557	0.0897055	0.136605	0.279424	0.200356	0.197559	0.28482	0.254085	0.43131	0.126833	0.196541	0.0807138	0.0364282	0.16401	0.039683	AtFDB1 (F-Box/DUF295 Brassiceae-specific 1)
AT1G10120	9.54185	10.7848	10.3983	13.1448	28.1632	24.895	26.2566	22.9425	21.2212	24.269	22.0317	20.8214	34.5421	32.3569	31.8138	32.8969	8.42338	10.1427	8.58711	11.4199	11.3443	17.7018	15.0288	10.2988	14.1587	16.9259	17.3169	17.4979	21.1863	20.5591	18.8435	14.9153	CIB4 (CRY2-interacting bHLH 4)
AT1G10130	13.9134	10.7371	9.94151	10.7027	11.8326	12.1383	11.4698	12.4371	7.22162	8.03428	7.55181	8.60604	9.46214	8.96964	9.62913	9.77827	13.7724	12.5459	12.4788	12.6246	15.7416	17.0371	15.0407	17.8853	14.7039	14.581	14.3173	14.3631	18.7518	17.5533	16.1545	14.5158	ATECA3 (ARABIDOPSIS THALIANA ER-TYPE CA2+-ATPASE 3); ECA3 (endoplasmic reticulum-type calcium-transporting ATPase 3)
AT1G10140	16.1943	25.2395	18.0884	24.033	13.0893	16.1241	14.7258	20.7576	0.913769	1.14815	0.980947	0.573388	0.962405	0.899086	0.939832	0.170637	11.7526	7.53837	9.26487	7.58341	9.3594	10.3208	12.0038	23.1146	0.777941	0.867552	0.933751	0.611002	4.58645	6.81456	5.00591	3.9496	Uncharacterized conserved protein UCP031279
AT1G10150	22.5982	24.6947	23.0599	23.7287	14.9972	15.0142	16.0773	17.2518	8.18057	8.00239	9.20905	8.50169	7.59997	7.23575	7.01827	6.07336	21.6121	22.8608	17.8935	22.7036	19.0542	16.6072	19.2564	24.9441	13.6422	16.8259	14.5122	14.0188	16.6148	20.2342	18.6232	20.4954	Carbohydrate-binding protein
AT1G10155	0.647626	0.787153	1.07656	0.987012	0.551452	0.225341	0.893548	1.00407	0.967044	1.51868	1.90118	2.1027	1.79183	1.93984	1.94245	0.852389	0.958222	0.366291	2.65393	0.384912	0.707106	0.709095	0.172674	0.88557	1.98114	3.68272	2.91385	2.50153	3.18123	3.99287	2.38308	3.91338	ATPP2-A10 (phloem protein 2-A10); PP2-A10 (phloem protein 2-A10)
AT1G10160	1.93659	2.0039	1.9581	1.79766	1.84036	2.24674	2.65085	2.0657	0	0	0	0	0	0	0	0	1.01649	1.0293	1.25049	0.895407	1.03461	0.829372	1.19939	1.03563	0	0	0	0	0	0	0	0	non-LTR retrotransposon family (LINE)
AT1G10170	16.7719	19.8941	19.8431	19.6385	16.6992	17.0796	14.3421	16.2831	10.3474	11.8921	10.0584	11.4112	13.7497	14.7097	15.9098	15.6344	17.6892	14.8795	23.8046	15.677	19.352	15.5587	14.0464	19.1924	12.1366	12.5301	13.4638	13.7134	18.4953	18.4458	18.1567	15.7104	ATNFXL1 (NF-X-like 1); NFXL1 (NF-X-like 1)
AT1G10180	9.16552	9.91483	10.0565	9.08647	11.3042	9.69892	11.1092	9.7842	10.4387	9.30219	10.7794	11.2957	10.1244	9.51328	9.43842	10.2158	8.75586	10.3168	8.86128	9.03724	7.96317	7.7029	8.2008	7.43617	9.29282	9.70897	8.7803	10.9163	10.1359	8.24274	7.81296	8.58673	EXO84C (exocyst complex component 84C)
AT1G10190	0	0	0	0	0	0	0	0	0	0	0	0	0	0	0	0	0	0	0	0	0	0	0	0	0	0	0	0	0	0	0	0	NEP-interacting protein putative (DUF239)
AT1G10200	74.9691	81.2525	83.4354	83.8638	89.453	95.571	90.9118	87.3188	135.454	130.396	147.344	143.809	150.642	140.211	127.301	133.867	131.463	136.022	134.459	131.733	138.785	151.458	135.76	120.873	157.715	160.032	162.379	151.955	196.948	194.733	182.659	193.473	AtWLIM1; WLIM1 (WLIM1)
AT1G10210	11.4367	15.1361	10.4203	12.8894	8.98929	11.9221	9.60614	8.98703	5.20337	6.54779	6.67263	6.93535	6.41005	8.3175	9.86629	8.08129	11.5262	9.15131	8.44763	10.2113	9.44627	8.62534	9.779	14.7863	7.25718	6.76794	7.54373	7.32825	11.9148	10.661	10.8925	8.8127	ATMPK1 (mitogen-activated protein kinase 1); MPK1 (mitogen-activated protein kinase 1)
AT1G10220	0.15007	0.240054	0.166142	0.0572776	0.113236	0	0.0588433	0.0431677	0	0	0	0.0404801	0.0330347	0	0	0.133627	0.445	0.361751	0	0.151053	0.134059	0.530692	0.262081	0.545614	0.0698154	0.0802989	0.281638	0	0	0.121664	0.0672843	0.258712	ZCF37
AT1G10225	0	0	0.157657	0	0	0	0	0.264647	0	0	0	0	0	0.275736	0.551877	0.138385	0	0	0.165597	0	0	0	0	0	0	0	0	0	0	0	0	0	transmembrane protein
AT1G10230	8.48092	6.48723	8.08438	6.73159	8.58075	10.7122	7.14431	5.00544	22.9877	22.9691	24.7035	17.0656	14.5027	15.2228	13.5426	14.11	7.10216	9.12702	12.2547	10.4207	11.6799	7.37735	12.663	11.4897	19.925	23.9065	23.5717	19.1387	10.4212	7.34223	10.0035	8.94029	ASK18 (SKP1-like 18); SK18 (SKP1-like 18)
AT1G10240	3.49124	4.00726	3.90405	3.49532	3.2142	3.39957	3.72854	2.65401	4.89685	5.50776	3.38735	4.61734	3.50937	3.91855	3.66965	3.63187	4.12436	4.59116	4.77411	4.56788	4.07024	3.96809	4.51611	4.33623	4.89955	5.22153	5.84843	5.66848	4.02988	4.28929	3.48961	5.45478	FRS11 (FAR1-related sequence 11)
AT1G10250	0	0	0	0	0	0	0	0	0	0	0	0	0	0	0	0	0	0	0	0	0	0	0	0	0	0	0	0	0	0	0	0	paired amphipathic helix Sin3-like protein
AT1G10260	0	0	0	0	0	0	0	0	0	0	0	0	0	0	0	0.0764864	0	0	0.0223026	0	0	0	0	0	0	0	0	0	0	0	0.134566	0	copia-like retrotransposon family
AT1G10270	4.41521	4.65465	4.26384	3.11151	3.57558	3.64884	3.26386	3.41075	7.65913	7.32536	4.64329	5.92168	4.38764	6.01866	4.24648	5.53843	2.60865	1.7972	3.08167	2.4991	4.21186	3.9613	3.5018	4.02477	4.39516	4.26846	4.3262	4.47058	3.40062	3.55981	4.29195	2.90783	GRP23 (glutamine-rich protein 23); GRP23 (glycine-rich protein 23)
AT1G10280	2.90458	2.88881	1.96629	2.2595	2.77874	2.55071	3.49213	2.79203	4.74843	2.62061	3.14021	3.85027	3.87385	4.02213	3.93327	4.80175	2.6568	1.86208	2.24374	2.58314	2.64017	2.62736	2.55793	2.8402	2.14709	3.05893	2.67633	2.45636	2.68285	2.89974	3.53861	2.36347	Core-2/I-branching beta-16-N-acetylglucosaminyltransferase family protein
AT1G10290	36.002	29.4202	28.0414	25.3313	30.7905	28.9633	27.2466	26.653	29.2114	27.9022	25.3795	25.8971	25.0346	23.4049	24.0557	25.0925	24.2409	23.1246	25.0668	23.8808	29.8096	30.2817	26.7217	34.5941	26.536	26.3443	27.4133	26.8822	25.1442	25.5904	24.9496	25.5804	ADL6 (dynamin-like protein 6); DRP2A (DYNAMIN-RELATED PROTEIN 2A)
AT1G10300	0	0	0	0	0	0	0	0.0769687	0	0.0258504	0.031531	0	0	0.0167562	0.0969284	0.0197927	0.142569	0	0	0	0	0	0.0553561	0.0289971	0.0870355	0.0602529	0.0519841	0	0.0841879	0.101298	0.0571244	0	Nog1-2
AT1G10310	32.6951	29.4028	32.4911	32.5845	35.9145	32.33	28.111	29.4702	35.2807	36.9369	30.2125	36.9411	32.4538	33.6157	30.8598	34.7646	45.9889	48.0846	50.8743	49.0968	39.9771	44.4888	50.1083	51.7842	42.812	45.8241	46.3069	46.3066	42.0596	36.2652	37.8479	42.0947	NAD(P)-binding Rossmann-fold superfamily protein
AT1G10320	7.54208	9.78508	9.33455	9.21175	7.21456	6.80556	6.02912	6.276	5.39623	7.46822	6.40757	6.27016	6.07671	5.5274	6.46714	3.82028	14.1317	11.8334	11.3327	12.5441	12.0617	11.4211	11.8898	14.7065	10.3834	10.8797	9.83888	9.19451	11.0256	12.2393	12.2757	12.0305	Zinc finger C-x8-C-x5-C-x3-H type family protein
AT1G10330	0.766968	1.86867	0.954364	0.75387	0.784356	1.5763	1.30189	1.13857	0.831218	1.17028	0.884623	1.2098	1.39262	1.57609	2.11487	1.31448	0.938427	0.777375	0.885759	0.76589	1.17337	1.02281	1.17076	1.17313	1.08195	1.08256	0.922003	1.42793	1.1816	0.779913	1.08173	1.08598	Tetratricopeptide repeat (TPR)-like superfamily protein
AT1G10340	26.6677	7.29176	7.25186	6.45796	7.2843	5.84446	5.16044	5.26385	0.553221	0.822778	0.324997	1.0816	1.18669	1.81725	1.4744	1.8453	5.89796	2.59443	3.24895	2.81503	19.9237	15.2129	17.7147	49.9793	1.07989	0.81594	0.59005	1.32957	7.19601	7.0042	5.84868	4.55846	Ankyrin repeat family protein
AT1G10350	11.2078	10.6037	8.552	9.18326	9.19361	9.07703	11.0529	8.7298	10.9076	13.1797	10.6501	11.393	9.8798	10.0788	10.3835	10.1424	12.9765	12.1896	12.3125	13.5672	13.9648	11.3659	12.2303	13.3776	12.4967	13.7451	14.679	14.4413	14.2845	14.4044	10.6912	11.9431	DNAJ heat shock family protein
AT1G10360	70.2322	52.2351	61.7642	63.2802	52.8147	54.3532	50.4782	52.4633	51.2849	41.2159	47.0441	45.3394	41.2223	37.0944	32.687	34.5674	55.4591	69.8829	58.6477	63.7464	49.4376	58.0406	51.3594	33.6128	44.3598	45.2318	43.9976	47.1038	50.965	44.7127	37.3317	55.0224	ATGSTU18 (glutathione S-transferase TAU 18); GST29 (GLUTATHIONE S-TRANSFERASE 29); GSTU18 (glutathione S-transferase TAU 18)
AT1G10370	21.5287	9.01225	15.1207	13.0291	15.8184	7.78239	9.43534	11.8941	42.7789	54.5063	65.9126	52.8977	28.1696	27.5781	26.954	26.9523	9.19219	9.80168	11.028	10.8573	4.91188	6.0747	7.24576	5.22276	19.801	20.9846	25.417	18.233	6.71285	5.19076	7.57981	8.5397	ATGSTU17 (GLUTATHIONE S-TRANSFERASE TAU 17); ERD9 (EARLY-RESPONSIVE TO DEHYDRATION 9); GST30 (GLUTATHIONE S-TRANSFERASE 30); GST30B (GLUTATHIONE S-TRANSFERASE 30B); GSTU17 (GLUTATHIONE S-TRANSFERASE U17)
AT1G10380	7.8888	12.5942	12.7121	13.0081	8.95706	9.44676	8.72214	8.48079	13.361	13.8925	12.0383	9.89231	4.74633	5.92479	5.75294	6.50046	3.20713	3.41224	4.03756	2.85484	2.89787	2.90192	4.01062	2.54465	3.5274	4.25456	4.24353	4.61434	3.6155	2.92812	2.46026	2.69324	Putative membrane lipoprotein
AT1G10385	0	0	0.023807	0	0	0	0.0264252	0	0	0	0.0698791	0	0	0	0	0	0	0	0.0234398	0	0	0	0	0	0.0219739	0	0	0	0	0	0	0	Vps51/Vps67 family (components of vesicular transport) protein
AT1G10390	36.528	39.5098	37.1912	36.341	63.0131	64.6248	62.2955	88.597	30.3645	28.8151	29.0976	29.5591	35.3605	41.5475	44.2363	40.0367	19.6925	20.3828	22.0812	21.8326	21.2435	20.549	18.7224	24.3267	21.6381	19.3326	18.8746	19.0919	19.6407	19.6855	18.5633	20.7983	DRA2 (DRACULA2); Nup98a
AT1G10395	0	0	0	0	0	0	0	0	0	0	0	0	0	0	0	0	0	0	0	0	0	0	0	0	0	0	0	0	0	0	0	0	hypothetical protein
AT1G10400	0	0	0	0	0.0850421	0	0	0	0.247145	0.0499815	0	0.0688733	0	0	0.156201	0	0	0.0472791	0	0	0	0	0	0	0	0	0.0470209	0	0	0.04012	0	0	UDP-Glycosyltransferase superfamily protein
AT1G10410	13.9501	10.7423	10.2603	8.24702	8.93555	9.53503	9.44615	9.6411	5.88541	6.3352	5.525	5.88564	5.04785	5.09437	5.07455	4.59975	15.8685	11.6203	10.6336	11.314	18.2879	16.733	13.4018	29.8506	5.93949	7.07554	6.29371	6.39742	8.92594	9.27316	10.0762	8.70393	CW14 protein (DUF1336)
AT1G10417	1.11099	0.566411	0.526264	0.435968	0.257684	0.11833	0.0375585	0.0578016	0.0970861	0.377711	0.385526	0.287751	0.418937	0.540297	0.151755	0.527018	0.14817	0.144233	0.444541	0.805384	0.938279	0.551971	1.50089	2.18126	1.04046	1.22111	1.22628	1.19787	0.533231	0.456532	1.13461	0.346585	RUN/FYVE domain protein
AT1G10419	0	0	0	0	0	0	0	0	0	0	0	0	0	0	0	0	0	0	0	0	0	0	0	0	0	0	0	0	0	0	0	0	Pseudogene of AT1G10419
AT1G10430	14.2327	14.895	14.2216	15.6296	13.0744	13.3725	14.4906	13.7572	20.6306	20.1377	25.9222	23.9759	19.1512	18.0647	16.0978	21.1964	19.2608	20.4175	19.9656	20.6478	21.8288	20.4196	20.4202	21.993	27.5624	22.3616	27.1991	27.983	28.3218	25.8784	21.9676	25.5368	PP2A-2 (protein phosphatase 2A-2)
AT1G10440	0	0	0	0	0	0	0	0	0	1.127	0	0	0	0	0	0	0	0	0	0	0	0	0	0	0	0	0	0	0	0	0	0	tRNA-Pro (anticodon: AGG)
AT1G10450	5.01036	4.87108	5.18636	5.00764	5.06164	4.56314	4.99781	5.46289	3.8208	4.19827	4.64844	4.7602	4.00896	3.89728	4.40595	4.65021	9.45531	9.65463	8.60951	8.81984	9.93533	9.08801	8.74987	11.3184	9.29664	8.99121	8.90697	8.68116	9.16354	8.84867	9.31732	8.59734	SNL6 (SIN3-like 6)
AT1G10455	0	0	0	0	0	0	0	0	0	0	0	0	0	0	0	0	0	0	0	0	0	0	0	0	0	0	0	0	0	0	0	0	B3 DNA-binding domain protein
AT1G10460	0.0929704	0	0.182222	0.234593	0.552891	0.468584	0.193394	0.288253	0.0970951	0.096434	0.348067	0.199625	0.104658	0.254465	0.171869	0.338415	0.65737	0.133718	0.276932	0.235969	0	0.504587	0.204921	0.085083	0.218203	0.0498846	0.0434514	0.162069	0.0421559	0.152373	0.0838724	0.123834	GLP7 (germin-like protein 7)
AT1G10470	40.4731	13.9961	21.8612	19.6969	26.6021	22.361	28.6335	27.4337	43.5941	34.8142	30.0769	30.8354	30.1343	30.8571	26.3277	35.1692	60.7304	57.0607	55.8152	56.0193	50.1864	48.1066	46.9588	42.1452	45.3528	43.6136	43.7291	40.6806	30.0843	28.9869	33.9178	32.6987	ARR4 (response regulator 4); ATRR1 (RESPONCE REGULATOR 1); IBC7 (INDUCED BY CYTOKININ 7); MEE7 (maternal effect embryo arrest 7)
AT1G10480	0	0	0	0	0	0	0	0	0	0	0	0	0	0.0256316	0	0	0	0	0	0	0	0	0	0	0	0	0	0	0	0	0	0	ZFP5 (zinc finger protein 5)
AT1G10490	3.42711	2.15158	3.12741	2.07607	4.87914	4.41174	3.94776	6.08444	3.7906	4.13452	3.46193	3.46291	4.74064	4.77994	3.85754	4.6792	4.81831	4.81355	6.50693	5.82578	8.98979	7.55119	7.39217	6.65468	9.18655	9.7198	9.28861	9.20044	6.31782	6.11959	7.95863	6.85585	GNAT acetyltransferase (DUF699)
AT1G10500	112.525	129.345	109.543	113.564	83.0269	86.9346	89.2169	93.5072	119.005	126.76	131.579	135.798	123.756	119.559	117.496	101.003	135.555	130.474	133.072	138.09	123.659	124.202	113.573	150.167	118.935	123.227	123.433	128.002	132.338	137.759	145.426	144.219	ATCPISCA (chloroplast-localized ISCA-like protein); CPISCA (chloroplast-localized ISCA-like protein); SUFA1 (Nfu proteins or A-type carriers (ATC))
AT1G10510	15.0109	15.0032	17.5287	17.087	14.6332	11.0372	12.5611	12.0517	26.4267	20.5478	21.379	18.9572	13.8837	15.864	12.2517	15.9389	21.0996	24.4923	25.2071	24.6726	22.3576	22.7781	24.4069	15.5855	29.4989	32.8357	32.2193	28.6946	19.9164	19.115	20.6087	20.4771	emb2004 (embryo defective 2004)
AT1G10520	0.403969	0.557014	0.538267	0.3933	0.559968	0.382741	0.41084	0.153616	0.591815	0.381529	0.562125	0.957281	0.246637	0.319395	0.377373	0.300446	0.467645	0.517259	0.66298	0.719768	0.793246	0.485106	0.535534	1.14026	1.11138	0.836741	0.633314	0.958282	0.703976	0.950472	1.17484	1.01207	AtPol{lambda}; Pol{lambda} (DNA polymerase {lambda})
AT1G10522	13.6364	11.6683	15.3503	12.3925	14.229	11.686	12.8604	14.7139	79.8256	50.7012	52.3989	39.0478	34.352	37.4728	24.152	44.4251	11.3924	15.3941	11.3609	14.3876	20.0653	18.5452	30.1948	8.08535	65.806	80.948	89.266	81.714	22.4401	19.7564	21.4974	31.6285	PRIN2 (PLASTID REDOX INSENSITIVE 2)
AT1G10530	0.554082	0	0.0628455	0	0.513812	0.158687	0.35046	0.470759	0.462967	0.435791	0.179489	0	0.118667	0.18895	0.30801	0.107464	0.156887	0.45018	0.700873	0.398647	0.138784	0.558949	0.545731	0.0740932	0.362549	0.576818	0.0717924	0.603115	0.346287	0.376118	0.631307	0.342547	D-ribose-binding periplasmic protein
AT1G10538	0	0	0	0	0	0	0	0	0	0	0	0	0	0	0	0	0	0	0	0	0	0	0	0	0	0	0	0	0	0	0	0	pseudogene of CPL4 (phosphoprotein phosphatase)
AT1G10540	0.0202252	0	0	0.0317966	0.213722	0.341262	0.356399	0.239036	0.261877	0.43253	0.148261	0.422026	0.272102	0.462341	0.434033	0.507831	0.295376	0.288205	0.162716	0.0826479	0.59781	0.240202	0.560347	1.17009	0.10285	0.144302	0.025492	0.0472213	0.314889	0.284122	0.171361	0.214446	ATNAT8; NAT8 (nucleobase-ascorbate transporter 8)
AT1G10550	0.0706482	0	0.0525409	0	0.108001	0	0	0	0.421648	0.353228	0.454793	0.447164	0.622742	0.277972	0.0930615	0.22269	0.0520747	0.294802	0.257976	0	0.0932985	0.325374	0.18211	0	0.592951	0.449025	0.478462	0.706245	0.562203	1.72739	0.902789	0.905738	XET (XYLOGLUCAN:XYLOGLUCOSYL TRANSFERASE 33); XTH33 (xyloglucan:xyloglucosyl transferase 33)
AT1G10560	1.01728	1.83664	2.14055	0.95991	2.56792	1.22948	1.15367	1.28937	1.16088	1.56626	1.18466	1.94295	2.62977	1.69939	2.33344	1.48845	0.856424	0.643748	0.843821	0.7455	1.07173	0.689076	1.02022	0.777085	0.439125	0.547559	0.713503	0.487744	1.68684	0.914965	0.973659	1.00993	ATPUB18 (ARABIDOPSIS THALIANA PLANT U-BOX 18); PUB18 (plant U-box 18)
AT1G10570	9.93847	10.4746	9.39213	9.11155	7.37744	7.46115	7.59889	7.14938	10.2028	10.2635	10.4705	10.014	10.1933	10.1597	11.2916	9.5154	21.3493	22.2143	22.0722	24.7449	19.2243	22.1902	18.5025	20.1385	18.6142	19.8706	19.3551	19.9378	22.407	23.7708	23.5037	22.4298	OTS2 (OVERLY TOLERANT TO SALT 2); ULP1C (UB-LIKE PROTEASE 1C)
AT1G10580	19.5617	18.3432	19.516	19.9242	16.9468	17.8941	17.9719	17.9791	23.5449	27.0277	23.9159	21.8476	22.9835	21.5673	24.5245	19.905	21.3807	19.1943	26.0038	20.8383	24.8845	22.2262	22.3978	25.2699	22.9589	25.3702	27.6565	25.0803	21.1215	23.1764	26.5611	22.4542	Transducin/WD40 repeat-like superfamily protein
AT1G10585	0.323336	0.482729	0.598792	0.667883	0.555041	0.379524	0.187958	0.623767	0.121232	0.180478	0.544664	0.24904	0.236959	0.119039	0.387387	0.0470883	2.91844	0.797136	0.840204	1.18235	0.752774	2.12117	0.369237	1.92798	0	0.17678	0.0787671	0.0724603	0.377602	1.68546	3.86315	1.99055	basic helix-loop-helix (bHLH) DNA-binding superfamily protein
AT1G10586	0	0.130388	0	0	0	0	0	0	0	0	0	0	0	0	0	0	0.125951	0	0	0	0	0	0	0	0	0	0	0	0	0	0	0	basic helix-loop-helix (bHLH) DNA-binding superfamily protein
AT1G10588	0	0	0	0	0	0	0	0	0	0	0	0	0	0	0	0	0	0	0	0	0	0	0	0	0	0	0	0	0	0	0	0	Gibberellin-regulated family protein
AT1G10590	112.282	81.4117	89.9373	96.8771	87.1025	101.153	94.9376	90.4643	138.939	148.471	164.029	141.02	132.141	156.748	138.365	132.021	131.77	128.985	141.966	127.44	165.732	147.752	133.425	172.628	130.728	146.788	146.719	126.108	144.653	143.7	155.654	127.942	Nucleic acid-binding OB-fold-like protein
AT1G10600	38.5799	55.1747	42.2733	43.2953	41.1213	39.0538	44.5756	47.9225	19.5976	16.5668	19.726	18.1644	26.2312	26.7537	23.8688	26.619	41.9573	43.7339	40.0382	41.7229	31.7837	28.7885	30.7029	33.6187	24.0339	25.4622	24.5228	22.884	32.2241	30.4499	33.3789	32.0613	AMSH2 (associated molecule with the SH3 domain of STAM 2)
AT1G10610	6.84516	9.60756	8.29744	8.04102	20.1198	20.7363	20.7261	30.278	5.94143	7.70071	7.69099	7.16569	10.8408	13.6775	16.6949	12.3509	12.525	13.0843	13.2405	13.003	9.73704	9.73856	9.5986	9.97442	9.7729	10.7864	10.2472	10.0656	13.5646	11.5122	12.8775	13.1536	basic helix-loop-helix (bHLH) DNA-binding superfamily protein
AT1G10620	0	0	0	0	0	0	0	0	0	0	0	0	0	0	0	0	0	0	0	0	0	0	0	0	0	0	0	0	0	0	0	0	AtPERK11 (proline-rich extensin-like receptor kinase 11); PERK11 (proline-rich extensin-like receptor kinase 11)
AT1G10630	51.9685	34.7613	47.4264	45.6216	55.7334	60.6462	55.4601	48.2305	98.0066	113.37	131.255	123.085	106.528	108.665	90.8489	98.1721	45.0295	44.4021	41.0944	42.7163	56.0414	53.3507	51.1239	48.6727	66.5982	64.7737	69.4931	68.62	65.2581	62.151	51.9439	61.3262	ARFA1F (ADP-ribosylation factor A1F); ATARFA1F (ADP-ribosylation factor A1F)
AT1G10640	2.20973	0.385542	2.76035	0.787585	3.45435	1.27951	1.94181	1.00246	7.73398	6.55275	7.4421	7.20253	3.75178	2.68739	2.70237	3.13863	2.30179	3.80156	2.47302	4.16686	1.71469	1.97281	5.06187	0.504658	5.25502	7.18389	6.69555	6.22489	3.43457	1.64601	1.21867	2.29778	Pectin lyase-like superfamily protein
AT1G10650	8.94351	11.4062	8.97032	8.60912	5.9541	7.6532	7.67225	7.31282	5.83661	6.98235	6.46153	5.93099	4.15731	5.3559	5.42293	4.48246	8.61658	7.01819	6.76023	8.69602	6.30395	7.41911	6.13384	7.63553	5.59902	6.3536	4.89099	5.50359	5.57081	5.52964	5.43325	4.82412	SBP (S-ribonuclease binding protein) family protein
AT1G10652	0	0	0	0	0	0	0	0	0	0	0	4.90844	0	0	0	0	0	0	0	0	0	0	0	1.9071	0	0	0	0	0	0	0	0	unknown protein
AT1G10657	34.1236	25.4781	27.8284	33.0154	14.0057	13.7051	15.3818	11.6708	33.5322	33.3457	38.8857	34.0951	23.1701	20.462	27.444	22.0314	21.117	26.5829	26.5495	29.1637	17.3316	24.0464	22.4313	11.3447	21.009	21.142	21.8443	23.5305	14.7577	13.0496	10.6551	12.9155	DEG17
AT1G10660	13.3014	16.6979	13.3476	13.8148	10.7123	11.8991	9.62526	14.0203	6.84616	5.62934	6.27781	6.52007	7.52646	9.86807	8.7191	7.69704	28.6373	26.4291	25.9756	25.2768	23.7012	22.7015	19.5836	27.132	13.2293	12.914	12.4984	11.5153	19.809	22.3605	21.6171	23.1908	transmembrane protein
AT1G10670	85.6285	73.3651	94.1428	93.6983	93.0914	93.8861	91.8788	88.8217	149.68	165.471	184.925	169.484	158.988	144.848	155.141	156.429	93.0528	108.441	101.516	110.698	84.1037	90.9498	99.9605	62.877	127.507	129.654	132.533	126.332	115	117.547	105.396	113.193	ACLA-1 (ATP-citrate lyase A-1)
AT1G10680	0	0	0	0	0	0	0.0336058	0	0	0	0	0.0364309	0	0	0	0	0	0	0	0	0	0	0	0	0	0	0	0.0371064	0	0	0	0	ABCB10 (ATP-binding cassette B10); PGP10 (P-glycoprotein 10)
AT1G10682	108.177	80.3911	110.64	88.4022	104.475	111.28	103.763	103.513	78.0379	69.6188	88.3672	64.9425	110.084	105.626	77.0679	89.6652	89.4349	94.458	96.6349	109.277	74.5502	87.2497	102.62	98.4926	63.3088	64.8148	65.9833	73.1804	64.5668	64.6979	64.0212	51.4197	sORF1 (short open reading frame 1)
AT1G10690	5.54673	6.42929	4.94145	3.72728	3.69827	4.54281	3.06399	3.93958	4.96857	3.07127	4.61077	3.94986	2.72087	2.96061	2.98437	3.37404	3.83453	3.90399	3.45244	3.753	3.49789	2.98748	3.99805	5.45871	5.70004	5.63429	5.47281	4.86326	3.47747	3.71007	3.49345	3.42632	SMR8
AT1G10700	18.7516	12.9747	16.4166	19.3269	19.2602	17.8359	17.9652	17.7625	17.2173	18.3369	20.8246	15.512	19.6556	23.7477	21.1524	19.8517	22.0947	23.7015	22.1927	25.7554	19.5455	23.5925	23.3032	24.967	24.6463	24.5618	22.802	23.6127	22.5756	23.8982	24.1877	26.9297	PRS3 (phosphoribosyl pyrophosphate (PRPP) synthase 3)
AT1G10705	0	0	0	0	0	0	0	0	0	0	0	0	0	0	0	0	0	0	0	0	0	0	0	0	0	0	0	0	0	0	0	0	Encodes a Maternally expressed gene (MEG) family protein [pseudogene]
AT1G10710	0.286566	0.294006	0.338454	0.124895	0.133798	0.151994	0.283421	0.177051	0.616153	0.172289	0.130438	0.260681	0.162994	0.28034	0.42365	0.158222	0.182705	0.0874349	0.0451555	0.139452	0.0796644	0.161339	0.276699	0.205584	0.168879	0.0951872	0.210205	0.234277	0.15979	0.117745	0.039968	0.0395581	PHS1 (POOR HOMOLOGOUS SYNAPSIS 1)
AT1G10715	0	0	0	0	0	0.795064	0	0	0	0	0	0	0	0	0	0	0	0	0	0	0	0	0	0	0	0	0	0	0	0	0	0	EMBRYO SURROUNDING FACTOR-like protein
AT1G10717	0	0	0	0	0	0	0	0	0	0	0	0	0	0	0	0	0	0	0	0	0	0	0	0	0	0	0	0	0.924248	0	0	0	ESF1.3 (EMBRYO SURROUNDING FACTORS 1.3)
AT1G10720	17.0664	14.988	13.6497	14.1238	13.076	11.7881	12.7168	14.8929	9.22184	10.617	11.0284	10.8669	11.0445	11.2493	13.4239	10.0901	13.9094	13.0569	12.9497	13.4057	14.4668	15.9078	15.8195	19.9979	14.0785	13.0466	13.2463	13.0685	16.3367	15.1559	14.3641	15.5835	BSD domain-containing protein
AT1G10730	8.44427	6.644	8.92787	6.14639	6.92254	5.96237	5.77293	6.76157	2.42596	2.23323	2.84382	2.26379	3.28524	4.43681	5.90075	4.58281	9.40342	9.95841	7.56909	9.04585	11.969	9.6957	10.1074	19.0318	3.98294	2.83268	2.17671	3.38818	7.98119	8.80718	8.7458	7.16071	AP1M1 (adaptor protein-1 mu-adaptin 1)
AT1G10740	15.1358	13.8818	16.913	18.9752	18.8784	14.7254	18.4819	17.1346	13.4279	10.5363	11.0016	11.0651	13.5011	13.4779	12.5866	13.7618	11.3813	13.1767	11.5799	13.2185	9.7162	8.68365	8.62205	8.84494	10.8173	11.1898	10.636	11.6082	8.49565	8.66177	9.70768	7.84741	alpha/beta-Hydrolases superfamily protein
AT1G10745	0	0	0	0	0	0	0	0	0	0	0	0	0	0	0	0	0	0	0	0	0	0	0	0	0	0	0	0	0	0	0	0	ESF1.2 (EMBRYO SURROUNDING FACTORS 1.2)
AT1G10747	0	0	0	0	0	0	0	0	0	0	0	0	0	0.152646	0	0	0	0	0	0	0	0	0	0	0	0	0	0	0	0.449593	0	0	ESF1.1 (EMBRYO SURROUNDING FACTORS 1.1)
AT1G10750	0.530704	0.299614	0.874015	0.52432	1.01939	0.273607	0.396943	0.402521	1.88734	1.30686	1.50685	1.35322	1.33403	1.01746	1.0828	0.973385	0.762752	0.725647	0.93683	1.30532	0.492671	0.912967	0.767365	0.371689	1.70542	2.78171	2.33045	2.10962	1.18023	0.878976	0.680308	1.36292	carboxyl-terminal peptidase putative (DUF239)
AT1G10760	174.629	271.901	219.232	210.073	447.418	564.859	574.307	828.428	154.747	154.898	120.336	148.233	233.478	247.118	315.713	239.461	302.968	273.113	249.442	262.222	180.031	196.541	163.255	171.046	156.265	146.059	151.899	151.56	181.143	197.894	195.573	224.414	GWD; GWD1; SEX1 (STARCH EXCESS 1); SOP; SOP1
AT1G10770	2.08771	1.92699	2.17525	1.6335	3.03038	1.36617	0.817537	3.12638	0.13506	0.277318	0.224766	0	0.199107	0.195808	0.227622	0.106383	4.32571	2.95494	2.70576	3.04019	1.49606	0.556898	0.391965	1.96323	0.651435	1.01689	0.662018	0	0.467679	0.496236	0.876404	0.692546	Plant invertase/pectin methylesterase inhibitor superfamily protein
AT1G10780	0.781897	0.144809	0.277403	0.265904	0.721989	0.26028	0.593568	0.444346	2.67837	2.94163	2.63552	3.14456	1.42526	1.8132	0.939774	0.716521	0.496016	0.863464	1.13916	0.545082	1.00232	0.695418	1.2623	0.479193	3.67868	3.49966	4.01699	2.95543	1.01436	1.13294	0.97798	1.1029	F-box/RNI-like superfamily protein
AT1G10790	0.240953	0.222745	0.537364	0.317447	0.24288	0.0492099	0.328829	0.434329	0.0868659	0.0668921	0.17067	0.750085	0.512251	0.361524	0.439696	0.356358	0.352378	0.112004	0	0	0.308589	0.207247	0.101646	0.0534833	0.109473	0.184827	0.108267	0.151731	0.623229	0.0937073	0.312092	0.460906	hydroxyproline-rich glycoprotein family protein
AT1G10800	0.168653	0	0.416534	0.0876477	0.170988	0.275029	0.0908917	0.339651	0.237876	1.10489	0.519331	0.572724	0.922074	0.92469	0.68898	0.686108	0	0.482762	0.603379	0.205051	0.365224	0.460882	0.0907747	0.106781	0.381721	0.54458	0.479723	0.356981	0	0.421084	0.0927702	0	voltage-gated hydrogen channel-like protein
AT1G10810	0	0	0.127638	0	0	0	0.0980605	0	0.357544	0.202105	0.255252	0.104603	0.027645	0.201401	0.0610749	0.226659	0.126699	0.180483	0.0796062	0.126856	0.0685393	0.0371576	0.145439	0	0.466302	0.351429	0.335051	0.39674	0	0.0338174	0.0380199	0.0366515	NAD(P)-linked oxidoreductase superfamily protein
AT1G10820	15.1263	14.7298	17.3163	15.324	19.6419	20.1831	22.13	22.5607	15.1643	17.4542	16.2709	16.2673	16.7409	18.2292	18.445	21.0407	13.7223	14.9141	12.0322	13.6133	12.9476	13.9276	12.3838	11.7823	13.5032	13.4178	15.5768	14.16	13.5337	14.4333	13.7585	12.5521	hypothetical protein (DUF3755)
AT1G10830	26.7992	23.4778	29.1057	31.7915	25.704	20.8236	22.5036	23.1129	38.5051	38.4646	36.1034	34.5027	26.4901	23.9365	23.8004	29.5526	17.0747	19.1892	21.991	21.9475	14.094	14.1606	17.7892	11.8578	21.3866	25.1052	20.3991	23.0286	15.6568	17.5666	16.1298	18.8764	Z-ISO (15-cis-zeta-carotene isomerase); Z-ISO1.1; Z-ISO1.2
AT1G10840	37.2812	38.4714	45.6553	45.1674	31.7527	34.5217	26.4516	27.7003	38.4315	35.3166	42.9867	40.0778	34.0547	29.7707	29.0455	32.692	63.8464	62.3366	63.0737	64.1447	70.2678	66.0864	55.0835	57.3161	66.5181	63.2051	63.8353	60.0625	54.6201	52.7837	52.5988	57.3045	TIF3H1 (translation initiation factor 3 subunit H1)
AT1G10850	3.57286	1.62474	3.17899	2.5222	4.95747	3.1503	3.80422	2.63465	9.3405	9.85554	9.90116	8.65398	6.7717	6.56215	6.50994	7.77748	1.90135	2.90825	2.20605	2.7119	1.86624	2.26817	3.48935	1.1711	6.96459	6.8188	7.27286	6.40112	2.39986	2.56717	2.28681	2.58313	Leucine-rich repeat protein kinase family protein
AT1G10865	45.0754	44.2576	42.5446	39.8827	37.3868	46.6213	40.5126	36.4737	19.8195	16.2344	18.7006	20.2469	23.3037	30.0102	22.5818	24.4568	42.853	38.0976	43.2101	41.0409	57.5286	54.6545	47.6184	83.1741	22.6008	27.3887	28.0467	25.5156	41.6307	38.68	35.2936	36.0647	cytochrome C oxidase assembly factor
AT1G10870	7.14626	7.72735	7.61843	6.86261	5.61242	5.62882	5.83019	5.80269	8.80211	8.01372	7.38729	9.07097	6.44737	5.30212	5.62771	6.32357	7.66314	10.4299	8.57517	11.1578	8.41057	8.85746	10.1213	7.30797	10.9455	11.7774	12.9334	12.6906	10.19	9.14699	8.50803	9.59938	AGD4 (ARF-GAP domain 4); VAL3 (VAN3-like protein3)
AT1G10875	0	0	0	0	0	0	0	0	0	0	0	0	0	0	0	0	0	0	0	0	0	0	0	0	0	0	0	0	0	0	0	0	core-2/I-branching beta-16-N-acetylglucosaminyltransferase family protein
AT1G10880	0	0	0	0	0	0	0	0	0	0	0	0	0	0	0	0	0	0	0	0.0279741	0	0	0	0	0	0	0	0	0	0	0	0	core-2/I-branching beta-16-n-acetylglucosaminyltransferase family protein
AT1G10890	43.8752	53.8101	45.3889	47.3671	44.6627	39.1239	34.2203	36.8477	36.4896	34.8097	36.9313	29.4472	33.8075	29.3872	37.6262	20.3196	68.6704	68.8901	60.292	61.4303	60.5559	61.3313	59.4143	67.4069	51.2814	56.0689	53.5009	53.3425	73.6751	72.6013	72.6729	69.0575	arginine/glutamate-rich 1 protein
AT1G10900	22.8084	26.4354	22.6921	23.5438	17.9191	17.2746	18.7751	20.8883	4.11975	5.84181	4.90126	5.32223	6.09064	4.41715	6.91719	5.74977	23.4076	17.0522	19.0793	18.0563	12.7339	11.9	9.07527	13.1344	7.26897	6.51752	5.78936	4.99293	5.02547	5.86531	7.07061	7.69423	Phosphatidylinositol-4-phosphate 5-kinase family protein
AT1G10910	14.4537	16.8699	15.7943	17.8767	12.8756	13.1181	13.938	13.2406	14.4212	11.0312	10.4675	10.9017	10.0061	8.69771	8.57027	9.45321	32.0048	35.6011	29.8855	33.2167	21.8494	21.1045	25.2024	15.577	33.5959	30.2605	30.8769	29.9118	21.6261	21.3534	18.0494	25.4851	EMB3103 (EMBRYO DEFECTIVE 3103); PDM2 (Pentratricopeptide Repeat Protein Pigment-Defective Mutant2)
AT1G10920	9.21145	9.57198	8.04694	8.65554	7.93606	7.80073	7.44523	6.66512	3.85702	4.43439	4.64436	4.84139	5.99317	6.85284	6.83705	7.81415	6.88985	5.93493	5.26733	5.95844	8.35494	7.03904	6.04737	11.1673	7.88659	8.06183	7.82746	7.71482	11.6385	11.6883	11.2571	8.99747	LOV1 (LOCUS ORCHESTRATING VICTORIN EFFECTS1)
AT1G10930	3.34256	2.8717	3.22838	2.61276	2.87268	2.72431	3.04531	2.78252	4.99363	4.58349	4.24641	4.23631	3.36021	3.43019	2.97302	3.41998	3.9719	4.26941	4.21431	4.09054	4.23323	5.62346	5.99192	2.79014	9.92217	10.4758	10.0784	9.29202	4.34861	4.20663	4.69174	5.34418	ATRECQ4A; ATSGS1; RECQ4A
AT1G10940	60.955	67.2306	56.7576	62.5078	52.9417	53.5625	50.6593	49.5936	45.2385	52.6333	49.4064	48.6775	40.7679	38.3066	43.2288	36.4212	72.1631	65.2745	65.1492	66.7139	65.9209	62.0963	58.3338	74.9973	48.1969	47.8661	48.0459	43.9029	60.3181	61.3984	64.0236	56.1873	ASK1 (ARABIDOPSIS SERINE/THREONINE KINASE 1); SNRK2-4 (SUCROSE NONFERMENTING 1-RELATED PROTEIN KINASE 2-4); SNRK2.4 (SNF1-related protein kinase 2.4); SRK2A
AT1G10950	58.4501	56.8716	59.5083	55.2739	152.718	172.066	180.108	210.173	63.3441	60.072	51.9947	59.8029	112.18	105.986	119.292	122.16	45.9955	47.8265	42.6939	46.2191	50.3798	53.4127	49.4215	46.146	55.3961	51.8067	52.6529	54.5778	60.1759	58.2413	54.5274	58.1161	AtTMN1; EMP12 (endomembrane protein 12); TMN1 (transmembrane nine 1)
AT1G10960	186.21	159.004	168.315	175.268	211.926	194.956	183.859	201.198	382.481	387.284	362.59	341.679	256.376	277.646	198.772	249.633	79.9115	98.2069	101.111	95.2702	92.1334	113.522	99.3247	57.1939	155.834	160.586	160.952	166.445	126.775	129.239	114.619	127.587	ATFD1 (ferredoxin 1); FD1 (ferredoxin 1)
AT1G10970	3.25439	4.56386	3.65653	4.14099	6.23218	8.35856	8.50898	6.59744	5.93294	5.49432	4.68564	4.71626	5.04109	5.30026	8.21288	6.24578	3.50688	2.91185	3.27208	2.85311	3.82364	4.5517	3.16611	5.41784	2.15933	2.61946	1.86464	2.41485	6.9916	6.67998	5.50711	5.33082	ATZIP4; ZIP4 (zinc transporter 4 precursor)
AT1G10980	0	0	0	0	0.133044	0	0	0	0.0234207	0	0.0928422	0	0.0199223	0	0	0	0	0	0	0	0	0	0	0	0	0	0.0292351	0	0	0.0753733	0	0	Lung seven transmembrane receptor family protein
AT1G10990	8.98117	7.0781	11.2221	6.33098	4.73555	7.04885	3.37434	4.42131	8.13248	10.4175	10.9832	12.6769	5.63513	6.88175	4.33931	4.73339	5.62245	8.06663	5.71791	5.96394	4.60669	6.70949	6.90419	5.36991	8.3107	6.69699	7.32105	8.57192	3.36667	4.04548	1.78949	3.58318	transmembrane protein
AT1G11000	2.51093	0.537626	1.43502	1.20773	2.30408	2.96589	3.05085	1.61649	3.97164	3.01286	3.48379	4.28302	5.69379	7.18786	7.53977	7.25973	3.58336	3.76745	2.49611	3.65398	4.00315	4.9673	3.9522	2.56998	6.55748	5.8025	6.22202	5.97807	7.9418	6.81159	6.33347	6.68671	ATMLO4 (MILDEW RESISTANCE LOCUS O 4); MLO4 (MILDEW RESISTANCE LOCUS O 4)
AT1G11010	0	0	0	0	0	0	0	0	0	0	0	0	0	0	0	0	0	0	0	0	0	0	0	0	0	0	0	0	0	0	0	0	tRNA-Met (anticodon: CAT)
AT1G11020	8.08027	9.39516	6.34293	7.63859	9.99521	14.1751	10.4972	11.727	7.23856	8.76737	9.84782	9.20151	11.9456	11.44	13.0411	10.8932	11.2814	10.4779	10.2579	9.76843	12.2272	11.0079	11.4181	14.1278	10.5925	8.69943	9.12086	8.65156	11.9434	13.4449	11.5344	11.1677	RING/FYVE/PHD zinc finger superfamily protein
AT1G11030	0	0	0	0	0	0	0	0	0	0	0	0	0	0	0	0	0	0	0	0	0	0	0	0	0	0	0	0	0	0	0	0	tRNA-Arg (anticodon: TCG)
AT1G11040	0	0	0	0	0	0	0	0	0	0	0	0.0534932	0	0	0.0239101	0.0289705	0	0	0	0	0	0	0	0	0	0	0	0	0	0	0	0	HSP40/DnaJ peptide-binding protein
AT1G11050	14.0863	16.1417	13.8171	14.1294	13.0064	12.3343	12.7419	13.3061	8.04683	10.4557	9.40561	12.1837	10.4813	11.8581	12.6172	11.7528	7.98016	5.91301	6.53121	6.43065	9.81652	11.0904	8.58652	14.1151	7.54588	9.48746	8.01508	9.06765	13.6306	14.3229	14.2514	12.4646	Protein kinase superfamily protein
AT1G11055	0	0	0	0	0	0	0	0	0	0	0	0	0	0	0	0.866034	0	0	0	0	1.80719	0	0	0	0	0	0	0	0	0	0	0	Encodes a defensin-like (DEFL) family protein.
AT1G11060	4.21391	4.68787	4.73618	4.39626	3.7618	4.54915	3.78601	5.19472	2.60343	3.51441	3.69713	3.5962	3.28719	3.97874	3.38627	3.53143	6.8277	6.89053	6.29515	5.76176	5.99655	6.03807	6.17267	8.11414	6.28071	5.69992	6.75035	5.86842	6.38905	6.70463	5.35095	5.96879	AtWAPL1; WAPL1 (Wings apart-like protein 1)
AT1G11070	0.368934	0.199662	0.319038	0.314975	0.310642	0.342749	0.210717	0.302764	0.349711	0.0565268	0.168911	0.0894635	0.154688	0.0491656	0.0585518	0	1.65268	2.09782	2.42525	2.0725	1.4227	1.61059	1.04949	0.594982	1.02631	0.833395	0.927865	1.29561	0.489974	0.319021	0.18348	0.321518	hydroxyproline-rich glycoprotein family protein
AT1G11080	0.0672541	0.0195082	0.0263533	0.0807595	0.0515363	0.0212053	0.266722	0.481621	0.0160117	0	0	0	0	0	0.0149242	0.0215587	0.114525	0	0.0573489	0.114261	0.0506284	0.127752	0.0750063	0.101382	0	0	0	0.124429	0.102464	0.0702014	0.385498	0.0497179	scpl31 (serine carboxypeptidase-like 31)
AT1G11090	9.56724	12.604	13.4741	14.0052	17.4393	16.1659	13.1101	15.555	11.6179	9.19119	19.7945	15.6616	12.8647	13.1678	14.2024	12.5628	8.30897	7.82247	6.87504	8.31942	7.46644	7.95223	7.33487	8.98764	7.02074	9.86872	8.25526	10.0569	9.05589	8.54732	11.721	8.36362	MAGL1
AT1G11100	0.132658	0.110424	0.0943464	0.176677	0.1605	0.266461	0.239371	0.304024	0	0.0443452	0.0182685	0.0709751	0.172583	0.0385871	0.269435	0.0982708	0.119806	0.075976	0.0761853	0.10608	0.209984	0.328478	0.329856	0.770709	0.135782	0.138888	0.0357048	0.238909	0.188551	0.206116	0.254145	0.111626	FRG5 (SNF2-RING-HELICASE?LIKE 5)
AT1G11110	0	0	0	0	0	0	0	0	0	0	0	0	0	0.0353195	0	0	0	0	0	0	0	0	0	0	0	0	0	0	0	0	0	0	LisH and RanBPM domains containing protein
AT1G11112	0	0	0	0	0.0917509	0	0	0.147207	0.520547	0.487379	0.860604	0.832344	0.166382	0	0.0595943	0	0	0	0	0	0.119135	0.121083	0	0.376297	0.877762	0.574201	0.879556	0.820543	0	0.217283	0.480817	0.237902	hypothetical protein
AT1G11120	1.79362	1.75672	1.36318	0.942271	0.988336	0.258598	0.757576	1.18798	3.34885	3.83716	2.93007	3.34508	1.90048	2.03257	1.67187	1.73364	0.610667	0.576868	0.359966	1.04252	0.706157	0.602628	1.01755	0.616916	2.07186	1.4914	2.39151	2.29218	2.21063	2.61066	2.43279	3.53224	DEG23
AT1G11125	0.831793	0.153526	0.207445	0	0.104534	0.216136	0.458725	0.294138	0.640351	0.539752	0.416164	0.817036	1.27342	1.53358	1.03206	0.86458	0.32739	0.571404	0.216085	0.225257	0.941078	1.32527	0.398128	1.33055	0.257437	0.84134	0.618124	0.338794	1.50749	1.33185	0.456038	0.445472	hypothetical protein
AT1G11130	3.74133	4.68866	5.02653	3.72347	4.58405	4.48279	4.905	4.6574	7.2864	7.51875	7.75888	7.34609	5.60825	5.13379	5.40603	6.32333	3.7635	3.66718	3.15298	4.3513	3.61577	4.89496	4.73236	2.09508	5.78678	6.10295	6.29667	6.47419	5.29877	4.78701	4.35931	4.79651	SCM (SCRAMBLED); SRF9 (STRUBBELIG-RECEPTOR FAMILY 9); SUB (STRUBBELIG)
AT1G11145	0	0	0	0	0	0	0	0	0	0	0	0.138037	0	0	0	0	0	0	0	0	0	0	0	0	0	0	0	0	0	0	0	0	hypothetical protein (DUF674)
AT1G11150	3.43315	5.7977	3.82564	4.41154	5.75515	4.7869	5.96883	4.82949	2.82097	3.00601	2.24527	2.31639	2.91885	3.82367	3.09828	3.63697	2.53587	2.48487	2.63952	2.14706	2.17424	2.37557	2.61745	2.65056	1.61854	1.8664	1.62052	1.49481	2.38399	2.28191	2.04463	2.22208	pseudogene
AT1G11160	0.206092	0.0103603	0.279486	0.161427	0.129849	0.19425	0.240863	0.25854	0.539844	0.489994	0.484134	0.542811	0.350193	0.207542	0.224481	0.0938531	0.0461883	0.336931	0.13788	0.233239	0.328162	0.372263	0.446461	0.0557206	0.528637	0.582871	0.547236	0.586853	0.165214	0.110467	0.139468	0.0403501	KTN80.1 (Katanin p80 subunit 1)
AT1G11170	2.23454	2.75295	1.98653	3.55201	2.09765	2.74697	1.98295	2.29518	1.32724	0.42286	0.82764	0.417973	0.848708	0.428232	0.731896	0.614698	1.7933	1.4389	1.12283	1.67881	1.7343	0.935875	1.14281	2.36119	0.389949	0.695956	0.314081	0.23096	0.824849	0.430936	0.911538	0.792432	lysine ketoglutarate reductase trans-splicing-like protein (DUF707)
AT1G11175	34.7766	56.8266	35.6163	39.6391	25.8171	35.8953	38.7029	36.0984	14.7616	18.4129	18.1826	19.5279	20.1276	22.4039	23.7074	20.996	55.3021	43.7447	44.9448	46.5422	28.8078	27.7238	23.9483	36.0715	15.3753	17.3137	17.9735	16.8667	36.6183	37.8069	37.0562	37.8797	other_rna
AT1G11180	18.1904	22.9025	16.9869	20.592	16.6981	14.9333	14.4996	18.7869	7.88252	6.37865	9.33714	7.48768	9.96395	10.407	9.40874	8.60823	18.9578	20.6776	22.0042	20.1759	14.1622	17.3467	16.657	15.9168	9.55259	8.83239	7.36998	10.0877	12.635	13.8151	10.633	14.8737	AtSCAMP2; SCAMP2 (Secretory carrier membrane protein 2)
AT1G11185	0.870363	0.347585	0.475951	2.13842	1.47134	2.29543	0.504192	1.029	0.343028	1.0098	1.98692	0.367623	1.97022	5.38886	3.11284	2.66557	1.94568	1.4953	3.32316	2.63351	1.39357	1.42045	0.523856	0.593419	1.63272	0	0.910972	0.338159	2.45906	3.03277	0.87903	2.27708	sORF2 (short open reading frame 2)
AT1G11190	1.42791	1.07233	1.58104	1.49366	3.25241	4.32645	4.25177	3.30905	2.83196	2.21281	2.75093	2.86112	2.79	3.45841	2.7869	2.21929	0.905568	0.975091	0.718998	0.485154	0.381264	1.95051	0.908598	0.278387	0.618557	0.579161	1.48646	2.10731	0.551436	0.298619	0.725315	0.214554	BFN1 (bifunctional nuclease i); ENDO1 (ENDONUCLEASE 1)
AT1G11200	9.39768	9.68067	10.8931	9.3676	7.51952	12.6089	10.1402	8.80504	10.0278	8.83481	11.333	9.9864	9.29377	11.291	9.98688	8.55221	8.55552	9.3428	9.57551	9.26586	13.3217	11.269	10.6424	15.0278	8.07704	7.88651	8.62442	8.13699	8.66932	8.80491	8.59199	7.55615	organic solute transporter ostalpha protein (DUF300)
AT1G11210	49.7141	76.541	50.8421	42.1722	36.8885	36.8343	28.5479	35.8754	20.8079	25.8539	23.9844	29.7836	25.4021	23.6118	28.5527	19.3273	49.7535	44.5714	45.2125	42.6519	51.0749	61.8449	48.2812	121.413	22.1783	20.8352	21.3836	20.8158	65.9468	66.5013	65.9654	64.0182	cotton fiber protein putative (DUF761)
AT1G11220	1.44991	2.77291	1.97096	0.938471	1.46841	2.21982	1.12324	1.37582	6.18337	4.81249	5.88431	5.59015	1.49021	1.76511	3.07522	2.89657	0.662244	1.62959	1.34024	1.41019	2.49724	1.85868	2.18137	1.58072	1.88243	1.44296	1.89234	2.36089	2.14183	1.30274	2.61759	2.13991	cotton fiber putative (DUF761)
AT1G11230	0.257386	0	0	0	0	0	0	0	0	0	0	0	0	0	0	0	0	0.212626	0.370301	0.0754753	0	0.339584	0.199362	0.347023	0	0	0	0	0	0.364663	0.0684726	0.132323	transmembrane protein putative (DUF761)
AT1G11240	26.4783	27.7956	30.5724	27.3358	46.2242	52.0552	38.0936	60.9702	44.109	39.2746	36.5228	32.7789	45.1708	48.8113	52.5204	36.17	49.0372	41.8321	48.0383	46.6975	50.7645	43.7878	43.7311	38.1177	50.8183	45.4299	53.3259	50.2994	32.5406	35.0923	38.0678	36.3011	ribosomal RNA-processing protein
AT1G11250	0.0820645	0	0	0.0419496	0	0	0	0	0.170495	0.174561	0.216356	0.182026	0.0488407	0	0.13904	0.0327414	0	0	0.15112	0.051274	0	0	0.134662	0.0937543	0.18855	0.161018	0	0.307075	0.0921206	0.165935	0	0.0451539	ATSYP125; SYP125 (syntaxin of plants 125)
AT1G11260	157.111	178.793	144.099	183.671	94.5817	89.1232	91.4896	98.4606	76.5591	83.8512	86.8746	86.5382	103.361	89.4194	90.14	86.2368	167.27	180.91	159.613	169.784	96.967	82.0326	102.264	173.824	114.557	121.871	124.221	119.46	120.031	123.459	101.652	109.402	ATSTP1 (SUGAR TRANSPORTER 1); STP1 (sugar transporter 1)
AT1G11265	0	0	0	0	0	0.0601709	0	0	0	0	0	0	0	0	0	0	0	0	0	0.0834506	0	0.0255066	0	0.0671477	0	0	0	0	0.000339436	0	0	0	copia-like retrotransposon family
AT1G11270	2.64625	2.90563	3.38696	3.0675	3.08114	2.43811	2.2685	2.33381	3.31499	3.23949	4.95876	3.85296	3.79101	4.48622	3.93851	4.89053	3.85542	4.30872	3.66161	3.68958	3.2689	3.25141	4.54078	3.9449	4.00143	4.3734	3.98881	4.9952	4.66404	5.3954	6.049	5.45268	F-box and associated interaction domains-containing protein
AT1G11280	7.47842	7.50391	10.3093	9.58577	10.5835	9.53688	9.31833	7.14911	10.322	11.1572	11.7447	11.1649	14.2529	11.5266	13.1486	14.3251	11.9499	11.4509	11.4561	11.4987	9.72325	10.8898	10.3607	7.60856	14.2547	14.3145	13.2326	15.2275	12.1594	10.7439	10.696	12.4416	S-locus lectin protein kinase family protein
AT1G11290	1.83533	2.2475	2.207	2.09576	9.06433	7.78741	8.32375	13.9779	2.00681	1.82809	2.01076	2.12305	5.39462	5.48803	5.65652	5.80266	1.84734	2.03117	1.47908	2.01286	2.0816	2.20022	2.10478	1.59178	3.06469	3.94892	3.85333	4.46083	2.93887	1.86742	2.18138	2.49475	CRR22 (CHLORORESPIRATORY REDUCTION22)
AT1G11300	2.45762	1.85072	1.47185	1.26078	1.60931	1.56286	1.58107	0.927784	1.06423	0.60097	0.923095	0.549537	1.68721	1.68917	2.08511	1.21125	1.37951	1.55647	1.4634	1.31273	4.19966	3.40357	3.84362	8.68721	1.2446	1.49587	1.52086	1.69876	2.46641	2.85381	2.49258	1.63693	EGM1 (enhanced shoot growth under mannitol stress 1)
AT1G11303	2.58374	2.38202	3.44092	3.02596	2.6947	3.25048	2.37289	1.66767	4.41551	4.46992	5.01958	4.76212	5.03567	5.19205	4.43002	5.5359	5.50343	5.1584	4.61864	4.14916	5.74345	6.5781	6.46518	5.9419	7.71959	7.8126	7.80687	7.62933	6.26825	5.82574	5.41306	6.42635	G-type lectin S-receptor-like Serine/Threonine-kinase
AT1G11310	109.036	113.516	95.3323	94.5348	96.0485	110.527	82.6583	93.3414	35.2547	35.1743	37.918	42.9074	41.383	38.2298	46.4681	40.3727	73.7162	75.8936	68.8683	67.0702	100.097	103.413	100.698	176.775	51.4848	55.6262	54.3078	54.2307	64.3486	65.7632	65.7093	62.4201	ATMLO2 (MILDEW RESISTANCE LOCUS O 2); MLO2 (MILDEW RESISTANCE LOCUS O 2); PMR2 (POWDERY MILDEW RESISTANT 2)
AT1G11320	3.26451	2.09714	1.85605	1.84474	1.95672	1.98722	1.28583	1.2514	3.67847	3.8449	4.6534	3.64774	3.99005	3.78898	4.32193	3.66714	1.62151	2.33255	1.46214	1.8522	2.71281	2.41121	2.96985	3.65773	5.70454	5.28875	5.47046	5.00756	3.514	2.72044	3.41435	4.27979	GDSL esterase/lipase
AT1G11330	16.7724	9.52261	12.0854	9.03255	8.53649	11.4728	6.90913	5.69839	11.2834	14.046	13.2949	16.2851	11.9877	13.7858	13.3655	16.4672	9.46181	7.85396	6.79171	5.49635	20.1055	18.1126	19.3699	30.1403	20.4565	24.4339	22.314	23.1546	17.8715	15.81	17.7752	12.7549	RDA2 (resistant to DFPM inhibition of ABA signaling 2); SD1-13 (S Domain1 13)
AT1G11340	2.06772	1.12756	2.11079	1.86566	0.70558	0.96505	0.955353	0.823449	1.05657	1.03615	0.591022	1.0715	0.444746	0.613261	0.608051	0.454173	1.48187	1.14715	1.23324	1.58753	0.562016	0.946233	1.29997	1.04809	1.28925	1.63367	1.32304	1.3511	0.44077	0.928318	0.632588	0.7798	G-type lectin S-receptor-like Serine/Threonine-kinase
AT1G11350	28.8746	41.4921	37.2058	41.092	36.7723	44.2409	33.3246	31.7847	22.5646	23.8412	22.5539	24.1871	22.037	22.1818	26.2668	22.7605	25.3402	25.2338	24.8597	26.6521	21.8238	20.9843	21.4023	16.6045	26.0589	22.0875	26.4646	22.5401	27.2054	29.5086	24.858	31.3095	CBRLK1 (CALMODULIN-BINDING RECEPTOR-LIKE PROTEIN KINASE); RKS2; SD1-13 (S-domain-1 13)
AT1G11360	24.1032	24.4676	25.6394	25.42	27.5073	30.0945	25.4409	28.7844	18.3273	21.6222	24.4875	21.5615	19.3569	19.5798	21.2174	19.7414	21.1159	21.6578	21.0999	22.6968	20.4941	19.2733	19.5902	19.7519	15.8397	18.9239	15.0941	15.49	19.1198	21.0542	21.0499	16.4257	Adenine nucleotide alpha hydrolases-like superfamily protein
AT1G11362	0.13894	0.451705	0	0.523717	0	0	0	0.331302	0.142672	0	0	0.222296	0.0601632	0.0729764	0	0	0.446487	0.567273	0	0.153554	0.129784	0.131055	0.131521	0.534724	0.274786	0.15549	0.138731	0.127529	0	0.351094	0	0	Plant invertase/pectin methylesterase inhibitor superfamily protein
AT1G11370	0	0	0	0	0	0	0	0	0	0	0	0	0	0	0	0	0	0	0	0	0	0	0	0	0	0	0	0	0	0	0	0	Pectin lyase-like superfamily protein
AT1G11380	6.4066	7.77442	9.1082	9.06116	9.7902	8.44325	7.94319	5.16565	10.2962	10.2434	9.34833	6.22314	6.9143	8.33652	7.66389	6.81354	11.1041	13.3044	11.4944	12.4976	9.59499	11.6777	9.49579	8.99723	13.0425	14.0245	13.2774	12.5379	10.5608	11.356	11.6423	13.2967	PLAC8 family protein
AT1G11390	3.73939	4.69127	4.21292	3.75144	9.57758	9.74682	9.7731	13.2963	6.35029	6.79722	4.70276	5.33595	8.14593	6.73445	8.10944	7.20129	4.81969	4.78576	4.82796	5.91395	5.35088	5.50587	5.2831	5.47322	5.41675	4.62978	5.33928	6.17861	6.27008	5.14055	5.60404	5.26237	ABC1K10a (Activity of BC1 complex Kinase 10a)
AT1G11400	16.8688	23.8017	19.0097	18.451	17.4151	18.5611	17.778	17.6987	16.5208	18.9825	18.0867	19.1406	13.3851	13.9069	15.9551	16.0765	23.8452	20.5413	21.4239	25.2611	20.6784	20.7684	17.806	21.8694	20.5503	22.3099	20.6847	19.8325	18.9001	20.4381	14.8543	18.9916	PYM (partner of Y14-MAGO)
AT1G11410	6.97122	10.0935	10.1649	8.83257	7.97584	7.79867	7.38037	6.20643	3.91422	5.02589	4.75031	4.91328	4.89899	4.72448	6.02172	4.66074	6.77634	7.76128	7.78588	8.04548	5.26186	5.67229	6.81825	3.92748	5.89218	5.29745	6.15813	5.46972	5.80797	5.91715	5.07301	5.57331	S-locus lectin protein kinase family protein
AT1G11420	1.14928	0.493554	1.13418	0.501662	0.566755	1.3233	0.907996	0.834665	0.158298	0.207463	0.0634234	0.0944554	0.115645	0.271029	0.175635	0.184495	0.820672	0.890579	0.770344	0.783344	0.869259	1.01801	1.10398	1.55324	0.328275	0.288403	0.25586	0.505619	1.12911	0.885721	0.714342	0.929939	ATDUF2 (DOMAIN OF UNKNOWN FUNCTION 724 2); DUF2 (DOMAIN OF UNKNOWN FUNCTION 724 2)
AT1G11430	151.729	123.168	143.099	135.444	128.332	130.641	136.331	137.006	264.008	233.84	238.645	200.38	174.269	169.774	149.684	184.156	125.143	141.708	133.376	129.192	134.103	141.365	171.589	93.157	212.065	239.398	227.775	226.301	117.525	113.866	94.8948	125.346	MORF9 (multiple organellar RNA editing factor 9); RIP9
AT1G11440	11.4396	15.5235	14.1304	14.8261	14.1325	15.3177	17.1784	19.0917	13.264	13.6916	13.7263	13.1902	12.1645	11.9996	15.1839	11.5441	10.8617	13.5305	11.6834	11.9924	11.0908	9.90791	9.95064	7.4223	11.3462	11.736	11.0704	11.1142	10.2875	10.4178	8.57747	9.94664	hypothetical protein
AT1G11450	0.406866	0.256264	0.436867	0.363593	0.31109	0.272854	0.415883	0.52252	3.21184	2.24669	2.6916	3.54838	1.28144	1.74619	1.30701	1.716	0.682515	0.829342	0.555188	0.290027	0.585214	0.654738	1.30333	0.0493191	2.4229	3.2456	4.26643	3.46609	0.50535	0.990812	0.89459	1.16467	UMAMIT27 (Usually multiple acids move in and out Transporters 27)
AT1G11460	0	0.325135	0	0.0513432	0	0	0	0	0.174285	0	0.129863	0.0364929	0.0585247	0.0696	0.193821	0.247755	0.293577	0	0.118663	0	0	0.0528004	0.0527448	0	0.331499	0.0620718	0	0	0	0	0	0	UMAMIT26 (Usually multiple acids move in and out Transporters 26)
AT1G11470	0	0	0	0	0	0	0	0	0	0	0	0	0	0	0	0	0	0	0	0	0	0	0	0	0	0	0	0	0	0	0	0	Pentatricopeptide repeat (PPR) superfamily protein
AT1G11475	64.0105	39.9143	42.8418	44.6819	37.9163	52.8035	51.8882	47.9982	105.194	98.6114	102.939	84.8513	79.7983	110.339	75.7785	95.7683	59.44	62.1929	74.5785	67.4654	97.1864	72.7966	79.8527	77.907	90.1993	83.8168	96.1352	93.5416	81.9914	76.6302	93.608	72.3015	NRPB10; NRPD10; NRPE10
AT1G11480	26.0878	32.1244	24.9607	28.266	39.9801	38.9432	38.4629	51.3804	21.3664	20.1966	17.7632	19.9548	26.0289	25.2152	29.1148	25.8404	28.5094	27.9002	27.4347	25.7917	26.0277	25.3747	24.7927	32.2152	22.8375	24.0968	24.6108	22.7304	28.9183	28.7111	27.2781	27.6517	eukaryotic translation initiation factor-like protein
AT1G11482	0.31935	0.0434193	0.0581986	0.0624308	0.120427	0.244071	0.390916	0.380565	0.563189	0.407736	0.739195	1.0841	0.297247	0.272396	0.529597	1.00229	0	0	0.153654	0.0518401	0.0455854	0	0	0.0471616	0.0972849	0.163272	0.0480825	0.089495	0.139852	0.0838782	0.0467317	0.091249	unknown pseudogene
AT1G11490	0.323437	0	0.192457	0.201476	0.591525	0.434665	0.366845	0.193412	0.78834	0.160949	0.439838	0.373223	0.538929	0.759366	0.758113	1.07361	0.190874	0.16516	0.230389	0.175268	0.295585	0.104858	0.083099	0.107817	0.587629	0.545363	0.488861	0.551129	0.469783	0.703047	0.258665	0.408651	zinc finger (C2H2 type) family protein
AT1G11500	0.558923	0.112354	0.752975	0.72504	0.233354	0.735878	0.324239	0.179859	1.66015	1.70614	1.4602	1.66051	0.502272	0.933416	0.40798	0.667894	0.19202	0.36753	0.17692	0.195626	0.767434	0.172081	0.3364	0	1.20549	0.911377	0.88447	1.09363	0.390295	1.07424	0.257784	1.09241	DEAL3 (Desigual 3)
AT1G11510	0	0	0	0	0	0	0	0	0	0	0	0	0	0	0	0	0	0	0	0	0	0	0	0	0	0	0	0	0	0	0	0	DNA-binding storekeeper protein-related transcriptional regulator
AT1G11520	0	0	0	0	0	0	0	0	0	0	0	0	0	0	0	0	0	0	0	0	0	0	0	0	0	0	0	0	0	0	0	0	pliceosome associated protein-like protein
AT1G11530	161.199	228.343	186.541	218.076	157.694	188.27	168.112	188.719	129.182	128.075	140.909	129.148	137.231	124.918	129.539	104.912	207.233	197.551	198.797	188.229	138.568	129.603	136.473	130.236	141.947	128.883	159.778	146.029	170.866	204.909	162.233	199.283	ATCXXS1 (C-terminal cysteine residue is changed to a serine 1); CXXS1 (C-terminal cysteine residue is changed to a serine 1)
AT1G11540	0.206487	0	0	0.142245	0.177598	0	0	0.178132	0	0	0	0	0	0	0.0601253	0.227637	0.0746923	0	0.110839	0	0.0648036	0	0.222874	0.0341123	0	0	0	0.031807	0	0.0295125	0	0	Sulfite exporter TauE/SafE family protein
AT1G11545	5.37087	1.13039	8.78173	3.44144	4.8277	1.63417	3.36885	1.7611	48.3247	40.0236	44.4736	39.2818	21.7636	18.7218	11.3188	16.3192	5.60958	11.6	9.79822	8.06062	4.92796	7.9324	16.9069	1.1005	32.3087	28.1957	24.5148	27.4918	14.9647	14.0647	10.5043	14.33	XTH8 (xyloglucan endotransglucosylase/hydrolase 8)
AT1G11550	0	0	0	0	0	0	1.40419	0	0	0	0	0	0	0.383213	0	1.71833	0	0	0	0	0	0	0	0	0	0	0	0	0	0	0	0	tRNA-Leu (anticodon: TAG)
AT1G11560	0	0	0	0	0	0	0	0	0.294815	0.0560285	0.0709982	0.0778734	0.0922091	0	0	0.0846346	0	0	0	0.0485929	0	0	0	0	0.0912615	0	0.0901381	0	0.0435203	0.0392521	0.130662	0.0850839	Oligosaccharyltransferase complex/magnesium transporter family protein
AT1G11570	0.651154	1.29008	2.78972	1.21133	0.858858	0.254248	0.786596	1.19243	2.42824	4.50381	5.13961	3.64252	1.09003	1.96915	1.1106	1.50205	2.01364	1.40088	1.72454	1.3594	1.31523	1.34104	1.43163	2.44548	2.6095	1.87107	2.12691	1.50374	1.93619	1.76245	2.07487	0.594213	NTL (NTF2-like)
AT1G11572	0	0	0	0.246023	0	0	0	0	0	0	0	0	0.0727248	0	0	0	0	0	0.15989	0	0	0.297541	0	0.15789	0	0	0	0	0	0	0	0	Plant thionin family protein
AT1G11580	17.5048	17.5454	18.011	20.6908	21.8874	20.247	26.3317	27.4592	67.8944	56.4018	65.7398	71.8087	81.1739	98.48	112.141	94.0998	14.4152	16.5906	17.8432	19.787	13.5507	14.6667	16.2008	12.1831	24.9463	17.5234	21.8481	23.0195	52.9943	53.052	50.6483	53.6161	ATPMEPCRA; PMEPCRA (methylesterase PCR A)
AT1G11590	0	0	0	0	0	0	0	0	0	0	0	0	0	0	0	0	0	0	0.0370818	0	0	0	0	0	0.0347446	0.0396359	0.0351027	0	0	0	0	0.0328386	PME19
AT1G11591	0	0.260176	0	0	0	0.0990061	0	0	0	0	0	0	0	0	0	0	0	0	0	0.182501	0	0	0	0	0	0	0	0	0	0	0	0	hypothetical protein
AT1G11592	10.9755	15.0542	11.5686	11.3771	7.90435	9.09853	10.28	11.2876	6.57807	10.613	7.52252	8.39003	6.03162	7.18971	6.87157	7.31596	4.15444	4.44302	3.27657	4.82212	3.36531	3.72823	3.09613	3.07465	2.26456	1.73406	2.18958	2.46292	1.83128	2.34201	1.89148	1.53064	Unknown gene
AT1G11593	0	0	0	0	0	0	0	0	0	0	0	0	0	0	0	0	0	0	0	0	0	0	0	0	0	0	0	0	0	0	0	0	Plant invertase/pectin methylesterase inhibitor superfamily protein
AT1G11595	0	0	0	0	0	0	0	0	0	0	0	0	0	0	0	0	0	0	0	0	0	0	0	0	0	0	0	0	0	0	0	0	pseudogene
AT1G11600	0	0	0	0	0.46343	0.077047	0	0	4.79769	1.00883	2.95255	3.15308	0.152797	0.252603	0.253341	0.183824	0	0	0	0	0	0	0.391854	0	3.51202	5.49302	4.24867	4.5216	0	0	0	0	CYP77B1 ("cytochrome P450, family 77, subfamily B, polypeptide 1")
AT1G11608	0	0	0	0	0	0	0	0	0	0	0	0	0	0	0	0	0	0	0	0	0	0	0	0	0	0	0	0	0	0	0	0	F-box associated ubiquitination effector family protein
AT1G11610	0	0	0	0	0	0	0.0753772	0	0	0	0	0	0	0	0	0	0.0401052	0	0	0	0	0	0	0	0	0	0	0	0	0	0	0	CYP71A18 ("cytochrome P450, family 71, subfamily A, polypeptide 18")
AT1G11620	0	0	0	0	0	0	0	0	0	0	0	0	0	0	0	0	0	0	0	0	0	0	0	0	0	0	0	0	0	0	0	0	F-box and associated interaction domains-containing protein
AT1G11630	5.52893	5.71948	5.59057	5.81161	5.79883	7.05583	5.81219	6.99224	6.91273	6.74949	7.99297	8.18123	6.71294	6.92625	8.30846	7.54761	5.99009	4.28072	5.50989	6.05127	7.27798	6.36027	5.67548	4.77131	5.5769	7.49589	6.96717	6.33326	6.13891	7.3454	7.61952	6.78145	PPR336L (pentatricopeptide repeat 336)
AT1G11640	0	0	0	0	0.453947	0	1.31649	0	1.24549	0	0	0	0	0	0	0	0	0	0	0	0	0	0	0	0	0	0	0	0	0	0	0	tRNA-Trp (anticodon: CCA)
AT1G11650	195.687	193.217	210.018	204.096	219.311	196.198	214.376	231.567	201.244	185.331	171.392	182.379	167.066	169.561	166.612	194.135	132.92	146.117	136.872	136.516	142.345	138.922	132.92	148.969	150.343	148.721	148.412	152.078	150.3	149.432	134.808	143.588	ATRBP45B; RBP45B
AT1G11655	0	0	0	0	0	0	0	0	0	0	0	0	0	0	0	0	0	0	0	0	0	0	0	0	0	0	0	0	0	0	0	0	hypothetical protein
AT1G11660	16.4738	15.7932	15.6856	14.1905	106.594	126.427	129.802	159.535	15.6808	15.3699	14.6046	15.9107	68.3857	63.9821	79.6047	67.2675	18.4698	16.1423	16.8635	15.1995	19.4136	19.7669	19.5622	19.5105	18.4113	20.0691	19.3358	19.4201	18.9967	18.3936	18.7484	19.4887	HSP70-16 (HEAT SHOCK PROTEIN 70-16)
AT1G11670	2.60598	1.70102	2.19259	2.69756	3.78672	3.47805	2.75187	3.00904	6.00564	5.51018	5.89226	5.29616	10.0905	11.2834	10.2845	8.84952	2.73817	4.6631	4.17386	3.71627	2.3975	3.45238	3.64223	2.35581	7.46811	6.96379	7.29519	7.90823	6.02513	5.94796	5.09006	5.66482	MATE efflux family protein
AT1G11680	52.2034	55.9831	53.4276	53.4084	66.3137	64.6161	67.7555	72.3367	59.0155	55.8762	56.9263	56.2925	59.667	61.2992	56.4703	60.3935	36.1967	35.4814	36.0305	36.1387	35.1217	40.2006	33.6352	34.8564	41.1221	35.8839	36.9137	40.6107	41.436	41.8752	40.5589	41.6086	atCYP51 (CYTOCHROME P450 51); CYP51 (CYTOCHROME P450 51); CYP51A2 (CYTOCHROME P450 51A2); CYP51G1 (CYTOCHROME P450 51G1); EMB1738 (embryo defective 1738)
AT1G11684	0	0	0	0	0	0	0	0	0	0	0	0	0	0	0	0	0	0	0	0	0	0	0	0	0	0	0	0	0	0	0	0	hypothetical protein
AT1G11690	0	0	0.0921331	0	0	0	0	0	0	0.102853	0	0.0708788	0	0	0	0	0	0	0	0	0	0	0	0.315742	0	0	0	0	0	0	0	0	BRANCHLESS TRICHOME-like protein
AT1G11700	15.6248	38.9239	25.3461	17.0265	22.9053	23.1391	18.2092	20.7832	9.48361	13.9851	15.1555	17.1483	7.58433	5.69737	8.63895	6.56201	9.68951	8.08194	9.48014	9.56242	9.31504	6.81254	5.86262	7.96359	3.07611	3.03475	3.79641	2.75786	6.4357	7.76273	8.11539	7.41216	senescence regulator (Protein of unknown function DUF584)
AT1G11710	0.790891	0.991829	0.84007	1.13084	1.97624	2.30687	2.23784	2.24634	0.389946	0.556729	0.365487	0.485942	1.19032	1.07768	1.53298	1.3294	1.25204	0.831321	1.30175	0.944758	2.16196	1.41179	1.26737	1.75144	0.994503	0.520762	0.656083	0.552685	1.23987	1.00285	1.30173	1.20291	Pentatricopeptide repeat (PPR) superfamily protein
AT1G11720	16.1983	20.6674	19.9396	22.6397	11.5977	12.995	13.5761	12.4414	11.316	10.2961	10.3289	10.058	7.81824	7.44975	8.29446	8.11001	19.9795	19.7457	19.1794	18.198	13.0634	16.1058	14.1604	9.66481	14.8062	15.0938	15.1565	15.7908	16.7533	17.6305	16.3884	17.3141	ATSS3 (starch synthase 3); SS3 (starch synthase 3)
AT1G11730	0.426014	0.31623	0.564581	0.425776	0.832836	0.414597	0.426191	0.580706	1.34063	1.60468	1.47431	1.38707	1.71328	1.21638	1.40161	1.05866	0.717123	0.67817	0.897467	0.545569	0.737417	0.756997	0.866177	0.267125	2.18392	2.23695	2.31814	2.55407	0.947667	0.850463	1.21929	0.863814	Galactosyltransferase family protein
AT1G11735	1.43305	1.36337	1.11216	0.383292	0.849386	0.993919	0.712395	0.549787	3.67208	4.04328	3.10346	3.75241	1.85205	1.54244	1.67643	1.01992	0.721159	0.889579	0.718861	1.25237	0.92	0.558482	0.72895	0.853763	3.45079	2.72335	3.30577	3.66061	2.49335	2.23046	1.30592	2.06794	MIR171B (microRNA171B)
AT1G11740	0.342046	0.0182902	0.271231	0.130666	0.0743616	0.0828679	0	0	0.934246	0.797708	1.38568	0.620689	0.304943	0.3159	0.118457	0.168505	0	0.0492097	0.254287	0.129597	0.0459608	0.0924395	0.295625	0.0481106	0.644889	0.649126	0.808736	0.573866	0.416088	0.789979	0.773153	0.474636	ankyrin repeat family protein
AT1G11750	114.136	114.412	112.959	114.817	89.8602	86.1142	88.5067	90.1756	133.825	126.223	120.676	115.58	110.776	109.354	90.7914	113.971	119.39	125.332	127.663	131.491	76.5457	79.2692	96.3765	67.7467	126.06	126.881	122.516	122.829	72.4071	70.6	64.2498	81.587	CLPP6 (CLP protease proteolytic subunit 6); NCLPP1 (NUCLEAR-ENCODED CLPP 1); NCLPP6
AT1G11755	6.4447	5.7234	4.98753	5.23195	6.2467	6.82089	6.94131	6.24994	8.34954	11.0007	11.088	7.97177	11.042	9.77363	9.72877	11.71	10.0311	10.6155	11.9168	11.7616	13.6056	13.1422	12.3208	12.0645	15.0167	12.4201	13.863	14.0226	16.6515	15.691	15.6139	15.4362	LEW1 (LEAF WILTING 1)
AT1G11760	5.91038	7.90785	8.25296	11.2606	8.92395	8.37178	7.95434	9.42559	7.65206	8.73253	8.0271	9.91241	6.72322	8.9826	7.05667	6.8335	12.3981	9.21349	11.3784	11.5428	11.3551	8.40577	10.4143	10.0131	10.9314	9.51388	11.15	12.9673	13.678	11.1317	11.3922	11.9365	MED2 (mediator 2); MED32 (MEDIATOR 32)
AT1G11765	0	0	0.410486	0	0	0	0	0	0	0	0	0.424254	0	0	0	0	0	0	0	0.190837	0.314406	0	0	0	0	0	0	0	0	0	0	0	Plant self-incompatibility protein S1 family
AT1G11770	0.188387	0.0259717	0	0	0.0712636	0	0	0	0	0	0	0	0	0	0	0	0.105861	0	0	0	0	0	0	0	0	0	0	0	0	0	0	0	AtBBE2; OGOX3 (oligogalacturonide oxidase 3)
AT1G11780	2.94031	3.07435	3.99966	3.22444	2.87328	3.06578	2.64343	2.10658	4.01347	5.04763	3.78922	4.47123	3.57253	4.4657	3.39354	3.82826	4.68275	5.47845	5.02785	5.12169	5.38485	5.00417	5.23981	6.48115	6.18314	6.18899	7.33943	6.59158	5.69278	5.1975	5.74419	5.32935	oxidoreductase 2OG-Fe(II) oxygenase family protein
AT1G11785	4.01741	4.29629	3.34053	3.45074	5.03071	2.90152	1.18075	2.91003	4.98784	3.81898	4.86165	7.06573	3.75238	3.75436	5.7842	2.87926	7.0966	5.69663	5.08745	3.16254	2.06311	2.63862	1.3569	2.52597	1.22338	0.697875	1.53631	1.52243	1.29798	2.63627	4.30788	2.75896	transmembrane protein
AT1G11790	10.2217	8.00861	11.7472	7.95803	10.8062	11.0013	10.7326	11.2522	19.4382	20.2317	25.5781	22.0224	18.1268	18.0468	17.0789	16.8889	8.51368	10.1202	10.703	10.4801	8.36781	10.753	14.237	5.28178	20.9651	20.2953	20.269	20.4286	10.5801	10.5163	9.63398	11.2529	ADT1 (arogenate dehydratase 1); AtADT1 (Arabidopsis thaliana arogenate dehydratase 1)
AT1G11800	4.92972	5.1562	5.51512	5.2229	5.78798	4.91795	5.1416	5.60528	9.51135	8.63811	8.98667	8.25419	8.5513	7.65983	10.2633	10.3528	5.28819	5.47122	5.059	5.30074	4.45746	4.41339	3.84611	3.95845	9.66835	7.80561	9.28213	9.59764	7.27581	7.71145	8.5436	7.87374	endonuclease/exonuclease/phosphatase family protein
AT1G11803	0	0	0	0	0	0	0	0	0	0	0	0	0	0	0	0	0	0	0	0	0	0	0	0	0	0	0	0	0	0	0	0	pseudogene
AT1G11806	0	0	0	0	0	0	0	0	0	0	0	0	0	0	0	0	0	0	0	0	0	0	0	0	0	0	0	0	0	0	0	0	pseudogene
AT1G11810	0.312019	0	0.0476524	0	0	0	0	0	0	0	0	0.0736273	0	0.0708041	0	0.0405061	0	0	0	0	0	0.0526297	0.0512573	0.0534238	0.108035	0.0616016	0	0.150336	0	0.0472188	0.0535393	0	PEG1 (PATERNALLY EXPRESSED GENE 1)
AT1G11820	12.345	9.13476	13.7638	14.6661	62.5478	71.8024	77.9912	87.8816	28.5918	21.899	23.1605	22.8853	73.9967	68.054	76.5699	74.3395	16.1645	19.2289	17.3336	19.7872	13.701	16.8607	17.9881	8.56336	29.861	36.0425	32.6853	30.7078	18.8117	19.0246	16.1239	18.9317	O-Glycosyl hydrolases family 17 protein
AT1G11840	115.499	106.96	107.134	112.916	145.222	149.471	175.029	171.094	182.752	203.488	187.986	220.218	244.61	266.885	311.353	278.705	142.996	130.321	135.267	130.127	178.471	150.401	151.327	115.041	110.133	107.764	111.852	109.893	156.208	148.228	166.606	143.075	ATGLX1 (glyoxalase I homolog); AtGLYI3 (glyoxalaseI 3); GLX1 (glyoxalase I homolog)
AT1G11850	51.8588	13.4933	37.8043	23.2864	16.456	9.85303	17.0885	7.28343	277.682	282.627	315.292	261.523	88.4312	94.1187	57.4407	90.311	15.0552	34.1951	30.955	33.3689	10.6901	12.175	48.6348	2.63103	82.8918	118.338	126.218	123.976	9.46573	5.61557	6.01313	9.36866	transmembrane protein
AT1G11860	369.211	344.131	401.244	424.773	645.157	638.563	716.554	879.085	607.417	577.516	545.124	539.618	696.59	631.606	694.954	667.578	449.098	486.125	514.473	510.453	325.838	415.181	414.365	184.545	437.61	470.879	457.082	452.08	393.399	386.161	339.783	426.856	Glycine cleavage T-protein family
AT1G11870	17.9245	15.0608	15.2745	16.3896	13.7973	13.4106	15.3115	15.9832	38.8959	31.4689	28.9075	25.9748	26.1025	24.1663	23.236	28.5324	20.6713	25.8521	25.6947	26.6631	18.721	20.1127	24.6303	11.5003	42.2252	47.593	47.7064	45.293	27.9969	26.438	24.1288	32.6033	ATSRS; OVA7 (ovule abortion 7); SRS (Seryl-tRNA synthetase)
AT1G11880	3.39148	3.01347	2.31682	2.68306	2.65631	2.89025	3.58186	2.61248	5.75975	7.02699	6.10534	6.09185	5.34072	5.10618	5.38558	5.75092	3.52078	3.61841	3.02107	3.30822	3.1834	2.58382	2.69402	3.01605	5.55047	6.02583	4.50552	5.49043	5.68953	5.81987	4.81626	5.38287	transferases transferring hexosyl groups
AT1G11890	40.153	22.5529	28.145	23.4986	26.2786	25.0517	25.885	22.6323	43.6951	45.5581	44.3022	43.3396	38.8837	35.0547	38.1403	42.3337	28.6886	26.4322	27.049	26.8601	38.5807	34.3074	35.173	39.1625	31.8904	35.3056	31.6405	34.7809	31.6993	36.0782	40.6911	36.44	ATSEC22 (SECRETION 22); SEC22 (SECRETION 22)
AT1G11900	2.60294	1.23669	3.29661	2.38703	2.0584	2.43049	2.37768	2.48641	3.83314	2.37599	2.88654	2.94526	2.78781	2.61023	2.50508	2.48014	4.31752	3.7156	3.77362	2.6762	3.49753	3.45732	3.32874	3.56204	3.70795	2.25466	3.18744	3.37612	3.36352	2.87767	3.7021	3.13312	Tetratricopeptide repeat (TPR)-like superfamily protein
AT1G11905	14.7543	10.379	14.5542	10.304	14.403	18.0386	16.4382	14.1123	13.1283	11.1023	13.0754	12.8678	15.6872	17.2989	19.1673	16.9234	9.78603	9.39444	10.6065	9.26083	17.2687	14.7891	13.9864	21.3373	11.4775	11.8582	12.1942	14.2433	17.1155	16.3606	16.8246	14.3322	B-cell receptor-associated protein 31-like protein
AT1G11910	329.282	404.611	355.796	351.023	297.144	300.112	335.079	353.288	260.86	284.147	283.092	308.816	311.46	313.351	347.312	361.243	361.442	312.332	323.539	305.375	335.971	302.266	253.612	395.763	207.356	182.329	185.338	196.019	265.412	272.62	320.876	264.479	APA1 (aspartic proteinase A1); ATAPA1; AtPaspA1; PaspA1 (putative aspartic proteinase A1)
AT1G11915	0.436052	0.0699563	0.463252	0.541687	0.288642	0.308734	0.302926	0.532832	1.48154	0.798769	1.21276	1.30429	0.909961	0.827524	0.483642	1.14976	0.268462	0.460145	0.320257	0.5927	0.562774	0.331163	0.325906	0.243023	0.851816	0.509424	0.503976	0.789698	0.804426	0.684402	0.435239	0.607812	wall-associated receptor kinase galacturonan-binding protein
AT1G11920	0	0	0	0	0	0	0	0	0	0	0	0	0	0	0	0	0.053463	0	0	0.0536638	0	0	0	0	0	0	0	0	0	0	0	0	Pectin lyase-like superfamily protein
AT1G11925	0	0	0	0.0789342	0	0	0	0.182966	0	0	0	0	0	0	0	0	0.379848	0.749789	0.263309	0.41008	0.60174	1.97219	0.729078	0.127955	0	0	0	0	0	0	0.362629	0.117508	Stigma-specific Stig1 family protein
AT1G11930	67.5121	82.5408	80.4894	83.8594	89.2067	88.0383	71.7238	86.5876	101.676	96.6269	111.512	100.544	111.73	106.407	113.681	101.948	89.0706	79.1799	83.4936	87.1279	81.3336	90.6045	93.7989	95.4957	100.095	110.678	106.928	100.972	103.871	105.237	106.697	110.575	Putative pyridoxal phosphate-dependent enzyme YBL036C type
AT1G11940	2.25794	2.00547	2.84714	3.23636	2.5572	3.22128	2.69001	1.91922	3.30348	3.96086	3.76065	4.3312	3.97666	4.18378	3.69202	4.08935	2.45798	2.91185	2.5766	2.17746	3.30852	4.14472	4.32114	3.65147	3.20725	2.99927	3.10137	3.53824	2.52486	2.92105	2.83141	2.20298	Core-2/I-branching beta-16-N-acetylglucosaminyltransferase family protein
AT1G11950	1.36202	1.27293	1.14594	1.55121	1.34514	0.979619	1.19804	1.21599	1.65839	1.37668	1.30208	1.45088	1.74103	1.91047	1.7986	1.99873	1.36807	1.51942	1.21706	1.82682	2.4423	2.49398	2.02386	2.5257	1.3976	1.60236	1.54809	1.94969	2.58949	2.64505	2.33544	2.09824	Transcription factor jumonji (jmjC) domain-containing protein
AT1G11960	6.60098	4.80676	5.66959	4.51582	5.15527	4.7738	4.35366	4.92627	4.3564	4.47588	4.14357	5.46901	3.88788	2.87404	3.74696	3.82193	8.29829	6.82935	6.46121	8.30731	6.60865	7.40675	5.93972	8.94005	2.27637	2.35601	2.76462	2.62717	4.37834	3.59847	3.38031	3.20598	ERD (early-responsive to dehydration stress) family protein
AT1G11970	0	0	0	0	0	0	0	0	0	0	0	0	0	0	0	0	0	0	0	0	0	0	0	0	0	0	0	0	0	0	0	0	Ubiquitin-like superfamily protein
AT1G11980	0	0	0	0	0	0	0	0	0	0	0	0	0	0	0	0	0	0	0	0	0	0	0	0	0	0	0	0	0	0	0	0	RUB3 (ubiquitin-related protein 3)
AT1G11990	0.42704	0.381456	0.417297	0.759831	0.85753	0.522545	0.494789	0.207666	1.01756	0.854055	0.984827	0.837405	0.154282	0.342106	0.314527	0.280341	0.16036	0.122112	0.158241	0.160838	0.0280912	0.0570034	0.531895	0.126764	0.162432	0.472033	0.587365	0.511654	0.0283216	0	0	0.0606197	O-fucosyltransferase family protein
AT1G12000	14.1134	5.22853	12.0061	9.19562	12.3096	11.6225	9.41118	8.84665	40.3593	38.5285	43.0677	35.0118	33.4236	37.0986	30.4464	34.8809	11.2141	14.5931	15.1605	15.0279	17.1654	19.2528	21.1969	17.6414	44.0949	40.4284	42.3315	41.7693	32.1928	29.5673	33.3975	24.8916	Phosphofructokinase family protein
AT1G12010	4.82765	7.94573	8.50922	10.2648	7.25058	6.81522	9.73042	7.48293	0	0.0511025	0	0	0	0	0	0	17.1115	15.6588	14.6081	15.4643	7.0919	7.76991	7.38713	9.28538	0	0	0.0514262	0	0.247428	0.0889482	0.199316	0	ACO3 (1-amino-cyclopropane-1-carboxylic acid oxidase 3)
AT1G12013	2.94524	12.7633	7.67299	1.42526	10.4799	5.73536	16.2121	8.95162	21.5751	23.7368	44.8444	17.9382	17.8097	17.4954	1.28544	27.2898	0	0	8.49568	0	7.51246	0	0	0	0	0	0	0	0	0	2.09398	0	SNOR111 (small nucleolar RNA111)
AT1G12015	0	0	0	2.96317	0	0	0	0	0	0	0	0	0	0	2.93751	0	0	0	0	0	0	0	0	0	0	2.04715	0	0	0	0	0	0	snoRNA
AT1G12020	7.02727	3.98188	6.00987	5.76349	8.3282	6.19395	5.10167	5.53797	9.19445	8.2588	8.88954	7.04901	12.5269	11.908	10.7219	10.9266	6.41939	6.98498	8.31386	7.23657	9.21699	6.26714	6.65489	6.44764	8.56143	9.35133	8.50246	10.5588	17.8387	15.914	15.7561	14.1884	hypothetical protein
AT1G12030	0	0.57494	0.621282	0.272499	0.159046	0.56149	0.5511	0.614879	0.215846	0.169926	0.110381	0	0.541025	0.26049	0.434059	0.256197	0.127576	0.842722	0.249842	0.191418	0.632935	0.403592	0.6797	0.182833	0.350134	0.992819	1.18099	0.544192	0.171483	0.359754	1.88415	0.333191	phosphoenolpyruvate carboxylase putative (DUF506)
AT1G12040	0	0	0	0	0.0229327	0	0	0.0556791	0	0	0	0	0	0	0	0	0	0	0	0	0	0	0	0	0	0	0	0	0	0	0	0	LRX1 (leucine-rich repeat/extensin 1)
AT1G12050	43.0911	57.9244	44.2295	49.8163	30.975	34.9946	34.6263	40.8876	67.9143	59.7222	64.8721	66.9624	61.6843	67.414	71.1029	68.6612	41.1514	37.4535	34.4595	34.0009	29.6253	30.5804	27.894	39.0382	52.4149	48.5522	48.993	51.2659	54.9924	58.5134	58.3623	59.1207	AtFAH; FAH (fumarylacetoacetate hydrolase); SSCD1 (short-day sensitive cell deathshort-day sensitive cell deathshort-day sensitive cell death 111)
AT1G12060	3.2655	4.03615	3.87341	3.89632	3.2797	2.81763	2.91227	3.16921	10.9556	15.0888	11.8481	10.5698	9.70888	7.52436	9.04202	8.24686	3.59856	3.17384	4.06314	3.60515	1.501	1.979	2.3653	1.09779	7.34901	9.56202	7.10017	8.3524	6.36606	6.59265	5.83992	4.8386	ATBAG5 (BCL-2-associated athanogene 5); BAG5 (BCL-2-associated athanogene 5)
AT1G12064	0	0	0	0	0	0	0	0	0	0	0	0	0	0	0	0	0	0	0	0	0	0	0	0	0	0	0	0	0	0	0	0	transmembrane protein
AT1G12070	0	0	0	0	0.113987	0	0.178666	0	0	0	0	0	0	0	0	0	0.0698925	0	0.20726	0.137994	0.182467	0.240973	0	0.125032	0	0	0	0	0	0	0.12364	0	Immunoglobulin E-set superfamily protein
AT1G12080	11.4365	10.091	17.0715	13.3786	11.56	8.69282	13.4917	9.12894	43.2737	27.5164	35.6879	24.2088	29.818	15.3202	15.5151	10.2625	22.4023	26.5189	20.9594	29.3491	10.4843	19.3935	32.1823	8.17208	53.7257	52.7673	53.6834	57.2337	79.007	71.3613	73.7135	58.9367	Vacuolar calcium-binding protein-like protein
AT1G12090	1245.41	1776.43	2082.22	2061.19	2201.36	2235.32	2244.9	2340.37	2169.19	1743.49	2386.62	2093.64	1913.11	1458.6	1387.75	1369.35	485.091	585.212	576.739	545.94	356.127	501.293	532.787	173.79	527.25	518.927	488.388	494.774	352.418	373.937	287.294	381.158	ELP (extensin-like protein)
AT1G12100	1.49017	0.720072	2.64331	2.10275	1.14459	3.12617	2.37692	0.792774	3.60161	2.51924	2.18795	2.52545	1.42858	0.560848	0.740685	1.76357	0.220112	0.623849	1.07847	0	0	0.776862	1.03372	0	1.85313	1.22022	1.23393	0.754852	0.384269	1.64853	0.190681	0.57363	Bifunctional inhibitor/lipid-transfer protein/seed storage 2S albumin superfamily protein
AT1G12110	35.3333	39.5169	39.786	36.8879	32.9131	32.4155	32.694	29.2129	31.8693	36.2598	46.2673	38.5466	13.6524	13.6945	19.7152	16.6035	54.937	49.933	55.7157	51.8119	33.5623	36.2102	31.2661	38.6779	18.9838	14.5458	16.3325	17.1389	22.313	24.6684	28.1424	27.279	AtNPF6.3; ATNRT1 (ARABIDOPSIS THALIANA NITRATE TRANSPORTER 1); B-1; CHL1 (CHLORINA 1); CHL1-1; NPF6.3 (NRT1/ PTR family 6.3); NRT1 (NITRATE TRANSPORTER 1); NRT1.1 (nitrate transporter 1.1)
AT1G12120	36.3508	44.3561	41.3362	41.0996	28.1801	29.4997	29.0398	32.4492	24.5492	22.589	22.0865	21.5488	18.7982	16.0657	16.2639	16.2233	44.5496	46.1111	41.181	47.1661	35.8013	35.8911	36.7521	37.1599	32.7849	28.8735	31.9853	30.8595	30.1951	35.3922	34.2912	34.6937	hypothetical protein (DUF863)
AT1G12130	0	0	0	0	0.205226	0	0	0	0	0.044858	0	0	0	0	0	0	0.212645	0.24284	0.422239	0.0862374	0.076047	0.114507	0.337056	0.118175	0	0	0	0	0	0	0	0	FMOGS-OX6
AT1G12140	23.6513	24.5689	21.144	25.1939	24.1494	22.8059	25.8199	22.9611	12.4669	13.4701	13.5592	13.0186	15.0315	15.5012	14.8539	14.2961	20.0205	19.7749	19.9426	21.5846	22.8113	22.8405	18.9759	27.8237	12.5714	11.297	11.3503	11.3438	18.6221	19.2574	18.9299	17.0569	FMO GS-OX5 (flavin-monooxygenase glucosinolate S-oxygenase 5)
AT1G12150	0	0.143952	0	0.0334263	0	0	0	0	0	0	0	0	0	0	0	0.106994	0.0917749	0	0.0455658	0.0461291	0.0412259	0	0	0.0429686	0	0	0	0	0.0420226	0.037841	0	0.0813091	weak chloroplast movement under blue light protein (DUF827)
AT1G12160	2.02428	0.527728	1.57057	1.05035	1.94495	4.20531	3.09292	2.58632	0.050202	0	0.0508122	0.109201	0.194578	0.574736	0.459811	0.265418	0.956008	0.903145	0.728391	0.814667	2.15429	2.85801	2.98361	3.00836	0.197355	0.148338	0.29546	0.0609488	0.977731	0.880982	0.611065	0.558114	FMOGS-OX7
AT1G12170	0	0	0	0	0	0	0	0	0	0	0	0	0	0	0	0	0	0	0	0	0	0	0	0	0	0	0	0	0	0	0	0	F-box family protein
AT1G12180	0	0	0	0	0	0	0	0	0	0	0	0	0	0	0	0	0	0	0	0	0	0	0	0	0	0	0	0	0	0	0	0	14.7 kDa heat shock-like protein
AT1G12190	0	0	0	0	0.0575109	0	0	0	0	0	0	0	0	0	0	0	0	0	0	0	0	0	0	0	0	0	0	0	0	0	0.0711279	0	F-box and associated interaction domains-containing protein
AT1G12200	8.21701	9.49035	8.34634	4.84598	4.51302	5.10094	2.707	4.47048	7.95697	7.34535	8.482	10.2518	7.91679	8.3358	10.2889	6.79217	13.5433	10.2039	8.73474	8.6697	21.0651	17.3669	13.873	32.8542	7.79703	8.75527	9.42136	8.03641	26.3638	30.4815	35.4128	25.4729	FMO (flavin monooxygenase)
AT1G12210	1.87824	2.29954	1.37308	1.06332	1.13483	1.10236	1.17191	1.122	2.49264	1.92396	1.40747	2.06588	2.06794	2.46863	3.03221	2.53787	2.8149	2.92877	2.48195	3.06448	6.46107	5.60911	5.57823	10.1381	4.93257	5.31577	5.67373	4.84456	9.73792	10.2568	11.0364	8.23598	RFL1 (RPS5-like 1)
AT1G12211	2.02756	0	0	0.611852	0.552739	0	1.4562	0	0.926937	0	0	0	0	1.2374	0	0	3.71307	2.28155	0	2.75874	2.3087	1.21393	3.64531	4.77491	0	1.46329	1.28659	0	0	0	4.37551	4.51334	hypothetical protein
AT1G12220	7.00635	8.51507	8.01976	7.34756	6.06752	7.78958	6.73729	5.83678	3.75498	4.16511	3.93576	4.17673	5.08764	5.18989	5.72825	5.54394	9.64647	9.98816	9.99269	10.4814	12.2581	11.1643	11.1669	15.0551	10.9975	10.9366	11.0985	12.0182	11.6721	11.1287	11.5754	11.2294	RPS5 (RESISTANT TO P. SYRINGAE 5)
AT1G12230	43.6883	42.7207	43.2848	48.249	41.4937	40.9446	43.3425	44.5088	63.7002	62.1371	59.4499	53.9097	61.931	62.0939	54.7796	69.5571	50.5177	55.4244	56.3736	56.8842	33.0439	41.2798	41.7992	32.253	45.0302	46.3255	42.9983	47.2407	42.5071	49.1851	43.9347	49.1185	Aldolase superfamily protein
AT1G12240	57.7486	61.9635	60.9196	80.4757	73.0654	60.2787	62.4674	63.9367	62.5771	51.3992	59.3061	59.1279	55.6589	50.63	53.8815	44.6967	56.1197	70.1151	66.5863	73.8902	43.2619	48.986	48.2209	43.4298	90.9862	76.0454	81.6678	87.7894	64.8585	69.4677	50.366	74.2708	ATBETAFRUCT4; AtFRUCT4; AtVI2; FRUCT4 (fructosidase 4); VAC-INV (VACUOLAR INVERTASE); VI2 (vacuolar invertase 2)
AT1G12244	8.08006	6.40266	8.01353	8.69017	9.3352	9.85568	11.8805	7.95217	19.5297	15.2267	17.909	13.9302	10.3317	11.6436	8.63128	11.7711	12.0177	12.0559	12.89	14.7032	7.17033	10.0025	11.1151	5.12943	16.9342	15.2342	18.4254	16.3426	8.56069	7.98848	7.53989	9.98104	Polynucleotidyl transferase ribonuclease H-like superfamily protein
AT1G12250	56.0552	60.6576	50.4277	56.8235	47.9112	60.2044	57.9725	58.4304	83.8394	78.7383	79.6373	72.9968	78.7961	76.3505	76.9399	62.7159	59.9495	62.1494	59.3649	64.3935	37.7592	42.3378	47.8435	32.7123	87.0603	78.6085	81.9962	85.6598	61.2349	62.8123	55.3349	66.0559	TL20.3
AT1G12260	0.88173	0.230371	0.44525	0.414429	0.307042	0.143011	0.497133	0.268528	1.40052	0.369556	1.26473	0.403834	0.775269	0.609871	0.644435	0.492499	0.293279	0.530804	0.203954	0.218007	0.095672	0.191587	0.250968	0.166552	0.515515	1.00087	0.421995	0.836895	0.569004	0.330997	0.310948	0.3188	ANAC007 (NAC 007); EMB2749 (EMBRYO DEFECTIVE 2749); NAC007 (NAC 007); VND4 (VASCULAR RELATED NAC-DOMAIN PROTEIN 4)
AT1G12270	27.7452	23.9453	27.2354	24.4529	27.3796	23.9569	26.8512	24.2664	37.4594	32.5392	30.4497	29.0881	28.898	27.1939	26.272	24.4198	34.0331	30.7864	30.1008	34.9448	33.6119	32.1924	31.9169	36.9486	35.7907	35.1577	33.0673	37.5457	28.9378	25.4763	28.6691	26.9173	Hop1 (Hop1)
AT1G12280	6.14624	10.2319	7.52198	8.11233	15.4459	15.5176	17.2188	18.5564	4.45152	5.90098	5.13248	5.23875	6.37311	5.41693	6.44842	5.65084	9.64016	9.5902	9.63433	10.2389	6.9313	6.95915	6.96831	8.27642	10.0071	9.10259	8.90472	9.51678	9.30914	8.72992	9.96628	9.65289	SUMM2 (suppressor of mkk1 mkk2 2)
AT1G12290	2.70134	2.34145	2.88129	2.24202	0.859899	1.43744	0.836872	1.30254	1.45092	1.13201	1.99231	1.80715	1.48935	1.30801	1.35338	1.55864	3.2015	3.08579	2.63118	2.3068	3.48132	3.35461	4.18901	6.9153	1.91176	1.83968	2.04748	1.98701	2.90584	3.12166	3.46963	3.47766	Disease resistance protein (CC-NBS-LRR class) family
AT1G12294	0	0	0.208113	0	0	0	0	0	0	0.674978	0	0	0	0	0	0	0	0	0	0	0	0	0	0	0	0	0	0	0	0	0	0	MIR472A (microRNA472A)
AT1G12300	0.598802	1.46113	1.20881	1.05818	1.45214	1.0821	1.54266	1.32876	0.769014	0.899139	0.88032	0.64418	0.976192	1.13714	1.03527	1.36764	1.13099	1.22254	1.06009	1.28383	0.811244	1.30565	1.06457	1.03981	0.761572	1.21796	1.23036	1.19414	1.1034	0.983425	0.997049	0.982071	RFL2 (Restorer-of-fertility-like 2)
AT1G12310	36.8906	33.4556	38.6595	38.2004	49.168	43.6842	42.5046	35.8075	69.7412	70.2144	78.4202	75.719	59.2594	65.9943	49.3974	57.1813	33.6612	34.1896	35.086	37.6826	36.2675	39.2518	42.9967	31.2474	47.2527	51.3115	54.7124	45.9636	44.7461	38.7456	38.4698	41.6926	Calcium-binding EF-hand family protein
AT1G12320	19.9399	16.8281	18.2678	19.6538	25.2757	32.9001	24.3881	22.3746	12.4827	13.0186	11.8618	14.8715	17.1845	18.9503	20.4463	16.6538	10.2105	14.7887	7.58172	7.74638	20.2404	20.1128	20.3269	37.2971	10.4889	9.61814	11.4111	8.2891	19.465	15.735	17.8998	16.5213	ankyrin repeat/KH domain protein (DUF1442)
AT1G12330	11.0956	13.2691	13.7289	13.6161	13.3944	12.563	11.9201	12.3063	19.7069	17.8084	15.3633	14.4896	13.646	13.907	12.9331	16.6893	6.22696	7.06399	7.60724	7.44325	5.54955	5.65035	8.31268	3.39533	9.60703	9.34272	8.90301	8.46438	5.37396	5.11477	5.10505	5.82471	cyclin-dependent kinase-like protein
AT1G12340	1.76616	1.80339	2.19073	1.42328	1.65267	1.4874	2.23101	0.901286	1.81272	0.91087	0.793548	1.12203	2.36653	2.36904	1.37267	1.1145	9.51732	7.31028	10.383	9.86412	11.6072	10.1889	10.3775	9.86502	6.12485	5.50888	6.34187	8.33069	8.76539	10.7751	9.15929	10.5296	Cornichon family protein
AT1G12350	14.4219	14.0413	17.2458	15.6147	12.7487	14.0981	17.8705	15.9718	20.0837	22.9516	27.1424	23.4572	28.5188	25.0541	27.8455	26.8031	23.5193	24.6281	25.3143	22.9048	20.8412	20.6844	20.147	22.0673	23.5176	22.786	21.8643	21.1889	20.8312	20.9421	22.5376	21.4088	ATCOAB (4-phospho-panto-thenoylcysteine synthetase); COAB (4-phospho-panto-thenoylcysteine synthetase)
AT1G12360	30.0013	25.6658	25.4658	26.2724	24.5586	23.9329	23.1146	22.1131	18.5833	18.1043	20.459	20.645	22.5196	21.7886	23.774	23.8437	31.6637	31.3454	30.2436	28.6071	36.5482	32.9008	32.087	52.0967	32.4397	26.958	28.918	29.5293	38.5781	39.044	40.8394	34.304	KEU (keule); SEC11
AT1G12370	1.04309	0.994417	1.06691	1.45778	0.784036	1.47272	1.77458	2.53225	1.01578	1.46573	1.99611	1.36051	1.99943	1.87841	1.29352	1.18838	1.37543	2.08282	1.38561	1.41362	1.03247	0.865215	1.39429	0.46214	2.21016	2.14568	2.05404	2.20231	1.16866	0.592828	1.22631	1.09261	PHR1 (photolyase 1); UVR2 (UV RESISTANCE 2)
AT1G12380	1.19384	1.08402	1.95966	1.13502	2.26943	2.15093	1.62924	0.841967	4.45331	3.80086	4.69312	5.71694	5.86016	5.57504	5.99952	5.61339	1.52113	2.03559	1.27292	1.79179	2.13954	2.43187	2.60437	1.27737	4.25404	4.7523	4.78631	4.53651	2.77777	2.82605	3.14079	2.75041	hypothetical protein
AT1G12390	13.5694	14.6075	13.1593	11.3808	13.2185	15.3002	11.3674	14.0248	11.5258	15.4846	16.9253	16.0795	15.1591	16.4639	16.8054	13.9108	20.8255	23.05	18.7371	17.0585	19.6116	21.934	20.5181	22.2238	22.4628	18.8881	21.6376	20.4866	20.6411	23.6447	24.7175	23.2558	Cornichon family protein
AT1G12400	15.5247	13.4328	9.45718	10.8241	11.4376	20.97	15.8581	17.3744	13.1323	24.2283	18.5726	18.4802	22.9935	26.5746	20.1245	29.4159	8.65538	10.0792	11.3799	13.0448	11.6893	10.6194	11.6744	11.9415	12.9239	12.4515	10.734	12.5285	13.4939	12.5409	16.441	12.3692	Nucleotide excision repair TFIIH subunit TTDA
AT1G12410	124.412	121.855	126.543	133.095	119.816	125.382	118.475	108.685	169.252	164.41	157.56	161.581	142.47	127.075	117.189	133.111	186.881	194.477	188.859	193.832	144.217	142.78	162.912	136.701	180.25	192.91	205.339	189.042	118.698	124.81	113.774	132.162	CLP2 (CLP protease proteolytic subunit 2); CLPR2; EMB3146 (EMBRYO DEFECTIVE 3146); NCLPP2 (NUCLEAR-ENCODED CLP PROTEASE P2)
AT1G12411	0	0	0	0	0	0	0	0	0	0	0	0	0	0	0	0	0	0	0	0	0	0	0	0	0	0	0	0	0	0	0	0	hypothetical protein
AT1G12420	8.68787	2.2106	3.96118	4.13945	3.57736	3.44403	2.61281	2.54876	6.44324	5.24139	5.54176	6.11423	4.69366	4.75233	4.90684	3.91653	5.96216	6.44026	6.31779	5.15977	16.3666	16.4044	14.1991	24.4886	8.95499	9.19439	9.61286	8.79942	11.0496	8.67042	13.5998	8.9515	ACR8 (ACT domain repeat 8)
AT1G12423	0	0	0	0	0	0	0	0	0	0	0	0	0	0	0	0	0	0	0	0	0	0	0	0	0	0	0	0	0	0	0	0	unknown protein
AT1G12430	10.0943	10.8176	9.92691	8.60408	9.79085	9.54861	8.95075	7.7731	11.8585	12.2544	10.1843	10.3122	11.4866	11.1368	10.7583	12.1373	10.0307	11.0203	10.5193	11.6238	10.693	11.6244	11.3449	9.11302	13.8359	14.7443	16.3009	16.6384	11.76	12.1541	12.4596	13.24	ARK3 (armadillo repeat kinesin 3); AtKINUa (Arabidopsis thaliana KINESIN Ungrouped clade, gene A); PAK (phosphatidic acid kinase)
AT1G12440	92.6583	97.9624	89.3196	111.007	74.3719	80.1392	85.0585	86.8051	54.0157	45.3182	52.822	42.7674	42.5501	40.1524	31.3107	39.6329	76.1041	78.3818	78.1385	78.5054	70.9276	65.028	69.2624	77.8392	45.8064	54.1774	49.1989	52.4031	52.7412	58.1528	52.7621	54.9756	A20/AN1-like zinc finger family protein
AT1G12450	3.03061	4.24374	3.80268	4.51462	4.78532	6.03399	5.37871	5.14953	4.39478	4.97461	5.26229	4.65693	4.55552	3.46345	4.14848	3.84211	5.75965	5.51767	4.75301	5.77144	5.15861	5.96059	6.8626	4.35313	6.70029	6.16464	6.91951	7.47653	7.95745	7.90674	5.75908	6.27777	SNARE associated Golgi protein family
AT1G12451	0	0	0	0	0	0	0	0	0	0	0	0	0	0	0	0	0	0	0	0	0	0	0	0	0	0	0	0	0	0	0	0	unknown protein
AT1G12460	3.99567	2.20877	3.00157	3.75081	3.40059	4.43574	4.63064	4.54602	4.97548	4.86584	5.26157	5.14167	3.916	3.67786	3.69738	5.19564	2.76729	3.50121	3.51731	2.83873	2.87339	4.58379	4.40336	1.90899	4.78721	4.40542	4.50388	5.19618	4.58064	4.13709	3.56028	3.56798	Leucine-rich repeat protein kinase family protein
AT1G12470	13.202	12.8737	11.8658	12.4809	10.3166	11.665	11.255	11.3747	11.0232	12.4083	10.6809	10.8164	10.897	11.61	11.4254	11.0732	13.4507	13.7016	13.2638	14.2817	14.2657	14.9982	14.4744	13.1691	15.6341	14.9825	15.6222	14.6884	18.107	18.0927	16.1497	15.5849	VPS18 (vacuolar protein sorting 18)
AT1G12480	6.17466	12.0463	8.242	9.29033	4.84351	6.12434	5.13072	5.04289	7.31888	7.2285	6.83135	7.85554	3.58268	4.03937	4.56896	3.69167	4.21102	3.90855	3.56164	3.97374	2.01284	3.17322	3.75931	3.39096	3.28162	3.21152	3.68122	3.93883	3.19319	2.73397	2.89517	3.4064	CDI3 (CARBON DIOXIDE INSENSITIVE 3); OZS1 (OZONE-SENSITIVE 1); RCD3 (RADICAL-INDUCED CELL DEATH 3); SLAC1 (SLOW ANION CHANNEL-ASSOCIATED 1)
AT1G12490	0.374219	0.0937834	0	0.065312	0.0628815	0.150677	0.130761	0	0	0	0.0443875	0	0	0	0	0	0.184663	0	0.184594	0.23443	0	0	0.202328	0.055728	0.0583	0	0.0579807	0	0.0565979	0.101712	0	0.110491	F-box associated ubiquitination effector family protein
AT1G12500	22.9669	24.3479	30.5446	30.3731	33.059	22.6959	26.9128	20.5433	55.122	48.278	52.5451	42.3347	42.3029	33.1633	27.106	38.9976	8.84804	8.30276	8.77287	10.9365	8.93989	11.0856	12.5952	3.61652	26.0099	27.8963	28.4309	28.8564	20.1417	20.915	14.6979	17.5845	Nucleotide-sugar transporter family protein
AT1G12510	0.224039	0	0	0	0	0	0	0	0	0.705268	0	0	0.296788	0	0	2.16234	0	0	0	0	0	0	0	0	0	0	0	0	0	0	0	0	tRNA-Val (anticodon: AAC)
AT1G12520	63.4268	53.1432	80.9367	43.2381	144.412	154.545	164.298	142.901	148.242	154.62	137.426	137.052	154.153	146.928	148.715	148.338	126.865	123.123	140.752	140.279	163.881	193.747	157.741	161.813	103.388	119.836	98.5868	107.422	246.528	255.323	235.613	248.222	ATCCS (copper chaperone for SOD1); AtHMP03 (HEAVY METAL ASSOCIATED PROTEIN 3); CCS (copper chaperone for SOD1)
AT1G12530	17.1321	28.2461	20.4072	27.5716	22.6031	19.865	22.6779	23.5744	7.27553	7.00272	7.33602	6.23703	6.68656	6.22262	9.11262	5.68157	23.2477	26.2016	25.224	24.7643	25.5547	27.8088	23.6378	27.069	7.5822	8.73281	7.10226	7.36838	9.36703	10.4684	13.0005	8.80688	MOS9 (modifier of snc1 9)
AT1G12540	0	0	0	0	0	0	0	0	0	0	0	0	0	0	0	0	0	0	0	0	0	0	0	0	0	0	0	0	0	0	0	0	basic helix-loop-helix (bHLH) DNA-binding superfamily protein
AT1G12550	6.59314	5.16559	5.88411	6.36595	7.64203	8.17041	5.2893	6.41284	12.8797	14.69	16.8285	13.6784	12.8045	17.0301	14.7445	15.9267	5.07348	4.48813	5.11235	4.41321	4.54143	2.87843	4.18757	2.9235	7.11076	6.37973	6.4941	6.51533	7.44704	7.72101	7.48248	8.42539	HPPR3 (Hydroxyphenylpyruvate reductase 3); HPR3 (hydroxypyruvate reductase 3)
AT1G12560	0	0	0	0	0	0	0	0	0	0	0	0	0	0	0	0	0	0	0	0	0	0	0	0	0	0	0	0	0	0	0	0	ATEXP7; ATEXPA7 (expansin A7); ATHEXP ALPHA 1.26; EXP7; EXPA7 (expansin A7)
AT1G12570	0.524368	1.06319	2.21502	0.389629	6.40231	7.63429	7.35875	1.43508	6.85322	7.62535	8.01453	11.5495	20.7348	18.007	17.9918	20.2864	0.533637	0.403735	0.438587	0.311334	0.664458	1.37145	2.41232	0.0791395	4.14049	3.44541	4.9883	3.12171	1.98531	1.40488	1.67673	1.45899	Glucose-methanol-choline (GMC) oxidoreductase family protein
AT1G12580	26.0544	25.286	25.2842	27.971	26.265	20.5827	21.3527	21.6986	16.439	15.41	15.5995	17.4126	17.9074	14.917	18.2732	16.8243	18.7577	20.3918	18.5522	20.9666	17.6812	19.1976	20.1027	22.9666	20.4629	19.5989	21.6477	19.6508	19.8373	19.0404	15.2419	18.3723	PEPKR1 (phosphoenolpyruvate carboxylase-related kinase 1)
AT1G12590	2.10037	0	0	0.881171	4.08552	0.326631	1.97473	0.331665	3.11373	0.751331	0.358861	0	1.47284	0.836777	1.4566	0.455124	0	0	0	0	0.669322	0	0.0748904	0.429775	0	0.364653	0.170966	0.0823923	0	0.29953	0.35971	0	tRNA-Gly (anticodon: TCC)
AT1G12600	0.204341	0	0.127059	0.13526	0.176766	0.10452	0	0.343836	0.710931	0.604039	0.527355	0.39065	0.284903	0.44177	0.255824	0.28819	0.044302	0.296346	0.394896	0.0888365	0.192531	0.0772695	0.52941	0.0398097	0.247489	0.510014	0.369641	0.22778	0.467374	0.105442	0.313849	0.152906	UDP-N-acetylglucosamine (UAA) transporter family
AT1G12610	0	0.0711457	0.0499292	0.0536432	0.201978	0	0	0	0	0.172949	0	0.0808398	0	0	0	0	0.578901	0.549057	0.381911	0.840199	0	0.470307	0	0	0.54207	0.680257	1.26323	0.280628	0.117521	0	0	0.11374	ATDDF1 (Dwarf and delayed flowering 1); DDF1 (DWARF AND DELAYED FLOWERING 1)
AT1G12615	0	0	0	0	0	0	0	0	0	0	0	0	0.101724	0	0.231316	0.130046	0	0	0	0	0	0	0	0	0	0	0	0	0	0	0	0	pentatricopeptide (PPR) repeat protein
AT1G12620	2.12863	3.0691	3.0568	3.15075	19.9301	27.7848	26.914	35.4758	3.2859	2.99985	3.02989	2.64203	18.4595	20	23.7897	18.1291	3.39077	3.51904	2.53905	2.67706	2.97951	3.72006	3.16804	2.85013	2.85137	2.65242	2.76	2.40613	3.0978	3.33741	3.02061	2.94376	Pentatricopeptide repeat (PPR) superfamily protein
AT1G12630	0.0471792	0.313473	0	0.239772	0	0.189137	0.325527	0.0587481	0.699522	0.604084	0.586942	0.36478	2.85186	2.28542	1.76735	1.85308	0.790806	0.27653	0.71915	0.295241	0.193504	0	0.129552	0.0694108	0.613317	0.85651	0.549366	0.76524	1.23886	1.35649	1.59867	1.30144	Integrase-type DNA-binding superfamily protein
AT1G12640	16.3694	16.7701	16.254	14.6079	13.5793	13.3566	13.5106	12.4111	10.9246	11.2219	10.4685	11.5955	10.6989	10.123	9.12031	8.91939	14.7889	14.6983	14.5305	17.5183	16.3485	16.2439	12.2606	19.6096	13.5985	11.2908	12.3609	11.7546	16.9007	18.4703	18.3222	16.7605	AtLPLAT1; LPCAT1 (lysophosphatidylcholine acyltransferase 1); LPLAT1 (lysophospholipid acyltransferase 1)
AT1G12650	17.7347	13.0928	13.6499	12.5197	13.4216	14.1512	14.559	14.1658	20.1296	22.5293	19.9102	22.3393	19.2306	17.0792	17.8073	19.0834	27.235	22.827	27.4436	25.8826	33.1436	28.5686	29.6483	30.5318	36.4341	29.5181	36.4348	32.945	25.6121	27.1578	32.3024	25.0018	rRNA biogenesis RRP36-like protein
AT1G12660	0	0	0	0	0	0	0	0	0	0	0	0	0	0	0	0	0	0	0	0	0	0	0	0	0	0	0	0	0	0	0	0	thionin-like protein
AT1G12663	0	0	0	0	0	0	0	0	0	0	0	0	0	0	0	0	0	0	0	0	0	0	0	0	0	0	0	0	0	0	0	0	thionin-like protein
AT1G12665	0	0	0.305523	0	0	0	0	0.126018	0	0	0	0	0	0.114894	0	0	0	0	0	0	0	0	0	0	0	0	0	0	0	0	0.114795	0	thionin-like protein
AT1G12667	0	0	0	0	0	0	0	0	0	0	0	0	0	0	0	0	0	0	0	0	0	0	0	0	0	0	0	0	0	0	0	0	Encodes a Plant thionin family protein
AT1G12669	0	0	0	0	0	0	0	0	0	0	0	0	0	0	0	0	0	0	0	0	0	0	0	0	0	0	0	0	0	0	0	0	Encodes a Plant thionin family protein [pseudogene]
AT1G12670	0	0	0	0	0	0	0	0	0	0	0.744256	0	0	0	0	0	0	0.705471	0	0	0	0	1.42428	4.85318	0.716809	0.837848	0	0	0	0.630126	0.674259	0	Encodes a Plant thionin family protein [pseudogene]
AT1G12672	0	0.396844	0.520103	0	1.18686	1.33746	0.278848	0.452556	0.293371	2.1845	1.32999	3.7121	2.32015	3.24097	4.31334	2.64542	0	0	0	0	0	0	0	0	0	0	0	0	0	0	0	0	thionin-like protein
AT1G12680	11.9139	18.4652	15.7131	16.1926	14.6475	14.2544	13.9568	16.7725	10.1036	10.9912	11.6317	12.0533	13.7488	12.5014	15.4384	12.8668	10.8979	10.0775	8.71447	10.193	9.64241	9.20548	9.30021	10.9575	10.7599	9.4592	10.2539	10.1222	8.92104	10.8738	9.73194	10.3376	PEPKR2 (phosphoenolpyruvate carboxylase-related kinase 2)
AT1G12700	2.35727	1.76571	2.47222	2.25576	2.75619	2.75369	3.34351	3.66326	1.81957	0.806756	1.78067	1.36496	1.57483	1.60903	1.82721	1.28087	3.63477	3.71869	2.99511	3.29927	2.05307	2.02698	2.63908	2.17286	1.46173	2.06041	2.00435	1.54376	1.93186	1.88163	1.82074	2.13383	RPF1 (RNA processing factor 1)
AT1G12710	18.7707	29.7591	26.0094	24.6905	20.9144	28.0857	28.0389	29.9616	26.3754	28.6174	32.9239	33.8671	22.4494	23.679	25.1178	19.5592	31.1193	33.6549	31.4378	32.2126	20.2891	22.5328	26.6316	19.9332	35.514	34.1314	36.0548	32.4173	23.277	27.472	29.4828	32.6532	AtPP2-A12 (phloem protein 2-A12); PP2-A12 (phloem protein 2-A12)
AT1G12720	0	0	0	0	0	0	0	0	0	0	0	0	0	0	0	0	0	0	0	0	0	0	0	0	0.0629094	0	0.0959965	0	0	0	0	0	Mutator-like transposase family
AT1G12725	0	0	0	0	0	0.0927961	0	0	0	0	0	0	0	0	0	0	0	0	0	0	0	0	0	0	0	0	0	0	0	0	0	0	similar to unknown protein [Arabidopsis thaliana] (TAIR:AT5G28570.1)
AT1G12730	7.98476	16.7013	12.5656	15.3953	12.2475	14.1515	16.6468	14.8769	3.75325	3.98066	4.23755	4.12735	3.78871	3.35067	4.15263	3.73814	14.451	13.5008	11.2734	13.6958	9.68034	10.0856	10.082	9.68202	4.65585	4.83823	4.30746	4.1165	5.07367	5.25351	4.41399	5.13202	GPI transamidase subunit PIG-U
AT1G12740	0	0	0	0	0	0	0	0	0	0	0.0943218	0.0643966	0	0.020658	0.0974513	0	0	0	0	0	0	0	0	0	0.0328293	0.111834	0.0665697	0.122602	0.125691	0	0	0	CYP87A2 ("cytochrome P450, family 87, subfamily A, polypeptide 2")
AT1G12750	13.1994	19.0024	18.4713	18.8087	14.6382	15.3348	14.7144	12.1603	10.5666	13.1693	13.0731	12.4307	6.05344	5.6756	6.21618	6.65982	15.6977	14.6323	14.1011	15.4201	10.061	12.7626	13.5426	11.2362	6.53064	6.36597	6.81258	6.76033	6.70366	6.04979	4.71215	6.5493	ATRBL6 (RHOMBOID-like protein 6); RBL6 (RHOMBOID-like protein 6)
AT1G12760	35.0133	38.6366	34.179	36.5293	32.995	28.7677	27.5417	28.3924	26.038	28.6964	32.9325	30.0447	28.1659	27.515	29.7858	25.9795	23.426	24.2903	26.0544	21.0773	27.6261	29.4864	27.4953	41.7289	26.9888	28.3193	28.4176	29.1871	32.3598	33.2746	34.5383	33.2777	Zinc finger C3HC4 type (RING finger) family protein
AT1G12770	18.1474	19.6733	15.9904	20.8689	17.4408	15.4961	16.4199	15.9228	35.3768	29.872	29.5136	25.2126	26.0654	21.6555	21.3889	23.383	19.4828	25.1225	23.2466	22.221	22.9756	23.7365	25.9763	15.214	36.2321	44.9779	41.5676	40.1918	24.0651	22.8972	25.5917	28.5542	EMB1586 (embryo defective 1586); ISE1 (INCREASED SIZE EXCLUSION LIMIT 1)
AT1G12775	1.61216	2.26916	1.58131	1.28149	2.79419	3.03573	2.645	2.06566	2.57792	1.15537	1.5279	1.54237	3.67657	3.56348	3.43878	4.16325	1.60537	1.37903	1.83055	2.04672	2.16343	2.26767	2.09576	2.06915	1.6875	1.48254	1.64882	1.35454	2.90615	2.98391	3.01124	2.37911	Pentatricopeptide repeat (PPR) superfamily protein
AT1G12780	37.3133	46.3597	44.1801	43.1776	39.9117	35.62	34.3532	42.3328	25.406	19.7727	21.6998	22.6552	28.1656	24.1793	25.4883	23.7368	111.965	96.7218	93.2827	94.0195	66.9844	55.6475	51.4315	93.4767	56.1101	57.7112	51.4598	52.6948	50.2027	60.7239	61.3485	67.8982	ATUGE1 (A. THALIANA UDP-GLC 4-EPIMERASE 1); UGE1 (UDP-D-glucose/UDP-D-galactose 4-epimerase 1)
AT1G12790	3.04657	2.847	3.33421	3.97696	2.59976	1.85808	2.67664	3.49761	0.286479	0.305353	0.660866	0.373582	0.725087	0.59156	0.405508	0.400969	7.11851	6.9722	7.10851	9.02449	4.46153	4.25393	4.32338	4.07346	1.00274	1.13521	0.788343	1.05407	0.672955	0.379384	0.807341	0.779322	DNA ligase-like protein
AT1G12800	72.5995	61.7514	80.7869	77.9751	58.6696	52.4201	54.9514	56.9201	97.5437	87.0763	86.0695	77.3046	66.6202	61.0199	54.8244	63.1214	127.923	153.643	150.513	151.11	101.777	115.708	148.688	62.1265	173.47	197.116	185.981	177.579	97.3883	91.099	94.3221	113.077	SDP (S1 domain-containing RBP)
AT1G12805	0	0	0	0	0	0	0	0	0	0	0	0	0	0	0	0	0	0	0	0	0	0	0	0	0	0	0	0	0	0	0	0	nucleotide binding protein
AT1G12810	72.4708	97.9036	82.5257	91.3262	87.8168	112.318	107.051	142.98	70.0211	80.037	78.4296	85.177	82.3044	98.7859	94.5529	85.7949	29.9583	31.0715	34.1119	30.2657	36.924	32.9836	27.1125	39.6143	17.0394	19.7208	15.3229	15.077	32.6698	29.5361	31.8186	31.2731	proline-rich family protein
AT1G12820	29.8334	33.5541	34.0411	33.0378	27.164	27.0104	31.6287	26.5145	18.5432	18.0719	16.8499	15.5153	16.5278	15.8586	18.1529	16.8655	26.5776	28.9797	25.9577	29.5298	20.9381	22.659	22.3912	22.9902	26.1001	24.5633	27.5472	25.781	23.4671	23.2107	22.5334	24.7701	AFB3 (auxin signaling F-box 3)
AT1G12830	15.1954	10.1572	13.7175	13.1959	15.1416	14.3102	12.3829	13.6473	12.9046	15.7169	16.2728	14.1431	13.7133	13.7594	16.9158	12.3989	18.0504	17.9354	25.7371	22.6486	25.4668	23.8325	20.9123	27.5378	19.2735	21.029	21.6016	24.0102	18.475	16.5149	18.9706	17.3114	nucleolin
AT1G12840	76.5521	60.778	67.4992	64.6779	59.4174	67.5074	66.4719	65.4745	84.8381	99.0734	107.395	105.939	94.5875	91.6822	83.4683	82.642	105.05	102.404	104.729	103.266	120.585	125.151	111.869	109.343	110.35	104.388	103.527	107.939	121.623	123.356	119.026	116.106	ATVHA-C (ARABIDOPSIS THALIANA VACUOLAR ATP SYNTHASE SUBUNIT C); DET3 (DE-ETIOLATED 3)
AT1G12845	39.2997	32.138	59.6648	63.3183	58.0295	49.4413	64.9593	39.5981	164.327	182.269	199.804	176.392	88.5765	104.925	87.5638	87.2361	47.3326	56.8267	52.3945	52.3927	35.8316	56.3142	56.6692	16.9936	95.7231	82.9838	104.696	90.3673	50.4669	43.0603	33.3667	54.0171	transmembrane protein
AT1G12850	35.0684	31.8127	33.629	30.9327	30.6719	30.5287	28.8959	29.1809	43.398	42.9815	42.1811	40.3993	37.7187	38.6435	33.1728	38.7262	14.0579	16.3236	13.6863	14.431	15.5834	17.2536	16.025	14.5649	20.9746	23.462	22.6343	20.0113	21.9013	19.6251	18.6705	20.1009	Phosphoglycerate mutase family protein
AT1G12855	0	0.390711	0.283871	0.126735	0	0	0.0879288	0.298927	0	0	0.0823448	0.121827	0	0.0895453	0.0813163	0.102261	0.0834892	0.0399363	0.0828493	0.083831	0.036664	0	0.107867	0	0.309502	0.0874521	0.231332	0.320439	0.0366843	0	0.07396	0.0358685	F-box family protein
AT1G12860	25.0973	17.851	23.0599	25.0384	25.0384	25.1263	29.1329	23.8962	28.4411	31.4656	33.2024	24.2219	20.8781	20.336	14.7745	18.9522	17.1631	25.1447	17.8543	22.1446	11.4639	13.4198	17.9787	9.36876	29.8084	33.7606	32.8418	32.6662	14.1159	12.5191	10.4355	13.9807	ICE2 (INDUCER OF CBF EXPRESSION 2); SCRM2 (SCREAM 2)
AT1G12870	0	0	0	0	0	0	0	0	0	0	0	0	0	0	0	0	0	0	0.161845	0	0	0	0	0	0	0	0	0	0	0	0	0	F-box and associated interaction domains-containing protein
AT1G12880	11.194	11.131	10.2647	12.2557	12.974	13.8025	14.0662	11.6237	3.90515	2.81729	4.43081	3.30999	7.16333	6.56955	7.18574	4.967	25.3223	29.071	21.2378	19.3168	20.2522	20.7108	16.0185	25.9447	7.15291	7.71889	7.98957	6.61603	10.1247	12.4645	15.0577	12.75	atnudt12 (nudix hydrolase homolog 12); NUDT12 (nudix hydrolase homolog 12)
AT1G12890	0	0	0.213823	0.222601	0	0.25964	0.592362	0	0	0.483984	0	0.253086	0.19895	0.332079	0.0714735	0.0881938	0.582223	0.334557	0.1155	0	0.606181	0.203169	0.697436	0.22368	0	0.118493	0.104485	0	0.40402	0.274048	0.503978	0.198421	Integrase-type DNA-binding superfamily protein
AT1G12900	1219.97	755.128	800.67	907.395	584.179	717.648	802.392	827.362	2099.65	2240	1797.81	1660.04	1198.02	1311.1	812.912	948.595	910.279	1141.67	1181.98	1131.32	627.005	716.561	867.787	311.339	985.611	1009.65	954.852	956.903	577.859	560.412	453.136	673.444	GAPA-2 (glyceraldehyde 3-phosphate dehydrogenase A subunit 2)
AT1G12910	23.5241	23.1155	22.9018	21.8279	17.2967	21.2373	22.1412	25.8765	18.0311	22.368	25.5358	25.63	23.6461	22.4323	24.727	25.2082	17.9549	17.734	18.9983	19.0044	16.5941	16.0032	15.6464	19.1916	22.1082	20.5343	22.3624	19.9558	17.0594	22.2212	18.9709	20.883	ATAN11 (ANTHOCYANIN11); LWD1 (LIGHT-REGULATED WD 1)
AT1G12920	36.3287	27.8151	30.5821	36.1479	125.026	144.975	124.374	185.196	42.0672	42.9151	46.9197	40.542	127.058	124.007	141.625	112.39	54.9098	54.7224	62.9288	60.4609	78.0041	74.3619	66.8638	70.5626	71.3961	74.8742	78.488	70.1566	74.8384	72.0593	75.4194	74.1851	ERF1-2 (eukaryotic release factor 1-2)
AT1G12930	9.48072	12.5767	10.9929	9.9011	8.41892	8.02589	8.86374	8.81031	7.55883	8.22188	8.95892	8.35515	9.65427	8.70467	9.44744	9.18704	9.79834	10.1501	8.33179	10.127	8.32555	8.28339	8.04354	8.70394	8.57881	8.34653	9.67308	8.28878	10.1729	9.03856	9.07087	9.3755	TNPO3
AT1G12935	0	0	0	0	0	0	0	0	0	0	0	0	0	0	0	0	0	0	0	0	0	0	0	0	0	0	0	0	0	0	0	0	pseudogene
AT1G12938	0	0	0	0	0	0	0	0	0	0	0	0	0	0	0	0	0	0	0	0	0	0	0	0	0	0	0	0	0	0	0	0	unknown protein
AT1G12940	3.63729	1.31768	0.51523	0.482636	0.162591	0.297852	0.213429	0.208426	1.29363	1.19812	0.876366	2.09312	0.282075	0.194758	0.196585	0.4713	0.209539	0.0284988	0.117468	0.178203	0.516019	0.722644	1.1677	3.23142	0.495175	0.308722	0.655224	0.278721	0.334597	0.139159	0.568663	0.32819	ATNRT2.5 (nitrate transporter2.5); NRT2.5 (nitrate transporter2.5)
AT1G12950	0.175818	0.0440142	0.179555	0.097439	0	0	0.032902	0.0963732	0	0.103502	0.203865	0.288651	0.0378692	0.0680512	0.104155	0.103669	0.181187	0.0287055	0.178777	0.120536	0.0533305	0.107052	0.026224	0	0.251375	0.0315509	0	0.155643	0.0268461	0.0242433	0.0545045	0.026359	AtDTX31; RHS2 (ROOT HAIR SPECIFIC 2)
AT1G12960	0	0	0	0	0	0	0	0	0	0	0	0	0	0	0	0	0	0	0	0	0	0	0	0	0	0	0	0	0	0	0	0	Ribosomal protein L18e/L15 superfamily protein
AT1G12970	8.95335	11.1411	9.21487	9.46229	7.66658	7.09668	10.0402	8.4147	6.31899	6.16457	5.13175	5.64936	6.58094	5.70123	6.27418	6.88379	5.9484	7.38625	5.71642	6.01765	7.01119	5.80777	5.24939	9.0945	4.94721	4.69485	5.22496	4.41601	6.13438	5.34418	6.8948	5.27065	PIRL3 (plant intracellular ras group-related LRR 3)
AT1G12980	0	0	0	0	0	0	0	0	0	0	0	0	0	0	0	0	0	0	0	0	0	0	0.0450687	0	0	0	0	0	0	0	0	0	DRN (DORNROSCHEN); ESR1 (ENHANCER OF SHOOT REGENERATION 1)
AT1G12990	19.6824	12.4723	12.4826	13.6807	15.7455	13.7366	15.9342	13.8645	12.2207	14.9596	16.0596	15.6493	21.1355	22.2576	20.4659	22.1184	9.69936	11.4242	11.7598	10.5245	21.8629	19.0942	21.3757	27.6871	17.5995	19.8041	18.6107	18.328	21.3832	17.991	16.7068	14.8265	beta-14-N-acetylglucosaminyltransferase family protein
AT1G13000	18.7638	23.7262	16.4606	21.4411	19.6946	19.4742	19.0523	22.2466	13.9152	12.1006	12.6444	13.0136	15.8396	16.6785	16.1966	14.9629	17.4739	17.0215	18.2699	17.0235	21.0309	17.9478	21.4364	27.1759	17.4533	17.7028	18.336	15.937	19.7446	19.8429	20.6052	17.2948	transmembrane protein putative (DUF707)
AT1G13010	0	0	0	0	0	0	0	0	0	0	0	0	0	0	0	0	0	0	0	0	0	0	0	0	0	0	0	0	0	0	0	0	tRNA-Arg (anticodon: ACG)
AT1G13020	26.47	21.4997	19.9818	23.1766	36.7223	30.3837	25.4041	33.7168	20.0931	23.9085	21.397	24.1788	22.6462	23.6384	26.5202	19.0958	13.4405	15.6862	15.4098	16.6131	20.5558	18.1933	17.5707	20.442	17.4132	20.1219	20.6045	19.6908	17.7247	15.9486	16.773	15.6686	EIF4B2 (eukaryotic initiation factor 4B2)
AT1G13030	2.44843	1.94062	2.56877	3.06884	2.46252	2.19846	1.42643	1.94724	4.57868	3.67268	4.09271	3.50236	2.77714	3.87325	2.8024	2.51682	3.21686	3.87464	4.93317	5.18398	4.1438	5.38531	6.02575	5.48268	7.61657	8.21052	9.46763	8.8592	5.77268	4.57558	5.18802	6.15463	Atcoilin; COILIN (coilin)
AT1G13040	1.31552	0.845754	1.23131	1.18666	1.78613	1.29397	1.5129	1.67927	0.847131	0.514202	0.975117	1.18528	1.28055	0.662866	1.0799	1.24629	3.19738	2.52791	3.48881	2.96143	4.52666	3.66599	4.72956	5.04822	3.23815	4.4468	4.49071	3.13541	4.27055	3.77581	3.52585	3.51668	Pentatricopeptide repeat (PPR-like) superfamily protein
AT1G13050	3.50305	2.6508	3.596	2.17278	4.55365	4.39081	3.35186	2.99458	6.24023	5.47691	4.05952	4.48304	6.81181	6.16233	6.17528	5.62415	2.30343	2.08728	2.0528	1.83436	2.78105	3.26543	2.01648	2.40609	2.82794	3.3666	2.70782	3.00445	3.23845	2.73827	3.92172	2.07049	proline-rich receptor-like kinase
AT1G13060	94.766	82.8843	81.7947	82.5567	98.901	100.973	99.3298	93.7849	147.668	164.966	156.003	163.318	134.61	156.995	114.745	148.386	74.6969	76.2198	70.3962	76.8436	97.8521	77.7693	77.9426	96.936	81.43	90.4238	90.229	87.0079	81.3304	82.336	78.0082	78.7481	PBE1 (20S proteasome beta subunit E1)
AT1G13070	0	0	0	0	0	0	0	0	0	0	0.0237672	0	0.0212914	0	0	0	0	0	0.040804	0	0	0	0.0715381	0	0	0	0	0.0706722	0	0	0.0370214	0	CYP71B27 ("cytochrome P450, family 71, subfamily B, polypeptide 27")
AT1G13080	19.6977	19.6038	17.7852	19.8715	21.5196	14.5467	17.2417	16.0003	6.39517	6.00283	6.10523	7.07582	13.5597	10.8728	12.9606	11.826	13.4422	13.9938	13.2779	13.4423	9.09274	7.60969	8.66328	11.1408	13.9531	16.5832	11.0543	14.0972	9.55416	9.14613	9.38322	9.55699	CYP71B2 ("cytochrome P450, family 71, subfamily B, polypeptide 2")
AT1G13090	59.6317	69.6689	67.991	59.7957	62.6435	69.8897	72.8903	76.9376	47.8346	50.5386	46.5315	47.1618	58.1478	57.8099	58.5816	58.4165	51.44	51.3581	49.0018	46.4451	58.6604	61.206	57.5214	77.7645	38.6521	40.0961	37.9603	37.9994	60.896	63.9817	60.3747	61.367	CYP71B28 ("cytochrome P450, family 71, subfamily B, polypeptide 28")
AT1G13100	9.62338	9.58534	11.7867	10.687	11.8183	9.61629	10.0067	8.84404	3.85543	4.50099	4.60009	5.44233	4.82678	3.83622	3.94567	3.84616	7.54966	7.44866	6.31109	7.1872	7.26954	4.95686	6.3869	6.90981	6.55634	6.63193	6.87186	6.65513	8.52623	7.66145	6.76409	7.15609	CYP71B29 ("cytochrome P450, family 71, subfamily B, polypeptide 29")
AT1G13110	145.529	196.455	167.146	185.438	160.399	151.025	120.553	130.561	84.2962	90.4787	95.7406	96.5611	94.1044	121.422	119.331	96.9374	96.5962	100.629	90.7244	97.8658	81.6199	72.0927	77.5265	96.1914	70.1417	68.8445	73.6741	73.4128	75.0627	76.4019	65.069	78.7642	CYP71B7 ("cytochrome P450, family 71 subfamily B, polypeptide 7")
AT1G13120	5.95852	6.25904	6.5965	6.31077	5.94621	4.69567	5.14066	4.82581	5.3875	6.51168	6.59024	5.75396	4.95994	5.90909	5.94516	4.80705	9.68006	8.74367	9.91964	9.77065	11.4805	11.2006	9.83788	11.5787	10.6991	9.02729	9.89799	8.92482	10.2733	9.3565	11.2861	9.1009	AtGLE1 (A. thaliana homolog of yeast GLE1); emb1745 (embryo defective 1745); GLE1
AT1G13130	0.24511	0	0.0329589	0.102408	0	0.105952	0.106677	0	0.0947443	0.108446	0.371162	0.123352	0.058363	0	0.0429539	0.0545834	0	0	0	0	0	0	0	0	0.0615769	0.104288	0	0	0	0	0	0	Cellulase (glycosyl hydrolase family 5) protein
AT1G13140	0	0.0494425	0	0	0.0335348	0	0.035473	0	0	0	0	0	0.0190762	0.0457757	0	0	0.072753	0.103923	0.0714646	0.108307	0	0.0949097	0.0310054	0	0.0671505	0.0378354	0	0.155227	0.0948202	0.0571442	0.0320196	0.031011	CYP86C3 ("cytochrome P450, family 86, subfamily C, polypeptide 3")
[truncated: 32,789 more rows]

## Sheet: Table S2b
target_id	annotation	pval	qval	b	se_b	mean_obs	var_obs	tech_var	sigma_sq	smooth_sigma_sq	final_sigma_sq	TVCV_Col_mock_1	TVCV_Col_mock_2	TVCV_Col_mock_3	TVCV_Col_mock_4	TVCV_Col_virus_1	TVCV_Col_virus_2	TVCV_Col_virus_3	TVCV_Col_virus_4	TVCV_Bur_mock_1	TVCV_Bur_mock_2	TVCV_Bur_mock_3	TVCV_Bur_mock_4	TVCV_Bur_virus_1	TVCV_Bur_virus_2	TVCV_Bur_virus_3	TVCV_Bur_virus_4	TuMV_Col_mock_1	TuMV_Col_mock_2	TuMV_Col_mock_3	TuMV_Col_mock_4	TuMV_Col_virus_1	TuMV_Col_virus_2	TuMV_Col_virus_3	TuMV_Col_virus_4	TuMV_Bur_mock_1	TuMV_Bur_mock_2	TuMV_Bur_mock_3	TuMV_Bur_mock_4	TuMV_Bur_virus_1	TuMV_Bur_virus_2	TuMV_Bur_virus_3	TuMV_Bur_virus_4
[truncated: 278 more rows]

[truncated: 7 more sheets: Table S2c, Table S2d, Table S2e, Table S2f, Table S2g, Table S2h, Table S2i]
