# Supplementary material for: Ecotype-specific blockage of tasiARF production by two different RNA viruses in Arabidopsis
Source: PLoS One. 2022 Oct 5;17(10):e0275588. doi: 10.1371/journal.pone.0275588 (PMC9534422; doi:10.1371/journal.pone.0275588)
Supplement: S3 Table — Content of the two sets (Bur virus up- and downregulated genes in both virus series), and the full result of their GO term enrichment analysis. (XLSX) [file pone.0275588.s003.xlsx]

## Sheet: Content
Table S3a	Expression of genes upregulated only in Bur virus sample both in TVCV and TuMV series
Table S3b	Expression of genes downregulated only in Bur virus sample both in TVCV and TuMV series
Table S3c	GO term enrichment analysis of genes upregulated only in Bur virus sample both in TVCV and TuMV series
Table S3d	GO term enrichment analysis of genes downregulated only in Bur virus sample both in TVCV and TuMV series
Table S3e	GO term enrichment analysis of potentially vasiRNA-regulated genes downregulated only in Bur virus sample both in TVCV and TuMV series

## Sheet: Table S3a
target_id	TVCV_Col_mock_1	TVCV_Col_mock_2	TVCV_Col_mock_3	TVCV_Col_mock_4	TVCV_Col_virus_1	TVCV_Col_virus_2	TVCV_Col_virus_3	TVCV_Col_virus_4	TVCV_Bur_mock_1	TVCV_Bur_mock_2	TVCV_Bur_mock_3	TVCV_Bur_mock_4	TVCV_Bur_virus_1	TVCV_Bur_virus_2	TVCV_Bur_virus_3	TVCV_Bur_virus_4	TuMV_Col_mock_1	TuMV_Col_mock_2	TuMV_Col_mock_3	TuMV_Col_mock_4	TuMV_Col_virus_1	TuMV_Col_virus_2	TuMV_Col_virus_3	TuMV_Col_virus_4	TuMV_Bur_mock_1	TuMV_Bur_mock_2	TuMV_Bur_mock_3	TuMV_Bur_mock_4	TuMV_Bur_virus_1	TuMV_Bur_virus_2	TuMV_Bur_virus_3	TuMV_Bur_virus_4	annotation
AT4G23160	1.3846	1.07245	0.513185	0.579067	1.28646	0.562447	0.781459	0.759855	0.634207	0.821129	0.921543	1.49495	3.68627	4.15582	3.92651	4.55647	1.30827	0.812436	1.11191	0.845285	2.84025	2.19235	1.76123	4.79851	1.3415	1.03373	0.729844	1.09265	6.5318	6.48457	8.05986	4.88519	CRK8 (cysteine-rich RLK (RECEPTOR-like protein kinase) 8)
AT3G12500	3.64108	3.1926	3.02135	3.33994	4.84486	9.05904	5.81495	8.811	4.01541	6.40189	5.75793	13.2796	21.4424	76.7252	42.519	33.3635	4.0116	2.92913	1.54539	2.51181	5.64409	8.66624	6.32725	12.9714	4.34174	3.09479	3.14272	3.58978	35.6678	35.3061	51.6693	31.9504	ATHCHIB (basic chitinase); B-CHI; CHI-B; HCHIB (basic chitinase); PR-3 (PATHOGENESIS-RELATED 3); PR3 (PATHOGENESIS-RELATED 3)
AT5G44570	1.56632	1.65018	0.143005	0.0968437	3.28661	1.0352	0.445651	0.634817	1.04964	0.482411	0.973479	2.21111	13.1444	29.9238	25.6567	20.3516	1.38393	0.749418	0.710278	1.0164	9.0592	3.09043	4.46461	10.5687	2.02965	2.62108	3.31377	0.607849	70.7744	84.5236	72.1223	40.4061	CWM2 (CELL WALL MAINTAINER 2)
AT5G60450	11.1873	8.89715	9.70208	7.95598	17.2669	16.0709	15.9937	13.9976	12.8651	12.1644	11.8452	13.3236	27.2125	26.1115	25.7347	27.1363	13.1461	11.6035	10.7167	10.9093	17.2168	17.4926	13.6583	17.297	14.6966	14.6033	13.2011	14.4511	37.8539	37.2609	32.0995	30.6839	ARF4 (auxin response factor 4)
AT3G15720	1.74665	1.17351	1.39256	0.929695	5.52709	4.24895	3.89177	5.46157	5.20842	2.99437	4.68533	3.42111	23.5446	20.3301	28.5479	20.9492	3.8434	4.98145	6.33528	5.7809	9.21873	12.3204	8.84373	4.40472	4.14218	3.91608	4.3686	4.98936	12.3663	10.6167	12.4754	12.2969	Pectin lyase-like superfamily protein
AT1G65860	18.9661	18.5234	15.4269	21.9203	18.259	21.2805	24.9134	24.9663	28.3787	28.8078	38.4792	39.8686	57.3238	63.332	76.1241	56.7177	26.1096	21.6124	25.4149	30.5759	20.8811	19.1233	19.1986	15.2338	24.9411	19.1255	19.4164	18.9221	48.2399	51.7066	47.2535	50.6256	FMO GS-OX1 (flavin-monooxygenase glucosinolate S-oxygenase 1)
AT3G02020	81.948	106.267	95.5378	85.5752	79.4187	84.6189	108.016	120.595	67.2395	64.4948	68.8643	79.3662	154.249	165.677	246.652	171.624	96.225	78.1383	86.5835	93.3282	52.4077	51.6976	53.3839	53.4509	46.6009	32.607	34.5481	34.468	120.433	132.273	125.005	118.604	AK3 (aspartate kinase 3)
AT2G05950	0.227911	0.170539	0.234007	0.237631	0.594934	0.88049	0.519601	0.269589	0.416282	0.458375	0.320932	0.695177	1.76908	1.82132	1.94522	1.76107	0.904913	0.94379	0.621689	0.526509	0.883438	0.798206	0.423854	0.415621	1.44191	0.579576	0.54472	0.772343	2.21008	2.18346	2.24626	2.46829	similar to unknown protein [Arabidopsis thaliana] (TAIR:AT3G32050.1)
AT2G43150	433.338	485.907	330.914	330.683	334.212	367.95	271.364	347.614	357.651	342.521	268.32	430.814	530.311	1253.14	587.213	805.803	11.8431	7.66669	9.05847	9.62574	21.2777	23.7563	19.7826	26.406	20.194	17.7879	16.1413	16.8874	103.678	111.783	77.3047	82.2927	EXT21 (extensin 21)
AT1G74650	1.15449	1.03927	1.31738	1.20422	3.87696	3.65476	3.9727	3.15286	4.43265	4.13737	3.86498	5.19404	16.324	18.9539	17.7051	16.7332	0.865389	0.637711	0.809399	0.434428	0.61564	0.492917	1.01348	0.561999	1.33694	1.09843	1.01	0.824738	2.96368	3.01303	2.33328	3.32362	ATMYB31 (ARABIDOPSIS THALIANA MYB DOMAIN PROTEIN 31); ATY13; MYB31 (myb domain protein 31)
AT3G54600	46.8032	48.7835	48.5476	45.8082	55.4405	66.7952	70.1197	66.6318	81.2476	83.0089	88.9686	91.9839	127.384	134.385	156.135	135.16	37.7727	37.4092	38.8769	43.7069	33.9498	38.2822	41.9581	23.5727	43.147	40.6456	43.968	39.4648	89.8929	86.2112	79.2917	82.4938	DJ-1f; DJ1F
AT4G18250	6.28025	1.88075	1.93765	1.90966	8.52393	11.8153	8.94139	8.34023	2.65966	3.87966	3.30515	4.65795	24.4906	35.4532	41.9226	26.5509	4.41931	3.82449	3.12616	3.22631	11.7374	11.7195	11.9252	22.3613	8.25342	5.97345	6.89491	7.03642	20.8949	20.0093	23.4537	20.327	receptor Serine/Threonine kinase-like protein
AT1G35720	132.519	118.274	142.666	141.15	228.44	243.722	278.304	247.644	256.666	271.187	269.406	317.023	541.069	599.949	653.106	569.027	222	176.719	206.156	177.255	364.18	262.817	272.053	259.764	163.969	141.316	146.346	145.971	455.874	436.821	387.534	399.1	ANN1 (annexin 1); ANNAT1 (annexin 1); AtANN1; ATOXY5; OXY5
AT3G20470	41.2	30.5295	24.8159	33.5068	70.8311	61.6291	67.7182	79.0431	163.978	96.9167	117.028	120.29	413.555	258.696	260.971	374.507	35.3283	36.873	40.0494	31.2702	45.2789	55.7665	47.3267	15.2711	12.1966	16.5977	14.7649	18.0073	75.0448	78.4125	86.1381	61.3169	ATGRP-5; ATGRP5; GRP-5 (GLYCINE-RICH PROTEIN 5); GRP5 (glycine-rich protein 5)
AT1G29195	1.00123	0.646627	0.939086	0.733969	1.20507	2.54324	3.07538	2.37381	0.899052	1.19507	1.56332	1.24433	5.8864	5.05911	6.44945	4.85919	0.201019	0.382843	0.0662398	0.33702	0.650314	0.782602	0.642061	0.678373	0.866018	0.630348	1.04983	0.868329	3.57808	3.80373	3.12514	2.73809	phosphatidylinositol 4-phosphate 5-kinase MSS4-like protein
AT3G29810	1.26615	0.609785	0.494694	0.600517	0.842466	0.927393	0.505703	0.778121	2.2063	1.87777	2.41494	1.47815	5.41079	3.40841	3.56202	3.5445	1.77445	1.65413	0.939097	1.62379	1.64836	1.33601	1.34315	1.93359	1.74857	2.63843	1.87208	2.16376	5.47119	5.38096	3.90253	3.34417	COBL2 (COBRA-like protein 2 precursor)
AT1G62800	3.60857	5.31419	3.51546	2.21383	2.58344	3.27942	3.23434	3.40753	5.95016	5.26333	8.05554	7.30684	8.71722	9.58371	12.8318	9.40785	6.86797	6.08001	5.97758	7.7549	5.41795	3.22094	4.94773	4.53812	5.34294	5.6765	5.19166	4.64633	13.617	15.6382	14.9062	14.2807	ASP4 (aspartate aminotransferase 4)
AT5G20700	135.65	183.362	167.419	130.409	192.199	181.357	159.4	179.363	321.601	325.181	348.415	414.966	525.742	522.605	551.052	449.43	208.157	178.809	200.544	180.152	338.955	310.911	230.511	294.655	106.028	103.637	99.4987	95.7143	505.811	441.137	501.21	377.076	senescence-associated family protein putative (DUF581)
AT3G17050	2.60241	0.73236	1.84001	1.98674	5.4711	3.99676	2.13061	5.20096	4.88528	3.266	3.24429	4.40085	12.5154	8.35886	10.2621	10.2061	14.4771	15.1087	20.8522	17.1679	25.4332	23.2527	21.5826	13.0832	5.01006	5.25779	7.24111	5.26392	38.8773	42.7542	48.2564	31.2137	pseudogene
AT4G29770	0.108389	0.199062	0.164752	0	0.62132	0.418348	0.301743	0.665053	5.5514	5.66976	8.46285	7.18729	34.3537	37.0261	37.0585	29.1891	0.128985	0.0614053	0.255309	0.182611	0.458596	0.432659	0.339245	0.65908	4.48436	4.67114	5.38874	4.21662	17.4814	17.8983	15.0045	11.6507	HTT1 (HEAT-INDUCED TAS1 TARGET 1)
AT5G11410	0.7718	0.723843	0.266739	0.273734	0.21098	0.85563	1.39078	1.53017	0.213575	0.428976	0.841232	0.853949	2.53281	2.30084	2.59517	2.82146	1.03019	0.966466	0.957882	1.77965	4.37651	5.38472	2.41361	4.52541	1.01322	1.40027	1.04795	1.45918	9.26113	7.05421	8.23784	6.12532	BKN2 (BRASSIKIN2); SZE2 (SUPPRESSOR OF ZED1-D2)
AT1G65250	6.19088	4.58052	4.53703	4.57871	3.92848	5.50455	5.63975	4.96856	15.1834	16.3766	14.4947	20.0296	23.2122	22.6863	29.8943	26.6987	4.8301	5.39376	4.73078	4.92192	5.1078	6.09996	7.26452	10.304	25.5065	21.6266	24.5405	23.9945	36.9615	35.9474	40.9771	35.2078	ZRK14
AT1G11580	17.5048	17.5454	18.011	20.6908	21.8874	20.247	26.3317	27.4592	67.8944	56.4018	65.7398	71.8087	81.1739	98.48	112.141	94.0998	14.4152	16.5906	17.8432	19.787	13.5507	14.6667	16.2008	12.1831	24.9463	17.5234	21.8481	23.0195	52.9943	53.052	50.6483	53.6161	ATPMEPCRA; PMEPCRA (methylesterase PCR A)
AT4G38620	5.70008	3.67069	4.64927	3.97761	6.26312	6.14222	4.20656	4.99139	9.43152	8.56297	8.41214	9.23341	13.0042	11.4421	12.9076	11.0896	4.00734	4.37312	4.95851	4.62764	6.76136	6.05878	7.46242	5.24879	5.43721	7.96447	4.81603	6.24512	13.8098	14.5866	15.9257	11.6636	ATMYB4 (myb domain protein 4); MYB4 (myb domain protein 4)
AT2G32795	11.7093	14.294	10.7537	11.6117	10.2146	13.44	12.5773	12.6213	23.7522	27.5224	34.9523	24.0689	34.8632	36.7102	32.9854	35.8706	7.44034	6.30795	7.15749	8.30167	6.4066	7.35809	6.41403	7.35311	13.3641	14.2566	16.0324	16.1423	21.08	21.9615	18.5342	21.4534	Unknown gene
AT3G49110	0.185592	0.292902	0.157606	0.124105	3.32153	4.42624	2.89827	3.87113	12.5362	12.2172	7.93046	14.739	41.6345	109.08	60.4979	68.371	0.251263	0.0399802	0.454548	0.292552	2.49897	2.95504	1.95311	1.20319	2.12916	2.26812	2.28126	2.53616	14.4196	13.5763	13.1301	11.3192	ATPCA (PEROXIDASE CA); ATPRX33; PRX33 (PEROXIDASE 33); PRXCA (peroxidase CA)
AT4G19470	0	0	0	0	0	0	0	0	0.49063	0.533437	0.775948	0.986652	2.20601	1.3403	1.63613	2.36878	0	0.110788	0	0	0	0	0	0	2.21246	2.31866	0.815954	1.24439	6.16887	5.73508	5.2605	4.10386	Leucine-rich repeat (LRR) family protein
AT1G03106	0	0	0	0	0	0	0	0	3.7442	6.36318	4.46356	4.67613	12.2347	21.3499	22.7168	17.3857	0.092198	0	0.0932055	0.0960261	0.0808386	0.163612	0	0.492263	6.65011	5.019	5.72437	5.43725	13.2848	13.9372	18.9175	16.3349	hypothetical protein
AT2G18100	0.348818	0.652182	0.53295	0.289898	0.544463	0.649881	0.576876	0.203612	2.06403	1.95408	1.71027	2.07085	2.86481	3.28308	3.4835	3.30073	0.665094	0.587208	0.439668	0.452964	0.462086	0.566841	0.290465	0.36792	2.23046	1.33031	1.61398	1.25428	2.28125	2.16895	2.05014	2.43444	transmembrane/coiled-coil protein (DUF726)
AT1G54020	0.179419	1.55161	0.0886025	3.54574	4.22963	3.14255	12.9941	12.2091	1.4044	1.59889	1.68095	1.01811	13.8284	25.7502	40.7628	26.9192	0.109738	0.262418	0.0542657	0.662462	8.35732	10.2499	5.90266	1.09046	1.09229	0.28467	0	0.653755	44.7032	27.6655	12.131	29.03	GDSL-like Lipase/Acylhydrolase superfamily protein
AT2G13665	9.16947	20.4828	10.9247	14.4715	13.756	14.5501	18.2129	14.1461	42.2634	39.959	36.7198	40.5484	52.2517	54.5818	52.8302	53.4224	10.9356	12.768	12.2683	9.69274	10.6305	10.4025	8.44579	9.6118	75.3502	77.217	78.3678	75.2565	122.021	141.296	135.659	127.611	Potential natural antisense gene
AT4G01080	6.61899	9.07947	7.95058	12.1368	23.1721	10.7972	19.5943	21.3202	19.3081	19.7583	24.6797	28.9744	29.2531	36.7757	58.4615	36.5465	1.77325	2.13235	1.69952	1.87176	4.88056	3.52694	3.60558	0.775877	3.48104	2.94252	3.07974	3.04415	7.77473	5.86028	7.67681	8.16549	MOAT4 (mannan O-acetyltransferase 4); TBL26 (TRICHOME BIREFRINGENCE-LIKE 26)
AT5G58310	3.49328	3.99731	1.73346	3.73137	4.34821	4.98756	5.37612	5.4925	24.5679	26.4522	17.9034	21.4091	40.3678	34.2955	31.6182	36.7806	0.928983	1.5758	1.22075	0.408324	2.30611	3.74517	3.07589	0.483505	6.71966	9.15685	6.9895	5.87491	21.3369	19.2472	14.8866	18.271	ATMES18 (ARABIDOPSIS THALIANA METHYL ESTERASE 18); MES18 (methyl esterase 18)
AT3G53210	1.50315	2.90242	2.12337	3.02287	3.52942	4.97079	4.57879	5.99947	8.09813	6.45345	5.99606	5.603	9.81541	10.649	9.95107	10.1956	3.73575	3.92378	2.98023	3.72065	5.19932	5.75434	5.18686	4.93273	12.2101	12.7753	10.5511	10.4223	14.2659	16.0099	15.1935	15.105	UMAMIT6 (Usually multiple acids move in and out Transporters 6)
AT4G00870	0.0454753	1.14075	0.620854	0.069847	0.820297	0.664855	0.687361	1.06599	1.6943	3.4004	2.49364	2.87251	8.76411	7.08952	9.06745	6.78903	0.0827094	0.183261	0.0409594	0.123956	0.261877	0.640963	0.425901	0.14374	0.758662	0.572247	0.724582	0.754847	1.55399	1.42922	1.91427	1.43237	bHLH014; bHLH14
AT1G06350	0.273043	0.0763046	0.104759	0.0558939	1.90821	0.424405	0.887874	0.743084	6.75545	4.46665	8.72835	8.64505	26.7145	18.7073	15.0869	21.1992	0.265998	0.560386	0.158569	0.10869	0.56314	2.04899	1.08176	0.0976738	0.198149	0.565361	0.39664	0.691267	2.4137	1.68358	3.48155	2.05167	ADS4 (delta 9 desaturase 4); AtADS4; CER17; CER17 (ECERIFERUM 17)

## Sheet: Table S3b
target_id	TVCV_Col_mock_1	TVCV_Col_mock_2	TVCV_Col_mock_3	TVCV_Col_mock_4	TVCV_Col_virus_1	TVCV_Col_virus_2	TVCV_Col_virus_3	TVCV_Col_virus_4	TVCV_Bur_mock_1	TVCV_Bur_mock_2	TVCV_Bur_mock_3	TVCV_Bur_mock_4	TVCV_Bur_virus_1	TVCV_Bur_virus_2	TVCV_Bur_virus_3	TVCV_Bur_virus_4	TuMV_Col_mock_1	TuMV_Col_mock_2	TuMV_Col_mock_3	TuMV_Col_mock_4	TuMV_Col_virus_1	TuMV_Col_virus_2	TuMV_Col_virus_3	TuMV_Col_virus_4	TuMV_Bur_mock_1	TuMV_Bur_mock_2	TuMV_Bur_mock_3	TuMV_Bur_mock_4	TuMV_Bur_virus_1	TuMV_Bur_virus_2	TuMV_Bur_virus_3	TuMV_Bur_virus_4	annotation
AT2G45190	50.2674	54.5791	46.0149	59.3177	35.3085	27.0938	31.7742	35.32	36.8647	27.9192	36.5494	29.1691	5.94928	4.64182	4.63155	7.08571	20.9463	21.1197	16.3643	24.812	11.9908	15.5474	17.8128	14.0009	18.4526	18.2108	17.9662	19.0826	4.13603	3.81889	4.51446	6.18197	AFO (ABNORMAL FLORAL ORGANS); FIL (FILAMENTOUS FLOWER); YAB1 (YABBY1)
AT4G23060	18.8656	22.0852	19.7933	23.6815	14.1405	16.3536	18.9848	32.4185	12.7427	15.0093	13.0089	11.7676	2.994	2.23513	3.01603	2.31698	8.69346	9.81519	8.59117	8.89875	5.54496	4.17079	4.58814	3.23245	7.50123	6.29934	6.03273	6.08581	2.11535	3.26154	2.34483	4.04683	IQD22 (IQ-domain 22)
AT2G42870	9.08998	5.39139	13.2153	11.0231	7.62696	7.53943	7.16955	6.30682	8.50427	7.27889	7.92433	5.35741	1.5683	2.05321	0.681782	2.60814	16.779	18.2585	19.4218	20.0417	10.6895	12.0866	11.8144	9.24753	14.9597	15.5459	17.5893	15.0324	5.00203	6.10806	3.0432	4.54288	HLH1 (HELIX-LOOP-HELIX 1); PAR1 (PHY RAPIDLY REGULATED 1)
AT1G76240	24.9253	21.6729	28.2699	37.4177	10.5056	4.33736	6.28844	5.84257	5.78794	5.12683	5.56986	5.75233	0.383355	0.351943	0.588532	0.364065	19.0345	19.3537	18.7723	18.656	8.88086	2.86948	11.0333	4.5632	3.38198	4.39177	3.58023	2.6308	1.37485	0.838836	1.27856	1.63776	DUF241 domain protein (DUF241)
AT2G38995	7.50624	6.34311	10.6352	7.35822	6.93949	7.57152	5.41757	2.60258	2.93788	2.13813	3.29804	3.83541	0.571635	0.543947	0.662405	0.973367	7.03517	10.4534	7.03087	7.80628	3.72721	2.91003	10.2486	0.85338	1.6867	1.89119	2.21198	2.12402	0.229891	0.0328841	0.0369182	0.089474	O-acyltransferase (WSD1-like) family protein
AT5G49665	3.21336	4.75131	4.30126	2.94803	3.2953	2.86118	2.97831	2.69984	2.20018	2.3435	2.16531	1.60072	0.842397	0.720032	0.772668	0.691019	4.65123	3.97099	3.26938	4.11295	2.3409	3.1065	2.12562	2.47558	3.93673	3.55024	3.91394	3.36141	0.871075	1.44103	1.65171	1.85214	Zinc finger (C3HC4-type RING finger) family protein
AT5G10250	4.72726	4.53496	4.31372	6.01563	3.02971	1.74178	2.88231	2.59214	1.06414	1.23249	1.01479	0.768054	0.146679	0.260929	0.166734	0.165096	3.31374	3.25876	2.64514	4.69916	1.54264	1.11518	2.21627	1.09468	2.45932	2.89347	2.50873	1.84248	0.45511	0.290797	0.273085	0.602081	DOT3 (DEFECTIVELY ORGANIZED TRIBUTARIES 3)
AT4G09160	5.61583	7.69314	9.46562	7.38056	5.10043	5.25872	5.27425	3.31126	6.55989	4.22609	5.26793	4.72321	2.282	1.94433	1.61374	1.6939	3.69924	5.17649	4.19133	5.89904	2.4758	2.97348	5.36027	1.40706	5.97074	6.34104	5.73877	7.75668	0.69616	0.898205	0.930274	0.818064	PATL5
AT1G31710	5.38984	3.09609	4.1444	3.71288	3.11436	1.29396	2.70119	3.36931	2.04403	1.61843	1.69191	2.7544	0.676137	0.580493	0.411701	0.515941	3.02965	2.29365	2.72317	3.33331	2.28486	2.19613	3.78863	1.3251	3.22882	2.43971	2.21358	3.00445	0.652622	0.642915	0.372794	0.820228	COPPER AMINE OXIDASE ALPHA 3
AT5G61270	35.6269	39.8288	36.7898	34.7462	19.6027	20.5011	19.0601	18.8314	20.2338	20.7724	18.474	17.2342	7.5606	7.55116	8.82408	5.87132	28.0169	26.7462	28.4972	32.8975	15.7592	13.3177	16.8387	13.7268	12.4919	9.61508	10.0354	11.6924	6.37229	6.787	6.21654	7.64931	PIF7 (phytochrome-interacting factor7)
AT5G05890	5.50943	10.3868	9.54094	10.296	3.14452	2.2382	4.21893	2.8337	3.10261	2.19111	1.73369	1.46845	0.618698	0.163262	0.0752117	0.158296	3.02776	5.31114	2.86952	3.70108	1.75242	2.21861	2.98501	1.52292	3.20812	3.51564	3.38407	3.09482	0.836112	0.348233	0.455627	0.346909	UGT76C5 (UDP-glucosyl transferase 76C5)
AT4G32280	10.0989	9.64223	11.5748	17.0063	2.9283	2.98297	4.56379	6.05945	2.64587	9.10383	4.58857	3.34843	0.842026	0.392679	0.327348	0.750767	6.78613	5.85583	7.23382	5.1728	2.91935	2.70964	2.81692	4.19217	3.22676	2.25572	2.40606	2.26994	1.11433	0.641164	1.00149	0.531602	IAA29 (indole-3-acetic acid inducible 29)
AT4G36410	32.3639	27.2427	16.2648	26.8337	14.2458	14.9807	19.8354	11.5961	12.617	13.9212	9.19595	11.6293	2.32528	4.85671	3.62445	4.73624	24.5629	23.4433	23.0913	25.2437	8.53526	10.0315	15.1593	12.4078	15.2326	15.4445	15.7171	12.9309	3.32078	3.95888	3.20927	4.48846	UBC17 (ubiquitin-conjugating enzyme 17)
AT1G06980	2.72679	6.00695	5.62594	6.01863	3.15369	3.65395	2.13789	3.71206	2.84949	3.76757	2.7855	2.42661	0.674602	0.22606	0.446954	0.44677	9.18398	6.80389	8.16038	9.0374	3.92645	3.14189	4.22453	2.79204	1.25537	1.15012	1.47431	1.72082	0.901886	0.615546	0.563979	0.952973	67-dimethyl-8-ribityllumazine synthase
AT3G05900	37.3911	39.2096	48.3213	53.1154	24.6493	23.099	26.3914	29.3803	21.9013	18.3883	21.654	17.493	9.99388	6.62078	8.13545	7.00991	21.4408	31.6447	25.5448	29.432	14.5301	14.2929	23.7172	10.1398	26.7145	27.6074	26.4038	28.9269	11.2746	13.0258	9.74985	12.0054	neurofilament protein-like protein
AT5G59690	121.774	104.875	131.045	165.97	102.036	98.8828	95.6418	109.989	92.655	78.6921	113.231	88.996	55.5201	54.62	36.3008	53.2036	83.0097	107.692	108.755	101.388	107.796	107.884	130.827	72.2399	72.0966	80.2405	70.2894	85.7739	31.9239	28.089	31.7764	35.4472	Histone superfamily protein
AT2G36950	14.7136	23.7817	17.5275	17.5543	12.2412	8.85998	8.45518	14.6247	8.52457	7.76063	5.85711	7.29933	2.98162	2.31337	3.17115	1.52982	34.292	28.2639	28.5976	30.408	15.7708	22.6394	17.0536	22.9875	15.6173	18.2836	17.2321	16.5304	6.47239	8.29355	10.3554	10.7703	AtHMP20 (HEAVY METAL ASSOCIATED PROTEIN 20)
AT5G51460	3.3093	3.19678	4.73643	5.46508	1.73597	1.64502	2.31571	1.68248	2.76918	2.50309	2.25291	2.30357	0.96511	0.495477	0.697325	0.707919	2.66776	3.78048	3.45499	4.20941	2.21792	2.40403	4.20538	2.39499	4.65346	4.0412	4.87565	5.05763	0.838344	1.13483	0.600179	1.12233	ATTPPA; TPPA (trehalose-6-phosphate phosphatase A)
AT4G12980	54.7515	62.9352	61.5404	63.7223	56.2607	53.071	60.174	52.3624	28.2273	26.6812	30.7806	24.983	12.7175	11.3542	13.8715	13.5933	33.6878	31.9304	30.9891	31.207	9.21698	9.72205	14.707	9.88302	22.7052	19.7905	20.7169	22.2819	6.51725	7.66177	5.28258	7.8342	DEG18 (Auxin-responsive family protein gene)
AT2G34430	15103.9	11276.2	14417.5	20776.4	7593.15	5797.02	7609.45	8414.04	5400.95	6021.42	4738.02	3997.86	2092.17	1353.3	1553.53	1733.66	8232.64	9501.63	8464.7	8630.01	3896.42	3418.39	4708.79	3406.73	2553.31	2335.13	2186.04	2431.37	920.135	1168.22	772.66	1311.07	DEG11; LHB1B1 (light-harvesting chlorophyll-protein complex II subunit B1); LHCB1.4 (LIGHT-HARVESTING CHLOROPHYLL-PROTEIN COMPLEX II SUBUNIT B1)
AT4G24670	4.23808	4.67872	4.92971	4.73903	5.49758	3.72859	5.26904	5.11506	2.46343	2.2575	2.8152	2.15605	1.65175	1.00717	1.11262	1.27326	2.37463	3.29964	2.25502	3.41534	0.976698	1.13227	1.9795	0.776417	2.37199	3.05395	3.48296	3.43011	0.606324	0.563319	0.496002	0.764141	AtTAR2; TAR2 (tryptophan aminotransferase related 2)
AT4G35900	15.77	29.3294	22.666	21.5735	8.00035	12.196	8.1683	9.02633	11.2995	13.5554	12.7916	14.7086	1.9393	3.14512	4.10806	5.59242	8.02001	7.4029	6.72284	8.75256	3.46421	3.13672	3.93984	3.90754	3.55447	2.46365	2.77206	2.93452	1.44551	1.57877	1.42366	1.52554	atbzip14; FD; FD-1
AT1G30820	16.8563	27.6682	22.0458	20.3982	10.8091	11.4002	10.9077	11.163	8.73315	6.99226	8.11648	6.39416	3.03503	2.89956	2.95288	3.89626	19.7681	22.4555	19.1188	20.6499	11.241	10.2275	16.7631	12.1584	20.9483	22.4946	21.9778	23.8415	6.62579	7.62526	6.69444	8.42178	CTPS1 (CTP synthase 1)
AT3G27690	3581.96	2054.81	2783.22	3586.35	1742.09	1355.74	2017	1774.45	2082.4	2601.86	2208.87	2034.81	1135.17	795.44	1027.54	926.763	2076.06	2481.66	2406.42	2531.33	622.742	489.662	1067.87	437.288	1545.54	1450.03	1306.92	1391.1	155.945	164.824	104.495	229.88	DEG13; LHCB2 (LIGHT-HARVESTING CHLOROPHYLL B-BINDING 2); LHCB2.3 (photosystem II light harvesting complex gene 2.3); LHCB2.4
AT5G51790	2.128	1.71343	1.55423	1.91884	3.34479	4.13549	4.74222	3.42664	0.36663	0.238801	0.22938	0.145741	0.0147987	0	0.114996	0.021547	1.1478	2.26323	1.2379	2.25707	1.27807	1.76971	2.61878	1.03307	0.392896	0.608825	0.164975	0.425716	0.0948132	0.283723	0.127617	0.030769	basic helix-loop-helix (bHLH) DNA-binding superfamily protein
AT3G01960	30.8643	50.0394	40.6212	37.2453	26.0899	27.754	24.4876	15.4155	27.1145	19.1667	19.6304	28.6251	7.88587	8.87485	12.9951	9.3049	51.7983	48.858	43.0957	51.7786	33.9292	27.6967	27.8719	32.5933	26.3024	30.8115	29.588	31.2645	19.153	13.273	13.7162	17.554	hypothetical protein
AT5G47050	6.5645	9.45026	5.7363	5.35005	6.3347	5.23046	5.49833	6.22939	2.99872	2.51635	3.67238	3.79973	1.78634	1.65339	1.96763	1.98686	13.2413	9.8867	8.9399	10.6605	6.89272	7.34013	6.24282	12.294	3.61253	4.29596	4.83789	4.9029	2.13109	3.12981	4.55347	3.09963	SBP (S-ribonuclease binding protein) family protein
AT1G08230	7.89051	13.0496	11.9586	9.48815	6.48962	5.75267	4.58333	5.98026	6.42364	6.15412	7.47615	5.97601	2.67062	3.25829	3.43357	3.29246	15.3453	15.2571	12.1963	15.1396	10.5597	8.26573	9.24785	8.78941	6.82988	6.2614	7.56956	6.7429	3.60959	4.887	5.50986	4.94044	Transmembrane amino acid transporter family protein
AT5G22794	1.13369	0.894836	1.16991	0.954249	0.621403	0.645354	0.587021	0.883004	0.225533	0.217064	0.139293	0.350696	0.0822984	0.12316	0.0440315	0.0970353	2.02497	2.65516	2.39335	1.93629	2.02442	2.92605	2.94338	1.19601	0.384721	0.381755	0.45672	0.678727	0.0503701	0.130933	0.0790814	0.0748825	hypothetical protein
AT1G69160	25.2984	24.0567	25.2634	34.2298	15.8984	8.03111	9.67439	12.8996	5.4004	3.49413	3.52158	2.50258	0.912244	0.987674	1.0087	1.14051	18.1076	19.0509	16.6894	18.6084	8.55979	6.42901	8.70503	9.95912	10.1278	11.3912	13.0466	12.2109	1.94029	1.3076	1.4446	1.88383	BGL1 (BIG GRAIN LIKE 1)
AT5G45820	38.3105	32.639	31.1044	37.541	23.9502	12.4398	16.3114	13.2001	4.9432	4.14614	4.88837	2.03575	1.31621	0.852019	1.02672	0.864972	29.565	27.1688	26.9411	27.5295	8.01759	5.29016	12.8136	8.10374	11.2466	13.5756	9.0861	9.84211	0.531266	0.744713	0.8713	1.28801	CIPK20 (CBL-interacting protein kinase 20); PKS18 (PROTEIN KINASE 18); SnRK3.6 (SNF1-RELATED PROTEIN KINASE 3.6)
AT4G18050	1.90673	2.13192	1.70827	1.80288	1.75367	1.22003	1.1071	0.784937	1.21185	1.31781	1.11292	1.16157	0.373212	0.527097	0.436145	0.739587	2.1442	0.994828	1.02827	1.21387	0.762242	1.43053	1.36834	1.07541	1.43085	1.45599	1.47505	1.838	0.495926	0.483375	1.03846	0.497045	ABCB9 (ATP-binding cassette B9); PGP9 (P-glycoprotein 9)
AT5G08150	1.58982	1.70745	2.34148	2.67048	0.232489	0.245599	0.320778	0.852799	1.10693	1.52053	2.05865	1.22586	0.178911	0	0.15107	0	2.89508	2.7588	2.74125	3.93321	1.28641	3.17535	3.26859	2.17824	0.871407	2.0721	1.35121	1.68506	0.372022	0.336381	0.756859	1.0881	SOB5 (SUPPRESSOR OF PHYTOCHROME B 5)
AT2G01918	8.0069	7.49273	7.86825	9.3496	5.50597	5.18511	6.53945	7.51194	17.0122	14.7586	13.0354	11.0662	3.22647	3.05326	1.81025	3.94423	22.2359	22.1725	21.5128	25.493	10.7883	10.2311	15.4188	5.76168	21.0404	26.5479	25.9662	23.0256	3.17207	3.7603	3.07362	6.582	PQL3 (PsbQ-like 3)
AT4G11211	34.4078	55.4652	64.2956	41.7313	17.7499	21.6306	19.3757	15.925	3.73743	4.20757	4.04299	3.93675	1.50636	1.40157	0.9176	1.0103	8.64499	8.12017	6.96421	7.80077	6.22239	5.41235	10.5458	3.30113	1.64047	1.80903	2.1857	1.59771	1.34593	0.469601	0.705084	0.445071	hypothetical protein
AT1G29930	48360.5	46804.4	54515.5	63296.2	43611.7	40767.5	42556.4	41830.9	31606.6	37540.6	31996.1	33836.3	22534.4	19554.5	16491.9	20276.3	38303.5	39674.9	36503.2	39447.2	21912.6	24000	24970.6	17790.1	13787.1	13719.5	13855	13469.6	9261.8	9293.78	7400.84	10485	AB140; CAB1 (chlorophyll A/B binding protein 1); CAB140 (CHLOROPHYLL A/B PROTEIN 140); LHCB1.3 (LIGHT-HARVESTING CHLOROPHYLL A/B-PROTEIN 1.3)
AT2G43920	23.911	29.8117	25.0639	31.63	19.2589	30.9637	28.5955	37.9716	2.78765	4.02179	3.00224	2.92699	0.887651	1.29905	1.16188	0.449371	27.157	24.3013	21.6749	25.8295	9.51732	5.57018	10.385	6.57076	2.36828	2.65963	2.8329	2.89008	0.279374	0.0838282	0.0931554	0.181384	ATHOL2; HOL2 (HARMLESS TO OZONE LAYER 2)
AT2G38550	37.5461	42.4798	39.3836	35.3211	33.0653	38.5324	41.1333	35.4876	18.3632	20.4575	17.1895	19.8752	11.417	14.9008	13.0016	11.7346	44.112	39.6348	41.8766	39.4638	43.198	40.9647	43.3364	37.3019	21.0559	17.1118	20.7747	18.3953	11.3597	12.0762	13.4019	14.0645	FAX2 (fatty acid export 2)
AT3G55646	29.2275	11.9152	11.5876	22.4634	26.6832	11.4586	22.9062	27.0734	1.767	1.37619	0.973823	0.54174	0.2697	0.362445	0.11301	0.139921	40.8036	36.1162	39.7506	53.2419	10.462	11.7365	13.6666	19.5436	7.05116	8.83864	7.91034	7.32956	1.05965	1.28324	2.65849	1.96608	TPRXL
AT1G19510	14.9162	21.179	11.8873	16.9751	12.8926	20.6236	9.66098	10.5382	3.16895	1.54137	3.57996	5.07834	0.559723	1.55179	1.6589	1.113	22.48	20.0896	22.2002	23.0315	8.27921	9.19293	11.1205	12.5561	4.6135	2.70794	4.46736	5.26063	1.6332	1.90313	1.63847	1.61227	ATRL5 (RAD-like 5); RL5 (RAD-like 5); RSM4 (RADIALIS-LIKE SANT/MYB 4)
AT1G71030	287.185	340.024	264.4	326.209	172.947	144.729	178.689	210.277	38.0496	42.2024	39.4405	26.4576	14.3822	12.767	14.6039	12.1348	202.684	191.807	181.425	212.52	83.9447	57.9672	87.8009	117.951	103.031	101.801	90.1739	100.728	37.7197	52.7564	41.0742	61.6913	ATMYBL2 (ARABIDOPSIS MYB-LIKE 2); MYBL2 (MYB-like 2)
AT2G28305	32.3487	39.2486	26.0471	32.5085	19.6418	12.9513	15.5759	11.1378	12.1898	11.0939	10.827	8.58766	5.73992	4.81371	5.13923	5.03041	41.7352	34.133	36.5424	40.9503	17.4669	13.4442	19.6408	25.2983	24.4096	23.7512	25.0693	22.7427	4.71633	8.27096	6.99519	8.85692	ATLOG1; LOG1 (LONELY GUY 1)
AT5G17300	3.61723	1.9294	2.45478	2.636	2.73444	1.40999	2.09874	2.63013	0.438779	1.07084	0.875775	0.327503	0.184842	0.0667114	0.535027	0.17925	2.52671	2.50248	2.65863	3.69575	1.40964	0.699209	1.32551	1.58571	1.29133	1.99221	1.47762	1.72383	0.752071	0.55585	0.647009	0.520948	RVE1 (REVEILLE 1)
AT5G52570	8.629	2.78246	3.55739	6.23178	3.89803	1.56781	1.07835	1.99394	0.941122	1.1742	0.766095	0.576535	0.212594	0.32367	0.236916	0.258262	5.95458	6.93532	8.8037	8.5495	2.69897	1.33541	2.07511	2.25687	1.40534	2.09466	2.66308	2.15219	0.39343	0.659058	1.53244	0.989472	B2; BCH2 (BETA CAROTENOID HYDROXYLASE 2); BETA-OHASE 2 (beta-carotene hydroxylase 2); CHY2
AT4G18290	1.79569	2.22601	2.05466	2.89582	1.81301	1.62233	1.76122	1.35029	1.8665	2.27947	2.17977	2.20861	0.789934	0.616129	0.777503	0.758385	1.66052	1.86194	1.99341	1.90713	1.24057	1.20429	1.81309	1.11698	1.9845	2.24849	1.91707	2.88302	0.692563	0.555791	0.764386	0.695022	KAT2 (potassium channel in Arabidopsis thaliana 2)
AT4G12430	2.77635	3.96745	3.5034	3.87095	2.25743	3.45775	2.43296	3.1819	1.50622	0.847534	1.52225	1.49025	0.656865	0.887273	1.01123	0.579647	3.76513	4.05373	3.63796	3.4132	1.86264	2.72104	3.29923	2.42986	1.64647	1.40082	1.06383	1.21144	0.782842	0.643766	0.579235	0.625931	TPPF (trehalose-6-phosphate phosphatase F)
AT2G17880	14.7453	10.6379	14.2346	12.3264	7.43289	6.5545	6.03414	4.32492	8.20103	5.65707	5.71466	4.55418	3.15005	2.34612	2.57226	3.20189	14.6885	19.1505	18.1423	21.3309	6.38746	6.01056	9.8211	6.87064	16.8636	14.0231	15.7498	15.1913	5.06138	4.84315	3.99651	5.24368	DJC24 (DNA J protein C24)
AT5G40330	5.27029	6.16445	5.16988	7.76583	7.20149	5.25608	6.24571	5.56766	6.94781	2.16921	3.73343	3.19795	1.25748	2.57656	1.70795	1.59291	1.42493	1.73233	1.58157	1.0757	0.547832	0.345993	0.880459	0.492629	2.73489	1.31661	2.57888	3.37136	0.070705	0	0	0	ATMYB23 (MYB DOMAIN PROTEIN 23); ATMYBRTF; MYB23 (myb domain protein 23)
AT1G22590	27.8538	29.4162	36.8508	31.6409	52.7631	51.894	45.2002	53.3876	0.305553	0.185961	0.565251	0.389512	0.0524826	0	0	0	25.3036	32.3713	39.9013	40.227	21.4795	20.5586	35.619	6.66522	0	0.141062	0.503696	0.804438	0	0	0	0	AGL87 (AGAMOUS-like 87)
AT4G27310	46.0694	42.7586	47.4443	52.8355	26.2229	18.521	17.1766	22.1684	13.9155	18.364	17.6757	15.5884	8.26148	8.14338	9.92152	5.93387	34.4151	36.9379	33.322	36.0569	19.5091	13.3416	16.8736	22.2308	30.4754	35.0506	33.9325	33.7528	10.2936	9.0109	8.50238	11.3794	BBX28 (B-box domain protein 28)
AT1G67910	20.6192	30.4589	21.3636	30.5752	20.227	12.1356	18.5598	17.5356	10.0917	9.20151	11.6158	7.38875	6.32604	4.89883	4.49444	5.69324	19.8522	24.1525	20.8502	21.3031	14.0754	11.0978	10.1295	16.3909	8.68363	8.39282	5.85194	8.06099	4.4173	5.7045	4.40724	6.76511	hypothetical protein
AT4G21870	6.87077	5.1487	4.93393	5.30815	6.05087	3.59826	3.74331	4.46909	2.11146	2.12239	2.06704	2.23948	1.73148	1.97553	0.532116	0.820379	6.49394	6.89665	7.38818	6.82325	2.8637	2.10216	5.06143	2.97467	8.17101	8.49977	5.97536	8.14558	2.4245	2.48427	1.11012	2.05367	HSP20-like chaperones superfamily protein
AT3G55500	16.4022	4.06727	8.51196	10.0959	5.88307	5.87676	5.71994	5.48486	18.1623	22.5194	23.482	18.7593	2.81882	2.34233	2.66692	2.62655	4.86725	10.3686	11.5191	10.3973	3.74845	3.85051	8.32959	3.68253	8.18436	10.6934	9.41261	9.72025	1.99022	2.23423	1.56584	3.08178	ATEXP16; ATEXPA16 (expansin A16); ATHEXP ALPHA 1.7; EXP16 (EXPANSIN 16); EXPA16 (expansin A16)
AT5G62430	17.8801	20.2814	20.1065	28.4444	16.336	12.7385	15.3059	10.7676	7.69588	8.27874	7.9193	5.92812	5.22174	4.55627	4.0829	4.46308	13.1718	14.2314	15.959	15.7703	5.2104	5.72866	11.1897	5.59671	8.45666	10.7457	9.4744	8.83355	3.33591	3.1085	2.71021	3.0389	CDF1 (cycling DOF factor 1)
AT3G53680	3.69939	2.01448	2.94368	2.56342	2.05767	0.823846	1.11121	1.75354	1.33292	0.982672	1.49336	0.835634	0.485061	0.531984	0.353129	0.756751	2.68312	4.27403	3.10893	4.21141	1.83269	2.07968	3.19149	1.70349	2.76122	2.5098	3.2302	2.94609	0.874131	0.551617	0.728464	1.46806	Acyl-CoA N-acyltransferase with RING/FYVE/PHD-type zinc finger domain-containing protein
AT2G40130	9.38567	23.0014	18.0441	11.0783	7.04424	7.96445	8.69875	5.33429	9.07022	8.60038	10.8555	11.4087	3.13493	3.52141	5.30299	4.69708	7.6413	7.21008	7.88896	7.15761	3.42721	3.71191	4.18831	7.20075	5.65643	4.9965	4.90849	3.8633	2.9442	1.92811	2.77557	3.01003	SMXL8 (SMAX1-like 8)
AT5G28770	30.9755	27.9569	31.0759	35.182	27.3628	18.2571	19.271	20.5558	17.164	8.75012	11.9131	7.90273	8.74071	6.84972	4.89093	5.26691	34.7434	40.5828	32.3035	43.9864	19.5063	16.1161	28.7043	21.5664	39.9985	47.3418	40.307	46.4697	12.7864	15.0796	10.5855	14.0216	AtbZIP63 (Arabidopsis thaliana basic leucine zipper 63); BZO2H3
AT1G50590	3.09474	4.51099	5.06714	5.21312	2.61972	3.38587	2.39806	2.48824	5.38003	2.93591	2.51276	2.46035	1.04385	1.15723	1.47507	0.695879	1.94832	2.69386	2.09452	2.70772	1.7502	1.35757	2.13975	1.02116	2.24668	2.80033	3.0557	3.56148	1.01858	0.533191	0.498412	1.14261	RmlC-like cupins superfamily protein
AT1G52510	111.277	119.934	113.813	122.116	93.6883	86.0364	98.4536	92.6693	65.2697	63.6696	55.4367	43.8384	43.45	36.7444	42.6953	43.4617	109.152	117.162	105.888	121.246	61.7355	61.8228	74.4611	40.0995	50.9785	57.4011	55.0827	55.9444	30.6668	34.4973	30.6474	41.8308	alpha/beta-Hydrolases superfamily protein
AT1G20390	1.68749	1.22439	1.16551	1.15342	1.16221	1.11049	0.815544	0.664069	0.0256918	0.0603974	0.0191409	0.0203863	0.0105333	0.0129654	0	0	0.386	0.627258	0.696547	1.00245	0.422012	0.762598	1.00879	0.312622	0.0992551	0.0519788	0.0588892	0.116041	0.0256054	0.0230116	0.0256541	0.00620807	gypsy-like retrotransposon family
AT1G34760	16.7783	19.0109	16.3733	20.1919	11.8587	11.4704	15.0591	15.4828	5.55511	7.69425	6.33242	6.05864	4.6055	4.03465	4.50835	4.64556	45.7932	39.4322	43.731	38.2458	19.1347	16.9937	18.4886	21.4693	10.8938	11.5774	10.2193	9.76887	3.85141	4.94622	5.97875	6.05696	GF14 OMICRON; GRF11 (general regulatory factor 11); RHS5 (ROOT HAIR SPECIFIC 5)
AT1G14900	5.21765	6.25499	5.62479	6.63608	8.92738	8.90176	4.24393	5.81019	3.38554	1.94673	3.22314	2.89878	1.73328	2.13911	1.28112	2.1775	3.18499	3.84255	3.38287	4.47177	5.48373	5.51731	5.82961	2.73046	3.37569	2.33366	3.02488	3.2118	1.69341	1.48118	1.62481	1.29538	HMGA (high mobility group A)
AT3G11690	4.36382	6.56257	6.51971	7.0283	1.93783	1.53021	3.04658	2.62444	2.02339	1.2224	1.3181	1.54893	0.403122	0.710028	0.941211	0.791997	7.08387	6.2461	7.29669	6.778	3.93729	3.8757	3.10767	4.90055	2.19992	2.8109	1.95681	2.36887	1.19965	1.45926	1.48589	1.49359	hypothetical protein
AT1G72130	15.1902	16.3282	18.5193	16.216	16.4407	11.6631	14.4009	13.0321	1.31472	2.05859	2.17803	1.36773	0.942957	0.424646	0.80465	0.985303	14.0685	12.67	13.8692	15.1609	6.78158	6.3302	7.003	3.65016	1.48529	1.6223	1.35723	1.61323	0.698825	0.595648	0.698561	0.583522	NPF5.11
AT3G13404	4.67567	1.43362	2.95028	7.95253	6.99458	4.6262	9.26168	13.7657	1.89333	2.35493	1.34108	1.436	1.05262	0.412584	1.1857	0.310572	8.25148	5.15315	7.3549	6.95897	2.53909	5.55658	4.96034	2.33524	7.0179	2.40062	4.31579	7.11718	1.68397	0.630141	0.2394	0.483286	hypothetical protein
AT1G17260	0.463625	0.248143	0.519547	0.198902	0.387535	0.223576	0.385373	0.369132	0.344239	0.324575	0.349209	0.207346	0.13964	0.0150892	0.0140583	0.0525125	0.356587	0.359598	0.435556	0.336211	0.459851	0.387858	0.362104	0.617365	0.717257	1.1132	1.16947	0.645431	0.203464	0.0167304	0.131604	0.126531	AHA10 (autoinhibited H(+)-ATPase isoform 10); TT13 (TRANSPARENT TESTA 13)
AT5G48320	0.78901	0.847279	1.04349	0.861403	0.190774	0.759929	0.521819	0.551499	0.106179	0.0406451	0.0756936	0.138659	0	0.0393355	0.097862	0.0156215	0.917307	0.653367	0.560763	0.88262	0.548561	0.344759	0.304117	0.344353	0.232744	0.121431	0.12534	0.132902	0.0172531	0.0775494	0.0347111	0.201335	Cysteine/Histidine-rich C1 domain family protein
AT1G06080	0.912151	0	0.721144	3.53384	1.18813	0.445998	0.420093	0.154523	2.35287	2.08265	2.68625	0.347515	0	0	0	0.164794	0.0911671	1.21336	1.24611	0.321004	0.510678	0.620629	2.37695	0.079621	0.790611	0.747381	0.617648	0.382924	0.0786946	0	0.0398364	0	ADS1 (delta 9 desaturase 1); AtADS1
AT2G12170	1.62427	2.91855	2.08791	2.21377	1.242	2.26972	1.94878	1.68885	0.57268	0.717697	0.160052	0.226579	0.110006	0.175611	0.0406375	0.388415	3.82958	4.1287	2.21529	2.75914	2.30514	1.91765	3.90356	1.34022	0.517397	0.404397	0.237612	0.264608	0.205829	0.06268	0	0	hypothetical protein
AT5G35970	125.165	114.046	119.392	130.018	73.8552	44.1906	57.1539	56.636	32.7214	36.2914	35.1439	31.3392	22.4494	17.5494	22.2449	20.6255	100.558	104.264	93.93	103.085	39.6792	33.0699	41.0042	41.0577	52.5261	50.0538	47.7571	49.6458	20.0392	22.3021	24.5145	23.925	P-loop containing nucleoside triphosphate hydrolases superfamily protein
AT3G16690	7.91735	6.02136	5.53131	8.08957	5.06541	2.41702	4.45521	3.56703	3.04071	1.24123	3.15459	1.85235	0.813265	1.88377	0.920144	1.39759	9.49563	10.0966	8.51498	11.1379	3.87196	4.24196	6.79339	2.46518	7.21777	5.58091	3.93339	6.77239	2.0808	3.01902	1.85644	3.39962	AtSWEET16; SWEET16
AT1G04360	1.39066	1.40749	1.32594	1.78821	0.605001	0.427737	0.873647	0.525242	1.2659	0.761717	0.980003	0.681246	0.334693	0.248914	0.140267	0.147083	0.778319	0.569614	0.761904	0.948865	0.42682	0.491572	0.628186	0.60783	1.9457	1.94026	2.00983	1.67582	0.183775	0.221226	0.24607	0.449305	ATL1 (ARABIDOPSIS TOXICOS EN LEVADURA 1)
AT1G17190	3.76814	3.63092	4.77251	3.81509	5.40616	1.85329	2.98994	0.981941	1.34827	1.36277	1.49739	2.13332	0.317444	0.901971	0.979737	1.02201	2.40678	3.32961	3.5272	2.17849	1.16415	0.823146	2.27295	0.696777	1.14672	1.20809	0.865459	0.666491	0.0688184	0.0620703	0	0	ATGSTU26 (glutathione S-transferase tau 26); GSTU26 (glutathione S-transferase tau 26)
AT2G19400	4.57214	4.4128	3.44753	5.03549	3.86244	3.28411	5.16714	3.56274	0.914808	0.682527	0.345588	0.597215	0.296469	0.241622	0.334263	0.509872	5.4998	6.66029	5.20454	5.72463	4.88809	5.1958	4.73492	3.73963	0.387604	0.540333	0.435469	0.116899	0.138646	0.0469295	0.0297561	0.16541	AGC (cAMP-dependent cGMP-dependent and protein kinase C) kinase family protein
AT3G55580	2.03028	3.66294	3.02197	3.19405	2.9446	1.51	1.24456	1.64148	0.737166	0.928542	0.423172	0.630179	0.367771	0.305424	0.463659	0.384674	2.42732	3.48503	2.2936	2.94025	1.35206	0.501072	1.23639	0.66604	0.715518	0.893357	0.522837	0.453861	0.124992	0.113814	0.220462	0.185616	TCF1 (Tolerant to Chilling and Freezing1)
AT2G05100	5886.56	5601.76	5942.68	7026.27	3875.6	2968.34	3880.4	3654.47	841.043	668.721	538.641	651.356	406.305	265.461	440.771	445.377	3056.61	3273.06	3008.28	3197.72	1077.36	828.582	1453.7	790.01	707.149	725.147	718.733	715.318	183.128	180.816	152.5	239.225	LHCB2 (LIGHT-HARVESTING CHLOROPHYLL B-BINDING 2); LHCB2.1 (photosystem II light harvesting complex gene 2.1)
AT4G12690	6.17771	6.82381	7.95124	7.96618	7.51044	5.08653	7.21291	4.76151	3.14065	3.01639	3.47823	2.41366	3.27996	2.15864	1.68517	1.94533	6.70559	9.57334	9.29189	10.9251	3.81078	4.58828	5.90451	3.22725	5.39895	6.25902	6.14741	6.84417	2.25587	2.62033	1.86863	3.8745	DUF868 family protein (DUF868)
AT5G22390	40.3367	29.7958	23.1641	33.5316	24.1184	14.5	22.7179	19.1757	6.02134	6.82613	7.75874	3.92883	2.61786	5.09843	3.48731	4.05949	20.5454	25.4141	22.3454	32.7717	9.95319	6.98194	15.9436	11.4584	15.2644	16.8996	17.347	18.8264	4.37285	3.116	3.23474	4.90058	FANTASTIC four-like protein (DUF3049)
AT3G28290	36.6152	82.118	50.7946	118.264	92.6847	65.1671	84.5473	78.3531	0.137787	0.475905	0	0.0654653	0	0.0126284	0	0	69.9912	68.9417	59.4879	54.7525	69.617	97.5684	68.7168	44.251	0.196456	0.0674435	0.0993249	0.0734795	0	0	0	0	FBD F-box Skp2-like and Leucine Rich Repeat domains containing protein
AT3G28300	36.6152	82.118	50.7946	118.264	92.6847	65.1671	84.5473	78.3531	0.137787	0.475905	0	0.0654653	0	0.0126284	0	0	69.9912	68.9417	59.4879	54.7525	69.617	97.5684	68.7168	44.251	0.196456	0.0674435	0.0993249	0.0734795	0	0	0	0	FBD F-box Skp2-like and Leucine Rich Repeat domains containing protein
AT5G28630	5.02277	3.53362	7.10224	7.30282	5.27441	2.41341	2.1047	2.60786	1.30165	3.08823	1.16058	2.87444	1.11974	1.01892	0.82615	0.667717	17.324	16.6364	22.2559	15.6715	14.4966	14.9917	12.9888	11.3743	6.87958	10.3593	10.0591	15.0895	6.97108	4.98495	5.48205	4.64328	glycine-rich protein
AT1G75960	7.29418	11.0596	8.3907	16.2942	4.43622	4.95217	6.17225	5.84977	1.20112	0.892619	1.04372	1.37077	0.683425	0.696852	0.802457	0.321985	13.726	19.3667	19.4879	21.0519	5.40035	7.09837	7.44589	3.75867	5.83193	4.48459	5.34454	4.31558	2.32881	1.61348	1.30664	3.55222	AMP-dependent synthetase and ligase family protein
AT5G24105	9.51445	6.75884	6.7513	7.46406	5.3574	3.39109	3.41616	3.0726	13.3685	15.8543	20.2186	14.85	3.09905	1.64538	2.46356	1.78217	5.20063	10.9807	7.71912	8.93346	3.67624	5.43725	12.1652	1.92627	5.51028	6.43869	2.38822	5.30767	0.842864	0.767439	0.119692	1.30696	AGP41 (arabinogalactan protein 41)
AT4G03510	24.8227	38.8771	31.279	31.4818	15.6339	17.845	24.5296	23.2557	5.45853	9.15067	5.52257	5.3612	4.29932	3.68212	3.83108	4.56335	46.8034	48.8204	46.4626	56.2645	24.8694	21.4445	24.9871	25.9485	25.7185	28.2606	27.6778	26.3796	13.1972	16.8925	15.631	16.6355	ATRMA1; RMA1 (RING membrane-anchor 1)
AT2G06040	2.36795	2.68111	1.72934	2.02735	1.72081	1.41115	1.55742	1.12803	1.2756	0.989374	1.14314	0.735619	0.665109	0.355132	0.888901	0.697434	3.43114	3.5817	2.86225	3.77827	3.79381	3.90712	3.54239	5.11393	2.1421	2.03416	2.72402	2.68106	1.41919	1.31936	1.58601	1.52361	RAD7a (Radiation sensitive 7a)
AT4G17240	4.24464	1.8606	4.75999	3.32299	4.50186	3.21153	2.83958	2.59471	3.31443	2.44697	2.31632	2.79205	1.71753	1.57187	1.0327	1.25384	5.39637	5.1968	7.05883	6.84518	4.83702	5.26558	6.57742	2.47307	3.96764	4.93532	4.96418	4.32132	0.701962	0.494683	0.395167	0.382394	structural maintenance of chromosomes protein
AT5G44490	1.37956	0.848167	2.12231	1.80254	1.84236	1.25307	1.82708	1.53621	1.65772	0.54502	0.905725	0.76388	0.528785	0.838834	0.267689	0.173587	5.28745	4.21181	5.08349	5.1103	3.93533	3.23238	2.84416	2.08517	3.01216	3.55369	3.26168	2.58569	0.944666	0.746888	1.08214	1.4077	FBD F-box Skp2-like and Leucine Rich Repeat domains containing protein
AT1G65150	2.96935	4.73319	3.68785	2.02925	2.4607	2.94995	3.08189	4.28539	1.91343	2.31425	2.95377	3.74183	1.40501	1.47598	0.920065	1.04887	5.22419	4.68786	5.59328	4.41033	4.90512	4.38968	2.38362	6.08052	1.91722	3.57012	2.08381	2.36818	1.70248	1.32082	1.33581	1.78336	TRAF-like family protein

## Sheet: Table S3c
GO.ID	Term	Annotated	Count	Expected	p-value	q-value	Aspect	Genes	Origin input
GO:0071554	cell wall organization or biogenesis	732	7	0.96	3.8e-05	2.174e-01	P	AT1G11580, AT2G43150, AT3G12500, AT3G15720, AT3G29810, AT4G01080, AT4G38620	AT1G11580, AT2G43150, AT3G12500, AT3G15720, AT3G29810, AT4G01080, AT4G38620
GO:0090376	seed trichome differentiation	37	2	0.05	0.0011	9.295e-01	P	AT1G35720, AT4G38620	AT1G35720, AT4G38620
GO:0009751	response to salicylic acid	198	3	0.26	0.0022	1.000e+00	P	AT1G74650, AT3G20470, AT4G38620	AT1G74650, AT3G20470, AT4G38620
GO:0016049	cell growth	441	4	0.58	0.0025	1.000e+00	P	AT1G35720, AT3G20470, AT3G29810, AT3G49110	AT1G35720, AT3G20470, AT3G29810, AT3G49110
GO:0019752	carboxylic acid metabolic process	1209	6	1.58	0.0044	1.000e+00	P	AT1G06350, AT1G21440, AT1G62800, AT1G65860, AT3G02020, AT3G54600	AT1G06350, AT1G21440, AT1G62800, AT1G65860, AT3G02020, AT3G54600
GO:0022412	cellular process involved in reproduction in multicellular organism	76	2	0.1	0.0044	1.000e+00	P	AT1G35720, AT4G38620	AT1G35720, AT4G38620
GO:0071555	cell wall organization	554	4	0.72	0.0057	1.000e+00	P	AT1G11580, AT2G43150, AT3G15720, AT3G29810	AT1G11580, AT2G43150, AT3G15720, AT3G29810
GO:0071669	plant-type cell wall organization or biogenesis	279	3	0.36	0.0057	1.000e+00	P	AT2G43150, AT3G29810, AT4G38620	AT2G43150, AT3G29810, AT4G38620
GO:0006081	cellular aldehyde metabolic process	91	2	0.12	0.0063	1.000e+00	P	AT1G21440, AT3G54600	AT1G21440, AT3G54600
GO:0043436	oxoacid metabolic process	1326	6	1.73	0.0068	1.000e+00	P	AT1G06350, AT1G21440, AT1G62800, AT1G65860, AT3G02020, AT3G54600	AT1G06350, AT1G21440, AT1G62800, AT1G65860, AT3G02020, AT3G54600
GO:0006082	organic acid metabolic process	1330	6	1.74	0.0069	1.000e+00	P	AT1G06350, AT1G21440, AT1G62800, AT1G65860, AT3G02020, AT3G54600	AT1G06350, AT1G21440, AT1G62800, AT1G65860, AT3G02020, AT3G54600
GO:0045229	external encapsulating structure organization	590	4	0.77	0.0071	1.000e+00	P	AT1G11580, AT2G43150, AT3G15720, AT3G29810	AT1G11580, AT2G43150, AT3G15720, AT3G29810
GO:0035821	modification of morphology or physiology of other organism	316	3	0.41	0.008	1.000e+00	P	AT1G11580, AT3G12500, AT3G49110	AT1G11580, AT3G12500, AT3G49110
GO:0010026	trichome differentiation	116	2	0.15	0.0101	1.000e+00	P	AT1G35720, AT4G38620	AT1G35720, AT4G38620
GO:0014070	response to organic cyclic compound	359	3	0.47	0.0114	1.000e+00	P	AT1G74650, AT3G20470, AT4G38620	AT1G74650, AT3G20470, AT4G38620
GO:0040007	growth	678	4	0.89	0.0114	1.000e+00	P	AT1G35720, AT3G20470, AT3G29810, AT3G49110	AT1G35720, AT3G20470, AT3G29810, AT3G49110
GO:0048869	cellular developmental process	1070	5	2022-01-04	0.012	1.000e+00	P	AT1G35720, AT1G74650, AT3G49110, AT4G38620, AT5G60450	AT1G35720, AT1G74650, AT3G49110, AT4G38620, AT5G60450
GO:0009664	plant-type cell wall organization	154	2	0.2	0.0172	1.000e+00	P	AT2G43150, AT3G29810	AT2G43150, AT3G29810
GO:0044036	cell wall macromolecule metabolic process	154	2	0.2	0.0172	1.000e+00	P	AT3G12500, AT3G29810	AT3G12500, AT3G29810
GO:0009832	plant-type cell wall biogenesis	159	2	0.21	0.0183	1.000e+00	P	AT3G29810, AT4G38620	AT3G29810, AT4G38620
GO:0009617	response to bacterium	435	3	0.57	0.0189	1.000e+00	P	AT1G11580, AT3G49110, AT4G23160	AT1G11580, AT3G49110, AT4G23160
GO:0009725	response to hormone	1655	6	2022-02-16	0.019	1.000e+00	P	AT1G35720, AT1G74650, AT3G12500, AT3G20470, AT4G38620, AT5G60450	AT1G35720, AT1G74650, AT3G12500, AT3G20470, AT4G38620, AT5G60450
GO:0005976	polysaccharide metabolic process	445	3	0.58	0.0201	1.000e+00	P	AT1G11580, AT3G12500, AT3G29810	AT1G11580, AT3G12500, AT3G29810
GO:0030154	cell differentiation	822	4	2022-01-07	0.0216	1.000e+00	P	AT1G35720, AT1G74650, AT4G38620, AT5G60450	AT1G35720, AT1G74650, AT4G38620, AT5G60450
GO:0048589	developmental growth	472	3	0.62	0.0234	1.000e+00	P	AT1G35720, AT3G20470, AT3G49110	AT1G35720, AT3G20470, AT3G49110
GO:0000272	polysaccharide catabolic process	186	2	0.24	0.0245	1.000e+00	P	AT1G11580, AT3G12500	AT1G11580, AT3G12500
GO:0006520	cellular amino acid metabolic process	482	3	0.63	0.0247	1.000e+00	P	AT1G62800, AT1G65860, AT3G02020	AT1G62800, AT1G65860, AT3G02020
GO:0032504	multicellular organism reproduction	188	2	0.25	0.025	1.000e+00	P	AT1G35720, AT4G38620	AT1G35720, AT4G38620
GO:0009719	response to endogenous stimulus	1767	6	2.31	0.0254	1.000e+00	P	AT1G35720, AT1G74650, AT3G12500, AT3G20470, AT4G38620, AT5G60450	AT1G35720, AT1G74650, AT3G12500, AT3G20470, AT4G38620, AT5G60450
GO:0005975	carbohydrate metabolic process	1309	5	1.71	0.0264	1.000e+00	P	AT1G11580, AT1G21440, AT3G12500, AT3G15720, AT3G29810	AT1G11580, AT1G21440, AT3G12500, AT3G15720, AT3G29810
GO:0009408	response to heat	200	2	0.26	0.0281	1.000e+00	P	AT1G35720, AT4G29770	AT1G35720, AT4G29770
GO:0050832	defense response to fungus	512	3	0.67	0.0289	1.000e+00	P	AT1G11580, AT3G12500, AT3G49110	AT1G11580, AT3G12500, AT3G49110
GO:1901617	organic hydroxy compound biosynthetic process	211	2	0.28	0.031	1.000e+00	P	AT3G54600, AT4G38620	AT3G54600, AT4G38620
GO:0098542	defense response to other organism	958	4	2022-01-25	0.0353	1.000e+00	P	AT1G11580, AT3G12500, AT3G49110, AT4G23160	AT1G11580, AT3G12500, AT3G49110, AT4G23160
GO:0042546	cell wall biogenesis	230	2	0.3	0.0363	1.000e+00	P	AT3G29810, AT4G38620	AT3G29810, AT4G38620
GO:0016053	organic acid biosynthetic process	567	3	0.74	0.0374	1.000e+00	P	AT1G06350, AT3G02020, AT3G54600	AT1G06350, AT3G02020, AT3G54600
GO:0046394	carboxylic acid biosynthetic process	567	3	0.74	0.0374	1.000e+00	P	AT1G06350, AT3G02020, AT3G54600	AT1G06350, AT3G02020, AT3G54600
GO:0009620	response to fungus	579	3	0.76	0.0394	1.000e+00	P	AT1G11580, AT3G12500, AT3G49110	AT1G11580, AT3G12500, AT3G49110
GO:0044281	small molecule metabolic process	1964	6	2.57	0.0398	1.000e+00	P	AT1G06350, AT1G21440, AT1G62800, AT1G65860, AT3G02020, AT3G54600	AT1G06350, AT1G21440, AT1G62800, AT1G65860, AT3G02020, AT3G54600
GO:0044711	single-organism biosynthetic process	1986	6	2022-02-06	0.0417	1.000e+00	P	AT1G06350, AT1G65860, AT3G02020, AT3G29810, AT3G54600, AT4G38620	AT1G06350, AT1G65860, AT3G02020, AT3G29810, AT3G54600, AT4G38620
GO:0010033	response to organic substance	2026	6	2.65	0.0452	1.000e+00	P	AT1G35720, AT1G74650, AT3G12500, AT3G20470, AT4G38620, AT5G60450	AT1G35720, AT1G74650, AT3G12500, AT3G20470, AT4G38620, AT5G60450
GO:0032787	monocarboxylic acid metabolic process	630	3	0.82	0.0485	1.000e+00	P	AT1G06350, AT1G21440, AT3G54600	AT1G06350, AT1G21440, AT3G54600
GO:0016310	phosphorylation	1548	5	2022-02-02	0.049	1.000e+00	P	AT1G65250, AT3G02020, AT4G18250, AT4G23160, AT5G11410	AT1G65250, AT3G02020, AT4G18250, AT4G23160, AT5G11410
GO:0090558	plant epidermis development	273	2	0.36	0.0494	1.000e+00	P	AT1G35720, AT4G38620	AT1G35720, AT4G38620
GO:0072330	monocarboxylic acid biosynthetic process	275	2	0.36	0.05	1.000e+00	P	AT1G06350, AT3G54600	AT1G06350, AT3G54600
GO:0009505	plant-type cell wall	338	4	0.43	0.00081	6.34e-01	C	AT1G11580, AT3G15720, AT3G20470, AT3G49110	AT1G11580, AT3G15720, AT3G20470, AT3G49110
GO:0005773	vacuole	1040	6	1.32	0.0016	6.34e-01	C	AT1G11580, AT1G35720, AT1G54020, AT3G12500, AT3G20470, AT3G49110	AT1G11580, AT1G35720, AT1G54020, AT3G12500, AT3G20470, AT3G49110
GO:0005618	cell wall	775	5	0.98	0.00257	6.34e-01	C	AT1G11580, AT1G35720, AT3G15720, AT3G20470, AT3G49110	AT1G11580, AT1G35720, AT3G15720, AT3G20470, AT3G49110
GO:0030312	external encapsulating structure	776	5	0.98	0.00258	6.34e-01	C	AT1G11580, AT1G35720, AT3G15720, AT3G20470, AT3G49110	AT1G11580, AT1G35720, AT3G15720, AT3G20470, AT3G49110
GO:0046658	anchored component of plasma membrane	171	2	0.22	0.01965	1.00e+00	C	AT3G15720, AT3G29810	AT3G15720, AT3G29810
GO:0071944	cell periphery	3568	9	4.52	0.02635	1.00e+00	C	AT1G11580, AT1G35720, AT1G65250, AT3G15720, AT3G20470, AT3G29810, AT3G49110, AT3G53210, AT4G23160	AT1G11580, AT1G35720, AT1G65250, AT3G15720, AT3G20470, AT3G29810, AT3G49110, AT3G53210, AT4G23160
GO:0005576	extracellular region	1552	5	1.96	0.0425	1.00e+00	C	AT1G11580, AT1G35720, AT1G54020, AT3G15720, AT3G49110	AT1G11580, AT1G35720, AT1G54020, AT3G15720, AT3G49110
GO:0005199	structural constituent of cell wall	33	2	0.04	0.00084	1	F	AT2G43150, AT3G20470	AT2G43150, AT3G20470
GO:0052689	carboxylic ester hydrolase activity	344	3	0.44	0.00985	1	F	AT1G11580, AT1G54020, AT5G58310	AT1G11580, AT1G54020, AT5G58310
GO:0004601	peroxidase activity	134	2	0.17	0.013	1	F	AT1G35720, AT3G49110	AT1G35720, AT3G49110
GO:0016684	oxidoreductase activity, acting on peroxide as acceptor	140	2	0.18	0.01413	1	F	AT1G35720, AT3G49110	AT1G35720, AT3G49110
GO:0001135	transcription factor activity, RNA polymerase II transcription factor recruiting	141	2	0.18	0.01432	1	F	AT1G74650, AT4G38620	AT1G74650, AT4G38620
GO:0001134	transcription factor activity, transcription factor recruiting	142	2	0.18	0.01452	1	F	AT1G74650, AT4G38620	AT1G74650, AT4G38620
GO:0016209	antioxidant activity	157	2	0.2	0.01754	1	F	AT1G35720, AT3G49110	AT1G35720, AT3G49110
GO:0016798	hydrolase activity, acting on glycosyl bonds	465	3	0.6	0.02193	1	F	AT1G11580, AT3G12500, AT3G15720	AT1G11580, AT3G12500, AT3G15720
GO:0001076	transcription factor activity, RNA polymerase II transcription factor binding	187	2	0.24	0.02432	1	F	AT1G74650, AT4G38620	AT1G74650, AT4G38620
GO:0000981	RNA polymerase II transcription factor activity, sequence-specific DNA binding	237	2	0.31	0.03758	1	F	AT1G74650, AT4G38620	AT1G74650, AT4G38620
GO:0016301	kinase activity	1464	5	1.89	0.0386	1	F	AT1G65250, AT3G02020, AT4G18250, AT4G23160, AT5G11410	AT1G65250, AT3G02020, AT4G18250, AT4G23160, AT5G11410
GO:0003824	catalytic activity	9816	18	2022-12-07	0.04597	1	F	AT1G06350, AT1G11580, AT1G21440, AT1G35720, AT1G54020, AT1G62800, AT1G65250, AT1G65860, AT3G02020, AT3G12500, AT3G15720, AT3G49110, AT3G54600, AT4G01080, AT4G18250, AT4G23160, AT5G11410, AT5G58310	AT1G06350, AT1G11580, AT1G21440, AT1G35720, AT1G54020, AT1G62800, AT1G65250, AT1G65860, AT3G02020, AT3G12500, AT3G15720, AT3G49110, AT3G54600, AT4G01080, AT4G18250, AT4G23160, AT5G11410, AT5G58310

## Sheet: Table S3d
GO.ID	Term	Annotated	Count	Expected	p-value	q-value	Aspect	Genes	Origin input
GO:0009768	photosynthesis, light harvesting in photosystem I	23	4	0.07	7e-07	0.004004	P	AT1G29930, AT2G05100, AT2G34430, AT3G27690	AT1G29930, AT2G05100, AT2G34430, AT3G27690
GO:0009628	response to abiotic stimulus	1987	19	6.11	6.9e-06	0.01573	P	AT1G17190, AT1G29930, AT1G71030, AT2G01918, AT2G05100, AT2G34430, AT2G42870, AT3G16690, AT3G27690, AT3G55580, AT4G03510, AT4G18290, AT4G21870, AT4G24670, AT4G32280, AT4G35900, AT5G10250, AT5G51460, AT5G61270	AT1G17190, AT1G29930, AT1G71030, AT2G01918, AT2G05100, AT2G34430, AT2G42870, AT3G16690, AT3G27690, AT3G55580, AT4G03510, AT4G18290, AT4G21870, AT4G24670, AT4G32280, AT4G35900, AT5G10250, AT5G51460, AT5G61270
GO:0009765	photosynthesis, light harvesting	44	4	0.14	1e-05	0.01573	P	AT1G29930, AT2G05100, AT2G34430, AT3G27690	AT1G29930, AT2G05100, AT2G34430, AT3G27690
GO:0018298	protein-chromophore linkage	45	4	0.14	1.1e-05	0.01573	P	AT1G29930, AT2G05100, AT2G34430, AT3G27690	AT1G29930, AT2G05100, AT2G34430, AT3G27690
GO:0019684	photosynthesis, light reaction	137	5	0.42	6.6e-05	0.0715	P	AT1G29930, AT2G01918, AT2G05100, AT2G34430, AT3G27690	AT1G29930, AT2G01918, AT2G05100, AT2G34430, AT3G27690
GO:0009416	response to light stimulus	725	10	2.23	7.5e-05	0.0715	P	AT1G29930, AT2G05100, AT2G34430, AT2G42870, AT3G27690, AT4G18290, AT4G32280, AT4G35900, AT5G10250, AT5G61270	AT1G29930, AT2G05100, AT2G34430, AT2G42870, AT3G27690, AT4G18290, AT4G32280, AT4G35900, AT5G10250, AT5G61270
GO:0009314	response to radiation	755	10	2.32	0.00011	0.08989	P	AT1G29930, AT2G05100, AT2G34430, AT2G42870, AT3G27690, AT4G18290, AT4G32280, AT4G35900, AT5G10250, AT5G61270	AT1G29930, AT2G05100, AT2G34430, AT2G42870, AT3G27690, AT4G18290, AT4G32280, AT4G35900, AT5G10250, AT5G61270
GO:0010023	proanthocyanidin biosynthetic process	9	2	0.03	0.00033	0.2359	P	AT1G17260, AT1G71030	AT1G17260, AT1G71030
GO:0009639	response to red or far red light	221	5	0.68	0.00061	0.3877	P	AT2G05100, AT2G42870, AT3G27690, AT4G32280, AT5G61270	AT2G05100, AT2G42870, AT3G27690, AT4G32280, AT5G61270
GO:0010218	response to far red light	59	3	0.18	0.0008	0.4368	P	AT2G05100, AT3G27690, AT4G32280	AT2G05100, AT3G27690, AT4G32280
GO:0034754	cellular hormone metabolic process	60	3	0.18	0.00084	0.4368	P	AT2G28305, AT4G24670, AT5G08150	AT2G28305, AT4G24670, AT5G08150
GO:0019438	aromatic compound biosynthetic process	3353	21	10.31	0.00096	0.442	P	AT1G14900, AT1G17260, AT1G19510, AT1G22590, AT1G30820, AT1G71030, AT2G40130, AT2G42870, AT2G45190, AT3G53680, AT3G55580, AT4G24670, AT4G27310, AT4G32280, AT4G35900, AT5G17300, AT5G28770, AT5G40330, AT5G51790, AT5G61270, AT5G62430	AT1G14900, AT1G17260, AT1G19510, AT1G22590, AT1G30820, AT1G71030, AT2G40130, AT2G42870, AT2G45190, AT3G53680, AT3G55580, AT4G24670, AT4G27310, AT4G32280, AT4G35900, AT5G17300, AT5G28770, AT5G40330, AT5G51790, AT5G61270, AT5G62430
GO:0015979	photosynthesis	252	5	0.77	0.00109	0.442	P	AT1G29930, AT2G01918, AT2G05100, AT2G34430, AT3G27690	AT1G29930, AT2G01918, AT2G05100, AT2G34430, AT3G27690
GO:0010114	response to red light	66	3	0.2	0.00111	0.442	P	AT2G05100, AT3G27690, AT4G32280	AT2G05100, AT3G27690, AT4G32280
GO:0009409	response to cold	384	6	1.18	0.00119	0.442	P	AT1G17190, AT2G01918, AT3G16690, AT3G55580, AT4G03510, AT5G51460	AT1G17190, AT2G01918, AT3G16690, AT3G55580, AT4G03510, AT5G51460
GO:0010588	cotyledon vascular tissue pattern formation	18	2	0.06	0.00138	0.442	P	AT4G24670, AT5G10250	AT4G24670, AT5G10250
GO:0042445	hormone metabolic process	162	4	0.5	0.00159	0.442	P	AT2G28305, AT4G24670, AT5G08150, AT5G17300	AT2G28305, AT4G24670, AT5G08150, AT5G17300
GO:0018130	heterocycle biosynthetic process	3243	20	9.97	0.00159	0.442	P	AT1G14900, AT1G17260, AT1G19510, AT1G22590, AT1G30820, AT1G71030, AT2G40130, AT2G42870, AT2G45190, AT3G53680, AT4G24670, AT4G27310, AT4G32280, AT4G35900, AT5G17300, AT5G28770, AT5G40330, AT5G51790, AT5G61270, AT5G62430	AT1G14900, AT1G17260, AT1G19510, AT1G22590, AT1G30820, AT1G71030, AT2G40130, AT2G42870, AT2G45190, AT3G53680, AT4G24670, AT4G27310, AT4G32280, AT4G35900, AT5G17300, AT5G28770, AT5G40330, AT5G51790, AT5G61270, AT5G62430
GO:0034654	nucleobase-containing compound biosynthetic process	3009	19	9.25	0.00163	0.442	P	AT1G14900, AT1G17260, AT1G19510, AT1G22590, AT1G30820, AT1G71030, AT2G40130, AT2G42870, AT2G45190, AT3G53680, AT4G27310, AT4G32280, AT4G35900, AT5G17300, AT5G28770, AT5G40330, AT5G51790, AT5G61270, AT5G62430	AT1G14900, AT1G17260, AT1G19510, AT1G22590, AT1G30820, AT1G71030, AT2G40130, AT2G42870, AT2G45190, AT3G53680, AT4G27310, AT4G32280, AT4G35900, AT5G17300, AT5G28770, AT5G40330, AT5G51790, AT5G61270, AT5G62430
GO:1901362	organic cyclic compound biosynthetic process	3495	21	10.75	0.00164	0.442	P	AT1G14900, AT1G17260, AT1G19510, AT1G22590, AT1G30820, AT1G71030, AT2G40130, AT2G42870, AT2G45190, AT3G53680, AT3G55580, AT4G24670, AT4G27310, AT4G32280, AT4G35900, AT5G17300, AT5G28770, AT5G40330, AT5G51790, AT5G61270, AT5G62430	AT1G14900, AT1G17260, AT1G19510, AT1G22590, AT1G30820, AT1G71030, AT2G40130, AT2G42870, AT2G45190, AT3G53680, AT3G55580, AT4G24670, AT4G27310, AT4G32280, AT4G35900, AT5G17300, AT5G28770, AT5G40330, AT5G51790, AT5G61270, AT5G62430
GO:0010817	regulation of hormone levels	278	5	0.85	0.00168	0.442	P	AT1G69160, AT2G28305, AT4G24670, AT5G08150, AT5G17300	AT1G69160, AT2G28305, AT4G24670, AT5G08150, AT5G17300
GO:0009266	response to temperature stimulus	561	7	1.72	0.0017	0.442	P	AT1G17190, AT2G01918, AT3G16690, AT3G55580, AT4G03510, AT4G21870, AT5G51460	AT1G17190, AT2G01918, AT3G16690, AT3G55580, AT4G03510, AT4G21870, AT5G51460
GO:0048826	cotyledon morphogenesis	21	2	0.06	0.00189	0.4597	P	AT4G24670, AT5G10250	AT4G24670, AT5G10250
GO:0003002	regionalization	173	4	0.53	0.00202	0.4597	P	AT2G45190, AT4G24670, AT5G10250, AT5G40330	AT2G45190, AT4G24670, AT5G10250, AT5G40330
GO:0006355	regulation of transcription, DNA-templated	2599	17	7.99	0.00207	0.4597	P	AT1G14900, AT1G19510, AT1G22590, AT1G71030, AT2G40130, AT2G42870, AT2G45190, AT3G53680, AT4G27310, AT4G32280, AT4G35900, AT5G17300, AT5G28770, AT5G40330, AT5G51790, AT5G61270, AT5G62430	AT1G14900, AT1G19510, AT1G22590, AT1G71030, AT2G40130, AT2G42870, AT2G45190, AT3G53680, AT4G27310, AT4G32280, AT4G35900, AT5G17300, AT5G28770, AT5G40330, AT5G51790, AT5G61270, AT5G62430
GO:1903506	regulation of nucleic acid-templated transcription	2611	17	8.03	0.00217	0.4597	P	AT1G14900, AT1G19510, AT1G22590, AT1G71030, AT2G40130, AT2G42870, AT2G45190, AT3G53680, AT4G27310, AT4G32280, AT4G35900, AT5G17300, AT5G28770, AT5G40330, AT5G51790, AT5G61270, AT5G62430	AT1G14900, AT1G19510, AT1G22590, AT1G71030, AT2G40130, AT2G42870, AT2G45190, AT3G53680, AT4G27310, AT4G32280, AT4G35900, AT5G17300, AT5G28770, AT5G40330, AT5G51790, AT5G61270, AT5G62430
GO:2001141	regulation of RNA biosynthetic process	2611	17	8.03	0.00217	0.4597	P	AT1G14900, AT1G19510, AT1G22590, AT1G71030, AT2G40130, AT2G42870, AT2G45190, AT3G53680, AT4G27310, AT4G32280, AT4G35900, AT5G17300, AT5G28770, AT5G40330, AT5G51790, AT5G61270, AT5G62430	AT1G14900, AT1G19510, AT1G22590, AT1G71030, AT2G40130, AT2G42870, AT2G45190, AT3G53680, AT4G27310, AT4G32280, AT4G35900, AT5G17300, AT5G28770, AT5G40330, AT5G51790, AT5G61270, AT5G62430
GO:0031326	regulation of cellular biosynthetic process	2863	18	8.8	0.00232	0.4724	P	AT1G14900, AT1G19510, AT1G22590, AT1G71030, AT2G40130, AT2G42870, AT2G45190, AT3G53680, AT3G55580, AT4G27310, AT4G32280, AT4G35900, AT5G17300, AT5G28770, AT5G40330, AT5G51790, AT5G61270, AT5G62430	AT1G14900, AT1G19510, AT1G22590, AT1G71030, AT2G40130, AT2G42870, AT2G45190, AT3G53680, AT3G55580, AT4G27310, AT4G32280, AT4G35900, AT5G17300, AT5G28770, AT5G40330, AT5G51790, AT5G61270, AT5G62430
GO:0009889	regulation of biosynthetic process	2881	18	8.86	0.00249	0.4724	P	AT1G14900, AT1G19510, AT1G22590, AT1G71030, AT2G40130, AT2G42870, AT2G45190, AT3G53680, AT3G55580, AT4G27310, AT4G32280, AT4G35900, AT5G17300, AT5G28770, AT5G40330, AT5G51790, AT5G61270, AT5G62430	AT1G14900, AT1G19510, AT1G22590, AT1G71030, AT2G40130, AT2G42870, AT2G45190, AT3G53680, AT3G55580, AT4G27310, AT4G32280, AT4G35900, AT5G17300, AT5G28770, AT5G40330, AT5G51790, AT5G61270, AT5G62430
GO:0051252	regulation of RNA metabolic process	2650	17	8.15	0.00254	0.4724	P	AT1G14900, AT1G19510, AT1G22590, AT1G71030, AT2G40130, AT2G42870, AT2G45190, AT3G53680, AT4G27310, AT4G32280, AT4G35900, AT5G17300, AT5G28770, AT5G40330, AT5G51790, AT5G61270, AT5G62430	AT1G14900, AT1G19510, AT1G22590, AT1G71030, AT2G40130, AT2G42870, AT2G45190, AT3G53680, AT4G27310, AT4G32280, AT4G35900, AT5G17300, AT5G28770, AT5G40330, AT5G51790, AT5G61270, AT5G62430
GO:0009888	tissue development	603	7	1.85	0.00256	0.4724	P	AT1G14900, AT1G34760, AT2G45190, AT4G24670, AT5G10250, AT5G40330, AT5G62430	AT1G14900, AT1G34760, AT2G45190, AT4G24670, AT5G10250, AT5G40330, AT5G62430
GO:0005992	trehalose biosynthetic process	25	2	0.08	0.00268	0.4791	P	AT4G12430, AT5G51460	AT4G12430, AT5G51460
GO:0080022	primary root development	26	2	0.08	0.00289	0.4885	P	AT4G24670, AT5G10250	AT4G24670, AT5G10250
GO:0005991	trehalose metabolic process	27	2	0.08	0.00312	0.4885	P	AT4G12430, AT5G51460	AT4G12430, AT5G51460
GO:0046189	phenol-containing compound biosynthetic process	27	2	0.08	0.00312	0.4885	P	AT1G17260, AT1G71030	AT1G17260, AT1G71030
GO:0019219	regulation of nucleobase-containing compound metabolic process	2706	17	8.32	0.00316	0.4885	P	AT1G14900, AT1G19510, AT1G22590, AT1G71030, AT2G40130, AT2G42870, AT2G45190, AT3G53680, AT4G27310, AT4G32280, AT4G35900, AT5G17300, AT5G28770, AT5G40330, AT5G51790, AT5G61270, AT5G62430	AT1G14900, AT1G19510, AT1G22590, AT1G71030, AT2G40130, AT2G42870, AT2G45190, AT3G53680, AT4G27310, AT4G32280, AT4G35900, AT5G17300, AT5G28770, AT5G40330, AT5G51790, AT5G61270, AT5G62430
GO:0010033	response to organic substance	2026	14	6.23	0.0033	0.4925	P	AT1G34760, AT1G69160, AT1G71030, AT2G40130, AT2G42870, AT3G16690, AT4G03510, AT4G23060, AT4G24670, AT4G32280, AT4G36410, AT5G17300, AT5G28770, AT5G45820	AT1G34760, AT1G69160, AT1G71030, AT2G40130, AT2G42870, AT3G16690, AT4G03510, AT4G23060, AT4G24670, AT4G32280, AT4G36410, AT5G17300, AT5G28770, AT5G45820
GO:0006351	transcription, DNA-templated	2722	17	8.37	0.00336	0.4925	P	AT1G14900, AT1G19510, AT1G22590, AT1G71030, AT2G40130, AT2G42870, AT2G45190, AT3G53680, AT4G27310, AT4G32280, AT4G35900, AT5G17300, AT5G28770, AT5G40330, AT5G51790, AT5G61270, AT5G62430	AT1G14900, AT1G19510, AT1G22590, AT1G71030, AT2G40130, AT2G42870, AT2G45190, AT3G53680, AT4G27310, AT4G32280, AT4G35900, AT5G17300, AT5G28770, AT5G40330, AT5G51790, AT5G61270, AT5G62430
GO:0007389	pattern specification process	202	4	0.62	0.00352	0.4925	P	AT2G45190, AT4G24670, AT5G10250, AT5G40330	AT2G45190, AT4G24670, AT5G10250, AT5G40330
GO:0097659	nucleic acid-templated transcription	2735	17	8.41	0.00353	0.4925	P	AT1G14900, AT1G19510, AT1G22590, AT1G71030, AT2G40130, AT2G42870, AT2G45190, AT3G53680, AT4G27310, AT4G32280, AT4G35900, AT5G17300, AT5G28770, AT5G40330, AT5G51790, AT5G61270, AT5G62430	AT1G14900, AT1G19510, AT1G22590, AT1G71030, AT2G40130, AT2G42870, AT2G45190, AT3G53680, AT4G27310, AT4G32280, AT4G35900, AT5G17300, AT5G28770, AT5G40330, AT5G51790, AT5G61270, AT5G62430
GO:0032774	RNA biosynthetic process	2744	17	8.44	0.00365	0.4971	P	AT1G14900, AT1G19510, AT1G22590, AT1G71030, AT2G40130, AT2G42870, AT2G45190, AT3G53680, AT4G27310, AT4G32280, AT4G35900, AT5G17300, AT5G28770, AT5G40330, AT5G51790, AT5G61270, AT5G62430	AT1G14900, AT1G19510, AT1G22590, AT1G71030, AT2G40130, AT2G42870, AT2G45190, AT3G53680, AT4G27310, AT4G32280, AT4G35900, AT5G17300, AT5G28770, AT5G40330, AT5G51790, AT5G61270, AT5G62430
GO:2000112	regulation of cellular macromolecule biosynthetic process	2781	17	8.55	0.00419	0.5574	P	AT1G14900, AT1G19510, AT1G22590, AT1G71030, AT2G40130, AT2G42870, AT2G45190, AT3G53680, AT4G27310, AT4G32280, AT4G35900, AT5G17300, AT5G28770, AT5G40330, AT5G51790, AT5G61270, AT5G62430	AT1G14900, AT1G19510, AT1G22590, AT1G71030, AT2G40130, AT2G42870, AT2G45190, AT3G53680, AT4G27310, AT4G32280, AT4G35900, AT5G17300, AT5G28770, AT5G40330, AT5G51790, AT5G61270, AT5G62430
GO:0010556	regulation of macromolecule biosynthetic process	2800	17	8.61	0.00449	0.5837	P	AT1G14900, AT1G19510, AT1G22590, AT1G71030, AT2G40130, AT2G42870, AT2G45190, AT3G53680, AT4G27310, AT4G32280, AT4G35900, AT5G17300, AT5G28770, AT5G40330, AT5G51790, AT5G61270, AT5G62430	AT1G14900, AT1G19510, AT1G22590, AT1G71030, AT2G40130, AT2G42870, AT2G45190, AT3G53680, AT4G27310, AT4G32280, AT4G35900, AT5G17300, AT5G28770, AT5G40330, AT5G51790, AT5G61270, AT5G62430
GO:0048598	embryonic morphogenesis	33	2	0.1	0.00463	0.5885	P	AT4G24670, AT5G10250	AT4G24670, AT5G10250
GO:0043562	cellular response to nitrogen levels	34	2	0.1	0.00491	0.6105	P	AT3G16690, AT4G24670	AT3G16690, AT4G24670
GO:0042446	hormone biosynthetic process	118	3	0.36	0.0058	0.7024	P	AT2G28305, AT4G24670, AT5G17300	AT2G28305, AT4G24670, AT5G17300
GO:0051171	regulation of nitrogen compound metabolic process	2881	17	8.86	0.00598	0.7024	P	AT1G14900, AT1G19510, AT1G22590, AT1G71030, AT2G40130, AT2G42870, AT2G45190, AT3G53680, AT4G27310, AT4G32280, AT4G35900, AT5G17300, AT5G28770, AT5G40330, AT5G51790, AT5G61270, AT5G62430	AT1G14900, AT1G19510, AT1G22590, AT1G71030, AT2G40130, AT2G42870, AT2G45190, AT3G53680, AT4G27310, AT4G32280, AT4G35900, AT5G17300, AT5G28770, AT5G40330, AT5G51790, AT5G61270, AT5G62430
GO:0009690	cytokinin metabolic process	39	2	0.12	0.00643	0.715	P	AT2G28305, AT5G08150	AT2G28305, AT5G08150
GO:0006091	generation of precursor metabolites and energy	382	5	1.17	0.0065	0.715	P	AT1G29930, AT2G01918, AT2G05100, AT2G34430, AT3G27690	AT1G29930, AT2G01918, AT2G05100, AT2G34430, AT3G27690
GO:0009719	response to endogenous stimulus	1767	12	5.43	0.00755	0.8148	P	AT1G34760, AT1G69160, AT1G71030, AT2G42870, AT4G03510, AT4G23060, AT4G24670, AT4G32280, AT4G36410, AT5G17300, AT5G28770, AT5G45820	AT1G34760, AT1G69160, AT1G71030, AT2G42870, AT4G03510, AT4G23060, AT4G24670, AT4G32280, AT4G36410, AT5G17300, AT5G28770, AT5G45820
GO:0010468	regulation of gene expression	2970	17	9.13	0.00807	0.8398	P	AT1G14900, AT1G19510, AT1G22590, AT1G71030, AT2G40130, AT2G42870, AT2G45190, AT3G53680, AT4G27310, AT4G32280, AT4G35900, AT5G17300, AT5G28770, AT5G40330, AT5G51790, AT5G61270, AT5G62430	AT1G14900, AT1G19510, AT1G22590, AT1G71030, AT2G40130, AT2G42870, AT2G45190, AT3G53680, AT4G27310, AT4G32280, AT4G35900, AT5G17300, AT5G28770, AT5G40330, AT5G51790, AT5G61270, AT5G62430
GO:0046351	disaccharide biosynthetic process	44	2	0.14	0.00812	0.8398	P	AT4G12430, AT5G51460	AT4G12430, AT5G51460
GO:0031323	regulation of cellular metabolic process	3229	18	9.93	0.00829	0.8398	P	AT1G14900, AT1G19510, AT1G22590, AT1G71030, AT2G40130, AT2G42870, AT2G45190, AT3G53680, AT3G55580, AT4G27310, AT4G32280, AT4G35900, AT5G17300, AT5G28770, AT5G40330, AT5G51790, AT5G61270, AT5G62430	AT1G14900, AT1G19510, AT1G22590, AT1G71030, AT2G40130, AT2G42870, AT2G45190, AT3G53680, AT3G55580, AT4G27310, AT4G32280, AT4G35900, AT5G17300, AT5G28770, AT5G40330, AT5G51790, AT5G61270, AT5G62430
GO:0009749	response to glucose	47	2	0.14	0.00923	0.8398	P	AT3G16690, AT5G28770	AT3G16690, AT5G28770
GO:0033993	response to lipid	766	7	2.36	0.00925	0.8398	P	AT1G71030, AT2G40130, AT2G42870, AT4G23060, AT4G36410, AT5G28770, AT5G45820	AT1G71030, AT2G40130, AT2G42870, AT4G23060, AT4G36410, AT5G28770, AT5G45820
GO:0018958	phenol-containing compound metabolic process	48	2	0.15	0.00961	0.8457	P	AT1G17260, AT1G71030	AT1G17260, AT1G71030
GO:0048825	cotyledon development	48	2	0.15	0.00961	0.8457	P	AT4G24670, AT5G10250	AT4G24670, AT5G10250
GO:0006334	nucleosome assembly	49	2	0.15	0.01	0.8667	P	AT1G14900, AT5G59690	AT1G14900, AT5G59690
GO:0030076	light-harvesting complex	25	4	0.08	9.7e-07	0.0009535	C	AT1G29930, AT2G05100, AT2G34430, AT3G27690	AT1G29930, AT2G05100, AT2G34430, AT3G27690
GO:0009523	photosystem II	71	5	0.22	2.6e-06	0.001278	C	AT1G29930, AT2G01918, AT2G05100, AT2G34430, AT3G27690	AT1G29930, AT2G01918, AT2G05100, AT2G34430, AT3G27690
GO:0009522	photosystem I	44	4	0.13	1e-05	0.002703	C	AT1G29930, AT2G05100, AT2G34430, AT3G27690	AT1G29930, AT2G05100, AT2G34430, AT3G27690
GO:0009521	photosystem	96	5	0.29	1.1e-05	0.002703	C	AT1G29930, AT2G01918, AT2G05100, AT2G34430, AT3G27690	AT1G29930, AT2G01918, AT2G05100, AT2G34430, AT3G27690
GO:0010287	plastoglobule	84	4	0.26	0.00013	0.02556	C	AT1G29930, AT2G05100, AT2G34430, AT3G27690	AT1G29930, AT2G05100, AT2G34430, AT3G27690
GO:0009941	chloroplast envelope	649	8	1.99	0.0008	0.1311	C	AT1G29930, AT1G52510, AT2G05100, AT2G34430, AT2G38550, AT3G27690, AT5G35970, AT5G52570	AT1G29930, AT1G52510, AT2G05100, AT2G34430, AT2G38550, AT3G27690, AT5G35970, AT5G52570
GO:0009526	plastid envelope	668	8	2.05	0.00096	0.1348	C	AT1G29930, AT1G52510, AT2G05100, AT2G34430, AT2G38550, AT3G27690, AT5G35970, AT5G52570	AT1G29930, AT1G52510, AT2G05100, AT2G34430, AT2G38550, AT3G27690, AT5G35970, AT5G52570
GO:0009535	chloroplast thylakoid membrane	407	5	1.25	0.00818	0.6279	C	AT1G29930, AT2G01918, AT2G05100, AT2G34430, AT3G27690	AT1G29930, AT2G01918, AT2G05100, AT2G34430, AT3G27690
GO:0055035	plastid thylakoid membrane	408	5	1.25	0.00827	0.6279	C	AT1G29930, AT2G01918, AT2G05100, AT2G34430, AT3G27690	AT1G29930, AT2G01918, AT2G05100, AT2G34430, AT3G27690
GO:0005887	integral component of plasma membrane	267	4	0.82	0.00913	0.6279	C	AT1G17260, AT3G16690, AT3G28300, AT4G18290	AT1G17260, AT3G16690, AT3G28300, AT4G18290
GO:0031409	pigment binding	22	4	0.07	5.3e-07	0.001555	F	AT1G29930, AT2G05100, AT2G34430, AT3G27690	AT1G29930, AT2G05100, AT2G34430, AT3G27690
GO:0016168	chlorophyll binding	38	4	0.11	5.2e-06	0.007628	F	AT1G29930, AT2G05100, AT2G34430, AT3G27690	AT1G29930, AT2G05100, AT2G34430, AT3G27690
GO:0004805	trehalose-phosphatase activity	15	2	0.05	0.00091	0.89	F	AT4G12430, AT5G51460	AT4G12430, AT5G51460
GO:0003700	transcription factor activity, sequence-specific DNA binding	1724	13	5.18	0.0018	1	F	AT1G19510, AT1G22590, AT1G71030, AT2G45190, AT4G27310, AT4G32280, AT4G35900, AT5G17300, AT5G28770, AT5G40330, AT5G51790, AT5G61270, AT5G62430	AT1G19510, AT1G22590, AT1G71030, AT2G45190, AT4G27310, AT4G32280, AT4G35900, AT5G17300, AT5G28770, AT5G40330, AT5G51790, AT5G61270, AT5G62430
GO:0001071	nucleic acid binding transcription factor activity	1725	13	5.18	0.00181	1	F	AT1G19510, AT1G22590, AT1G71030, AT2G45190, AT4G27310, AT4G32280, AT4G35900, AT5G17300, AT5G28770, AT5G40330, AT5G51790, AT5G61270, AT5G62430	AT1G19510, AT1G22590, AT1G71030, AT2G45190, AT4G27310, AT4G32280, AT4G35900, AT5G17300, AT5G28770, AT5G40330, AT5G51790, AT5G61270, AT5G62430
GO:0046983	protein dimerization activity	619	7	1.86	0.0026	1	F	AT1G22590, AT1G34760, AT2G42870, AT5G28770, AT5G51790, AT5G59690, AT5G61270	AT1G22590, AT1G34760, AT2G42870, AT5G28770, AT5G51790, AT5G59690, AT5G61270
GO:0019203	carbohydrate phosphatase activity	29	2	0.09	0.00343	1	F	AT4G12430, AT5G51460	AT4G12430, AT5G51460
GO:0046982	protein heterodimerization activity	136	3	0.41	0.00804	1	F	AT1G34760, AT5G28770, AT5G59690	AT1G34760, AT5G28770, AT5G59690
GO:0003677	DNA binding	2560	15	7.69	0.00865	1	F	AT1G14900, AT1G19510, AT1G22590, AT1G71030, AT2G45190, AT3G53680, AT4G35900, AT5G17300, AT5G28770, AT5G35970, AT5G40330, AT5G51790, AT5G59690, AT5G61270, AT5G62430	AT1G14900, AT1G19510, AT1G22590, AT1G71030, AT2G45190, AT3G53680, AT4G35900, AT5G17300, AT5G28770, AT5G35970, AT5G40330, AT5G51790, AT5G59690, AT5G61270, AT5G62430

## Sheet: Table S3e
GO.ID	Term	Annotated	Count	Expected	p-value	q-value	Aspect	Genes	Origin input
GO:0009768	photosynthesis, light harvesting in photosystem I	23	3	0.06	2.3e-05	0.1316	P	AT1G29930, AT2G05100, AT2G34430	AT1G29930, AT2G05100, AT2G34430
GO:0009765	photosynthesis, light harvesting	44	3	0.11	0.00017	0.2631	P	AT1G29930, AT2G05100, AT2G34430	AT1G29930, AT2G05100, AT2G34430
GO:0018298	protein-chromophore linkage	45	3	0.11	0.00018	0.2631	P	AT1G29930, AT2G05100, AT2G34430	AT1G29930, AT2G05100, AT2G34430
GO:0010023	proanthocyanidin biosynthetic process	9	2	0.02	0.00021	0.2631	P	AT1G17260, AT1G71030	AT1G17260, AT1G71030
GO:0009628	response to abiotic stimulus	1987	14	4.81	0.00023	0.2631	P	AT1G17190, AT1G29930, AT1G71030, AT2G01918, AT2G05100, AT2G34430, AT3G55580, AT4G03510, AT4G18290, AT4G21870, AT4G24670, AT5G10250, AT5G51460, AT5G61270	AT1G17190, AT1G29930, AT1G71030, AT2G01918, AT2G05100, AT2G34430, AT3G55580, AT4G03510, AT4G18290, AT4G21870, AT4G24670, AT5G10250, AT5G51460, AT5G61270
GO:0019684	photosynthesis, light reaction	137	4	0.33	0.00034	0.3241	P	AT1G29930, AT2G01918, AT2G05100, AT2G34430	AT1G29930, AT2G01918, AT2G05100, AT2G34430
GO:0034754	cellular hormone metabolic process	60	3	0.15	0.00042	0.3432	P	AT2G28305, AT4G24670, AT5G08150	AT2G28305, AT4G24670, AT5G08150
GO:0010817	regulation of hormone levels	278	5	0.67	0.00057	0.4075	P	AT1G69160, AT2G28305, AT4G24670, AT5G08150, AT5G17300	AT1G69160, AT2G28305, AT4G24670, AT5G08150, AT5G17300
GO:0042445	hormone metabolic process	162	4	0.39	0.00065	0.4131	P	AT2G28305, AT4G24670, AT5G08150, AT5G17300	AT2G28305, AT4G24670, AT5G08150, AT5G17300
GO:0003002	regionalization	173	4	0.42	0.00083	0.4472	P	AT2G45190, AT4G24670, AT5G10250, AT5G40330	AT2G45190, AT4G24670, AT5G10250, AT5G40330
GO:0010588	cotyledon vascular tissue pattern formation	18	2	0.04	0.00086	0.4472	P	AT4G24670, AT5G10250	AT4G24670, AT5G10250
GO:0048826	cotyledon morphogenesis	21	2	0.05	0.00118	0.5625	P	AT4G24670, AT5G10250	AT4G24670, AT5G10250
GO:0007389	pattern specification process	202	4	0.49	0.00147	0.6468	P	AT2G45190, AT4G24670, AT5G10250, AT5G40330	AT2G45190, AT4G24670, AT5G10250, AT5G40330
GO:0005992	trehalose biosynthetic process	25	2	0.06	0.00167	0.6561	P	AT4G12430, AT5G51460	AT4G12430, AT5G51460
GO:0080022	primary root development	26	2	0.06	0.00181	0.6561	P	AT4G24670, AT5G10250	AT4G24670, AT5G10250
GO:0005991	trehalose metabolic process	27	2	0.07	0.00195	0.6561	P	AT4G12430, AT5G51460	AT4G12430, AT5G51460
GO:0046189	phenol-containing compound biosynthetic process	27	2	0.07	0.00195	0.6561	P	AT1G17260, AT1G71030	AT1G17260, AT1G71030
GO:0009266	response to temperature stimulus	561	6	1.36	0.00235	0.6921	P	AT1G17190, AT2G01918, AT3G55580, AT4G03510, AT4G21870, AT5G51460	AT1G17190, AT2G01918, AT3G55580, AT4G03510, AT4G21870, AT5G51460
GO:0009409	response to cold	384	5	0.93	0.00238	0.6921	P	AT1G17190, AT2G01918, AT3G55580, AT4G03510, AT5G51460	AT1G17190, AT2G01918, AT3G55580, AT4G03510, AT5G51460
GO:0048598	embryonic morphogenesis	33	2	0.08	0.0029	0.7696	P	AT4G24670, AT5G10250	AT4G24670, AT5G10250
GO:0042446	hormone biosynthetic process	118	3	0.29	0.00296	0.7696	P	AT2G28305, AT4G24670, AT5G17300	AT2G28305, AT4G24670, AT5G17300
GO:0015979	photosynthesis	252	4	0.61	0.00327	0.8132	P	AT1G29930, AT2G01918, AT2G05100, AT2G34430	AT1G29930, AT2G01918, AT2G05100, AT2G34430
GO:0009690	cytokinin metabolic process	39	2	0.09	0.00404	0.9629	P	AT2G28305, AT5G08150	AT2G28305, AT5G08150
GO:0046351	disaccharide biosynthetic process	44	2	0.11	0.00511	1	P	AT4G12430, AT5G51460	AT4G12430, AT5G51460
GO:0019438	aromatic compound biosynthetic process	3353	16	8.12	0.00526	1	P	AT1G17260, AT1G19510, AT1G22590, AT1G30820, AT1G71030, AT2G40130, AT2G45190, AT3G53680, AT3G55580, AT4G24670, AT4G27310, AT5G17300, AT5G28770, AT5G40330, AT5G51790, AT5G61270	AT1G17260, AT1G19510, AT1G22590, AT1G30820, AT1G71030, AT2G40130, AT2G45190, AT3G53680, AT3G55580, AT4G24670, AT4G27310, AT5G17300, AT5G28770, AT5G40330, AT5G51790, AT5G61270
GO:0009699	phenylpropanoid biosynthetic process	145	3	0.35	0.00527	1	P	AT1G17260, AT1G71030, AT3G55580	AT1G17260, AT1G71030, AT3G55580
GO:0018958	phenol-containing compound metabolic process	48	2	0.12	0.00606	1	P	AT1G17260, AT1G71030	AT1G17260, AT1G71030
GO:0048825	cotyledon development	48	2	0.12	0.00606	1	P	AT4G24670, AT5G10250	AT4G24670, AT5G10250
GO:0009653	anatomical structure morphogenesis	934	7	2.26	0.00724	1	P	AT1G34760, AT2G45190, AT3G28300, AT3G55500, AT4G24670, AT5G10250, AT5G40330	AT1G34760, AT2G45190, AT3G28300, AT3G55500, AT4G24670, AT5G10250, AT5G40330
GO:1901362	organic cyclic compound biosynthetic process	3495	16	8.46	0.00785	1	P	AT1G17260, AT1G19510, AT1G22590, AT1G30820, AT1G71030, AT2G40130, AT2G45190, AT3G53680, AT3G55580, AT4G24670, AT4G27310, AT5G17300, AT5G28770, AT5G40330, AT5G51790, AT5G61270	AT1G17260, AT1G19510, AT1G22590, AT1G30820, AT1G71030, AT2G40130, AT2G45190, AT3G53680, AT3G55580, AT4G24670, AT4G27310, AT5G17300, AT5G28770, AT5G40330, AT5G51790, AT5G61270
GO:0009416	response to light stimulus	725	6	1.76	0.00811	1	P	AT1G29930, AT2G05100, AT2G34430, AT4G18290, AT5G10250, AT5G61270	AT1G29930, AT2G05100, AT2G34430, AT4G18290, AT5G10250, AT5G61270
GO:0065008	regulation of biological quality	1457	9	3.53	0.00815	1	P	AT1G17260, AT1G69160, AT2G28305, AT3G28300, AT4G18290, AT4G24670, AT5G08150, AT5G17300, AT5G28770	AT1G17260, AT1G69160, AT2G28305, AT3G28300, AT4G18290, AT4G24670, AT5G08150, AT5G17300, AT5G28770
GO:0009851	auxin biosynthetic process	58	2	0.14	0.00874	1	P	AT4G24670, AT5G17300	AT4G24670, AT5G17300
GO:0018130	heterocycle biosynthetic process	3243	15	7.85	0.00933	1	P	AT1G17260, AT1G19510, AT1G22590, AT1G30820, AT1G71030, AT2G40130, AT2G45190, AT3G53680, AT4G24670, AT4G27310, AT5G17300, AT5G28770, AT5G40330, AT5G51790, AT5G61270	AT1G17260, AT1G19510, AT1G22590, AT1G30820, AT1G71030, AT2G40130, AT2G45190, AT3G53680, AT4G24670, AT4G27310, AT5G17300, AT5G28770, AT5G40330, AT5G51790, AT5G61270
GO:0009312	oligosaccharide biosynthetic process	61	2	0.15	0.00963	1	P	AT4G12430, AT5G51460	AT4G12430, AT5G51460
GO:0009314	response to radiation	755	6	1.83	0.00979	1	P	AT1G29930, AT2G05100, AT2G34430, AT4G18290, AT5G10250, AT5G61270	AT1G29930, AT2G05100, AT2G34430, AT4G18290, AT5G10250, AT5G61270
GO:0009886	post-embryonic morphogenesis	183	3	0.44	0.00998	1	P	AT2G45190, AT4G24670, AT5G10250	AT2G45190, AT4G24670, AT5G10250
GO:0009523	photosystem II	71	4	0.17	2.5e-05	0.01376	C	AT1G29930, AT2G01918, AT2G05100, AT2G34430	AT1G29930, AT2G01918, AT2G05100, AT2G34430
GO:0030076	light-harvesting complex	25	3	0.06	2.8e-05	0.01376	C	AT1G29930, AT2G05100, AT2G34430	AT1G29930, AT2G05100, AT2G34430
GO:0009521	photosystem	96	4	0.23	8.1e-05	0.02654	C	AT1G29930, AT2G01918, AT2G05100, AT2G34430	AT1G29930, AT2G01918, AT2G05100, AT2G34430
GO:0009522	photosystem I	44	3	0.1	0.00016	0.03932	C	AT1G29930, AT2G05100, AT2G34430	AT1G29930, AT2G05100, AT2G34430
GO:0009941	chloroplast envelope	649	7	1.55	0.00083	0.1489	C	AT1G29930, AT1G52510, AT2G05100, AT2G34430, AT2G38550, AT5G35970, AT5G52570	AT1G29930, AT1G52510, AT2G05100, AT2G34430, AT2G38550, AT5G35970, AT5G52570
GO:0009526	plastid envelope	668	7	1.59	0.00098	0.1489	C	AT1G29930, AT1G52510, AT2G05100, AT2G34430, AT2G38550, AT5G35970, AT5G52570	AT1G29930, AT1G52510, AT2G05100, AT2G34430, AT2G38550, AT5G35970, AT5G52570
GO:0010287	plastoglobule	84	3	0.2	0.00106	0.1489	C	AT1G29930, AT2G05100, AT2G34430	AT1G29930, AT2G05100, AT2G34430
GO:0031409	pigment binding	22	3	0.05	2e-05	0.05868	F	AT1G29930, AT2G05100, AT2G34430	AT1G29930, AT2G05100, AT2G34430
GO:0016168	chlorophyll binding	38	3	0.09	0.0001	0.1467	F	AT1G29930, AT2G05100, AT2G34430	AT1G29930, AT2G05100, AT2G34430
GO:0004805	trehalose-phosphatase activity	15	2	0.04	0.00058	0.5672	F	AT4G12430, AT5G51460	AT4G12430, AT5G51460
GO:0019203	carbohydrate phosphatase activity	29	2	0.07	0.0022	1	F	AT4G12430, AT5G51460	AT4G12430, AT5G51460
GO:0003700	transcription factor activity, sequence-specific DNA binding	1724	10	4.13	0.00756	1	F	AT1G19510, AT1G22590, AT1G71030, AT2G45190, AT4G27310, AT5G17300, AT5G28770, AT5G40330, AT5G51790, AT5G61270	AT1G19510, AT1G22590, AT1G71030, AT2G45190, AT4G27310, AT5G17300, AT5G28770, AT5G40330, AT5G51790, AT5G61270
GO:0001071	nucleic acid binding transcription factor activity	1725	10	4.13	0.00759	1	F	AT1G19510, AT1G22590, AT1G71030, AT2G45190, AT4G27310, AT5G17300, AT5G28770, AT5G40330, AT5G51790, AT5G61270	AT1G19510, AT1G22590, AT1G71030, AT2G45190, AT4G27310, AT5G17300, AT5G28770, AT5G40330, AT5G51790, AT5G61270
