# Supplementary material for: Ecotype-specific blockage of tasiARF production by two different RNA viruses in Arabidopsis
Source: PLoS One. 2022 Oct 5;17(10):e0275588. doi: 10.1371/journal.pone.0275588 (PMC9534422; doi:10.1371/journal.pone.0275588)
Supplement: S4 Table — (XLSX) [file pone.0275588.s004.xlsx]

## Sheet: Content
Table S4a	Wald test results and normalized expression of DESs in TVCV Bur virus upregulated set
Table S4b	Wald test results and normalized expression of DESs in TVCV Bur virus downregulated set
Table S4c	Wald test results and normalized expression of DESs in TVCV Col virus upregulated set
Table S4d	Wald test results and normalized expression of DESs in TVCV Col virus downregulated set
Table S4e	Wald test results and normalized expression of DESs in TuMV Bur virus upregulated set
Table S4f	Wald test results and normalized expression of DESs in TuMV Bur virus downregulated set
Table S4g	Wald test results and normalized expression of DESs in TuMV Col virus upregulated set
Table S4h	Wald test results and normalized expression of DESs in TuMV Col virus downregulated set
Table S4i	sRNA sequences commonly upregulated in the TVCV and TuMV Bur virus samples
Table S4j	sRNA sequences commonly downregulated in the TVCV and TuMV Bur virus samples

## Sheet: Table S4a
Name	baseMean	log2FoldChange	lfcSE	pvalue	padj	TVCV_Col_mock_1	TVCV_Col_mock_2	TVCV_Col_mock_3	TVCV_Col_mock_4	TVCV_Col_virus_1	TVCV_Col_virus_2	TVCV_Col_virus_3	TVCV_Col_virus_4	TVCV_Bur_mock_1	TVCV_Bur_mock_2	TVCV_Bur_mock_3	TVCV_Bur_mock_4	TVCV_Bur_virus_1	TVCV_Bur_virus_2	TVCV_Bur_virus_3	TVCV_Bur_virus_4	TuMV_Col_mock_1	TuMV_Col_mock_2	TuMV_Col_mock_3	TuMV_Col_mock_4	TuMV_Col_virus_1	TuMV_Col_virus_2	TuMV_Col_virus_3	TuMV_Col_virus_4	TuMV_Bur_mock_1	TuMV_Bur_mock_2	TuMV_Bur_mock_3	TuMV_Bur_mock_4	TuMV_Bur_virus_1	TuMV_Bur_virus_2	TuMV_Bur_virus_3	TuMV_Bur_virus_4	Length (nt)	miRBase	tasiRNA	TAIR10
TATTCCAGGATATGCAAAAGA	2744.12	2.83143	0.893968	0.0018105	0.0417028	72.3689	159.668	107.506	256.118	2146.06	2394.28	2551.14	2080.97	511.267	459.308	476.893	647.514	7855.77	10466.7	11578.7	8043.88	14.7347	22.26	18.7163	6.6795	666.881	923.191	412.893	1008.69	44.8209	29.2805	44.2152	36.6265	1392.95	2157.41	2135.66	1773.29	21	No hit	No hit	AT2G39675.1 | Symbols: TAS1C | TAS1C; other RNA | chr2:16537288-16538277 REVERSE LENGTH=990(485-505,+, mm: 0)
AATACGAGACACTTGAAACTG	76.2763	4.76584	1.37621	0.00049544	0.014185	1.39171	0	1.01421	0	0	0	0	0	25.2478	28.657	27.0644	24.9626	270.723	265.49	513.671	209.918	0	0	7.48651	34.7334	0.790611	8.54806	6.52795	12.7243	992.608	786.118	1711.99	1324.53	8305.09	12780.6	13970	8838.61	21	No hit	No hit	AT4G13564.1 | Symbols: MIR841A | MIR841a; miRNA | chr4:7885251-7885462 REVERSE LENGTH=212(48-68,+, mm: 1)
GAACTAAAAAAGACATTGGAC	1084.33	8.36621	0.71796	2.32571e-27	5.80759e-24	6.95855	5.32228	5.07106	1.49777	5.23749	3.23551	4.74542	12.8753	43.3946	26.2689	27.9976	55.2202	4125.82	4928.99	5757.05	4511	0	0	1.24775	8.0154	0	4.04908	4.07997	15.0379	524.254	537.87	707.982	596.862	3287.65	3312.27	6597.46	5494.65	21	No hit	No hit	AT2G39675.1 | Symbols: TAS1C | TAS1C; other RNA | chr2:16537288-16538277 REVERSE LENGTH=990(463-483,+, mm: 1)
TTTCAAGTCGTCTAAAGAACA	1037.47	2.29194	0.823482	0.000278795	0.00862267	26.4425	31.9337	32.4548	158.763	2070.12	658.966	735.539	563.294	463.139	279.406	350.904	633.898	2779.42	3657.86	5244.78	2789.23	33.9539	36.1726	47.4145	61.4514	402.026	829.162	432.477	1433.22	225.616	239.336	179.017	150.617	4842.01	3547.49	3563.53	3012.19	21	No hit	No hit	AT2G39675.1 | Symbols: TAS1C | TAS1C; other RNA | chr2:16537288-16538277 REVERSE LENGTH=990(548-568,+, mm: 0)
TATCAAGATCCATTTTACTCT	1592.59	5.011	1.17915	4.31777e-05	0.0017079	6.95855	26.6114	13.1847	5.99107	7.85624	6.47102	7.59267	8.04705	706.937	381.297	386.367	713.325	4333.97	6543.38	10440.4	5053.66	0	0	0	0	0	2.24949	0	1.15676	654.688	367.279	713.913	499.316	1963.7	2753.16	1953.37	2141.4	21	No hit	No hit	AT2G39681.1 | Symbols: TAS2 | TAS2; other RNA | chr2:16539384-16540417 REVERSE LENGTH=1034(649-669,-, mm: 1)
AACTAAAAAAGACATTGGACA	973.601	8.16142	0.750126	5.07121e-24	9.10187e-21	6.95855	5.32228	4.05684	7.48884	5.23749	2.15701	2.84725	8.04705	52.0735	26.2689	26.1311	57.4896	2890.12	4191.52	6686.15	3243.68	0	0	1.24775	0	3.55775	11.6973	1.63199	27.7622	21.1515	24.1882	24.2644	25.0406	4327.4	4877.8	7082.72	5621.47	21	No hit	No hit	AT2G39675.1 | Symbols: TAS1C | TAS1C; other RNA | chr2:16537288-16538277 REVERSE LENGTH=990(464-484,+, mm: 1)
GTAAAATGGATCTTGATAATC	536.348	8.38496	0.82221	2.43161e-21	3.24784e-18	6.95855	0	1.01421	1.49777	2.61875	3.23551	0	1.60941	16.5688	11.9404	24.2646	21.9368	1978.08	2485.95	2919.22	2165.06	0	0	1.24775	5.3436	0.395306	3.14929	2.44798	6.94055	12.5902	8.91146	15.0979	8.59601	2792.93	3721.01	4277.06	4628.49	21	No hit	No hit	AT2G39681.1 | Symbols: TAS2 | TAS2; other RNA | chr2:16539384-16540417 REVERSE LENGTH=1034(652-672,+, mm: 1)
TTGAATTGAAGTGCTTGAATT	633.156	1.53636	0.582247	7.82316e-05	0.0028528	182.314	117.09	181.544	98.8527	2135.59	296.588	301.808	310.616	618.57	530.95	516.09	676.259	1269.39	1617.07	3484.82	1221.54	115.315	115.01	154.721	136.262	166.424	119.223	179.519	751.893	491.52	432.206	450.779	411.114	1059.63	1158.72	1271.87	1310.05	21	ath-miR846-3p(1-21,+, mm: 0)	No hit	AT1G61230.1 | Symbols: | Mannose-binding lectin superfamily protein | chr1:22578951-22580781 FORWARD LENGTH=1518(459-479,-, mm: 1);AT1G61226.1 | Symbols: MIR846A | MIR846a; miRNA | chr1:22577417-22577691 FORWARD LENGTH=275(246-266,+, mm: 0)
GCAGAGATGGATGTACAACC	129.283	4.11542	0.73432	3.14332e-07	2.33247e-05	6.95855	10.6446	16.2274	1.49777	79.8718	39.9046	20.8798	16.0941	34.7157	14.3285	30.7974	24.9626	458.424	497.458	610.511	457.8	26.2662	9.27502	23.7073	62.7873	35.9728	48.589	53.8556	68.2488	84.6058	38.192	164.459	171.92	3792.91	5064.81	5351.87	3017.61	20	No hit	No hit	AT3G43828.1 | Symbols: | transposable element gene | chr3:15677383-15678009 REVERSE LENGTH=627(36-55,+, mm: 0);AT3G43826-AT3G43828 | chr3:15676149-15677382 FORWARD LENGTH=1234(507-526,+, mm: 1)
TTGACGGAACTGTGGCGGGAT	522.879	5.34623	1.32922	8.76035e-05	0.00313952	2.78342	5.32228	0	5.99107	1.30937	0	0.949083	1.60941	123.083	135.325	134.389	148.263	1305.49	2011.28	3699.56	1735.17	0	0	1.24775	4.0077	0	0.899796	3.26397	0	125.398	150.222	126.175	127.445	1341.49	1989.68	1530.51	822.07	21	No hit	No hit	AT3G30110.1 | Symbols: | pseudogene, hypothetical protein | chr3:11746725-11748496 REVERSE LENGTH=1772(683-703,+, mm: 1)
AATGTGTAGATCTCACGTTCT	907.716	8.00059	0.964561	1.02866e-14	4.40895e-12	4.17513	10.6446	1.01421	4.4933	1.30937	1.0785	0.949083	6.43764	48.9175	23.8808	47.596	58.246	1780.75	2590.53	8875.57	2035.53	0	0	0	0	0	0.449898	0	0	21.6551	31.8266	9.70577	14.2021	444.435	481.996	148.617	58.0012	21	No hit	No hit	AT3G43826-AT3G43828 | chr3:15676149-15677382 FORWARD LENGTH=1234(486-506,-, mm: 1)
TTCAAGGACTTCTATTCAGA	686.8	2.08513	1.56707	0.000402062	0.0118786	16.7005	5.32228	7.09948	5.99107	1755.87	229.721	286.623	246.24	1.57799	7.16425	8.39929	5.29509	1692.92	2125.26	5258.81	1760.85	2.56256	2.78251	6.23876	0	24.9043	42.2904	21.2158	150.379	9.06491	2.54613	2.69605	4.11114	658.466	713.354	410.545	351.874	20	No hit	No hit	AT1G61226.1 | Symbols: MIR846A | MIR846a; miRNA | chr1:22577417-22577691 FORWARD LENGTH=275(12-31,+, mm: 0)
AACTAAAAAAGACATTGGAC	721.683	9.76365	0.443159	7.4736e-96	4.29239e-91	1.39171	10.6446	5.07106	4.4933	3.92812	1.0785	0.949083	6.43764	6.31194	3.18411	3.73302	9.0773	2601.35	3195.26	4241.3	2799.28	0	0	0	0	0	0.449898	6.52795	0	12.5902	6.36533	16.1763	8.59601	111.109	133.031	200.346	191.017	20	No hit	No hit	AT2G39675.1 | Symbols: TAS1C | TAS1C; other RNA | chr2:16537288-16538277 REVERSE LENGTH=990(464-483,+, mm: 1)
AGTAAAATGGATCTTGATAAT	566.536	8.55706	0.602867	5.65447e-40	4.05948e-36	2.78342	15.9668	2.02842	1.49777	2.61875	1.0785	2.84725	8.04705	14.9909	8.7563	13.9988	21.9368	2186.24	2758.14	2966.94	2204.14	1.28128	0	0	5.3436	0	0.449898	0	0	5.53967	5.72879	4.85288	2.98992	370.753	464.644	619.923	883.165	21	No hit	No hit	AT2G39681.1 | Symbols: TAS2 | TAS2; other RNA | chr2:16539384-16540417 REVERSE LENGTH=1034(651-671,+, mm: 1)
AAGTAACTGTATTAGCAACTG	570.926	1.53284	1.31803	0.000836631	0.0221988	4.17513	15.9668	8.11369	31.4531	1873.71	434.637	403.36	399.134	127.028	69.2544	113.857	149.019	1378.88	1812.84	3435.7	1567.69	0	5.56501	4.991	2.6718	11.4639	31.9428	15.5039	63.6217	21.6551	62.3802	27.4997	13.0809	243.27	231.358	116.595	82.7484	21	No hit	TAS1c-3'D10(-)(1-21,+, mm: 0)	AT1G63630.1 | Symbols: | Tetratricopeptide repeat (TPR)-like superfamily protein | chr1:23587298-23588220 FORWARD LENGTH=774(542-562,-, mm: 1);AT1G63630.2 | Symbols: | Tetratricopeptide repeat (TPR)-like superfamily protein | chr1:23587005-23588421 FORWARD LENGTH=1024(591-611,-, mm: 1);AT2G39675.1 | Symbols: TAS1C | TAS1C; other RNA | chr2:16537288-16538277 REVERSE LENGTH=990(567-587,-, mm: 0)
TGCGGGAAGCATTTGCACATG	485.292	1.41361	0.575393	0.00142276	0.0345226	102.986	69.1897	209.942	259.114	1166.65	466.992	707.067	529.496	302.973	275.426	341.571	309.385	1104.55	1032.46	2064.51	1075.27	16.6566	45.4476	13.7253	24.0462	77.4799	143.967	56.3036	138.811	20.6479	15.2768	26.4213	18.687	153.213	277.629	110.847	131.469	21	ath-miR822-5p(1-21,+, mm: 0)	No hit	AT2G13900.1 | Symbols: | Cysteine/Histidine-rich C1 domain family protein | chr2:5833044-5835209 FORWARD LENGTH=2166(1320-1340,-, mm: 1);AT5G02350.1 | Symbols: | Cysteine/Histidine-rich C1 domain family protein | chr5:495311-497266 REVERSE LENGTH=1956(1256-1276,-, mm: 1);AT5G02330.1 | Symbols: | Cysteine/Histidine-rich C1 domain family protein | chr5:487272-489242 REVERSE LENGTH=1971(1256-1276,-,…
TCCCCAAATGTAGACAAAGCA	134.18	3.19415	0.763673	0.000110665	0.00384688	5.56684	5.32228	4.05684	11.9821	52.3749	45.2971	28.4725	35.407	96.2571	67.6623	94.2587	137.672	388.638	516.23	686.299	303.711	7.68767	3.71001	8.73426	1.3359	133.218	119.223	37.5357	222.098	239.717	83.3858	156.91	179.021	1145.01	1258.97	851.47	893.218	21	No hit	No hit	AT1G55591.1 | Symbols: MIR158B | MIR158b; miRNA | chr1:20772218-20772302 FORWARD LENGTH=85(55-75,+, mm: 0);AT3G10745.1 | Symbols: MIR158A | MIR158A; miRNA | chr3:3366331-3366430 REVERSE LENGTH=100(62-82,+, mm: 1)
TAATACAAAACATATTCGAGG	491.142	3.93932	0.846013	1.5128e-05	0.000681996	15.3088	5.32228	2.02842	17.9732	43.2093	179.032	182.224	141.628	176.734	184.678	210.915	282.153	1570.19	1845.02	2583.79	1587.78	0	0.927502	0	0	0.790611	1.34969	0.815994	2.31352	0	0	0	0.37374	8.18697	9.63991	13.9585	3.0934	21	No hit	No hit	AT2G39675.1 | Symbols: TAS1C | TAS1C; other RNA | chr2:16537288-16538277 REVERSE LENGTH=990(612-632,+, mm: 0)
CATAGAGATCCGTCGATCAGT	143.276	5.03746	1.13085	2.10882e-05	0.000913407	2.78342	0	1.01421	0	1.30937	1.0785	0.949083	3.21882	57.5965	36.6173	46.6627	48.4123	458.424	467.959	976.818	461.15	0	0	1.24775	0	0	1.34969	0	0	313.243	299.807	256.664	237.698	1152.02	1179.93	716.812	512.73	21	No hit	No hit	AT3G43828.1 | Symbols: | transposable element gene | chr3:15677383-15678009 REVERSE LENGTH=627(55-75,+, mm: 1);AT3G43826-AT3G43828 | chr3:15676149-15677382 FORWARD LENGTH=1234(526-546,+, mm: 1)
TAAGTAACTGTATTAGCAACTG	362.934	1.80908	0.928487	0.000453599	0.0131509	5.56684	21.2891	11.1563	14.9777	1082.85	171.482	199.307	204.395	182.257	109.852	157.72	291.23	920.457	1154.48	1964.86	1011.63	0	8.34752	11.2298	18.7026	20.1606	27.4438	19.5838	42.8001	66.9796	123.487	47.4504	41.8588	157.892	117.607	121.521	82.7484	22	No hit	No hit	AT1G63630.1 | Symbols: | Tetratricopeptide repeat (TPR)-like superfamily protein | chr1:23587298-23588220 FORWARD LENGTH=774(542-563,-, mm: 1);AT1G63630.2 | Symbols: | Tetratricopeptide repeat (TPR)-like superfamily protein | chr1:23587005-23588421 FORWARD LENGTH=1024(591-612,-, mm: 1);AT2G39675.1 | Symbols: TAS1C | TAS1C; other RNA | chr2:16537288-16538277 REVERSE LENGTH=990(567-588,-, mm: 0)
GACTGTTGTCTGGCTCGAGGA	341.851	1.54205	0.7252	0.000197923	0.00642594	240.766	85.1565	345.846	10.4844	1202	182.267	172.733	165.769	138.074	116.22	139.055	68.8362	683.425	824.627	2043.46	770.444	8.32831	14.84	21.2118	9.35129	69.1785	69.7342	155.039	211.687	10.0721	16.5498	30.7349	17.5658	187.131	275.701	142.87	105.949	21	No hit	No hit	AT2G46685.1 | Symbols: MIR166A, MIR166 | MIR166/MIR166A; miRNA | chr2:19176126-19176261 FORWARD LENGTH=136(4-24,+, mm: 0);AT3G61897.1 | Symbols: MIR166B, MIR166 | MIR166/MIR166B; miRNA | chr3:22922210-22922321 FORWARD LENGTH=112(4-24,+, mm: 0)
AGTTACAACTTTTTTTACGGG	433.995	2.19303	0.545706	0.000526193	0.0149315	59.8435	63.8674	148.075	128.808	327.343	427.087	410.953	317.054	268.258	296.122	381.701	334.347	1161.1	1183.98	1539.61	1132.22	0	4.63751	0	0	8.69673	6.74847	13.0559	12.7243	0.503606	1.9096	1.07842	1.49496	7.0174	17.3518	15.6007	17.787	21	No hit	No hit	AT2G39681.1 | Symbols: TAS2 | TAS2; other RNA | chr2:16539384-16540417 REVERSE LENGTH=1034(564-584,-, mm: 0)
TCTTTAGACGACTTGAAAATC	217.375	1.13501	0.533911	0.000956994	0.0249836	41.7513	69.1897	77.0801	113.83	708.371	204.916	248.66	268.772	161.743	154.429	195.983	197.431	387.434	541.706	906.644	444.401	5.76575	12.0575	13.7253	17.3667	115.429	166.462	178.703	395.611	49.857	50.9226	22.6468	25.0406	261.983	364.389	534.53	392.861	21	No hit	No hit	AT2G39675.1 | Symbols: TAS1C | TAS1C; other RNA | chr2:16537288-16538277 REVERSE LENGTH=990(545-565,-, mm: 0)
GTTCTGTTTTGGACAGGTATC	355.44	4.27138	0.738382	1.37663e-07	1.11108e-05	6.95855	5.32228	22.3126	16.4755	58.9218	163.933	178.428	148.066	57.5965	54.1299	73.7271	62.0282	1007.09	1310.02	2074.33	1173.53	0	3.71001	2.4955	4.0077	52.1804	95.8283	41.6157	107.579	34.2452	35.6458	20.49	24.2931	176.605	223.646	139.585	53.3611	21	No hit	No hit	AT2G01010-AT2G01020 | chr2:5514-5781 FORWARD LENGTH=268(3-23,-, mm: 0);AT3G41768-AT3G41979 | chr3:14199485-14199752 FORWARD LENGTH=268(3-23,-, mm: 0)
GAGATCCGTCGATCAGTGATG	126.544	5.58122	1.47542	0.000181641	0.00594816	0	0	1.01421	0	0	0	0	0	20.5138	25.4729	36.3969	21.9368	468.05	471.981	818.225	399.738	0	0	0	1.3359	0	1.34969	0	0	82.5914	101.209	163.92	153.981	1133.31	1548.17	876.924	521.237	21	No hit	No hit	AT3G43828.1 | Symbols: | transposable element gene | chr3:15677383-15678009 REVERSE LENGTH=627(59-79,+, mm: 1);AT3G43826-AT3G43828 | chr3:15676149-15677382 FORWARD LENGTH=1234(530-550,+, mm: 1)
TGATGTGACGAGAGAGTTTGT	422.065	3.8554	0.935189	9.07759e-05	0.00323426	2.78342	5.32228	7.09948	2.99554	170.218	83.0448	67.3849	103.002	171.211	160.002	202.516	149.019	1103.35	1472.26	2554.32	1313.1	0	0	0	0	1.97653	0	0	0	3.52524	1.9096	1.61763	2.98992	5.84783	7.71193	12.3164	8.50684	21	No hit	No hit	AT3G43828.1 | Symbols: | transposable element gene | chr3:15677383-15678009 REVERSE LENGTH=627(75-95,+, mm: 0);AT3G43826-AT3G43828 | chr3:15676149-15677382 FORWARD LENGTH=1234(546-566,+, mm: 0)
TTCAAGGACTTCTATTCAGAA	38.7916	2.89569	0.701969	0.000154725	0.00515157	4.17513	5.32228	2.02842	2.99554	39.2812	17.2561	11.389	11.2659	17.3578	17.5126	24.2646	27.9883	96.257	127.381	185.258	110.542	5.12511	2.78251	7.48651	2.6718	132.032	128.221	113.423	574.909	28.2019	24.1882	12.4018	22.7981	1471.32	1191.49	1091.23	762.522	21	No hit	No hit	AT1G61226.1 | Symbols: MIR846A | MIR846a; miRNA | chr1:22577417-22577691 FORWARD LENGTH=275(12-32,+, mm: 0)
AGACTCTATGTAGACTGGACT	236.122	4.77511	0.969809	3.66171e-06	0.000194968	2.78342	5.32228	1.01421	2.99554	107.369	35.5906	57.8941	41.8447	15.7799	12.7364	16.7986	8.32086	795.323	689.2	1512.94	836.322	0	1.855	2.4955	0	16.6028	58.0368	22.0318	39.3298	64.4616	90.3876	64.7051	60.1721	1214.01	696.002	338.289	228.138	21	No hit	No hit	AT4G13590-AT4G13600 | chr4:7904026-7911178 FORWARD LENGTH=7153(3635-3655,+, mm: 0)
TTTCGTGGAGAATGAAATCAC	404.329	4.04773	1.34524	0.00168586	0.0393281	0	5.32228	3.04263	0	22.2593	161.776	318.892	246.24	7.88993	3.98014	6.53278	9.83374	1796.4	1328.79	2042.05	1390.15	0	0	0	1.3359	0	0.449898	0	0	0	0	0	2.24244	5.84783	13.4959	5.74763	4.64009	21	No hit	No hit	AT5G03552.1 | Symbols: MIR822A | MIR822a; miRNA | chr5:897020-897356 REVERSE LENGTH=337(71-91,+, mm: 0)
GCTCTCTATACTTCTGTCACCA	281.234	2.34195	0.557963	0.00028778	0.0088719	29.2259	42.5783	34.4832	169.248	68.0874	262.076	226.831	185.082	314.808	194.231	246.379	314.68	964.976	914.464	689.105	865.354	4.48447	10.2025	2.4955	1.3359	83.4095	69.7342	15.5039	54.3677	13.0938	22.2786	17.2547	11.5859	77.1914	136.887	67.3294	72.6948	22	No hit	No hit	No hit
TTTTTGTTTTAATTTGAAAGG	402.856	9.05921	0.513478	4.63673e-61	1.33153e-56	2.78342	5.32228	0	1.49777	2.61875	1.0785	5.6945	1.60941	5.52295	8.7563	6.53278	4.53865	1538.91	1714.96	2506.6	1363.35	0	0	0	0	0	0	0	0	0	0	0	0	2.33913	17.3518	6.56872	9.28019	21	No hit	No hit	AT1G78080.1 | Symbols: RAP2.4 | related to AP2 4 | chr1:29364249-29366073 FORWARD LENGTH=1825(279-299,+, mm: 0)
GATTCGTACACTTGGATTGTA	24.2837	6.05839	1.10176	8.14599e-08	7.18674e-06	0	0	0	0	7.85624	1.0785	1.89817	1.60941	0.788993	0	0	0.756442	70.9895	89.8374	179.645	66.9951	0	0	4.991	0	1.97653	11.6973	7.34394	35.8595	50.8642	47.1034	20.49	32.1416	2394.1	1773.74	821.911	530.517	21	No hit	No hit	AT1G11670-AT1G11680 | chr1:3931577-3938500 FORWARD LENGTH=6924(1697-1717,+, mm: 0);AT1G19890-AT1G19900 | chr1:6906019-6906898 FORWARD LENGTH=880(224-244,+, mm: 0);AT1G48900-AT1G48910 | chr1:18087880-18091680 FORWARD LENGTH=3801(849-869,+, mm: 1);AT1G48900-AT1G48910 | chr1:18087880-18091680 FORWARD LENGTH=3801(942-962,-, mm: 1);AT2G31215-AT2G31218 | chr2:13300303-13302038 FORWARD LENGTH=1736(61-81…
TTGACGGAACTGTGGCGGGATC	193.451	4.68478	1.46238	0.000975693	0.0253222	0	0	0	1.49777	2.61875	0	1.89817	0	62.3304	84.3789	59.7283	62.7847	541.446	758.925	1209.79	703.449	0	0	0	0	0	0	0	0	34.7488	21.0056	51.2249	40.3639	422.214	501.275	699.569	474.836	22	No hit	No hit	AT3G30110.1 | Symbols: | pseudogene, hypothetical protein | chr3:11746725-11748496 REVERSE LENGTH=1772(683-704,+, mm: 1)
TATGTTCACTAAAACAAAGAT	335.196	5.62587	1.25795	4.60159e-05	0.00180019	1.39171	5.32228	0	0	2.61875	1.0785	1.89817	3.21882	77.3213	32.6371	63.4613	121.031	1585.83	1242.97	1361.37	1612.35	0	0	0	0	0	0	0	0	0.503606	3.18266	3.23526	0	8.18697	21.2078	13.1374	11.6002	21	No hit	No hit	AT2G39681.1 | Symbols: TAS2 | TAS2; other RNA | chr2:16539384-16540417 REVERSE LENGTH=1034(670-690,-, mm: 1)
CAGATATCTCCCAATTTTTT	291.961	9.6614	0.633164	2.84432e-47	4.08401e-43	4.17513	0	0	1.49777	2.61875	0	0	3.21882	3.15597	2.38808	0	3.78221	974.602	1477.62	1578.91	1192.51	0	0	0	0	0	0	0	0	0	0	0	0.37374	0	1.92798	0.82109	0	20	No hit	No hit	AT1G50055.1 | Symbols: TAS1B | TAS1B; other RNA | chr1:18549204-18550042 REVERSE LENGTH=839(499-518,-, mm: 1)
TTTGGATTGAAGGGAGCTCCA	224.527	3.285	0.582614	6.8724e-07	4.5684e-05	30.6176	26.6114	21.2984	23.9643	82.4905	61.4747	75.9267	74.0329	129.395	101.095	179.185	199.701	670.189	711.995	1149.44	609.656	3.20319	1.855	0	1.3359	4.74367	4.49898	6.52795	18.5081	5.53967	3.8192	1.07842	3.36366	0	13.4959	5.74763	5.41344	21	No hit	No hit	AT1G73687.1 | Symbols: MIR159A, MIR159 | MIR159/MIR159A; miRNA | chr1:27713234-27713415 REVERSE LENGTH=182(162-182,+, mm: 1);AT2G46255.1 | Symbols: MIR159C | MIR159C; miRNA | chr2:18994632-18994856 FORWARD LENGTH=225(195-215,+, mm: 1)
TTGGATTGAAGGGAGCTCTA	94.1405	1.19698	0.567684	0.00207072	0.0461504	29.2259	21.2891	41.5827	41.9375	264.493	128.342	146.159	90.127	71.7983	42.9855	61.5948	65.054	186.498	191.742	388.762	217.734	92.8926	67.7076	112.298	93.5129	98.0358	103.477	106.079	106.422	29.2092	44.5573	72.254	39.6164	32.7479	42.4156	82.109	190.244	20	ath-miR159a-3p(2-21,+, mm: 0)	No hit	AT1G73687.1 | Symbols: MIR159A, MIR159 | MIR159/MIR159A; miRNA | chr1:27713234-27713415 REVERSE LENGTH=182(163-182,+, mm: 0);AT1G18075.1 | Symbols: MIR159B, MIR159 | MIR159/MIR159B; miRNA | chr1:6220648-6220833 FORWARD LENGTH=186(167-186,+, mm: 1)
AGTAAAATGGATCTTGATAATC	52.9143	7.09855	0.779237	4.36461e-17	2.72475e-14	0	0	0	0	0	0	0	3.21882	4.73396	3.98014	3.73302	4.53865	218.985	244.036	231.573	250.115	0	0	0	0	0	0	0	0	2.01442	4.45573	2.15684	2.98992	543.849	589.963	786.604	759.429	22	No hit	No hit	AT2G39681.1 | Symbols: TAS2 | TAS2; other RNA | chr2:16539384-16540417 REVERSE LENGTH=1034(651-672,+, mm: 1)
TTGTATCATCAACTGTTCATT	173.058	1.35093	0.673837	0.00110885	0.0280678	32.0093	15.9668	95.3359	19.471	527.677	132.656	121.483	96.5646	180.679	105.872	193.184	147.506	345.322	376.781	839.277	429.885	0	1.855	1.24775	9.35129	4.74367	8.99796	5.71196	28.919	9.56852	14.6403	4.31367	4.11114	52.6305	26.9918	18.8851	12.3736	21	No hit	No hit	AT2G27400.1 | Symbols: TAS1A | TAS1A; other RNA | chr2:11721539-11722468 REVERSE LENGTH=930(630-650,-, mm: 0)
AATACGAGACACTTGAAACT	243.946	10.4484	0.776397	1.60309e-37	1.02302e-33	0	0	1.01421	0	0	1.0785	0	1.60941	2.36698	0.796027	0.933254	1.51288	589.574	777.697	2238.54	570.575	0	0	0	0	0	0	0	0	0	1.27307	2.69605	1.8687	29.2392	42.4156	56.6552	44.0809	20	No hit	No hit	AT4G13564.1 | Symbols: MIR841A | MIR841a; miRNA | chr4:7885251-7885462 REVERSE LENGTH=212(48-67,+, mm: 1)
TGTGTTCAAGTAAATGAGATT	190.442	2.53766	1.09173	0.00173125	0.0401616	4.17513	0	0	11.9821	20.95	326.787	326.485	149.675	56.0185	15.9205	54.1287	52.9509	612.435	825.967	645.598	783.843	0	0	0	0	1.97653	3.59918	0	0	0	1.27307	1.07842	0.37374	5.84783	5.78395	7.38981	8.50684	21	No hit	No hit	AT2G39675.1 | Symbols: TAS1C | TAS1C; other RNA | chr2:16537288-16538277 REVERSE LENGTH=990(528-548,+, mm: 0)
CTGGTCGACGGATCTCTATGG	216.853	5.06742	1.01287	2.43475e-06	0.000135429	1.39171	0	1.01421	0	72.0155	16.1776	6.64358	25.7506	28.4037	28.657	35.4637	32.527	689.441	829.99	1337.51	735.83	0	0	0	0	0	0	0.815994	0	3.52524	1.9096	2.69605	1.8687	46.7827	53.9835	32.8436	26.2939	21	No hit	No hit	AT3G43826-AT3G43828 | chr3:15676149-15677382 FORWARD LENGTH=1234(525-545,-, mm: 0)
TGATTCGTACACTTGGATTGTA	5.74079	5.27874	0.897565	1.72932e-08	1.87047e-06	0	0	0	0	1.30937	0	0	0	0.788993	0	1.86651	2.26933	13.2353	21.4537	42.1042	17.8654	0	0	1.24775	0	0.395306	0.899796	0	1.15676	42.8065	44.5573	19.9507	17.9395	1440.91	1114.37	471.306	285.366	22	No hit	No hit	AT1G11670-AT1G11680 | chr1:3931577-3938500 FORWARD LENGTH=6924(1696-1717,+, mm: 0);AT1G19890-AT1G19900 | chr1:6906019-6906898 FORWARD LENGTH=880(223-244,+, mm: 0);AT1G48900-AT1G48910 | chr1:18087880-18091680 FORWARD LENGTH=3801(848-869,+, mm: 1);AT1G48900-AT1G48910 | chr1:18087880-18091680 FORWARD LENGTH=3801(942-963,-, mm: 1);AT2G31215-AT2G31218 | chr2:13300303-13302038 FORWARD LENGTH=1736(61-82…
AATGTGTTCAAGTAAATGAGA	175.821	2.52073	0.66335	0.00056221	0.0158284	12.5254	5.32228	10.1421	112.333	64.1593	136.97	159.446	109.44	127.028	89.1551	153.987	140.698	482.488	537.683	663.843	544.894	0	0	0	2.6718	3.95306	4.49898	4.89596	11.5676	0	1.9096	1.07842	0	7.0174	17.3518	17.2429	11.6002	21	No hit	No hit	AT2G39675.1 | Symbols: TAS1C | TAS1C; other RNA | chr2:16537288-16538277 REVERSE LENGTH=990(526-546,+, mm: 0)
TTCGCTTGCAGAGAGAAATCA	183.613	2.72628	0.765054	0.000805818	0.0215162	2.78342	10.6446	21.2984	29.9554	28.8062	205.994	216.391	160.941	99.4131	61.2941	83.9929	93.0423	628.077	666.406	627.353	553.826	0	0	0	0	0	0	0	1.15676	0	0	0.539209	0	0	0	0	0	21	ath-miR173-5p(1-21,+, mm: 0)	No hit	AT3G23125.1 | Symbols: MIR173 | MIR173; miRNA | chr3:8236161-8236246 FORWARD LENGTH=86(1-21,+, mm: 0)
TACGAGACACTTGAAACTGAA	23.5535	7.999	0.839373	2.80787e-21	3.58372e-18	0	0	0	0	0	0	0	0	1.57799	0.796027	0.933254	0.756442	91.4441	104.587	151.575	66.9951	0.640639	0.927502	0	0	0.395306	1.34969	0.815994	1.15676	63.4544	73.2013	90.0479	65.7782	727.471	561.043	473.769	424.569	21	No hit	No hit	AT4G13564.1 | Symbols: MIR841A | MIR841a; miRNA | chr4:7885251-7885462 REVERSE LENGTH=212(50-70,+, mm: 1)
GAGTAAAATGGATCTTGATA	198.297	8.62573	0.51938	2.38012e-54	4.55667e-50	2.78342	5.32228	1.01421	0	1.30937	1.0785	0	4.82823	5.52295	3.18411	1.86651	5.29509	810.965	956.03	1080.67	684.467	0	0	0	0	0	0	0	0	0	0	0	0	0	1.92798	3.28436	0	20	No hit	No hit	AT2G39681.1 | Symbols: TAS2 | TAS2; other RNA | chr2:16539384-16540417 REVERSE LENGTH=1034(650-669,+, mm: 1)
ACATGGACAGAATATTGTACC	106.009	3.13141	0.942518	0.00108047	0.027504	2.78342	0	3.04263	0	20.95	72.2597	67.3849	90.127	32.3487	35.0252	66.2611	42.3607	263.504	364.713	527.706	366.24	0	3.71001	2.4955	0	39.1353	38.6912	17.1359	42.8001	74.5337	56.0149	76.0285	44.1013	125.144	173.518	82.9301	73.4682	21	No hit	No hit	AT1G42520.1 | Symbols: | transposable element gene | chr1:15962140-15964392 FORWARD LENGTH=2253(154-174,-, mm: 1);AT1G36270.1 | Symbols: | transposable element gene | chr1:13628848-13633367 REVERSE LENGTH=4520(1283-1303,-, mm: 1);AT1G36200.1 | Symbols: | transposable element gene | chr1:13577455-13580996 REVERSE LENGTH=3542(165-185,-, mm: 0);AT2G13000.1 | Symbols: | transposable element gene | ch…
ACCAGTCTACCATAGAGTCTCT	169.499	6.32714	1.30308	3.74408e-06	0.000198925	4.17513	0	0	0	0	0	0	1.60941	26.0368	9.55233	29.8641	25.719	545.055	602.044	1256.11	487.948	0	0	0	0	0	0	0	0	35.756	17.8229	19.9507	11.9597	18.7131	25.0638	23.8116	10.8269	22	No hit	No hit	AT4G13590-AT4G13600 | chr4:7904026-7911178 FORWARD LENGTH=7153(3372-3393,+, mm: 1)
AACAGAGAGATTACATGTAGT	171.617	8.36885	0.643762	1.41151e-33	6.23605e-30	0	0	1.01421	0	2.61875	3.23551	1.89817	0	4.73396	7.16425	4.66627	2.26933	536.633	610.09	1288.39	543.777	0	0	0	0	0	0	0	0	1.51082	0	2.69605	0	21.0522	19.2798	18.064	9.28019	21	No hit	No hit	AT3G21530.1 | Symbols: | DNAse I-like superfamily protein | chr3:7582740-7584583 REVERSE LENGTH=1600(122-142,+, mm: 1);AT4G09875-AT4G09880 | chr4:6212149-6214623 FORWARD LENGTH=2475(554-574,+, mm: 0)
TTTCGTGGAGAATGAAATCACTT	169.708	4.39857	1.25142	0.000444005	0.0129315	1.39171	5.32228	1.01421	1.49777	27.4968	61.4747	76.8757	93.3458	0.788993	0	0.933254	4.53865	573.932	682.496	1054.01	441.051	0	0	0	0	0	0	0	0	0	0	0	0	0	0	0	0	23	No hit	No hit	AT5G03552.1 | Symbols: MIR822A | MIR822a; miRNA | chr5:897020-897356 REVERSE LENGTH=337(71-93,+, mm: 1)
AGAACATGAAATCTACACATT	149.722	3.70375	1.1155	0.000866004	0.0228576	0	0	3.04263	2.99554	51.0655	88.4373	75.9267	111.049	15.7799	2.38808	7.46603	19.6675	468.05	690.541	624.546	570.575	0	0	0	0	0	0	0	0	0	0	0	0	0	1.92798	0	0	21	No hit	No hit	AT3G43828.1 | Symbols: | transposable element gene | chr3:15677383-15678009 REVERSE LENGTH=627(15-35,+, mm: 0);AT3G32226.1 | Symbols: | transposable element gene | chr3:13198631-13202352 FORWARD LENGTH=3722(31-51,+, mm: 1);AT3G43826-AT3G43828 | chr3:15676149-15677382 FORWARD LENGTH=1234(486-506,+, mm: 1)
TTGCAGAGATGGATGTACAACC	45.3451	3.56775	0.763521	1.75045e-05	0.000776333	1.39171	0	5.07106	1.49777	18.3312	7.54952	3.79633	4.82823	30.7707	27.861	24.2646	31.7706	152.808	174.311	210.521	139.573	0	1.855	0	1.3359	8.69673	17.0961	9.79192	23.1352	33.7416	47.1034	45.8328	46.7175	353.209	202.438	304.624	161.63	22	No hit	No hit	AT3G43828.1 | Symbols: | transposable element gene | chr3:15677383-15678009 REVERSE LENGTH=627(34-55,+, mm: 0);AT3G43826-AT3G43828 | chr3:15676149-15677382 FORWARD LENGTH=1234(505-526,+, mm: 1)
CCCTCCATAATTCCCTCCACT	104.104	7.12478	0.62749	8.47249e-26	1.80226e-22	0	0	0	0	5.23749	4.31401	5.6945	3.21882	8.67892	3.98014	3.73302	4.53865	289.974	423.711	658.229	438.818	0	0	0	0	0	1.34969	0	5.78379	0.503606	0	0	1.12122	263.153	483.924	87.8566	44.8542	21	No hit	No hit	AT3G30110.1 | Symbols: | pseudogene, hypothetical protein | chr3:11746725-11748496 REVERSE LENGTH=1772(747-767,+, mm: 0)
TACCTGTCCAAAACAGAACGAC	118.212	4.11174	0.963682	5.07604e-05	0.001954	0	0	5.07106	0	23.5687	64.7102	65.4867	41.8447	15.7799	15.9205	25.1979	14.3724	417.515	461.255	568.407	433.235	1.28128	0.927502	2.4955	2.6718	16.2075	13.9468	10.6079	17.3514	5.03606	5.72879	11.8626	1.12122	60.8175	50.1275	43.5178	23.2005	22	No hit	No hit	AT2G01010-AT2G01020 | chr2:5514-5781 FORWARD LENGTH=268(5-26,+, mm: 0);AT3G41768-AT3G41979 | chr3:14199485-14199752 FORWARD LENGTH=268(5-26,+, mm: 0)
ACACTTGGATTGTACATCACT	66.9925	6.22151	0.915425	2.74778e-10	4.64164e-08	0	5.32228	0	0	2.61875	1.0785	0.949083	0	7.10093	11.1444	10.2658	9.0773	154.011	225.264	569.81	169.721	0	0	0	0	0	1.34969	0	0	28.2019	19.096	11.3234	10.091	573.088	485.852	133.838	71.9215	21	No hit	No hit	AT1G11670-AT1G11680 | chr1:3931577-3938500 FORWARD LENGTH=6924(1704-1724,+, mm: 0);AT1G19890-AT1G19900 | chr1:6906019-6906898 FORWARD LENGTH=880(231-251,+, mm: 0);AT1G48900-AT1G48910 | chr1:18087880-18091680 FORWARD LENGTH=3801(856-876,+, mm: 1);AT2G31215-AT2G31218 | chr2:13300303-13302038 FORWARD LENGTH=1736(54-74,-, mm: 1);AT2G39790-AT2G39795 | chr2:16595801-16596986 FORWARD LENGTH=1186(530-550…
CAATGTCTTTTTTAGTTCGTC	127.075	5.32433	1.32349	8.77707e-05	0.00314278	0	0	1.01421	0	0	0	0.949083	1.60941	36.2937	23.8808	30.7974	40.8479	317.648	482.708	919.275	403.087	0	0	0	0	0	0	0	0	4.53246	7.63839	4.85288	3.36366	60.8175	57.8395	36.9491	28.6139	21	No hit	No hit	AT2G39675.1 | Symbols: TAS1C | TAS1C; other RNA | chr2:16537288-16538277 REVERSE LENGTH=990(460-480,-, mm: 1)
AGACTCTATGTAGACTGGACTT	136.47	5.47605	1.03544	1.49778e-07	1.19477e-05	0	0	0	1.49777	52.3749	12.942	12.3381	6.43764	6.31194	3.98014	1.86651	9.0773	511.365	524.275	804.19	486.831	0	0	0	0	0	0	0	0	2.51803	2.54613	0.539209	2.24244	3.5087	7.71193	0	0	22	No hit	No hit	AT4G13590-AT4G13600 | chr4:7904026-7911178 FORWARD LENGTH=7153(3635-3656,+, mm: 1)
ATGTGACGAGAGAGTTTGTTGATG	109.682	4.3969	0.909959	6.50555e-06	0.00032547	1.39171	0	2.02842	5.99107	0	21.5701	6.64358	11.2659	40.2386	33.4332	57.8618	70.3491	529.413	455.891	348.061	482.365	0	1.855	2.4955	0	0	0	0	0	6.04327	5.09226	14.0194	8.22227	5.84783	7.71193	18.064	9.28019	24	No hit	No hit	AT3G43828.1 | Symbols: | transposable element gene | chr3:15677383-15678009 REVERSE LENGTH=627(77-100,+, mm: 0);AT3G43826-AT3G43828 | chr3:15676149-15677382 FORWARD LENGTH=1234(548-571,+, mm: 0)
TTAGTTCGTCGATATGTTGAA	83.6218	6.45913	1.23003	7.21183e-07	4.76645e-05	0	0	0	0	0	1.0785	0	0	12.6239	6.36822	7.46603	17.3982	234.626	323.146	648.405	217.734	0	0	0	0	0	0.899796	0	0	19.6406	19.096	8.62735	5.97983	239.761	123.391	138.764	101.309	21	No hit	No hit	AT2G39675.1 | Symbols: TAS1C | TAS1C; other RNA | chr2:16537288-16538277 REVERSE LENGTH=990(449-469,-, mm: 1)
CACTTGGATTGTACATCACTT	101.772	6.17736	1.09816	1.35675e-07	1.09907e-05	0	0	1.01421	0	0	1.0785	0	3.21882	17.3578	15.1245	16.7986	15.1288	303.21	355.327	771.91	292.545	0	0	0	0	0	0	0	0	4.53246	5.09226	3.77446	2.24244	196.487	84.8312	58.2974	29.3873	21	No hit	No hit	AT1G11670-AT1G11680 | chr1:3931577-3938500 FORWARD LENGTH=6924(1705-1725,+, mm: 0);AT1G19890-AT1G19900 | chr1:6906019-6906898 FORWARD LENGTH=880(232-252,+, mm: 0);AT1G48900-AT1G48910 | chr1:18087880-18091680 FORWARD LENGTH=3801(857-877,+, mm: 1);AT2G31215-AT2G31218 | chr2:13300303-13302038 FORWARD LENGTH=1736(53-73,-, mm: 1);AT2G39790-AT2G39795 | chr2:16595801-16596986 FORWARD LENGTH=1186(531-551…
AAGCTCAGGAGGGATAGCGCA	97.1519	3.26527	0.675099	1.2922e-05	0.000596594	4.17513	5.32228	11.1563	13.4799	39.2812	77.6523	68.334	78.8611	27.6147	15.9205	28.9309	34.7963	280.348	312.42	397.183	398.621	0.640639	0	0	0	0.790611	4.04908	1.63199	6.94055	0.503606	0.636533	4.85288	0.747479	8.18697	30.8477	9.03199	105.175	21	No hit	No hit	AT2G38325.1 | Symbols: MIR390A, MIR390 | MIR390A; miRNA | chr2:16061954-16062060 FORWARD LENGTH=107(18-38,+, mm: 1);AT5G58465.1 | Symbols: MIR390B, MIR390 | MIR390B; miRNA | chr5:23636947-23637066 FORWARD LENGTH=120(15-35,+, mm: 1)
CAACCATAGAGATCCGTCGAT	24.3081	5.59665	1.0023	1.98301e-07	1.54117e-05	0	0	0	1.49777	0	0	0	0	6.31194	6.36822	1.86651	7.56442	85.4281	88.4965	155.786	82.6273	0	0	0	0	0	0	0	0	43.3101	54.1053	42.5975	76.9904	147.365	246.782	304.624	194.111	21	No hit	No hit	AT3G43828.1 | Symbols: | transposable element gene | chr3:15677383-15678009 REVERSE LENGTH=627(51-71,+, mm: 1);AT3G43826-AT3G43828 | chr3:15676149-15677382 FORWARD LENGTH=1234(522-542,+, mm: 1)
ATATGTTCACTAAAACAAAG	114.381	10.2792	0.737393	4.71735e-47	5.41872e-43	1.39171	0	1.01421	0	1.30937	0	0	0	0	1.59205	0	0	522.194	525.616	522.092	497.997	0	0	0	0	0	0	0	0	0	0	0	0	0	0	0	0	20	No hit	No hit	AT2G39681.1 | Symbols: TAS2 | TAS2; other RNA | chr2:16539384-16540417 REVERSE LENGTH=1034(672-691,-, mm: 1)
CGAACTAAAAAAGACATTGGA	110.162	4.93114	1.69251	0.00186425	0.0425484	0	0	0	0	0	0	0	0	40.2386	17.5126	33.5972	24.9626	299.6	431.756	774.717	339.442	0	0	0	0	0	0	0	0	0.503606	0	2.69605	0.747479	12.8652	1.92798	23.8116	23.2005	21	No hit	No hit	AT2G39675.1 | Symbols: TAS1C | TAS1C; other RNA | chr2:16537288-16538277 REVERSE LENGTH=990(462-482,+, mm: 1)
ATATGTTCACTAAAACAAAGA	105.345	4.39138	1.48911	0.00182035	0.0419038	0	10.6446	0	0	0	0	0.949083	0	41.8166	33.4332	44.7962	45.3865	360.964	470.641	429.463	518.096	0	0	0	0	0	0	0	0	0	0	0	0	0	0	0	0.773349	21	No hit	No hit	AT2G39681.1 | Symbols: TAS2 | TAS2; other RNA | chr2:16539384-16540417 REVERSE LENGTH=1034(671-691,-, mm: 1)
AAGCTCAGGAGGGATAGCGCCA	99.1672	2.6992	0.600184	7.22506e-05	0.00266173	5.56684	15.9668	19.27	20.9688	19.6406	78.7308	113.89	114.268	44.1836	48.5577	54.1287	60.5153	366.98	261.467	328.413	339.442	0	0	0	2.6718	0	0	0	0	0	0	0	0	2.33913	0	0.82109	2.32005	22	No hit	No hit	AT2G38325.1 | Symbols: MIR390A, MIR390 | MIR390A; miRNA | chr2:16061954-16062060 FORWARD LENGTH=107(18-39,+, mm: 0);AT5G58465.1 | Symbols: MIR390B, MIR390 | MIR390B; miRNA | chr5:23636947-23637066 FORWARD LENGTH=120(15-36,+, mm: 0)
AACAAACTCTCTCGTCACATC	91.4658	2.74047	0.473646	9.24977e-07	5.8637e-05	23.6591	10.6446	31.4405	20.9688	60.2312	58.2392	52.1996	83.6893	51.2845	48.5577	49.4625	36.3092	232.22	293.648	385.955	252.348	8.96895	9.27502	1.24775	6.6795	7.90611	10.7976	1.63199	19.6649	3.52524	5.09226	4.31367	2.61618	15.2044	23.1358	18.064	8.50684	21	No hit	No hit	AT3G43828.1 | Symbols: | transposable element gene | chr3:15677383-15678009 REVERSE LENGTH=627(76-96,-, mm: 0);AT3G43826-AT3G43828 | chr3:15676149-15677382 FORWARD LENGTH=1234(547-567,-, mm: 0)
AAACTCTCTCGTCACATCACT	80.7794	3.61101	0.779898	2.02145e-05	0.000880879	1.39171	0	4.05684	2.99554	15.7125	18.3346	19.9307	14.4847	56.0185	45.3736	53.1955	54.4638	237.033	261.467	432.27	270.214	3.20319	0	0	1.3359	4.34836	3.14929	0	0	12.0865	9.54799	22.1076	7.47479	43.274	42.4156	34.4858	40.9875	21	No hit	No hit	AT3G43828.1 | Symbols: | transposable element gene | chr3:15677383-15678009 REVERSE LENGTH=627(73-93,-, mm: 0);AT3G43826-AT3G43828 | chr3:15676149-15677382 FORWARD LENGTH=1234(544-564,-, mm: 0)
TTTCGTGGAGAATGAAATCACT	111.177	4.22855	1.40678	0.00160167	0.0378095	0	0	2.02842	0	30.1156	39.9046	46.5051	46.6729	0.788993	0	1.86651	0.756442	344.119	398.234	743.841	304.828	0	0	0	0	0	2.24949	0	0	0	0	0	0	0	0	0	0	22	No hit	No hit	AT5G03552.1 | Symbols: MIR822A | MIR822a; miRNA | chr5:897020-897356 REVERSE LENGTH=337(71-92,+, mm: 1)
TTGCTAATACAGTTACTTATT	94.9596	3.08559	0.636947	1.55145e-05	0.000697776	2.78342	5.32228	11.1563	10.4844	34.0437	47.4542	56.945	46.6729	65.4864	46.9656	53.1955	77.1571	237.033	340.577	387.359	353.958	0	0	0	0	0	0	0	0	0	0	0	0	0	0	1.64218	0	21	No hit	No hit	AT1G12775.1 | Symbols: | Pentatricopeptide repeat (PPR) superfamily protein | chr1:4353906-4355929 FORWARD LENGTH=2024(1304-1324,+, mm: 1);AT2G39675.1 | Symbols: TAS1C | TAS1C; other RNA | chr2:16537288-16538277 REVERSE LENGTH=990(570-590,+, mm: 0)
TTAGATTCACGCACAAACTCA	92.7324	3.03768	0.542415	1.06383e-06	6.59114e-05	6.95855	21.2891	16.2274	40.4397	65.4687	46.3757	35.1161	86.9082	27.6147	31.0451	32.6639	43.8736	235.83	304.374	404.2	308.178	0	0.927502	1.24775	5.3436	2.37183	4.04908	2.44798	13.8811	0.503606	0	5.9313	4.48488	4.67827	19.2798	4.10545	19.3337	21	No hit	No hit	AT1G31280.1 | Symbols: AGO2 | Argonaute family protein | chr1:11181711-11185344 FORWARD LENGTH=3343(3222-3242,-, mm: 1);AT2G47275.1 | Symbols: MIR403 | MIR403; miRNA | chr2:19415052-19415186 FORWARD LENGTH=135(103-123,+, mm: 1)
ATGTGTAGATCTCACGTTCTC	97.1005	4.45033	1.4731	0.00154582	0.0367326	0	0	1.01421	0	0	0	1.89817	0	34.7157	34.2292	41.9964	43.1172	255.081	395.553	627.353	317.11	0	0	0	0	0	0	0	0	0.503606	0.636533	0	0	4.67827	5.78395	0	0	21	No hit	No hit	AT3G43826-AT3G43828 | chr3:15676149-15677382 FORWARD LENGTH=1234(485-505,-, mm: 1)
TATTGTACCATTCTCTCGAGC	94.2988	4.97966	1.30425	0.000174075	0.0057255	0	0	1.01421	1.49777	1.30937	0	0	0	37.0827	26.2689	27.0644	28.7448	277.942	335.214	666.65	279.146	0	0	0	0	0	0	0	0	2.51803	1.9096	0.539209	1.8687	14.0348	17.3518	16.4218	5.41344	21	No hit	No hit	AT3G43826-AT3G43828 | chr3:15676149-15677382 FORWARD LENGTH=1234(1161-1181,-, mm: 1)
GAATACGAGACACTTGAAACT	21.9117	6.58138	0.98229	3.3438e-10	5.55051e-08	1.39171	0	0	0	0	0	0	0	4.73396	1.59205	2.79976	0	73.396	89.8374	159.996	52.4795	0	0	0	4.0077	0	0	0	3.47028	4.53246	1.27307	10.7842	10.8384	176.605	323.901	289.024	272.219	21	No hit	No hit	AT4G13564.1 | Symbols: MIR841A | MIR841a; miRNA | chr4:7885251-7885462 REVERSE LENGTH=212(47-67,+, mm: 1)
AATCAAACAGTGAAAAGTGAC	30.5019	3.52275	0.528645	5.14565e-09	6.32838e-07	0	5.32228	1.01421	8.98661	7.85624	15.099	17.0835	16.0941	12.6239	9.55233	8.39929	21.1804	114.305	126.04	108.067	102.726	0	0	1.24775	0	2.37183	0.449898	0	1.15676	26.6911	15.9133	33.9702	11.5859	215.2	188.942	193.777	149.256	21	No hit	No hit	AT1G11670-AT1G11680 | chr1:3931577-3938500 FORWARD LENGTH=6924(1680-1700,-, mm: 1);AT1G11670-AT1G11680 | chr1:3931577-3938500 FORWARD LENGTH=6924(1807-1827,+, mm: 1);AT1G19890-AT1G19900 | chr1:6906019-6906898 FORWARD LENGTH=880(207-227,-, mm: 0);AT1G19890-AT1G19900 | chr1:6906019-6906898 FORWARD LENGTH=880(351-371,+, mm: 1);AT1G33290-AT1G33300 | chr1:12076105-12080512 FORWARD LENGTH=4408(2072-209…
TTCTTTAGACGACTTGAAAATT	91.2212	3.06108	0.885493	0.000794056	0.0212515	5.56684	10.6446	5.07106	4.4933	99.5123	50.6897	45.556	53.1105	7.88993	15.1245	15.8653	15.1288	198.53	375.44	512.268	186.47	0	0	3.74325	4.0077	4.74367	2.24949	4.07997	8.09731	3.02164	7.63839	4.31367	1.49496	3.5087	11.5679	9.85308	10.0535	22	No hit	No hit	AT2G39675.1 | Symbols: TAS1C | TAS1C; other RNA | chr2:16537288-16538277 REVERSE LENGTH=990(545-566,-, mm: 1)
GAGCTCCTTAAAGTTCAAACA	95.9673	3.57532	1.20381	0.00197739	0.0444672	2.78342	5.32228	0	1.49777	45.8281	58.2392	60.7413	46.6729	5.52295	0	4.66627	3.78221	216.578	290.966	558.582	403.087	0	0	0	0	0	0	0	0	0	0	0	0	0	0	0	0	21	No hit	No hit	AT1G73687.1 | Symbols: MIR159A, MIR159 | MIR159/MIR159A; miRNA | chr1:27713234-27713415 REVERSE LENGTH=182(3-23,+, mm: 0)
AACATGAAATCTACACATTGC	91.9172	4.69728	0.815228	1.15698e-07	9.60261e-06	1.39171	0	1.01421	0	10.475	24.8056	9.49083	12.8753	18.9358	17.5126	40.1299	33.2834	274.332	341.918	551.565	320.46	0	0	0	0	0	0	0	0	0	0	0	0	0	0	0	0	21	No hit	No hit	AT3G43828.1 | Symbols: | transposable element gene | chr3:15677383-15678009 REVERSE LENGTH=627(17-37,+, mm: 0);AT3G43826-AT3G43828 | chr3:15676149-15677382 FORWARD LENGTH=1234(488-508,+, mm: 1)
ACTGGTCGACGGATCTCTATG	87.0919	2.65498	0.919335	0.000271151	0.008418	2.78342	0	2.02842	1.49777	140.103	40.9831	47.4542	75.6423	13.4129	22.2888	28.9309	17.3982	228.61	276.216	527.706	231.133	0	0	0	0	0.395306	0	0	0	0	0.636533	0	0	1.16957	5.78395	0	0.773349	21	No hit	No hit	AT3G43826-AT3G43828 | chr3:15676149-15677382 FORWARD LENGTH=1234(526-546,-, mm: 0)
CTGCCCATGTCGTAAGTGCCT	26.7753	4.10141	0.611702	1.82017e-09	2.54355e-07	2.78342	0	0	5.99107	7.85624	4.31401	5.6945	4.82823	20.5138	5.57219	4.66627	9.83374	89.0377	97.8825	152.979	72.578	1.28128	0	0	0	0.790611	1.79959	0	1.15676	72.5193	80.8396	43.1367	29.8992	229.235	277.629	53.3709	41.7609	21	No hit	No hit	AT3G43828.1 | Symbols: | transposable element gene | chr3:15677383-15678009 REVERSE LENGTH=627(165-185,+, mm: 0);AT3G32230.1 | Symbols: | transposable element gene | chr3:13203901-13208938 FORWARD LENGTH=5038(1487-1507,+, mm: 1)
CATGGGCTTTTTCAACACAAC	74.0538	1.18883	1.93333	0.00152441	0.0363606	2.78342	0	9.1279	1.49777	254.018	69.0242	67.3849	72.4235	14.9909	17.5126	20.5316	16.6417	149.198	211.855	435.077	207.685	0	0	0	0	1.18592	3.14929	0	0	1.00721	0	0	0	7.0174	3.85596	4.10545	6.18679	21	No hit	No hit	AT1G63080.1 | Symbols: | Pentatricopeptide repeat (PPR) superfamily protein | chr1:23387631-23390816 REVERSE LENGTH=3186(620-640,+, mm: 0);AT1G63070.1 | Symbols: | pentatricopeptide (PPR) repeat-containing protein | chr1:23385324-23387167 REVERSE LENGTH=1773(562-582,+, mm: 0)
TCAACAAACTCTCTCGTCACATC	84.6816	5.84075	0.421529	6.10514e-36	3.18766e-32	2.78342	0	3.04263	1.49777	2.61875	5.39252	13.2872	11.2659	10.2569	11.1444	11.1991	9.0773	323.664	434.437	308.764	413.137	0	0	0	0	0	0	0	0	1.00721	1.27307	0	0	0	3.85596	0.82109	0	23	No hit	No hit	AT3G43828.1 | Symbols: | transposable element gene | chr3:15677383-15678009 REVERSE LENGTH=627(76-98,-, mm: 0);AT3G43826-AT3G43828 | chr3:15676149-15677382 FORWARD LENGTH=1234(547-569,-, mm: 0)
ACATGAAATCTACACATTGCA	91.8029	4.66983	0.770014	2.49443e-08	2.57208e-06	1.39171	0	6.08527	1.49777	37.9718	16.1776	11.389	22.5317	9.46791	10.3484	18.6651	16.6417	222.594	347.282	624.546	266.864	0	0	0	0	0	0	0	0	0	0	0	0	0	0	0.82109	0	21	No hit	No hit	AT3G43828.1 | Symbols: | transposable element gene | chr3:15677383-15678009 REVERSE LENGTH=627(18-38,+, mm: 0)
CTTTGTCTACACTTTTGGAAA	54.1857	5.20151	0.811591	2.95692e-09	3.90409e-07	0	0	1.01421	1.49777	9.16561	16.1776	13.2872	16.0941	3.15597	1.59205	1.86651	4.53865	200.936	246.718	279.291	182.003	0	0	0	0	22.1371	20.6953	1.63199	38.173	1.00721	1.27307	0	0.37374	111.109	98.3271	89.4988	73.4682	21	No hit	No hit	AT1G55591.1 | Symbols: MIR158B | MIR158b; miRNA | chr1:20772218-20772302 FORWARD LENGTH=85(13-33,+, mm: 0);AT3G10745.1 | Symbols: MIR158A | MIR158A; miRNA | chr3:3366331-3366430 REVERSE LENGTH=100(20-40,+, mm: 1)
TCCCCAAATGTAGACAAAGCAT	80.74	5.41573	0.887799	1.43477e-08	1.58776e-06	1.39171	0	0	2.99554	6.54687	26.9626	20.8798	19.3129	3.15597	2.38808	3.73302	1.51288	303.21	446.505	416.832	205.452	0	0	0	0	0.395306	0	0.815994	0	16.619	4.45573	11.8626	13.4546	1.16957	1.92798	3.28436	2.32005	22	No hit	No hit	AT1G55591.1 | Symbols: MIR158B | MIR158b; miRNA | chr1:20772218-20772302 FORWARD LENGTH=85(55-76,+, mm: 1)
TTAGGAAGTGTTTGACGTGTT	88.377	6.30498	0.995326	3.81608e-09	4.88135e-07	1.39171	0	0	1.49777	1.30937	0	0.949083	0	18.1468	9.55233	15.8653	7.56442	258.691	328.51	666.65	245.649	0	0	0	0	0	0	0	0	3.52524	1.27307	1.61763	0	0	0	4.10545	2.32005	21	No hit	No hit	AT4G04407-AT4G04408 | chr4:2176016-2184058 FORWARD LENGTH=8043(2959-2979,+, mm: 1);AT4G13572-AT4G13575 | chr4:7888639-7892319 FORWARD LENGTH=3681(2067-2087,-, mm: 1)
ACCTTAAGTATAAGTAGATATATG	30.9935	3.65683	0.849636	5.2293e-05	0.00200896	1.39171	0	0	0	9.16561	21.5701	19.9307	19.3129	6.31194	3.98014	4.66627	9.83374	141.979	117.995	113.681	102.726	0	0.927502	0	0	64.0395	86.8303	35.9037	9.25407	1.00721	3.8192	2.69605	1.8687	69.0044	94.4711	105.921	63.4146	24	No hit	No hit	AT5G03552.1 | Symbols: MIR822A | MIR822a; miRNA | chr5:897020-897356 REVERSE LENGTH=337(3-26,+, mm: 0)
ATGCAACTTAGAATATGTTTT	80.0531	4.93834	1.26399	0.000132355	0.00450068	1.39171	5.32228	0	0	0	0	0	1.60941	32.3487	18.3086	24.2646	27.9883	275.536	368.735	411.218	297.012	0	0	0	0	0	0	0	0	0.503606	0	0	0	2.33913	1.92798	4.10545	0	21	No hit	No hit	AT4G13495.1 | Symbols: | other RNA | chr4:7843217-7846774 FORWARD LENGTH=842(755-775,+, mm: 1);AT4G13495.2 | Symbols: | other RNA | chr4:7842967-7846774 FORWARD LENGTH=876(789-809,+, mm: 1);AT4G13494.1 | Symbols: MIR863A | MIR863a; miRNA | chr4:7846597-7846899 FORWARD LENGTH=303(91-111,+, mm: 1)
AGAGTAAAATGGATCTTGATA	74.3134	8.74924	0.611801	2.81327e-41	2.69295e-37	0	0	0	1.49777	0	0	0	0	2.36698	1.59205	1.86651	1.51288	300.803	384.826	357.886	293.662	0	0	0	0	0	0.449898	0	0	0	0.636533	0	0	16.3739	30.8477	39.4123	23.2005	21	No hit	No hit	AT2G39681.1 | Symbols: TAS2 | TAS2; other RNA | chr2:16539384-16540417 REVERSE LENGTH=1034(649-669,+, mm: 1)
ACGACATGGACAGAATATTGT	73.5333	5.35317	0.897302	3.35657e-08	3.31239e-06	0	0	0	0	2.61875	11.8635	5.6945	3.21882	10.2569	11.9404	21.4648	22.6933	206.953	252.081	534.723	221.084	0	0	0	0	0	0	0	0	4.02885	3.18266	1.61763	8.96975	32.7479	15.4239	27.096	18.5604	21	No hit	No hit	AT1G42520.1 | Symbols: | transposable element gene | chr1:15962140-15964392 FORWARD LENGTH=2253(157-177,-, mm: 1);AT1G36270.1 | Symbols: | transposable element gene | chr1:13628848-13633367 REVERSE LENGTH=4520(1286-1306,-, mm: 0);AT1G36200.1 | Symbols: | transposable element gene | chr1:13577455-13580996 REVERSE LENGTH=3542(168-188,-, mm: 0);AT2G13000.1 | Symbols: | transposable element gene | ch…
ACGGATCTCTATGGTTGTACA	72.0925	5.03312	0.822887	1.94619e-08	2.07765e-06	1.39171	0	1.01421	0	1.30937	6.47102	4.74542	4.82823	20.5138	21.4927	25.1979	24.9626	304.413	280.239	383.148	234.483	0	2.78251	0	0	0	0	0	0	6.04327	3.18266	4.85288	0	15.2044	13.4959	10.6742	14.6936	21	No hit	No hit	AT3G43828.1 | Symbols: | transposable element gene | chr3:15677383-15678009 REVERSE LENGTH=627(47-67,-, mm: 1);AT3G43826-AT3G43828 | chr3:15676149-15677382 FORWARD LENGTH=1234(518-538,-, mm: 0)
TCGTGGAGAATGAAATCACATT	72.7204	3.29416	0.855153	0.00026211	0.00816822	0	0	4.05684	1.49777	22.2593	24.8056	40.8106	20.9223	60.7524	27.0649	35.4637	46.1429	268.316	195.765	364.903	224.434	0	0	0	0	0	0	0	0	0.503606	1.27307	0.539209	0	0	0	0	0	22	No hit	No hit	AT4G02540.1 | Symbols: | Cysteine/Histidine-rich C1 domain family protein | chr4:1117154-1119817 FORWARD LENGTH=2664(1766-1787,-, mm: 1);AT5G03552.1 | Symbols: MIR822A | MIR822a; miRNA | chr5:897020-897356 REVERSE LENGTH=337(73-94,+, mm: 0)
CTTTTCACTGTTTGATTCGTA	76.908	4.89361	0.748471	2.39307e-09	3.22637e-07	0	5.32228	3.04263	1.49777	6.54687	5.39252	3.79633	8.04705	23.6698	21.4927	25.1979	28.7448	190.108	286.943	568.407	189.819	0	0	0	0	0	0	0	0	0	0.636533	0	0	14.0348	15.4239	6.56872	11.6002	21	No hit	No hit	AT2G31215.1 | Symbols: | basic helix-loop-helix (bHLH) DNA-binding superfamily protein | chr2:13299807-13300302 FORWARD LENGTH=390(344-364,+, mm: 1);AT1G11670-AT1G11680 | chr1:3931577-3938500 FORWARD LENGTH=6924(1684-1704,+, mm: 0);AT1G19890-AT1G19900 | chr1:6906019-6906898 FORWARD LENGTH=880(211-231,+, mm: 0);AT1G19890-AT1G19900 | chr1:6906019-6906898 FORWARD LENGTH=880(330-350,-, mm: 1);AT1G332…
GCAGAGATGGATGTACAACCT	75.3079	5.57943	1.31719	3.34349e-05	0.00136482	1.39171	0	0	0	23.5687	6.47102	4.74542	8.04705	0	1.59205	0	0.756442	155.214	244.036	701.737	129.524	0	0	6.23876	0	0.395306	0	1.63199	0	4.02885	1.27307	0	2.98992	38.5957	42.4156	32.8436	32.4807	21	No hit	No hit	AT3G43828.1 | Symbols: | transposable element gene | chr3:15677383-15678009 REVERSE LENGTH=627(36-56,+, mm: 1)
TTCGTGGAGAATGAAATCACAT	77.3216	4.62301	1.21282	0.000176228	0.00578701	0	0	0	0	13.0937	23.7271	30.3707	37.0164	1.57799	1.59205	0.933254	3.02577	297.193	311.079	359.289	322.693	0	0	0	0	0	0	0	0	0	0	0	0	1.16957	0	0	0	22	No hit	No hit	AT5G03552.1 | Symbols: MIR822A | MIR822a; miRNA | chr5:897020-897356 REVERSE LENGTH=337(72-93,+, mm: 0)
ATGAGAGTAATATAGTTGAA	75.7969	6.07466	1.21968	1.98852e-06	0.000113753	0	0	0	0	5.23749	17.2561	15.1853	4.82823	0.788993	0	0	2.26933	318.851	344.6	360.693	302.595	0	0	0	0	0	0	0	0	0	0	0	0	0	0	0	0	20	No hit	No hit	AT2G22496.1 | Symbols: MIR779A | MIR779a; miRNA | chr2:9560761-9560923 FORWARD LENGTH=163(2-21,+, mm: 0)
TAGGTTTTTAATCCCATATAG	70.7676	4.26069	1.44008	0.00182158	0.0419042	1.39171	0	0	0	0	0	0	1.60941	22.0918	24.6769	41.9964	37.8221	221.391	339.237	338.237	276.913	0	0	0	0	0	0	0	0	0.503606	0	0	0	1.16957	0	0	4.64009	21	No hit	No hit	AT2G39681.1 | Symbols: TAS2 | TAS2; other RNA | chr2:16539384-16540417 REVERSE LENGTH=1034(609-629,+, mm: 1)
AGAGTAAAATGGATCTTGAT	76.2297	9.2431	0.678814	2.94378e-40	2.41533e-36	0	0	0	0	1.30937	0	0.949083	0	0	1.59205	1.86651	0.756442	342.916	336.555	404.2	280.263	0	0	0	0	0	0	0	0	0	0	0	0	0	0	0.82109	0	20	No hit	No hit	AT2G39681.1 | Symbols: TAS2 | TAS2; other RNA | chr2:16539384-16540417 REVERSE LENGTH=1034(649-668,+, mm: 1)
TGGAGGAGAACATGAAATCTA	59.8741	4.7087	0.980901	6.24723e-06	0.000313914	0	0	0	1.49777	6.54687	0	7.59267	9.65646	24.4588	12.7364	16.7986	22.6933	167.247	235.991	440.691	117.241	0	0	0	0	0	0	0	3.47028	5.53967	4.45573	2.69605	3.36366	46.7827	102.183	36.9491	45.6276	21	No hit	No hit	AT3G43828.1 | Symbols: | transposable element gene | chr3:15677383-15678009 REVERSE LENGTH=627(9-29,+, mm: 0);AT3G43826-AT3G43828 | chr3:15676149-15677382 FORWARD LENGTH=1234(480-500,+, mm: 1)
AGCTGGAGACAAAAAGAAAAG	40.0551	7.59981	0.65102	3.11314e-28	9.93335e-25	0	0	0	0	1.30937	4.31401	0.949083	1.60941	0.788993	1.59205	0.933254	0	157.621	207.833	210.521	133.99	0	0	0	0	0.395306	1.34969	2.44798	6.94055	2.51803	0	0	5.97983	50.2914	53.9835	138.764	168.59	21	No hit	No hit	AT1G73860.1 | Symbols: | P-loop containing nucleoside triphosphate hydrolases superfamily protein | chr1:27770986-27776857 REVERSE LENGTH=3460(1103-1123,+, mm: 1);AT4G09875-AT4G09880 | chr4:6212149-6214623 FORWARD LENGTH=2475(409-429,+, mm: 0);AT4G09875-AT4G09880 | chr4:6212149-6214623 FORWARD LENGTH=2475(594-614,-, mm: 1);AT5G48100-AT5G48110 | chr5:19492745-19501156 FORWARD LENGTH=8412(6827-6847…
TCACTGTTTGATTCGTACACT	22.2011	4.71968	0.861481	2.8654e-07	2.14565e-05	1.39171	0	0	0	9.16561	3.23551	2.84725	0	5.52295	1.59205	5.59953	5.29509	39.706	53.6342	193.679	59.179	0	0	0	0	0	3.14929	0	2.31352	22.6623	19.7325	11.8626	5.23235	397.653	214.006	81.2879	64.188	21	No hit	No hit	AT2G31215.1 | Symbols: | basic helix-loop-helix (bHLH) DNA-binding superfamily protein | chr2:13299807-13300302 FORWARD LENGTH=390(348-368,+, mm: 1);AT1G11670-AT1G11680 | chr1:3931577-3938500 FORWARD LENGTH=6924(1688-1708,+, mm: 0);AT1G19890-AT1G19900 | chr1:6906019-6906898 FORWARD LENGTH=880(215-235,+, mm: 0);AT1G19890-AT1G19900 | chr1:6906019-6906898 FORWARD LENGTH=880(326-346,-, mm: 1);AT1G332…
CATCACGTCAACATGAACTTTG	75.8704	6.86453	1.14	1.00299e-08	1.15212e-06	0	0	0	0	6.54687	10.785	3.79633	4.82823	0	0.796027	0	0.756442	225.001	344.6	512.268	230.017	0	0	0	0	0	0	0	0	0	0	0.539209	0	0	0	0	0	22	No hit	No hit	AT4G26255.1 | Symbols: | other RNA | chr4:13293941-13296465 FORWARD LENGTH=1222(738-759,+, mm: 0)
GATCATGTTCGCAGTTTCACCA	62.7783	2.80601	0.568474	1.62596e-05	0.000727866	6.95855	0	7.09948	20.9688	17.0218	40.9831	60.7413	62.767	31.5597	34.2292	41.9964	33.2834	175.669	256.104	179.645	230.017	0	0	0	0	0	0	0	0	0	0	0	0	0	0	0	0	22	No hit	No hit	AT3G22886.1 | Symbols: MIR167A | MIR167A; miRNA | chr3:8108021-8108622 FORWARD LENGTH=602(152-173,+, mm: 1)
AGGAGAACATGAAATCTACAC	63.2163	3.62237	0.92041	0.00017339	0.00571669	0	0	0	1.49777	14.4031	14.0205	15.1853	28.9694	35.5047	16.7166	34.5304	43.1172	192.514	248.058	269.467	257.931	0	0	0	0	0	0	0	0	0.503606	0	0.539209	0.747479	5.84783	0	8.2109	3.0934	21	No hit	No hit	AT3G43828.1 | Symbols: | transposable element gene | chr3:15677383-15678009 REVERSE LENGTH=627(12-32,+, mm: 0);AT3G43826-AT3G43828 | chr3:15676149-15677382 FORWARD LENGTH=1234(483-503,+, mm: 1)
CTGTTTGATTCGTACACTTGG	59.5779	6.03958	1.09822	2.52172e-07	1.9234e-05	0	0	0	1.49777	0	1.0785	0	0	3.94496	9.55233	17.7318	10.5902	191.311	231.968	402.797	190.936	0	0	0	0	0	0.449898	0	0	1.51082	1.27307	0.539209	1.8687	60.8175	50.1275	32.0225	26.2939	21	No hit	No hit	AT2G31215.1 | Symbols: | basic helix-loop-helix (bHLH) DNA-binding superfamily protein | chr2:13299807-13300302 FORWARD LENGTH=390(351-371,+, mm: 1);AT1G11670-AT1G11680 | chr1:3931577-3938500 FORWARD LENGTH=6924(1691-1711,+, mm: 0);AT1G19890-AT1G19900 | chr1:6906019-6906898 FORWARD LENGTH=880(218-238,+, mm: 0);AT1G48900-AT1G48910 | chr1:18087880-18091680 FORWARD LENGTH=3801(843-863,+, mm: 0);AT1G…
ATTGCAGAGATGGATGTACAA	60.1302	4.71526	0.792054	4.34983e-08	4.13623e-06	0	0	0	5.99107	7.85624	5.39252	31.3197	24.1412	7.88993	8.7563	7.46603	8.32086	200.936	260.126	311.571	211.035	0	0	4.991	0	0.790611	2.24949	0	0	1.00721	2.54613	7.00972	0	21.0522	34.7037	31.2014	19.3337	21	No hit	No hit	AT3G43828.1 | Symbols: | transposable element gene | chr3:15677383-15678009 REVERSE LENGTH=627(33-53,+, mm: 0);AT3G43826-AT3G43828 | chr3:15676149-15677382 FORWARD LENGTH=1234(504-524,+, mm: 1)
TTCTGCTATGTTGCTGCTCATT	61.2541	2.48766	0.731242	5.99126e-05	0.00225374	2.78342	0	4.05684	4.4933	113.915	47.4542	41.7597	33.7976	22.8808	18.3086	22.3981	27.2319	194.92	209.174	262.45	197.636	0	0	0	0	0	0	0	0	0.503606	0	0	0	0	0	0	0	22	No hit	No hit	AT2G22496.1 | Symbols: MIR779A | MIR779a; miRNA | chr2:9560761-9560923 FORWARD LENGTH=163(142-163,+, mm: 0)
AGATCCGTCGATCAGTGATGT	60.3406	4.35921	1.29824	0.000694282	0.0189342	0	0	1.01421	1.49777	0	0	0	1.60941	33.1377	11.1444	36.3969	28.7448	220.188	241.354	322.799	207.685	0	0	0	0	0	0	0	0	5.53967	3.18266	2.69605	3.7374	15.2044	38.5596	7.38981	6.96014	21	No hit	No hit	AT3G43828.1 | Symbols: | transposable element gene | chr3:15677383-15678009 REVERSE LENGTH=627(60-80,+, mm: 1);AT3G43826-AT3G43828 | chr3:15676149-15677382 FORWARD LENGTH=1234(531-551,+, mm: 1)
GATGCCATAGAACAAAGCTTT	70.8149	9.53519	0.840292	1.48806e-30	5.34156e-27	0	0	0	0	0	0	0.949083	3.21882	0	0	0.933254	0.756442	298.397	214.537	467.357	266.864	0	0	0	0	0	0	0	0	0	0	0	0	0	0	0	1.5467	21	No hit	No hit	AT2G05025.1 | Symbols: | transposable element gene | chr2:1773259-1774761 FORWARD LENGTH=1503(105-125,+, mm: 1);AT5G28888.1 | Symbols: | transposable element gene | chr5:10902105-10903015 REVERSE LENGTH=911(25-45,+, mm: 1)
ATCAACAAACTCTCTCGTCAC	55.8701	3.20329	0.807993	0.000205932	0.00663896	1.39171	0	3.04263	4.4933	9.16561	7.54952	14.2362	9.65646	57.5965	50.1497	41.9964	46.1429	162.434	199.788	275.081	161.905	0	0	0	0	0	1.79959	0.815994	0	5.03606	5.09226	4.31367	5.23235	5.84783	9.63991	9.03199	5.41344	21	No hit	No hit	AT3G43828.1 | Symbols: | transposable element gene | chr3:15677383-15678009 REVERSE LENGTH=627(79-99,-, mm: 0);AT3G43826-AT3G43828 | chr3:15676149-15677382 FORWARD LENGTH=1234(550-570,-, mm: 0)
TTCCACAGCTTTCTTGAACTA	44.3164	2.62037	0.447366	8.98507e-07	5.72116e-05	9.74197	5.32228	10.1421	14.9777	24.8781	30.1981	34.167	38.6259	30.7707	19.9007	31.7306	27.9883	113.102	101.905	197.89	133.99	3.20319	12.0575	0	2.6718	18.1841	22.4949	5.71196	28.919	7.05049	4.45573	2.69605	3.7374	15.2044	32.7757	10.6742	20.1071	21	No hit	No hit	AT2G10606.1 | Symbols: MIR396A | MIR396A; miRNA | chr2:4142323-4142473 REVERSE LENGTH=151(11-31,+, mm: 1);AT5G35407.1 | Symbols: MIR396B | MIR396B; miRNA | chr5:13611798-13611932 FORWARD LENGTH=135(11-31,+, mm: 1)
TACATGTAATCTCTTATGTTT	66.0721	9.25203	0.717194	2.28609e-37	1.313e-33	0	0	0	0	1.30937	0	0.949083	0	1.57799	0	0	1.51288	261.097	336.555	328.413	261.281	0	0	0	0	0	0	0	0	0	0	0	0	0	3.85596	0.82109	1.5467	21	No hit	No hit	AT4G09875-AT4G09880 | chr4:6212149-6214623 FORWARD LENGTH=2475(451-471,+, mm: 1)
CAGAGATGGATGTACAACCA	12.7981	3.85014	0.68994	3.3619e-07	2.46285e-05	0	0	0	0	6.54687	5.39252	1.89817	6.43764	3.15597	4.77616	1.86651	7.56442	49.3317	36.2031	64.5598	43.5468	0	0	0	0	3.55775	0.449898	2.44798	9.25407	4.53246	1.9096	14.5587	7.47479	225.726	246.782	190.493	94.3486	20	No hit	No hit	AT3G43828.1 | Symbols: | transposable element gene | chr3:15677383-15678009 REVERSE LENGTH=627(37-56,+, mm: 0);AT3G43826-AT3G43828 | chr3:15676149-15677382 FORWARD LENGTH=1234(508-527,+, mm: 1)
AATCTATTGAACATCGTGTTTT	31.1553	2.51271	0.534364	4.99373e-05	0.00193008	1.39171	10.6446	5.07106	16.4755	6.54687	30.1981	31.3197	37.0164	22.8808	11.1444	17.7318	21.1804	75.8024	97.8825	123.506	88.2102	1.92192	3.71001	0	0	22.5324	28.3436	13.0559	43.9568	1.51082	2.54613	12.4018	4.85862	63.1566	67.4794	59.1185	44.8542	22	No hit	No hit	AT2G39681.1 | Symbols: TAS2 | TAS2; other RNA | chr2:16539384-16540417 REVERSE LENGTH=1034(478-499,-, mm: 1)
AGAACGGTATAATATTCTGCC	61.9901	3.89761	0.831442	1.33548e-05	0.000610686	0	0	0	2.99554	17.0218	25.8841	15.1853	20.9223	24.4588	24.6769	19.5983	24.2061	192.514	235.991	339.641	183.12	0	0	0	0	0	0	0	0	1.00721	0.636533	0	1.8687	1.16957	0	0.82109	0	21	No hit	No hit	AT3G43828.1 | Symbols: | transposable element gene | chr3:15677383-15678009 REVERSE LENGTH=627(149-169,+, mm: 0)
TACCTGTCCAAAACAGAACGACT	20.2955	2.59526	0.717223	0.000777352	0.0208726	0	0	2.02842	7.48884	6.54687	4.31401	5.6945	6.43764	23.6698	14.3285	20.5316	31.0141	48.1285	61.6794	91.2258	62.5288	2.56256	0	0	0	20.9512	27.4438	9.79192	18.5081	27.1947	25.4613	25.882	34.0103	23.3913	90.6152	78.8246	37.1208	23	No hit	No hit	AT2G01010-AT2G01020 | chr2:5514-5781 FORWARD LENGTH=268(5-27,+, mm: 1);AT3G41768-AT3G41979 | chr3:14199485-14199752 FORWARD LENGTH=268(5-27,+, mm: 1)
CGGATATCTCCCATTTTTTT	65.4762	10.1613	0.956999	4.70689e-33	1.93097e-29	0	0	0	0	0	0	0	1.60941	0	0.796027	0	0.756442	209.359	324.487	391.569	240.066	0	0	0	0	0	0	0	0	0	0	0	0	0	0	0	0	20	No hit	No hit	AT1G50055.1 | Symbols: TAS1B | TAS1B; other RNA | chr1:18549204-18550042 REVERSE LENGTH=839(499-518,-, mm: 1);AT1G50055.1 | Symbols: TAS1B | TAS1B; other RNA | chr1:18549204-18550042 REVERSE LENGTH=839(537-556,-, mm: 1)
AGGTAGTAGAGAATAGGATGC	19.6814	8.37213	1.02033	7.87117e-19	6.64813e-16	0	0	0	1.49777	0	0	0	0	0	0.796027	0	0.756442	64.9735	69.7245	147.365	60.2956	0	0	0	0	0	0	0	0	0	0	0	0	114.618	67.4794	215.126	187.924	21	No hit	No hit	AT1G76065.1 | Symbols: | LYR family of Fe/S cluster biogenesis protein | chr1:28544338-28545376 REVERSE LENGTH=874(671-691,+, mm: 1);AT1G76062.1 | Symbols: MIR835A | MIR835a; miRNA | chr1:28544454-28544853 REVERSE LENGTH=400(313-333,+, mm: 1)
ATGAATAGTAAAGTGACTACT	41.4598	5.92426	0.671074	9.45621e-16	4.84918e-13	1.39171	0	1.01421	1.49777	0	2.15701	1.89817	0	11.0459	4.77616	5.59953	6.05153	120.321	162.244	286.309	132.874	0	0	0	0	0.395306	0.449898	0	0	4.53246	5.72879	5.9313	1.8687	63.1566	111.823	88.6777	40.9875	21	No hit	No hit	AT1G11670-AT1G11680 | chr1:3931577-3938500 FORWARD LENGTH=6924(1646-1666,-, mm: 0);AT1G11670-AT1G11680 | chr1:3931577-3938500 FORWARD LENGTH=6924(1841-1861,+, mm: 0);AT1G19890-AT1G19900 | chr1:6906019-6906898 FORWARD LENGTH=880(173-193,-, mm: 0);AT1G19890-AT1G19900 | chr1:6906019-6906898 FORWARD LENGTH=880(385-405,+, mm: 0);AT1G48900-AT1G48910 | chr1:18087880-18091680 FORWARD LENGTH=3801(798-818,…
GTTGCTAATACAGTTACTTATT	60.324	4.14402	1.08019	0.000183005	0.00598559	0	0	0	0	18.3312	17.2561	34.167	28.9694	3.94496	3.18411	3.73302	12.1031	186.498	244.036	282.098	257.931	0	0	0	0	0	0	0	0	0	0	0	0	1.16957	1.92798	0.82109	0	22	No hit	No hit	AT2G39675.1 | Symbols: TAS1C | TAS1C; other RNA | chr2:16537288-16538277 REVERSE LENGTH=990(569-590,+, mm: 0)
TACAATCTAAGTGTACGAATC	61.2578	6.34635	0.912465	1.30278e-10	2.33095e-08	0	0	2.02842	0	0	1.0785	0	1.60941	10.2569	3.98014	8.39929	11.3466	166.043	254.763	444.901	178.654	0	0	0	0	0.395306	0	0	0	0.503606	0.636533	0	2.61618	7.0174	11.5679	2.46327	1.5467	21	No hit	No hit	AT1G11670-AT1G11680 | chr1:3931577-3938500 FORWARD LENGTH=6924(1697-1717,-, mm: 1);AT1G19890-AT1G19900 | chr1:6906019-6906898 FORWARD LENGTH=880(224-244,-, mm: 1);AT1G19890-AT1G19900 | chr1:6906019-6906898 FORWARD LENGTH=880(317-337,+, mm: 1);AT1G33290-AT1G33300 | chr1:12076105-12080512 FORWARD LENGTH=4408(2055-2075,+, mm: 1);AT1G48900-AT1G48910 | chr1:18087880-18091680 FORWARD LENGTH=3801(942-96…
TGGTAGAAACATAGGTTTTT	63.0636	7.55868	0.65254	1.98508e-27	5.37072e-24	1.39171	10.6446	0	1.49777	0	1.0785	0.949083	0	3.15597	0.796027	4.66627	1.51288	186.498	258.785	460.339	182.003	0	0	0	0	0	0	0	0	0.503606	0	0	0	2.33913	0	3.28436	9.28019	20	No hit	No hit	AT2G39681.1 | Symbols: TAS2 | TAS2; other RNA | chr2:16539384-16540417 REVERSE LENGTH=1034(598-617,+, mm: 1)
TGACGAGAGAGTTTGTTGATG	49.4942	4.22466	0.672764	1.34078e-08	1.49527e-06	0	0	3.04263	1.49777	14.4031	11.8635	18.0326	14.4847	15.7799	10.3484	18.6651	12.1031	123.931	176.993	297.536	169.721	0	0	0	0	0.395306	0.449898	0	0	0	0	7.54893	0.747479	37.4261	25.0638	26.2749	40.2142	21	No hit	No hit	AT3G43828.1 | Symbols: | transposable element gene | chr3:15677383-15678009 REVERSE LENGTH=627(80-100,+, mm: 0);AT3G43826-AT3G43828 | chr3:15676149-15677382 FORWARD LENGTH=1234(551-571,+, mm: 0)
TAACAACGAGAACTCTGATGA	4.05124	6.16342	1.36699	8.53244e-07	5.50002e-05	0	0	0	0	1.30937	0	0	0	0	0	0.933254	0	6.01606	14.7494	37.8938	7.8161	4.48447	0.927502	0	0	18.5794	17.546	92.2073	347.028	0.503606	0	2.15684	2.61618	51.4609	53.9835	91.141	85.0684	21	No hit	No hit	AT1G73490-AT1G73500 | chr1:27634965-27639090 FORWARD LENGTH=4126(1066-1086,-, mm: 0)
ATGTTCACTAAAACAAAGATT	59.4487	7.27057	0.967386	3.44744e-12	8.8393e-10	0	0	0	0	0	1.0785	0	0	6.31194	1.59205	1.86651	8.32086	188.904	274.876	304.554	286.962	0	0	0	0	0	0	0	0	0	0	0	0	0	0	0.82109	0	21	No hit	No hit	AT2G39681.1 | Symbols: TAS2 | TAS2; other RNA | chr2:16539384-16540417 REVERSE LENGTH=1034(669-689,-, mm: 1)
TGGGAGATATCCGGAATGATA	58.7863	5.28705	1.19381	2.20649e-05	0.000946434	0	0	0	0	1.30937	0	1.89817	0	19.7248	12.7364	18.6651	11.3466	190.108	210.514	395.78	187.586	0	0	0	0	0	0	0	0	0	0	0	0	0	0	2.46327	3.86675	21	No hit	No hit	AT1G50055.1 | Symbols: TAS1B | TAS1B; other RNA | chr1:18549204-18550042 REVERSE LENGTH=839(506-526,+, mm: 0);AT1G50055.1 | Symbols: TAS1B | TAS1B; other RNA | chr1:18549204-18550042 REVERSE LENGTH=839(544-564,+, mm: 1)
TTTCTTTTGGTCTCCAGCTCT	49.7674	6.04598	0.951286	1.84153e-09	2.56715e-07	0	5.32228	0	0	10.475	4.31401	1.89817	1.60941	1.57799	1.59205	0	8.32086	141.979	217.219	338.237	145.156	0	0	0	0	1.58122	2.69939	0	2.31352	2.01442	3.18266	4.85288	2.61618	15.2044	11.5679	37.7701	41.7609	21	No hit	No hit	AT4G09875-AT4G09880 | chr4:6212149-6214623 FORWARD LENGTH=2475(407-427,-, mm: 1);AT4G09875-AT4G09880 | chr4:6212149-6214623 FORWARD LENGTH=2475(596-616,+, mm: 0)
GATGGTAGAAACATAGGTTTT	55.4729	5.76741	0.966449	2.99094e-08	2.98232e-06	1.39171	0	0	0	0	0	1.89817	1.60941	13.4129	8.7563	12.1323	11.3466	196.124	254.763	300.343	203.219	0	0	0	0	0	0	0	0	0	1.27307	0	0	8.18697	5.78395	2.46327	6.18679	21	No hit	No hit	AT2G39681.1 | Symbols: TAS2 | TAS2; other RNA | chr2:16539384-16540417 REVERSE LENGTH=1034(596-616,+, mm: 1)
TCGAATATGTTTTGTATTATT	49.9825	3.46867	0.950981	0.000411416	0.012099	0	0	1.01421	0	3.92812	30.1981	50.3014	28.9694	16.5688	10.3484	13.0656	17.3982	212.969	175.652	155.786	223.317	0	0	0	0	0	0.449898	0	0	1.00721	0.636533	0	0.37374	8.18697	25.0638	0	0	21	No hit	No hit	AT2G39675.1 | Symbols: TAS1C | TAS1C; other RNA | chr2:16537288-16538277 REVERSE LENGTH=990(610-630,-, mm: 0);AT1G72540-AT1G72550 | chr1:27316670-27319687 FORWARD LENGTH=3018(1009-1029,+, mm: 1)
ATGTGTAGATCTCACGTTCTCC	49.9596	5.45231	1.37411	0.000104021	0.00365404	0	0	0	0	0	0	0	0	11.0459	4.77616	12.1323	18.911	176.872	233.309	259.643	192.053	0	0	0	0	0	0	0	0	2.01442	0.636533	2.15684	0.37374	32.7479	17.3518	15.6007	7.73349	22	No hit	No hit	AT3G43826-AT3G43828 | chr3:15676149-15677382 FORWARD LENGTH=1234(484-505,-, mm: 1)
TACGACATGGACAGAATATTGT	54.4125	6.64639	0.692412	4.26339e-19	3.76713e-16	0	0	0	4.4933	6.54687	3.23551	0	1.60941	2.36698	4.77616	1.86651	3.78221	158.824	214.537	399.99	152.972	0	0	0	0	1.18592	0.899796	0	0	6.04327	3.8192	1.61763	1.8687	5.84783	13.4959	8.2109	4.64009	22	No hit	No hit	AT1G42520.1 | Symbols: | transposable element gene | chr1:15962140-15964392 FORWARD LENGTH=2253(157-178,-, mm: 1);AT1G36270.1 | Symbols: | transposable element gene | chr1:13628848-13633367 REVERSE LENGTH=4520(1286-1307,-, mm: 0);AT1G36200.1 | Symbols: | transposable element gene | chr1:13577455-13580996 REVERSE LENGTH=3542(168-189,-, mm: 0);AT2G13000.1 | Symbols: | transposable element gene | ch…
AACCATAGAGATCCGTCGATC	14.1229	6.19371	1.07801	6.00738e-08	5.45067e-06	0	0	0	0	0	0	0	0	0.788993	0	4.66627	3.02577	51.7381	42.9074	92.6292	55.8293	0	0	0	1.3359	0	0	0	0	6.54688	2.54613	9.70577	6.72731	149.705	140.743	160.113	113.682	21	No hit	No hit	AT3G43828.1 | Symbols: | transposable element gene | chr3:15677383-15678009 REVERSE LENGTH=627(52-72,+, mm: 1);AT3G43826-AT3G43828 | chr3:15676149-15677382 FORWARD LENGTH=1234(523-543,+, mm: 1)
CAGAATATTGTACCATTCTCT	57.9846	7.34586	0.709863	7.37626e-22	1.05912e-18	1.39171	0	1.01421	0	1.30937	0	0.949083	1.60941	3.94496	0	4.66627	3.78221	129.947	281.58	407.007	186.47	0	0	0	0	0	0	0	0	0	0	0	0	0	0	0	0.773349	21	No hit	No hit	AT3G43826-AT3G43828 | chr3:15676149-15677382 FORWARD LENGTH=1234(1166-1186,-, mm: 1)
TCACTGGTCGACGGATCTCTA	49.4598	3.43902	0.670132	3.85947e-06	0.000203736	2.78342	5.32228	3.04263	1.49777	17.0218	14.0205	11.389	9.65646	37.8716	31.0451	39.1967	21.9368	163.637	164.925	225.959	166.371	0	0	0	0	0	0	0	0	0	1.9096	0	0	11.6957	3.85596	0	0	21	No hit	No hit	AT3G43826-AT3G43828 | chr3:15676149-15677382 FORWARD LENGTH=1234(528-548,-, mm: 0)
TAGAGGATTTATAGCAAACTACT	5.37116	3.31782	0.891241	0.000343415	0.0103537	0	0	0	0	0	0	0.949083	1.60941	4.73396	5.57219	0.933254	6.05153	16.845	18.772	22.4556	23.4483	0	0	0	0	0.790611	0.449898	0	0	64.4616	61.1071	38.2839	40.3639	46.7827	71.3354	75.5403	98.9887	23	No hit	No hit	AT3G43828.1 | Symbols: | transposable element gene | chr3:15677383-15678009 REVERSE LENGTH=627(234-256,+, mm: 0);AT3G43828.1 | Symbols: | transposable element gene | chr3:15677383-15678009 REVERSE LENGTH=627(587-609,-, mm: 1)
ATGATTCGTTTGTTGCTTGAT	57.4133	6.51887	1.23478	6.35613e-07	4.28472e-05	0	0	0	0	0	0	0	0	11.0459	5.57219	3.73302	8.32086	141.979	213.196	470.164	148.506	0	0	0	0	0	0	0	0	0	0.636533	0	0.747479	1.16957	0	0	0.773349	21	No hit	No hit	AT3G43828.1 | Symbols: | transposable element gene | chr3:15677383-15678009 REVERSE LENGTH=627(119-139,-, mm: 0);AT3G43826-AT3G43828 | chr3:15676149-15677382 FORWARD LENGTH=1234(1138-1158,-, mm: 0)
TTAGGTCGAGCTTCATTGGAA	25.437	2.608	0.805176	0.00168166	0.0392763	1.39171	0	2.02842	0	20.95	21.5701	11.389	14.4847	10.2569	14.3285	20.5316	15.1288	42.1124	69.7245	143.154	71.4615	0.640639	0.927502	1.24775	2.6718	6.32489	2.69939	2.44798	17.3514	16.619	23.5517	18.3331	20.5557	24.5609	32.7757	25.4538	95.1219	21	No hit	No hit	AT3G48057.1 | Symbols: MIR843A | MIR843a; miRNA | chr3:17742109-17742291 FORWARD LENGTH=183(40-60,+, mm: 0)
AGGCAATAACTTGAGCAAAC	56.0669	11.2167	1.49437	6.58883e-25	1.35151e-21	0	0	0	0	0	0	0	1.60941	0	0	0	0	163.637	261.467	392.973	168.604	0	0	0	0	0	0	0	0	0	0	0	0	1.16957	0	0	0	20	No hit	No hit	AT1G35467-AT1G35470 | chr1:13049434-13051409 FORWARD LENGTH=1976(1352-1371,-, mm: 0)
TCGATAAACCTCTGCATCCAC	16.3762	3.61959	0.489221	9.09406e-11	1.69581e-08	1.39171	5.32228	4.05684	1.49777	3.92812	4.31401	2.84725	8.04705	4.73396	6.36822	7.46603	13.616	43.3156	60.3385	92.6292	41.3137	0	0	0	0	4.34836	1.34969	0	6.94055	1.51082	2.54613	2.69605	0	336.835	329.685	11.4953	0.773349	21	No hit	No hit	AT5G23065.1 | Symbols: MIR162B | MIR162B; miRNA | chr5:7740610-7740697 REVERSE LENGTH=88(68-88,+, mm: 1)
CACGTACTCAACTTCTCCAAC	51.5052	6.47793	1.40458	9.79011e-06	0.000464315	0	0	0	0	0	0	0	0	0	4.77616	10.2658	9.83374	134.76	213.196	339.641	204.335	0	0	0	0	0	0	0	0	0	0	0	0	9.35653	3.85596	8.2109	3.0934	21	No hit	No hit	No hit
GTAGTATAAAAGAAAAGAGAA	51.2353	7.78699	0.864871	7.05917e-17	4.2233e-14	0	0	0	0	0	0	0	0	3.94496	3.98014	0.933254	2.26933	257.487	178.334	255.432	223.317	0	0	0	0	0	0	0	0	0	0	0	0	0	0	0	0	21	No hit	No hit	AT1G19080-AT1G19086 | chr1:6586518-6588541 FORWARD LENGTH=2024(1542-1562,+, mm: 1)
CATCTCTGGATGTCGGGCATT	9.9745	6.18464	1.10645	1.08528e-08	1.23921e-06	0	0	0	0	3.92812	1.0785	0.949083	0	0	0	0	0	27.6739	38.8848	65.9633	35.7307	0	0	0	0	6.32489	14.8466	34.2717	92.5407	5.03606	2.54613	1.07842	1.12122	92.3958	53.9835	142.049	104.402	21	No hit	No hit	AT1G73490-AT1G73500 | chr1:27634965-27639090 FORWARD LENGTH=4126(554-574,-, mm: 1);AT1G73490-AT1G73500 | chr1:27634965-27639090 FORWARD LENGTH=4126(1345-1365,+, mm: 0)
CTTTTGCATATACTCGAATACC	35.6633	1.59426	0.507221	0.000109507	0.00381178	1.39171	26.6114	8.11369	28.4576	99.5123	30.1981	32.2688	37.0164	22.8808	25.4729	15.8653	24.2061	74.5992	89.8374	158.592	82.6273	0	0	0	0	9.09203	9.89775	4.89596	10.4108	0	0.636533	0.539209	0	14.0348	40.4876	9.85308	10.0535	22	No hit	TAS2(2)-siR11(-)(5-26,+, mm: 0)	AT1G62930.1 | Symbols: | Tetratricopeptide repeat (TPR)-like superfamily protein | chr1:23306534-23308683 FORWARD LENGTH=2150(1458-1479,-, mm: 1);AT2G39681.1 | Symbols: TAS2 | TAS2; other RNA | chr2:16539384-16540417 REVERSE LENGTH=1034(629-650,-, mm: 0)
TGGGAGATATCCGGAATGAT	53.8308	6.81411	0.78674	6.80795e-16	3.55462e-13	0	0	0	1.49777	1.30937	1.0785	6.64358	6.43764	0	1.59205	5.59953	1.51288	187.701	168.948	408.411	152.972	0	0	0	0	0	0	0	0	0	0	0	0	0	0	0	0	20	No hit	No hit	AT1G50055.1 | Symbols: TAS1B | TAS1B; other RNA | chr1:18549204-18550042 REVERSE LENGTH=839(506-525,+, mm: 0);AT1G50055.1 | Symbols: TAS1B | TAS1B; other RNA | chr1:18549204-18550042 REVERSE LENGTH=839(544-563,+, mm: 1)
ACCAGTCTACCATAGAGTCTCTT	50.5742	8.64986	0.712621	7.32483e-32	2.80463e-28	0	0	0	0	1.30937	0	0	0	0.788993	1.59205	0.933254	1.51288	187.701	240.013	303.15	165.255	0	0	0	0	0	0	0	0	1.51082	0	4.85288	0	0	1.92798	0	0	23	No hit	No hit	AT4G13590-AT4G13600 | chr4:7904026-7911178 FORWARD LENGTH=7153(3372-3394,+, mm: 1)
GAACGGTATAATATTCTGCCC	48.1528	4.22467	0.803492	1.24892e-06	7.57449e-05	0	0	0	1.49777	7.85624	8.62803	15.1853	25.7506	8.67892	12.7364	16.7986	18.911	119.118	197.106	286.309	151.856	0	0	0	0	0	0	0	0	1.51082	1.9096	0	0	3.5087	0	1.64218	0.773349	21	No hit	No hit	AT3G43828.1 | Symbols: | transposable element gene | chr3:15677383-15678009 REVERSE LENGTH=627(150-170,+, mm: 0)
AAAGTGACTATTTTGCAAATT	47.5727	8.08644	0.617394	1.07525e-34	5.14634e-31	0	0	0	0	0	2.15701	0	0	1.57799	1.59205	1.86651	1.51288	206.953	227.946	247.011	167.488	0	0	0	0	0	0	0	0	0	0	0.539209	0	2.33913	7.71193	9.85308	6.96014	21	No hit	No hit	AT1G11670-AT1G11680 | chr1:3931577-3938500 FORWARD LENGTH=6924(1820-1840,+, mm: 1);AT1G19890-AT1G19900 | chr1:6906019-6906898 FORWARD LENGTH=880(194-214,-, mm: 0);AT1G19890-AT1G19900 | chr1:6906019-6906898 FORWARD LENGTH=880(364-384,+, mm: 0);AT1G19890-AT1G19900 | chr1:6906019-6906898 FORWARD LENGTH=880(424-444,+, mm: 1);AT1G33290-AT1G33300 | chr1:12076105-12080512 FORWARD LENGTH=4408(2085-2105,+…
TATGTTGCTGCTCATTATGTTG	43.5085	4.28356	1.42239	0.00161696	0.0381078	0	0	0	0	0	1.0785	0	0	16.5688	8.7563	26.1311	26.4755	194.92	182.356	164.206	190.936	0	0	0	0	0	0	0	0	2.01442	5.72879	0	1.12122	1.16957	0	1.64218	0	22	No hit	No hit	No hit
ATGGATTGCGTAGTTTCATGTATC	40.9908	4.31573	1.27892	0.000671455	0.0184254	1.39171	0	0	1.49777	0	0	0	0	20.5138	12.7364	20.5316	22.6933	155.214	226.605	129.12	180.887	0	0	0	0	0	0	0	0	3.02164	5.72879	1.07842	0.747479	1.16957	0	3.28436	3.0934	24	No hit	No hit	AT3G43828.1 | Symbols: | transposable element gene | chr3:15677383-15678009 REVERSE LENGTH=627(98-121,+, mm: 1)
TAGAGATCCGTCGATCAGTG	49.1566	7.59949	0.826174	1.46655e-17	1.05287e-14	1.39171	0	0	0	0	0	0	0	1.57799	3.98014	1.86651	3.78221	149.198	176.993	376.131	146.273	0	0	0	0	0	0	0	0	0	0	0	0.747479	0	1.92798	0.82109	0	20	No hit	No hit	AT3G43828.1 | Symbols: | transposable element gene | chr3:15677383-15678009 REVERSE LENGTH=627(57-76,+, mm: 1);AT3G43826-AT3G43828 | chr3:15676149-15677382 FORWARD LENGTH=1234(528-547,+, mm: 1)
GTTTGATTCGTACACTTGGAT	5.41429	4.14781	0.638384	4.35327e-09	5.45907e-07	0	0	0	0	0	2.15701	1.89817	0	2.36698	2.38808	1.86651	2.26933	13.2353	24.1354	28.0695	21.2151	0	0	0	1.3359	0	0	0	2.31352	13.0938	13.3672	8.08814	11.9597	181.283	84.8312	123.985	107.496	21	No hit	No hit	AT2G31215.1 | Symbols: | basic helix-loop-helix (bHLH) DNA-binding superfamily protein | chr2:13299807-13300302 FORWARD LENGTH=390(353-373,+, mm: 1);AT1G11670-AT1G11680 | chr1:3931577-3938500 FORWARD LENGTH=6924(1693-1713,+, mm: 0);AT1G19890-AT1G19900 | chr1:6906019-6906898 FORWARD LENGTH=880(220-240,+, mm: 0);AT1G48900-AT1G48910 | chr1:18087880-18091680 FORWARD LENGTH=3801(845-865,+, mm: 0);AT1G…
ATTGAGGTACTTACGACATGG	42.9115	3.37312	0.739394	2.84111e-05	0.00118416	4.17513	0	5.07106	0	24.8781	15.099	10.4399	6.43764	18.1468	31.0451	23.3314	21.1804	108.289	156.88	245.608	102.726	0	0	0	0	0.790611	0	0	0	0	1.27307	0	0.37374	2.33913	7.71193	0.82109	2.32005	21	No hit	No hit	AT3G43828.1 | Symbols: | transposable element gene | chr3:15677383-15678009 REVERSE LENGTH=627(169-189,-, mm: 1);AT3G43826-AT3G43828 | chr3:15676149-15677382 FORWARD LENGTH=1234(1188-1208,-, mm: 0)
ATGAATATGTCTAGTATTAC	43.4836	5.15259	1.01374	1.8983e-06	0.000109465	0	0	0	0	0	1.0785	0.949083	3.21882	10.2569	10.3484	14.9321	17.3982	155.214	190.402	200.697	194.286	0	0	0	0	0	0	0	0	0	0	0	0	1.16957	1.92798	0	0	20	No hit	No hit	AT2G39681.1 | Symbols: TAS2 | TAS2; other RNA | chr2:16539384-16540417 REVERSE LENGTH=1034(713-732,-, mm: 1)
AGGAAGTGTTTGACGTGTTCG	45.7256	9.63938	0.997343	1.81578e-26	4.01105e-23	0	0	1.01421	0	0	0	0	0	0	0.796027	0	0.756442	169.653	146.153	324.202	161.905	0	0	0	0	0	0	0	0	0	0	0	0	10.5261	1.92798	1.64218	0	21	No hit	No hit	AT4G04407-AT4G04408 | chr4:2176016-2184058 FORWARD LENGTH=8043(2961-2981,+, mm: 1);AT4G13572-AT4G13575 | chr4:7888639-7892319 FORWARD LENGTH=3681(2065-2085,-, mm: 1)
TTCTAAGTTCAACATATCGACT	8.96232	2.5963	0.63593	0.000203153	0.00657344	0	0	2.02842	1.49777	7.85624	4.31401	10.4399	4.82823	3.94496	7.96027	2.79976	4.53865	21.6578	20.1128	47.7181	22.3317	6.40639	10.2025	16.2208	6.6795	12.2545	14.8466	17.1359	13.8811	31.7272	26.0978	35.0486	30.2729	16.3739	28.9197	33.6647	35.5741	22	No hit	No hit	AT2G39675.1 | Symbols: TAS1C | TAS1C; other RNA | chr2:16537288-16538277 REVERSE LENGTH=990(442-463,+, mm: 1)
TTCGTACACTTGGATTGTACA	13.2631	5.94141	0.902423	1.0137e-09	1.50441e-07	0	0	0	0	0	0	0	0	4.73396	0.796027	0.933254	3.02577	62.567	64.3611	46.3146	62.5288	0	0	0	0	0	0	0	0	3.52524	6.36533	1.07842	0.37374	238.592	196.654	57.4763	31.7073	21	No hit	No hit	AT1G11670-AT1G11680 | chr1:3931577-3938500 FORWARD LENGTH=6924(1699-1719,+, mm: 0);AT1G19890-AT1G19900 | chr1:6906019-6906898 FORWARD LENGTH=880(226-246,+, mm: 0);AT1G48900-AT1G48910 | chr1:18087880-18091680 FORWARD LENGTH=3801(851-871,+, mm: 1);AT1G48900-AT1G48910 | chr1:18087880-18091680 FORWARD LENGTH=3801(940-960,-, mm: 1);AT2G31215-AT2G31218 | chr2:13300303-13302038 FORWARD LENGTH=1736(59-79…
ATATATGTTATACCAATGCGA	37.9283	2.11372	0.689193	8.35143e-05	0.00300914	13.9171	5.32228	13.1847	2.99554	92.9655	42.0616	30.3707	25.7506	4.73396	10.3484	7.46603	4.53865	146.792	152.858	106.664	116.125	0	0	0	0	0.395306	0	0	0	0	0	0	0	0	0	0	0	21	No hit	No hit	AT4G13494.1 | Symbols: MIR863A | MIR863a; miRNA | chr4:7846597-7846899 FORWARD LENGTH=303(218-238,+, mm: 0)
CACGTCAACATGAACTTTGAT	43.8713	8.80225	0.867379	1.51476e-24	2.89997e-21	0	0	0	0	1.30937	0	0.949083	1.60941	1.57799	0	0	0	126.337	187.72	305.957	147.389	0	0	0	0	0	0	0	0	0	0.636533	0	0	17.5435	7.71193	6.56872	2.32005	21	No hit	No hit	AT4G26255.1 | Symbols: | other RNA | chr4:13293941-13296465 FORWARD LENGTH=1222(741-761,+, mm: 0)
CAAACTCTCTCGTCACATCAC	35.9678	2.41549	0.707785	0.00143383	0.034747	2.78342	0	7.09948	1.49777	26.1875	12.942	13.2872	27.36	34.7157	36.6173	26.1311	31.7706	99.8666	104.587	144.558	100.493	0	0	0	0	1.18592	0	0	3.47028	2.01442	3.18266	0.539209	0	2.33913	3.85596	4.92654	12.3736	21	No hit	No hit	AT3G43828.1 | Symbols: | transposable element gene | chr3:15677383-15678009 REVERSE LENGTH=627(74-94,-, mm: 0);AT3G43826-AT3G43828 | chr3:15676149-15677382 FORWARD LENGTH=1234(545-565,-, mm: 0)
TGATTCGTTTGTTGCTTGATA	42.2356	5.9052	1.14079	1.04412e-06	6.49707e-05	0	0	0	0	1.30937	0	0	0	14.2019	6.36822	2.79976	6.80798	123.931	181.016	269.467	148.506	0	0	0	0	0	0	0	0	0	1.27307	0	0	7.0174	19.2798	1.64218	4.64009	21	No hit	No hit	AT3G43828.1 | Symbols: | transposable element gene | chr3:15677383-15678009 REVERSE LENGTH=627(118-138,-, mm: 0);AT3G43826-AT3G43828 | chr3:15676149-15677382 FORWARD LENGTH=1234(1137-1157,-, mm: 0)
AAGTGTACGAATCAAACAGTG	40.3526	4.98219	0.851985	7.16711e-08	6.36223e-06	0	0	0	1.49777	1.30937	1.0785	1.89817	3.21882	20.5138	11.1444	10.2658	11.3466	146.792	174.311	214.731	137.34	0	0	0	0	0	0	0	0	0	0.636533	1.07842	0	5.84783	9.63991	4.92654	0	21	No hit	No hit	AT2G31215.1 | Symbols: | basic helix-loop-helix (bHLH) DNA-binding superfamily protein | chr2:13299807-13300302 FORWARD LENGTH=390(349-369,-, mm: 1);AT1G11670-AT1G11680 | chr1:3931577-3938500 FORWARD LENGTH=6924(1689-1709,-, mm: 0);AT1G19890-AT1G19900 | chr1:6906019-6906898 FORWARD LENGTH=880(216-236,-, mm: 0);AT1G19890-AT1G19900 | chr1:6906019-6906898 FORWARD LENGTH=880(325-345,+, mm: 1);AT1G332…
CATGTCGTAAGTGCCTCAATA	44.7147	5.556	0.977087	6.93713e-08	6.18676e-06	0	0	1.01421	0	14.4031	9.70653	0.949083	4.82823	1.57799	2.38808	1.86651	0.756442	104.679	182.356	324.202	130.64	0	0	0	0	1.18592	0.449898	0	0	0	0	0	0.747479	7.0174	1.92798	0.82109	0	21	No hit	No hit	AT3G43828.1 | Symbols: | transposable element gene | chr3:15677383-15678009 REVERSE LENGTH=627(170-190,+, mm: 0)
TTGTCTACAATTTTGGAAAAAG	13.8421	3.40226	0.930248	0.000361971	0.0108731	0	0	0	1.49777	6.54687	18.3346	6.64358	4.82823	1.57799	2.38808	0	4.53865	37.2996	57.6568	46.3146	68.1117	2.56256	0	0	0	26.0902	38.6912	33.4557	41.6433	0.503606	0.636533	0	1.12122	18.7131	26.9918	72.2559	37.8941	22	No hit	No hit	AT3G10745.1 | Symbols: MIR158A | MIR158A; miRNA | chr3:3366331-3366430 REVERSE LENGTH=100(22-43,+, mm: 0)
CGAATCAAACAGTGAAAAGTG	27.808	6.81101	0.578094	2.05725e-27	5.37072e-24	0	0	1.01421	0	1.30937	0	0	0	1.57799	2.38808	3.73302	2.26933	110.696	140.79	130.523	110.542	0	0	0	0	0	0	0	0	0.503606	0	4.31367	1.8687	51.4609	77.1193	42.6967	47.1743	21	No hit	No hit	AT2G31215.1 | Symbols: | basic helix-loop-helix (bHLH) DNA-binding superfamily protein | chr2:13299807-13300302 FORWARD LENGTH=390(342-362,-, mm: 1);AT1G11670-AT1G11680 | chr1:3931577-3938500 FORWARD LENGTH=6924(1682-1702,-, mm: 0);AT1G19890-AT1G19900 | chr1:6906019-6906898 FORWARD LENGTH=880(209-229,-, mm: 0);AT1G33290-AT1G33300 | chr1:12076105-12080512 FORWARD LENGTH=4408(2070-2090,+, mm: 0);AT…
GACGAGAGAGTTTGTTGATGG	33.9973	3.91764	0.867914	2.52486e-05	0.00106471	0	0	1.01421	0	2.61875	7.54952	2.84725	3.21882	18.1468	16.7166	23.3314	23.4497	126.337	112.632	162.803	129.524	0	0	0	0	0	0	0	0	1.51082	0.636533	0.539209	0.37374	26.9	42.4156	8.2109	12.3736	21	No hit	No hit	AT3G43828.1 | Symbols: | transposable element gene | chr3:15677383-15678009 REVERSE LENGTH=627(81-101,+, mm: 0);AT3G43826-AT3G43828 | chr3:15676149-15677382 FORWARD LENGTH=1234(552-572,+, mm: 1)
TATATGCAACTTAGAATATGT	44.0889	8.65509	0.935405	3.63961e-19	3.31805e-16	0	0	0	0	0	0	0	0	0	1.59205	2.79976	0.756442	125.134	201.128	304.554	142.923	0	0	0	0	0	0	0	0	0	0	0	0	5.84783	5.78395	0	0	21	No hit	No hit	AT4G13495.1 | Symbols: | other RNA | chr4:7843217-7846774 FORWARD LENGTH=842(752-772,+, mm: 1);AT4G13495.2 | Symbols: | other RNA | chr4:7842967-7846774 FORWARD LENGTH=876(786-806,+, mm: 1);AT4G13494.1 | Symbols: MIR863A | MIR863a; miRNA | chr4:7846597-7846899 FORWARD LENGTH=303(88-108,+, mm: 1)
CTGCTATGTTGCTGCTCATT	44.3752	4.76575	1.64203	0.00172212	0.0399953	0	0	0	0	17.0218	3.23551	9.49083	6.43764	0	0	0	0	161.23	126.04	304.554	145.156	0	0	0	0	0	0	0	0	0	0	0	0	0	0	0	0	20	No hit	No hit	AT2G22496.1 | Symbols: MIR779A | MIR779a; miRNA | chr2:9560761-9560923 FORWARD LENGTH=163(144-163,+, mm: 0)
TACCTGTCCAAAACAGAACGACCT	12.7839	4.69606	0.738792	3.19534e-09	4.19957e-07	0	0	0	0	6.54687	1.0785	1.89817	3.21882	2.36698	2.38808	3.73302	0.756442	40.9092	76.4288	63.1563	26.798	0	1.855	0	0	24.1136	26.544	16.3199	8.09731	7.55409	8.27492	8.62735	7.10105	42.1044	77.1193	73.077	34.0274	24	No hit	No hit	AT2G01010-AT2G01020 | chr2:5514-5781 FORWARD LENGTH=268(5-28,+, mm: 1);AT3G41768-AT3G41979 | chr3:14199485-14199752 FORWARD LENGTH=268(5-28,+, mm: 1)
TAAGTAACTGTATTAGCAACTGT	21.5779	2.10564	0.624713	0.00218981	0.0482929	1.39171	5.32228	2.02842	7.48884	15.7125	6.47102	11.389	12.8753	13.4129	25.4729	25.1979	35.5528	57.7542	75.0879	64.5598	55.8293	0	0	0	1.3359	8.30142	3.59918	7.34394	16.1946	17.6262	17.1864	11.8626	6.35357	31.5783	30.8477	16.4218	8.50684	23	No hit	No hit	AT1G63630.1 | Symbols: | Tetratricopeptide repeat (TPR)-like superfamily protein | chr1:23587298-23588220 FORWARD LENGTH=774(541-563,-, mm: 1);AT1G63630.2 | Symbols: | Tetratricopeptide repeat (TPR)-like superfamily protein | chr1:23587005-23588421 FORWARD LENGTH=1024(590-612,-, mm: 1);AT2G39675.1 | Symbols: TAS1C | TAS1C; other RNA | chr2:16537288-16538277 REVERSE LENGTH=990(566-588,-, mm: 0)
TATAATATCGGTTAGTCATCT	33.0035	3.54637	1.05971	0.000847879	0.0224618	0	0	0	0	9.16561	4.31401	0.949083	3.21882	22.0918	15.1245	22.3981	24.9626	81.8184	93.8599	216.135	101.609	0	0	0	0	0	0.449898	0	0	6.54688	7.63839	5.9313	3.36366	16.3739	7.71193	9.03199	14.6936	21	No hit	No hit	AT5G44585-AT5G44590 | chr5:17985474-17987590 FORWARD LENGTH=2117(387-407,-, mm: 0)
AGAACCAATTATTTATTGAAA	37.6396	3.54221	1.20864	0.00214688	0.0476077	1.39171	0	0	0	5.23749	40.9831	29.4216	17.7035	3.94496	0	2.79976	1.51288	163.637	162.244	101.05	174.187	0	0	0	0	0	0	0	0	0	0	0	0	7.0174	1.92798	2.46327	0.773349	21	No hit	No hit	AT2G39675.1 | Symbols: TAS1C | TAS1C; other RNA | chr2:16537288-16538277 REVERSE LENGTH=990(589-609,-, mm: 0)
CACATCACTGGTCGACGGATC	22.1764	3.46753	0.803225	5.57231e-05	0.00212369	0	0	0	0	11.7844	9.70653	5.6945	4.82823	7.88993	11.1444	12.1323	13.616	90.2409	65.702	101.05	71.4615	0	0	3.74325	2.6718	3.95306	3.59918	0	1.15676	4.53246	7.63839	5.9313	5.23235	53.8001	57.8395	51.7287	27.0672	21	No hit	No hit	AT3G43826-AT3G43828 | chr3:15676149-15677382 FORWARD LENGTH=1234(532-552,-, mm: 0)
CAGAGATGGATGTACAACCT	33.5877	8.1274	0.939524	2.84851e-17	1.88047e-14	0	0	0	0	1.30937	1.0785	0.949083	0	0	0	1.86651	0.756442	54.1446	108.609	317.185	88.2102	0	0	0	0	0	0.899796	0	0	3.52524	1.9096	2.15684	6.35357	42.1044	44.3436	21.3483	22.4271	20	No hit	No hit	AT3G43828.1 | Symbols: | transposable element gene | chr3:15677383-15678009 REVERSE LENGTH=627(37-56,+, mm: 1)
CAATGTGTAGATCTCACGTTC	42.4057	8.84524	0.870398	3.94187e-24	7.30313e-21	0	0	1.01421	0	0	0	0	0	1.57799	0	0.933254	0.756442	121.524	152.858	308.764	157.439	0	0	0	0	0	0	0	0	0	0	0	0	1.16957	0	1.64218	0	21	No hit	No hit	AT3G43826-AT3G43828 | chr3:15676149-15677382 FORWARD LENGTH=1234(487-507,-, mm: 1)
ATGATGAATCCGACCATGATG	31.4799	3.42812	1.11886	0.00161089	0.0379803	1.39171	0	0	0	15.7125	15.099	22.778	19.3129	4.73396	2.38808	7.46603	0	104.679	76.4288	185.258	103.842	0	0	0	0	2.37183	4.49898	0	9.25407	1.00721	0	0	0	25.7305	19.2798	32.0225	27.8406	21	No hit	No hit	AT1G60130.1 | Symbols: | Mannose-binding lectin superfamily protein | chr1:22174179-22176321 FORWARD LENGTH=1803(89-109,+, mm: 1);AT1G61224.1 | Symbols: MIR842A | MIR842a; miRNA | chr1:22577113-22577219 FORWARD LENGTH=107(8-28,+, mm: 0);AT1G60095-AT1G60110 | chr1:22162420-22168501 FORWARD LENGTH=6082(1945-1965,+, mm: 1)
ACGTCAACATGAACTTTGATT	43.4246	4.62724	1.65044	0.00221844	0.048687	0	0	0	0	13.0937	7.54952	14.2362	6.43764	0	0	0	0	89.0377	140.79	377.534	94.9097	0	0	0	0	0	0.449898	0	1.15676	0	0	0	0	2.33913	5.78395	1.64218	2.32005	21	No hit	No hit	AT4G26255.1 | Symbols: | other RNA | chr4:13293941-13296465 FORWARD LENGTH=1222(742-762,+, mm: 0)
TAAAATGGATCTTGATAATCT	35.4207	4.25064	1.38839	0.00144479	0.0349243	0	0	0	0	1.30937	0	0	0	26.0368	10.3484	7.46603	19.6675	102.273	139.449	193.679	146.273	0	0	0	5.3436	0	0	0	0	1.51082	0	2.15684	1.8687	9.35653	17.3518	4.10545	3.0934	21	No hit	No hit	AT2G39681.1 | Symbols: TAS2 | TAS2; other RNA | chr2:16539384-16540417 REVERSE LENGTH=1034(653-673,+, mm: 1)
TAATCGTACCTCCGAGTTAACT	41.5797	6.16198	0.830824	7.65158e-12	1.80107e-09	0	0	0	0	1.30937	1.0785	0	3.21882	8.67892	4.77616	5.59953	4.53865	122.728	123.359	318.588	136.223	0	0	0	0	0	0	0	0	0	0	0	0	0	3.85596	0	0	22	No hit	No hit	AT3G30835-AT3G30839 | chr3:12571933-12575630 FORWARD LENGTH=3698(1515-1536,-, mm: 1);AT5G11790-AT5G11800 | chr5:3802793-3803335 FORWARD LENGTH=543(13-34,+, mm: 0)
AGGTGAAACATAATCTAGGTT	15.5373	4.12383	1.21224	0.000570079	0.0160107	0	0	0	0	2.61875	2.15701	18.9817	3.21882	0.788993	0	1.86651	0	84.2249	48.2708	58.9459	63.6454	0	0	0	0	32.0198	34.6421	9.79192	10.4108	2.01442	1.27307	2.15684	1.49496	31.5783	50.1275	36.128	40.9875	21	No hit	No hit	AT4G13494.1 | Symbols: MIR863A | MIR863a; miRNA | chr4:7846597-7846899 FORWARD LENGTH=303(191-211,+, mm: 0)
TGTACCATTCTCTCGAGCAAA	40.3137	6.943	0.998243	1.02135e-10	1.88618e-08	0	0	0	0	0	0	0	0	3.94496	3.98014	5.59953	2.26933	95.0538	198.447	289.116	113.892	0	0	0	0	0	0	0	0	0.503606	0	0	0.37374	7.0174	3.85596	6.56872	3.0934	21	No hit	No hit	AT3G43826-AT3G43828 | chr3:15676149-15677382 FORWARD LENGTH=1234(1158-1178,-, mm: 1)
TTTGGATTTTAATTTGGTGAA	41.5649	5.8079	1.16303	2.35089e-06	0.000131599	0	0	0	0	0	0	0	1.60941	5.52295	4.77616	6.53278	15.8853	120.321	128.722	341.044	103.842	0	0	0	0	0	0	0	0	0	0	0	0	1.16957	0	0	0.773349	21	No hit	No hit	AT3G43828.1 | Symbols: | transposable element gene | chr3:15677383-15678009 REVERSE LENGTH=627(198-218,+, mm: 1)
TCGATAAACCTCTGCATCCAA	33.9146	3.5731	0.425196	4.13603e-13	1.34208e-10	4.17513	0	7.09948	10.4844	6.54687	14.0205	22.778	19.3129	13.4129	3.98014	13.9988	18.1546	145.589	146.153	103.857	110.542	0	0	0	0	1.97653	1.34969	0.815994	2.31352	2.01442	1.27307	0.539209	4.11114	4.67827	1.92798	1.64218	1.5467	21	No hit	No hit	AT5G23065.1 | Symbols: MIR162B | MIR162B; miRNA | chr5:7740610-7740697 REVERSE LENGTH=88(68-88,+, mm: 1)
GGTACTTACGACATGGACAGA	35.0718	5.43651	0.697721	9.35729e-13	2.77024e-10	0	0	0	0	1.30937	3.23551	11.389	9.65646	3.94496	3.18411	5.59953	3.02577	134.76	150.176	178.241	131.757	0	0	0	0	0.395306	0.899796	2.44798	0	0	0	1.07842	0	12.8652	13.4959	9.03199	17.0137	21	No hit	No hit	AT3G43826-AT3G43828 | chr3:15676149-15677382 FORWARD LENGTH=1234(1183-1203,-, mm: 0)
ATGTTGGTATTCTTATTTTGC	35.0265	2.49817	0.398245	2.29226e-07	1.76243e-05	12.5254	21.2891	20.2842	16.4755	26.1875	18.3346	25.6252	20.9223	16.5688	16.7166	29.8641	13.616	74.5992	87.1557	168.417	81.5107	0	0.927502	0	0	1.18592	1.79959	0	1.15676	0	0	1.07842	0	4.67827	1.92798	6.56872	1.5467	21	No hit	No hit	AT1G50055.1 | Symbols: TAS1B | TAS1B; other RNA | chr1:18549204-18550042 REVERSE LENGTH=839(620-640,+, mm: 1);AT2G27400.1 | Symbols: TAS1A | TAS1A; other RNA | chr2:11721539-11722468 REVERSE LENGTH=930(717-737,+, mm: 0)
GATTGCGTAGTTTCATGTATC	38.4905	8.05741	0.95002	9.86047e-16	5.01174e-13	0	0	0	0	0	0	0	0	0.788993	3.18411	2.79976	0	129.947	164.925	228.766	157.439	0	0	0	0	0	0	0	0	0	0	0	0	0	5.78395	4.10545	1.5467	21	No hit	No hit	AT3G43828.1 | Symbols: | transposable element gene | chr3:15677383-15678009 REVERSE LENGTH=627(101-121,+, mm: 1)
GAGTAAAATGGATCTTGATAA	30.8517	4.97416	1.29929	0.000169878	0.00561056	0	0	0	0	0	0	0	0	12.6239	6.36822	11.1991	9.0773	134.76	155.539	110.874	132.874	0	0	0	0	0	0	0	0	1.00721	1.27307	0	0	15.2044	23.1358	20.5273	19.3337	21	No hit	No hit	AT2G39681.1 | Symbols: TAS2 | TAS2; other RNA | chr2:16539384-16540417 REVERSE LENGTH=1034(650-670,+, mm: 1)
ATCTTTGTTTTAGTGAACATA	36.6104	5.48755	0.928978	4.25606e-08	4.08084e-06	0	0	0	0	1.30937	1.0785	0	1.60941	4.73396	10.3484	12.1323	8.32086	139.573	179.675	174.031	136.223	0	0	0	0	0	0	0	0	0.503606	0	0	0	4.67827	7.71193	1.64218	0	21	No hit	No hit	AT2G39681.1 | Symbols: TAS2 | TAS2; other RNA | chr2:16539384-16540417 REVERSE LENGTH=1034(670-690,+, mm: 1)
ACCTGTCCAAAACAGAACGACC	28.7379	3.00422	0.688313	7.58011e-05	0.00277473	1.39171	0	1.01421	4.4933	3.92812	20.4916	9.49083	9.65646	29.9817	15.1245	27.9976	21.1804	75.8024	95.2008	140.347	83.7439	0	0	0	0	3.16245	4.94888	1.63199	15.0379	4.02885	1.27307	1.07842	0.37374	3.5087	15.4239	15.6007	4.64009	22	No hit	No hit	AT2G01010-AT2G01020 | chr2:5514-5781 FORWARD LENGTH=268(6-27,+, mm: 0);AT3G41768-AT3G41979 | chr3:14199485-14199752 FORWARD LENGTH=268(6-27,+, mm: 0)
TCACCATGGACAAGGAATGCC	7.98089	3.40982	0.728844	1.37794e-05	0.000627103	2.78342	0	0	0	5.23749	0	4.74542	1.60941	3.94496	2.38808	4.66627	3.02577	22.861	18.772	51.9285	18.9819	1.28128	0	2.4955	1.3359	11.8592	17.546	26.9278	106.422	2.51803	1.9096	2.15684	4.85862	67.8349	53.9835	55.8341	43.3075	21	No hit	No hit	AT1G73490-AT1G73500 | chr1:27634965-27639090 FORWARD LENGTH=4126(1360-1380,-, mm: 0)
ATATAATAGAGGATTTATAGC	33.2518	4.55526	0.685035	1.74453e-09	2.44976e-07	0	0	0	4.4933	1.30937	3.23551	9.49083	11.2659	11.0459	3.98014	9.33254	16.6417	110.696	128.722	186.662	109.425	0	0	0	0	1.18592	0.449898	0	0	6.04327	1.27307	0	0	4.67827	3.85596	9.03199	10.0535	21	No hit	No hit	AT3G43828.1 | Symbols: | transposable element gene | chr3:15677383-15678009 REVERSE LENGTH=627(228-248,+, mm: 0);AT3G43828.1 | Symbols: | transposable element gene | chr3:15677383-15678009 REVERSE LENGTH=627(595-615,-, mm: 1)
AGGTGTTTAAACAAGCTCTAC	38.307	8.22579	0.72626	7.09668e-28	2.03795e-24	1.39171	0	0	0	0	0	1.89817	0	1.57799	0.796027	0	0.756442	123.931	179.675	231.573	141.806	0	0	0	0	0.395306	0	0	0	0	0	0	0	0	0	0	0.773349	21	No hit	No hit	AT4G09875-AT4G09880 | chr4:6212149-6214623 FORWARD LENGTH=2475(430-450,+, mm: 0)
ATATTGTACCATTCTCTCGAG	35.8066	5.01747	1.23982	8.54939e-05	0.00307275	0	0	0	1.49777	0	0	0	0	13.4129	8.7563	9.33254	13.616	89.0377	155.539	258.239	89.3268	0	0	0	0	0	0	0	0	0.503606	1.27307	0	0	2.33913	3.85596	2.46327	12.3736	21	No hit	No hit	AT3G43826-AT3G43828 | chr3:15676149-15677382 FORWARD LENGTH=1234(1162-1182,-, mm: 1)
AAATGATTCGTTTGTTGCTTG	37.0374	4.63787	0.824391	1.84156e-07	1.43707e-05	0	0	1.01421	0	13.0937	7.54952	1.89817	4.82823	11.8349	3.98014	7.46603	12.1031	97.4602	93.8599	280.695	111.659	0	0	0	0	0	0	0	0	0.503606	0	0	0	12.8652	1.92798	1.64218	2.32005	21	No hit	No hit	AT3G43828.1 | Symbols: | transposable element gene | chr3:15677383-15678009 REVERSE LENGTH=627(121-141,-, mm: 0);AT3G32230.1 | Symbols: | transposable element gene | chr3:13203901-13208938 FORWARD LENGTH=5038(1443-1463,-, mm: 1);AT3G43826-AT3G43828 | chr3:15676149-15677382 FORWARD LENGTH=1234(1140-1160,-, mm: 0)
CAAATGATTCGTTTGTTGCTT	34.6335	5.97282	0.62676	3.13893e-18	2.37213e-15	1.39171	0	0	0	1.30937	2.15701	1.89817	3.21882	7.10093	4.77616	2.79976	3.78221	80.6152	151.517	252.625	98.2595	0	0	0	0	0	0	0	0	7.05049	0.636533	2.15684	0.37374	18.7131	19.2798	4.92654	3.0934	21	No hit	No hit	AT3G43828.1 | Symbols: | transposable element gene | chr3:15677383-15678009 REVERSE LENGTH=627(122-142,-, mm: 0);AT3G32230.1 | Symbols: | transposable element gene | chr3:13203901-13208938 FORWARD LENGTH=5038(1444-1464,-, mm: 1);AT3G43826-AT3G43828 | chr3:15676149-15677382 FORWARD LENGTH=1234(1141-1161,-, mm: 0)
CATCTGTGGATGTCGGGCATT	12.3633	3.64209	1.28649	0.00221071	0.0486123	0	0	1.01421	0	7.85624	10.785	4.74542	1.60941	0.788993	0	0	0	26.4707	25.4763	94.0327	40.1971	0	0	0	2.6718	7.90611	10.3477	10.6079	98.3245	1.51082	1.27307	2.69605	1.8687	47.9522	32.7757	68.9716	49.4943	21	No hit	No hit	AT1G73490-AT1G73500 | chr1:27634965-27639090 FORWARD LENGTH=4126(554-574,-, mm: 0);AT1G73490-AT1G73500 | chr1:27634965-27639090 FORWARD LENGTH=4126(1345-1365,+, mm: 1)
CGGTTCCTCGGATCGGTTCTGA	8.88542	3.06539	0.877292	0.000563982	0.015855	0	5.32228	0	1.49777	6.54687	4.31401	9.49083	6.43764	0.788993	0.796027	0	3.02577	34.8932	28.158	29.4729	33.4976	0.640639	0	0	2.6718	21.3465	35.9918	23.6638	47.4271	8.0577	10.1845	5.39209	0	24.5609	40.4876	53.3709	27.8406	22	No hit	No hit	AT4G02970.1 | Symbols: AT7SL-1 | 7SL RNA1 | chr4:1317499-1319179 FORWARD LENGTH=813(735-756,-, mm: 0)
TAGGAAAGTAGTCACTTTACT	24.8413	5.67056	0.923182	1.19563e-08	1.35177e-06	0	0	1.01421	0	1.30937	0	0	0	7.10093	1.59205	5.59953	6.05153	66.1767	101.905	182.452	65.8785	0	0	0	0	0	0	0	2.31352	7.05049	4.45573	3.23526	0	92.3958	57.8395	15.6007	15.467	21	No hit	No hit	AT1G11670-AT1G11680 | chr1:3931577-3938500 FORWARD LENGTH=6924(1640-1660,+, mm: 0);AT1G11670-AT1G11680 | chr1:3931577-3938500 FORWARD LENGTH=6924(1847-1867,-, mm: 1);AT1G19890-AT1G19900 | chr1:6906019-6906898 FORWARD LENGTH=880(167-187,+, mm: 0);AT1G48900-AT1G48910 | chr1:18087880-18091680 FORWARD LENGTH=3801(792-812,+, mm: 0);AT2G12462-AT2G12465 | chr2:5051614-5055524 FORWARD LENGTH=3911(2493-25…
TCTATGGTTGTACATCTATCT	36.2239	4.82391	1.28521	0.000217281	0.00694838	0	0	0	0	0	0	0.949083	0	16.5688	10.3484	11.1991	12.1031	92.6474	128.722	282.098	87.0937	0	0	0	0	0	0	0	0	1.00721	1.27307	1.07842	0	0	0	0	0.773349	21	No hit	No hit	AT3G43828.1 | Symbols: | transposable element gene | chr3:15677383-15678009 REVERSE LENGTH=627(40-60,-, mm: 1);AT3G43826-AT3G43828 | chr3:15676149-15677382 FORWARD LENGTH=1234(511-531,-, mm: 1)
TTCGTGGAGAATGAAATCACA	34.8998	4.30169	0.73191	8.23363e-08	7.24181e-06	0	0	1.01421	0	9.16561	10.785	11.389	4.82823	7.10093	11.1444	7.46603	16.6417	95.0538	124.7	224.556	100.493	0	0	0	0	0	0	0	0	0	0	0	1.12122	4.67827	1.92798	4.10545	0.773349	21	No hit	No hit	AT5G03552.1 | Symbols: MIR822A | MIR822a; miRNA | chr5:897020-897356 REVERSE LENGTH=337(72-92,+, mm: 0)
TCGACGGATCTCTATGGTTGT	18.2382	3.69394	0.658395	3.92368e-07	2.80989e-05	0	0	1.01421	1.49777	10.475	3.23551	4.74542	3.21882	7.88993	9.55233	9.33254	7.56442	45.7221	45.5891	109.471	66.9951	0	0	0	0	2.76714	2.24949	0	0	18.6334	24.8248	11.8626	11.2122	42.1044	42.4156	20.5273	18.5604	21	No hit	No hit	AT3G43828.1 | Symbols: | transposable element gene | chr3:15677383-15678009 REVERSE LENGTH=627(50-70,-, mm: 1);AT3G43826-AT3G43828 | chr3:15676149-15677382 FORWARD LENGTH=1234(521-541,-, mm: 0)
GCAGAGATGGATGTACAACCTT	37.4633	7.42227	0.853447	5.58649e-17	3.45005e-14	1.39171	0	1.01421	0	3.92812	0	0	1.60941	2.36698	0	0.933254	0	129.947	162.244	248.415	109.425	0	0	0	0	0	0	0	0	0.503606	0	0	0	1.16957	0	0	0.773349	22	No hit	No hit	AT3G43828.1 | Symbols: | transposable element gene | chr3:15677383-15678009 REVERSE LENGTH=627(36-57,+, mm: 1)
TGATTCGTACACTTGGATTGT	33.4195	9.16453	0.941647	7.00691e-28	2.03795e-24	0	0	1.01421	0	0	1.0785	0	0	0	0.796027	0	0	125.134	147.494	196.486	125.058	0	0	0	0	0	0	0	0	1.00721	1.9096	0	0.747479	30.4087	5.78395	6.56872	2.32005	21	No hit	No hit	AT1G11670-AT1G11680 | chr1:3931577-3938500 FORWARD LENGTH=6924(1696-1716,+, mm: 0);AT1G19890-AT1G19900 | chr1:6906019-6906898 FORWARD LENGTH=880(223-243,+, mm: 0);AT1G48900-AT1G48910 | chr1:18087880-18091680 FORWARD LENGTH=3801(848-868,+, mm: 1);AT1G48900-AT1G48910 | chr1:18087880-18091680 FORWARD LENGTH=3801(943-963,-, mm: 1);AT2G31215-AT2G31218 | chr2:13300303-13302038 FORWARD LENGTH=1736(62-82…
ATCATTGAGGTACTTACGACATGG	34.5557	4.14696	0.872599	8.8482e-06	0.000423843	0	0	0	0	6.54687	18.3346	20.8798	11.2659	5.52295	3.18411	8.39929	7.56442	114.305	140.79	169.82	122.824	0	0	0	0	0	0.449898	0	0	0	0	0	0	1.16957	0	0	0	24	No hit	No hit	AT3G43826-AT3G43828 | chr3:15676149-15677382 FORWARD LENGTH=1234(1188-1211,-, mm: 0)
CTTGGATTGTACATCACTTTT	35.9643	5.72198	1.10023	1.02213e-06	6.37404e-05	0	0	0	0	0	1.0785	0	0	6.31194	9.55233	5.59953	9.0773	91.4441	167.607	262.45	84.8605	0	0	0	0	0	0	0	0	0	0	0	0	7.0174	0	0.82109	0.773349	21	No hit	No hit	AT1G11670-AT1G11680 | chr1:3931577-3938500 FORWARD LENGTH=6924(1707-1727,+, mm: 0);AT1G19890-AT1G19900 | chr1:6906019-6906898 FORWARD LENGTH=880(234-254,+, mm: 0);AT1G48900-AT1G48910 | chr1:18087880-18091680 FORWARD LENGTH=3801(859-879,+, mm: 1);AT2G31215-AT2G31218 | chr2:13300303-13302038 FORWARD LENGTH=1736(51-71,-, mm: 1);AT2G39790-AT2G39795 | chr2:16595801-16596986 FORWARD LENGTH=1186(533-553…
TGTTTGATTCGTACACTTGG	35.7144	7.69741	0.729777	9.62989e-24	1.62672e-20	2.78342	0	1.01421	0	1.30937	0	0	0	0.788993	2.38808	0.933254	0	145.589	115.314	237.187	123.941	0	0	0	0	0	0	0	0	0	0	0	0	2.33913	9.63991	0.82109	3.86675	20	No hit	No hit	AT2G31215.1 | Symbols: | basic helix-loop-helix (bHLH) DNA-binding superfamily protein | chr2:13299807-13300302 FORWARD LENGTH=390(352-371,+, mm: 1);AT1G11670-AT1G11680 | chr1:3931577-3938500 FORWARD LENGTH=6924(1692-1711,+, mm: 0);AT1G19890-AT1G19900 | chr1:6906019-6906898 FORWARD LENGTH=880(219-238,+, mm: 0);AT1G48900-AT1G48910 | chr1:18087880-18091680 FORWARD LENGTH=3801(844-863,+, mm: 0);AT1G…
AAAATAGTCACTTTTCACTGT	15.7174	4.45647	0.713528	1.53855e-08	1.68958e-06	0	0	0	1.49777	0	1.0785	5.6945	1.60941	7.88993	3.18411	2.79976	9.83374	55.3478	76.4288	64.5598	62.5288	0	0	0	0	0	0.449898	0	3.47028	6.54688	6.36533	3.77446	1.8687	77.1914	59.7675	55.013	47.1743	21	No hit	No hit	AT1G11670-AT1G11680 | chr1:3931577-3938500 FORWARD LENGTH=6924(1813-1833,-, mm: 1);AT1G19890-AT1G19900 | chr1:6906019-6906898 FORWARD LENGTH=880(201-221,+, mm: 0);AT1G19890-AT1G19900 | chr1:6906019-6906898 FORWARD LENGTH=880(357-377,-, mm: 0);AT1G33290-AT1G33300 | chr1:12076105-12080512 FORWARD LENGTH=4408(2078-2098,-, mm: 1);AT1G48900-AT1G48910 | chr1:18087880-18091680 FORWARD LENGTH=3801(826-84…
ATGGATGTACAACCATAGAGA	34.8043	4.95698	1.11068	2.10838e-05	0.000913407	0	0	1.01421	0	0	2.15701	0	0	10.2569	5.57219	18.6651	12.1031	85.4281	146.153	235.784	107.192	0	0	0	0	0	0	0	0	0	0	0	0.37374	0	0	0.82109	2.32005	21	No hit	No hit	AT3G43828.1 | Symbols: | transposable element gene | chr3:15677383-15678009 REVERSE LENGTH=627(42-62,+, mm: 0);AT3G43826-AT3G43828 | chr3:15676149-15677382 FORWARD LENGTH=1234(513-533,+, mm: 0)
ATAGAGGATTTATAGCAAACT	19.216	1.43799	1.47236	4.42411e-05	0.00174276	2.78342	0	1.01421	0	86.4186	14.0205	6.64358	9.65646	1.57799	0.796027	1.86651	0	32.4867	61.6794	162.803	32.381	1.92192	3.71001	0	0	7.90611	2.69939	4.07997	6.94055	3.52524	2.54613	1.07842	4.48488	14.0348	30.8477	41.8756	32.4807	21	No hit	No hit	AT3G43828.1 | Symbols: | transposable element gene | chr3:15677383-15678009 REVERSE LENGTH=627(233-253,+, mm: 0);AT3G43828.1 | Symbols: | transposable element gene | chr3:15677383-15678009 REVERSE LENGTH=627(590-610,-, mm: 1)
CGACGGATCTCTATGGTTGTA	33.3482	4.95421	0.865724	9.16498e-08	7.90363e-06	1.39171	0	0	0	11.7844	2.15701	0.949083	3.21882	7.10093	7.16425	1.86651	9.83374	78.2088	115.314	254.029	88.2102	0	0	0	0	0	0.449898	0	0	3.02164	1.9096	0.539209	0.747479	25.7305	11.5679	2.46327	0.773349	21	No hit	No hit	AT3G43828.1 | Symbols: | transposable element gene | chr3:15677383-15678009 REVERSE LENGTH=627(49-69,-, mm: 1);AT3G43826-AT3G43828 | chr3:15676149-15677382 FORWARD LENGTH=1234(520-540,-, mm: 0)
CACTTAAGGTCGTTGTCAAAG	13.8601	6.96627	0.804852	7.44665e-17	4.40918e-14	0	0	0	0	0	1.0785	0	0	0.788993	0.796027	0	2.26933	51.7381	54.9751	82.8049	53.5961	0	0	0	9.35129	0	0	0	0	0.503606	0	1.07842	0	127.483	100.255	55.8341	45.6276	21	No hit	No hit	No hit
CTTAGAATATGTTTTTCCTA	34.8893	9.73586	1.08476	1.49824e-29	5.06176e-26	0	5.32228	0	0	0	0	0	0	0	0	0	0.756442	122.728	160.903	188.065	150.739	0	0	0	0	0	0	0	0	0	0	0	0	0	0	0	0	20	No hit	No hit	AT4G13495.1 | Symbols: | other RNA | chr4:7843217-7846774 FORWARD LENGTH=842(761-780,+, mm: 1);AT4G13495.2 | Symbols: | other RNA | chr4:7842967-7846774 FORWARD LENGTH=876(795-814,+, mm: 1);AT4G13494.1 | Symbols: MIR863A | MIR863a; miRNA | chr4:7846597-7846899 FORWARD LENGTH=303(97-116,+, mm: 1)
ACCATAGAGATCCGTCGATC	22.65	7.62313	0.97286	3.63008e-14	1.45797e-11	0	0	0	0	0	0	0	1.60941	0	1.59205	0.933254	1.51288	40.9092	73.7471	213.328	54.7127	0	0	0	0	0	0	0	0	2.01442	1.9096	8.08814	2.98992	35.087	57.8395	49.2654	34.0274	20	No hit	No hit	AT3G43828.1 | Symbols: | transposable element gene | chr3:15677383-15678009 REVERSE LENGTH=627(53-72,+, mm: 1);AT3G43826-AT3G43828 | chr3:15676149-15677382 FORWARD LENGTH=1234(524-543,+, mm: 1)
TTCGTGGAGAATGAAATCACATT	35.314	4.44295	1.03973	3.9715e-05	0.00158623	0	0	2.02842	2.99554	9.16561	12.942	17.0835	11.2659	5.52295	0	0	0.756442	97.4602	131.404	238.59	94.9097	0	0	0	0	0	0	0	0	0	0	0	0	0	0	0	0	23	No hit	No hit	AT5G03552.1 | Symbols: MIR822A | MIR822a; miRNA | chr5:897020-897356 REVERSE LENGTH=337(72-94,+, mm: 0)
ATGTGACGAGAGAGTTTGTTG	32.8167	4.90105	0.45842	1.01362e-21	1.38611e-18	2.78342	0	0	5.99107	3.92812	8.62803	6.64358	4.82823	4.73396	4.77616	11.1991	4.53865	102.273	142.131	179.645	112.775	0	0	0	0	0.790611	0	0	0	0	0	0.539209	0	0	1.92798	4.10545	0	21	No hit	No hit	AT3G43828.1 | Symbols: | transposable element gene | chr3:15677383-15678009 REVERSE LENGTH=627(77-97,+, mm: 0);AT3G43826-AT3G43828 | chr3:15676149-15677382 FORWARD LENGTH=1234(548-568,+, mm: 0)
AGAACCAATTATTTATTGAAAT	31.245	3.7733	1.01946	0.000297989	0.00916205	1.39171	0	0	1.49777	9.16561	21.5701	29.4216	9.65646	2.36698	2.38808	0	3.78221	96.257	138.108	122.102	135.107	0	0	0	0	0	0.899796	1.63199	0	1.51082	0	0	0	3.5087	3.85596	2.46327	0	22	No hit	No hit	AT2G39675.1 | Symbols: TAS1C | TAS1C; other RNA | chr2:16537288-16538277 REVERSE LENGTH=990(588-609,-, mm: 0)
CAACATTGCTTTCGAATGAAC	35.3992	10.6038	1.52346	8.53275e-20	8.75125e-17	0	0	0	0	0	0	0	0	0	0	0	0.756442	90.2409	130.063	275.081	121.708	0	0	0	0	0	0	0	0	0	0	0	0	1.16957	0	0	0	21	No hit	No hit	AT2G05025.1 | Symbols: | transposable element gene | chr2:1773259-1774761 FORWARD LENGTH=1503(286-306,+, mm: 1)
ATTATCAAGATCCATTTTACT	22.8258	4.68836	1.32104	0.000396858	0.011743	0	0	0	0	0	0	0	0	16.5688	6.36822	2.79976	7.56442	56.551	93.8599	143.154	84.8605	0	0	0	0	0	0.449898	0	0	0.503606	0	1.07842	1.12122	15.2044	28.9197	48.4443	34.8007	21	No hit	No hit	AT2G39681.1 | Symbols: TAS2 | TAS2; other RNA | chr2:16539384-16540417 REVERSE LENGTH=1034(651-671,-, mm: 1)
AGAGAGAGAGATAGAACAAGC	35.2389	8.26165	0.879371	4.42834e-20	4.62432e-17	0	0	0	0	0	0	0	3.21882	0	0.796027	0.933254	1.51288	80.6152	148.835	272.274	108.309	0	0	0	0	0	0	0	0	0	0	0	0	0	0	0	0	21	No hit	No hit	AT1G32350-AT1G32360 | chr1:11668691-11672930 FORWARD LENGTH=4240(1952-1972,-, mm: 1)
TTTCGTGGAGAATGAAATCACTTT	33.7764	4.76548	0.917548	9.94947e-07	6.22481e-05	2.78342	0	2.02842	0	10.475	4.31401	17.0835	8.04705	0	1.59205	1.86651	1.51288	116.712	156.88	195.083	82.6273	0	0	0	0	0	0	0	0	0	0.636533	0	0	0	0	0	0	24	No hit	No hit	AT5G03552.1 | Symbols: MIR822A | MIR822a; miRNA | chr5:897020-897356 REVERSE LENGTH=337(71-94,+, mm: 1)
ATCAGTGATGTGACGAGAGAG	32.3754	5.34125	0.7262	1.89426e-11	4.04442e-09	0	0	0	0	2.61875	2.15701	1.89817	1.60941	6.31194	7.16425	10.2658	7.56442	105.883	127.381	200.697	107.192	0	0	0	0	0	0	0	0	0.503606	0.636533	0	0.37374	1.16957	0	0	0	21	No hit	No hit	AT3G43828.1 | Symbols: | transposable element gene | chr3:15677383-15678009 REVERSE LENGTH=627(70-90,+, mm: 0);AT3G43826-AT3G43828 | chr3:15676149-15677382 FORWARD LENGTH=1234(541-561,+, mm: 1)
CGTGAGAACGGTATAATATTC	33.0021	6.08019	1.08412	8.35399e-08	7.33644e-06	0	0	0	0	1.30937	2.15701	4.74542	12.8753	0	0	0.933254	0.756442	131.15	136.767	202.1	96.0263	0	0	0	0	0	0	0	0	0	0	0	0	0	3.85596	5.74763	0.773349	21	No hit	No hit	AT1G36200.1 | Symbols: | transposable element gene | chr1:13577455-13580996 REVERSE LENGTH=3542(156-176,+, mm: 1);AT3G42653.1 | Symbols: | transposable element gene | chr3:14743147-14745900 REVERSE LENGTH=2754(160-180,+, mm: 1);AT3G30790.1 | Symbols: | transposable element gene | chr3:12467942-12471863 REVERSE LENGTH=3922(552-572,+, mm: 1);AT3G43828.1 | Symbols: | transposable element gene | chr3…
AGGTTGTAGAGATAGCGCAAG	32.2429	4.61202	0.99666	1.02691e-05	0.00048583	0	0	0	0	10.475	12.942	13.2872	6.43764	1.57799	0.796027	2.79976	2.26933	105.883	109.95	206.311	97.1429	0	0	0	0	0.395306	0	0	4.62703	0	0	0	0	1.16957	7.71193	2.46327	2.32005	21	No hit	No hit	AT1G42520.1 | Symbols: | transposable element gene | chr1:15962140-15964392 FORWARD LENGTH=2253(279-299,+, mm: 1);AT3G43828.1 | Symbols: | transposable element gene | chr3:15677383-15678009 REVERSE LENGTH=627(279-299,+, mm: 0);AT3G43828.1 | Symbols: | transposable element gene | chr3:15677383-15678009 REVERSE LENGTH=627(544-564,-, mm: 0)
TCATTTGCTCGTGAGAACGGT	31.6349	4.67514	0.883483	8.93066e-07	5.69915e-05	0	5.32228	0	0	0	3.23551	0.949083	6.43764	10.2569	12.7364	6.53278	15.8853	91.4441	108.609	207.714	102.726	0	0	0	0	0	0	0	0	0	0	0	0	0	0	0.82109	0	21	No hit	No hit	AT1G42520.1 | Symbols: | transposable element gene | chr1:15962140-15964392 FORWARD LENGTH=2253(136-156,+, mm: 1);AT1G36200.1 | Symbols: | transposable element gene | chr1:13577455-13580996 REVERSE LENGTH=3542(147-167,+, mm: 1);AT2G13000.1 | Symbols: | transposable element gene | chr2:5342940-5346917 REVERSE LENGTH=3978(1320-1340,+, mm: 1);AT3G42653.1 | Symbols: | transposable element gene | chr3…
TCGTGGAGAATGAAATCACATTT	31.9804	5.36699	0.872436	1.10593e-08	1.26028e-06	0	0	0	0	0	7.54952	9.49083	9.65646	1.57799	0.796027	2.79976	6.05153	110.696	116.654	178.241	133.99	0	0	0	0	0	0	0	0	0	0	0	0	0	0	0	0	23	No hit	No hit	AT5G03552.1 | Symbols: MIR822A | MIR822a; miRNA | chr5:897020-897356 REVERSE LENGTH=337(73-95,+, mm: 1)
CTAAAAAAGACATTGGACATA	15.6121	7.09767	0.974842	2.78951e-12	7.45177e-10	0	0	0	0	0	0	0	0	0.788993	1.59205	1.86651	0.756442	22.861	65.702	134.733	42.4302	0	0	0	0	0	0	0	0	2.51803	1.27307	0	1.49496	53.8001	53.9835	82.109	53.3611	21	No hit	No hit	AT2G39675.1 | Symbols: TAS1C | TAS1C; other RNA | chr2:16537288-16538277 REVERSE LENGTH=990(466-486,+, mm: 1)
ACAAACTCTCTCGTCACATC	34.2799	4.35011	1.2775	0.000529682	0.0150231	0	0	2.02842	0	17.0218	15.099	4.74542	8.04705	0	0.796027	0.933254	0	66.1767	104.587	268.063	102.726	0	0	0	0	0	0	0	0	0	0	0	0	0	0	1.64218	2.32005	20	No hit	No hit	AT3G43828.1 | Symbols: | transposable element gene | chr3:15677383-15678009 REVERSE LENGTH=627(76-95,-, mm: 0);AT3G43826-AT3G43828 | chr3:15676149-15677382 FORWARD LENGTH=1234(547-566,-, mm: 0)
TGTTGATCTCAATAGCATTGA	6.43311	2.88757	0.90115	0.00113187	0.0285056	0	0	0	1.49777	7.85624	3.23551	3.79633	6.43764	1.57799	0.796027	1.86651	0	20.4546	29.4988	21.0521	17.8654	0	0.927502	0	0	17.3935	27.8937	17.9519	37.0163	1.00721	3.8192	0	0.37374	78.361	71.3354	41.0545	33.254	21	No hit	No hit	AT4G13495.1 | Symbols: | other RNA | chr4:7843217-7846774 FORWARD LENGTH=842(720-740,+, mm: 0);AT4G13495.2 | Symbols: | other RNA | chr4:7842967-7846774 FORWARD LENGTH=876(754-774,+, mm: 0);AT4G13494.1 | Symbols: MIR863A | MIR863a; miRNA | chr4:7846597-7846899 FORWARD LENGTH=303(56-76,+, mm: 0)
ATTATCCCCCGTGTTTTGTCCA	26.133	2.32035	0.422361	5.72938e-06	0.000290526	16.7005	15.9668	9.1279	14.9777	18.3312	28.0411	20.8798	22.5317	12.6239	8.7563	10.2658	13.616	49.3317	73.7471	105.261	70.3449	0	6.49251	6.23876	0	2.37183	0.899796	5.71196	10.4108	0.503606	0	0	1.8687	0	1.92798	1.64218	1.5467	22	No hit	No hit	AT1G66725.1 | Symbols: MIR163 | MIR163; miRNA | chr1:24883931-24884559 FORWARD LENGTH=629(453-474,+, mm: 0)
CAACATATCGACGAACTAAA	32.2168	9.59434	1.14477	6.83286e-24	1.18921e-20	1.39171	0	0	0	0	0	0	0	0.788993	0	0	0	105.883	131.404	218.942	110.542	0	0	0	0	0	0	0	0	0	0	0	0	1.16957	0	1.64218	0	20	No hit	No hit	AT2G39675.1 | Symbols: TAS1C | TAS1C; other RNA | chr2:16537288-16538277 REVERSE LENGTH=990(451-470,+, mm: 1)
AATCAAACAGTGAAAAGTGACT	7.84281	5.0266	0.712059	3.91914e-11	7.81569e-09	1.39171	0	1.01421	0	1.30937	0	0.949083	3.21882	0	0.796027	2.79976	0.756442	24.0642	30.8397	51.9285	20.0985	0	0	0	2.6718	0	1.34969	0	4.62703	2.51803	0	2.15684	2.24244	77.1914	67.4794	86.2145	82.7484	22	No hit	No hit	AT1G11670-AT1G11680 | chr1:3931577-3938500 FORWARD LENGTH=6924(1679-1700,-, mm: 1);AT1G11670-AT1G11680 | chr1:3931577-3938500 FORWARD LENGTH=6924(1807-1828,+, mm: 1);AT1G19890-AT1G19900 | chr1:6906019-6906898 FORWARD LENGTH=880(206-227,-, mm: 0);AT1G19890-AT1G19900 | chr1:6906019-6906898 FORWARD LENGTH=880(351-372,+, mm: 1);AT1G33290-AT1G33300 | chr1:12076105-12080512 FORWARD LENGTH=4408(2072-209…
TGCCCATGTCGTAAGTGCCTC	21.0991	3.17498	0.77041	0.000131788	0.00448673	1.39171	0	0	0	5.23749	8.62803	8.54175	3.21882	18.9358	15.9205	11.1991	18.1546	57.7542	93.8599	78.5945	75.9278	0	0	0	0	0	1.34969	1.63199	2.31352	2.01442	5.09226	1.61763	2.61618	46.7827	17.3518	13.9585	3.0934	21	No hit	No hit	AT3G43828.1 | Symbols: | transposable element gene | chr3:15677383-15678009 REVERSE LENGTH=627(166-186,+, mm: 0);AT3G32230.1 | Symbols: | transposable element gene | chr3:13203901-13208938 FORWARD LENGTH=5038(1488-1508,+, mm: 1)
GAGAGTTTGTTGATGGATTGC	15.3532	3.28716	0.708011	2.09249e-05	0.000907703	1.39171	0	1.01421	0	9.16561	7.54952	4.74542	3.21882	5.52295	8.7563	15.8653	3.02577	48.1285	37.544	89.8223	40.1971	3.20319	0	0	0	3.16245	4.94888	4.07997	8.09731	1.51082	1.27307	7.00972	8.96975	32.7479	25.0638	31.2014	40.9875	21	No hit	No hit	AT3G43828.1 | Symbols: | transposable element gene | chr3:15677383-15678009 REVERSE LENGTH=627(86-106,+, mm: 0);AT3G43826-AT3G43828 | chr3:15676149-15677382 FORWARD LENGTH=1234(557-577,+, mm: 1)
ATAATACAAAACATATTCGAG	30.2242	4.64807	0.933216	2.72415e-06	0.000149721	0	0	0	0	6.54687	15.099	9.49083	6.43764	0.788993	0.796027	8.39929	3.02577	97.4602	116.654	158.592	121.708	0	0	0	0	0	0	0	0	0	0	0	0	2.33913	0	0	0	21	No hit	No hit	AT2G39675.1 | Symbols: TAS1C | TAS1C; other RNA | chr2:16537288-16538277 REVERSE LENGTH=990(611-631,+, mm: 0)
TGATTCGTTTGTTGCTTGAT	33.4646	8.01184	0.918572	6.39843e-17	3.90944e-14	0	0	0	0	0	0	0.949083	1.60941	0.788993	0.796027	0	2.26933	70.9895	104.587	319.992	70.3449	0	0	0	0	0	0	0	0	0	0	0	0	0	0	0	0	20	No hit	No hit	AT3G43828.1 | Symbols: | transposable element gene | chr3:15677383-15678009 REVERSE LENGTH=627(119-138,-, mm: 0);AT3G43826-AT3G43828 | chr3:15676149-15677382 FORWARD LENGTH=1234(1138-1157,-, mm: 0)
TGTATCAAGCAACAAATGAAT	31.3893	7.34648	0.763837	3.30269e-19	3.05946e-16	1.39171	0	0	0	0	0	0	0	1.57799	3.18411	0.933254	2.26933	93.8506	116.654	223.152	110.542	0	0	0	0	0	0	0	0	0	0	0	0	0	0	0	0	21	No hit	No hit	AT3G43828.1 | Symbols: | transposable element gene | chr3:15677383-15678009 REVERSE LENGTH=627(116-136,+, mm: 1);AT3G32230.1 | Symbols: | transposable element gene | chr3:13203901-13208938 FORWARD LENGTH=5038(1438-1458,+, mm: 1)
CAACATATCGACGAACTAAAA	17.2118	8.69927	1.10996	2.74227e-21	3.57953e-18	0	0	0	0	0	1.0785	0	0	0	0.796027	0	0	68.5831	72.4062	103.857	60.2956	0	0	0	0	0	0	0.815994	0	0	0	0	0	29.2392	38.5596	55.013	61.0946	21	No hit	No hit	AT2G39675.1 | Symbols: TAS1C | TAS1C; other RNA | chr2:16537288-16538277 REVERSE LENGTH=990(451-471,+, mm: 1)
TTGAGGTACTTACGACATGGA	24.5588	3.93941	0.66821	9.6337e-08	8.23366e-06	1.39171	0	4.05684	0	10.475	3.23551	3.79633	3.21882	12.6239	9.55233	12.1323	8.32086	51.7381	80.4514	167.013	68.1117	0	0	0	0	0.790611	1.34969	0	0	6.54688	8.27492	2.69605	2.98992	10.5261	7.71193	9.85308	4.64009	21	No hit	No hit	AT3G43826-AT3G43828 | chr3:15676149-15677382 FORWARD LENGTH=1234(1187-1207,-, mm: 0)
TAGCGTAAAAAATTGGGAGAT	28.9689	4.78351	0.817977	6.49553e-08	5.81097e-06	0	0	0	0	3.92812	8.62803	16.1344	3.21882	3.15597	1.59205	5.59953	5.29509	86.6313	111.291	178.241	94.9097	0	0	0	0	1.18592	0	0	0	0	0.636533	0	1.8687	0	0	1.64218	2.32005	21	No hit	No hit	AT1G50055.1 | Symbols: TAS1B | TAS1B; other RNA | chr1:18549204-18550042 REVERSE LENGTH=839(493-513,+, mm: 0)
TATAATATTCTGCCCATGTCG	26.9619	3.03577	0.822836	0.000445045	0.0129553	0	0	0	1.49777	14.4031	24.8056	15.1853	16.0941	8.67892	9.55233	13.0656	12.8595	84.2249	126.04	99.6466	73.6946	0	0	0	0	0	0.899796	0	0	0	1.27307	0	0.37374	5.84783	0	1.64218	0	21	No hit	No hit	AT3G43828.1 | Symbols: | transposable element gene | chr3:15677383-15678009 REVERSE LENGTH=627(156-176,+, mm: 0)
CACTTTTCACTGTTTGATTCG	17.8426	6.37239	0.727514	5.84361e-16	3.13666e-13	0	0	0	0	0	0	0	1.60941	3.94496	2.38808	0.933254	1.51288	75.8024	80.4514	95.4362	60.2956	0	0	0	0	0	0	0	1.15676	1.51082	0.636533	0	0	72.5131	71.3354	35.3069	17.0137	21	No hit	No hit	AT2G31215.1 | Symbols: | basic helix-loop-helix (bHLH) DNA-binding superfamily protein | chr2:13299807-13300302 FORWARD LENGTH=390(342-362,+, mm: 1);AT1G11670-AT1G11680 | chr1:3931577-3938500 FORWARD LENGTH=6924(1682-1702,+, mm: 0);AT1G19890-AT1G19900 | chr1:6906019-6906898 FORWARD LENGTH=880(209-229,+, mm: 0);AT1G33290-AT1G33300 | chr1:12076105-12080512 FORWARD LENGTH=4408(2070-2090,-, mm: 0);AT…
CGACCAAAACCCGGTGGATA	29.9321	6.49255	1.33817	2.92464e-06	0.000159954	0	0	0	0	0	3.23551	8.54175	1.60941	0	0	0	0	125.134	120.677	171.224	106.076	0	0	0	0	0	0	0	0	0	0	0	0	2.33913	0	0	0	20	No hit	No hit	AT1G66725.1 | Symbols: MIR163 | MIR163; miRNA | chr1:24883931-24884559 FORWARD LENGTH=629(128-147,+, mm: 0)
TAATATCGGTTAGTCATCTCG	16.0732	3.45037	1.14549	0.0018972	0.0431369	0	0	0	0	1.30937	0	1.89817	0	14.9909	9.55233	12.1323	11.3466	63.7703	45.5891	89.8223	45.78	0	0	0	0	0	0.449898	0	0	7.55409	7.63839	1.61763	2.61618	56.1392	28.9197	31.2014	24.7472	21	No hit	No hit	AT5G44585-AT5G44590 | chr5:17985474-17987590 FORWARD LENGTH=2117(385-405,-, mm: 0)
AGTGTACGAATCAAACAGTG	30.2389	7.66198	0.682317	6.40253e-27	1.53218e-23	0	0	0	0	1.30937	1.0785	0.949083	1.60941	0.788993	0	0.933254	1.51288	108.289	107.268	195.083	117.241	0	0	0	0	0	0	0	0	0	0	0	0	0	0	1.64218	0	20	No hit	No hit	AT2G31215.1 | Symbols: | basic helix-loop-helix (bHLH) DNA-binding superfamily protein | chr2:13299807-13300302 FORWARD LENGTH=390(349-368,-, mm: 1);AT1G11670-AT1G11680 | chr1:3931577-3938500 FORWARD LENGTH=6924(1689-1708,-, mm: 0);AT1G19890-AT1G19900 | chr1:6906019-6906898 FORWARD LENGTH=880(216-235,-, mm: 0);AT1G19890-AT1G19900 | chr1:6906019-6906898 FORWARD LENGTH=880(326-345,+, mm: 1);AT1G332…
TACACTTGGATTGTACATCACT	7.22728	4.00174	1.14516	0.000497621	0.0142403	0	0	0	0	0	0	0	0	5.52295	3.98014	3.73302	3.02577	9.6257	28.158	61.7528	12.2824	0	0	0	0	0	0.899796	0	1.15676	7.05049	8.91146	10.245	2.24244	146.196	117.607	32.0225	28.6139	22	No hit	No hit	AT1G11670-AT1G11680 | chr1:3931577-3938500 FORWARD LENGTH=6924(1703-1724,+, mm: 0);AT1G19890-AT1G19900 | chr1:6906019-6906898 FORWARD LENGTH=880(230-251,+, mm: 0);AT1G48900-AT1G48910 | chr1:18087880-18091680 FORWARD LENGTH=3801(855-876,+, mm: 1);AT2G31215-AT2G31218 | chr2:13300303-13302038 FORWARD LENGTH=1736(54-75,-, mm: 1);AT2G39790-AT2G39795 | chr2:16595801-16596986 FORWARD LENGTH=1186(529-550…
ACTCTTGTTGATCGGATGGTA	18.8103	0.750129	1.40205	0.0017037	0.039642	4.17513	15.9668	7.09948	5.99107	81.1811	31.2766	20.8798	20.9223	7.88993	5.57219	11.1991	11.3466	37.2996	40.2257	88.4188	36.8473	0	0	0	0	0.395306	5.39878	0	21.9784	2.01442	2.54613	2.15684	0	14.0348	13.4959	8.2109	3.0934	21	No hit	No hit	AT1G62860.1 | Symbols: | pseudogene of pentatricopeptide (PPR) repeat-containing protein | chr1:23274676-23277017 REVERSE LENGTH=2342(631-651,+, mm: 1);AT1G63630.2 | Symbols: | Tetratricopeptide repeat (TPR)-like superfamily protein | chr1:23587005-23588421 FORWARD LENGTH=1024(68-88,+, mm: 1);AT2G39681.1 | Symbols: TAS2 | TAS2; other RNA | chr2:16539384-16540417 REVERSE LENGTH=1034(582-602,+, mm:…
AACTAAAAAAGACATTGGACAT	24.8935	6.60767	0.899177	1.08465e-11	2.46227e-09	0	0	0	0	0	0	0	0	2.36698	1.59205	2.79976	5.29509	96.257	99.2234	158.592	78.161	0	0	0	0	0	0	0	0	1.51082	1.9096	2.15684	2.61618	11.6957	7.71193	13.9585	15.467	22	No hit	No hit	AT2G39675.1 | Symbols: TAS1C | TAS1C; other RNA | chr2:16537288-16538277 REVERSE LENGTH=990(464-485,+, mm: 1)
TTTGATTCGTACACTTGGATT	21.0186	4.36009	1.38704	0.00117583	0.0294902	0	0	0	0	0	0	0	0	16.5688	2.38808	5.59953	11.3466	54.1446	49.6117	155.786	79.2776	0	0	0	0	0	0	0	0	3.02164	5.72879	3.23526	1.8687	42.1044	28.9197	13.1374	11.6002	21	No hit	No hit	AT2G31215.1 | Symbols: | basic helix-loop-helix (bHLH) DNA-binding superfamily protein | chr2:13299807-13300302 FORWARD LENGTH=390(354-374,+, mm: 1);AT1G11670-AT1G11680 | chr1:3931577-3938500 FORWARD LENGTH=6924(1694-1714,+, mm: 0);AT1G19890-AT1G19900 | chr1:6906019-6906898 FORWARD LENGTH=880(221-241,+, mm: 0);AT1G48900-AT1G48910 | chr1:18087880-18091680 FORWARD LENGTH=3801(846-866,+, mm: 0);AT1G…
AGAGTACTAGTAAAGAAAAAC	25.8615	5.81005	1.07051	3.72346e-07	2.70358e-05	0	0	0	0	0	0	0	0	2.36698	5.57219	6.53278	6.80798	99.8666	108.609	145.961	91.56	0	0	0	0	0	0	0	0	0	0.636533	0	0	4.67827	7.71193	11.4953	13.1469	21	No hit	No hit	AT5G43695-AT5G43700 | chr5:17548552-17550232 FORWARD LENGTH=1681(1190-1210,-, mm: 1)
ACGATGTTCAATAGATTTAGA	26.037	2.16756	0.576783	0.00088585	0.0233278	8.35026	0	6.08527	17.9732	27.4968	18.3346	24.6762	35.407	7.88993	12.7364	11.1991	11.3466	54.1446	84.4739	82.8049	80.3941	0	0	0	0	0.395306	0.899796	4.07997	0	0	0	0	0	0	0	0	1.5467	21	No hit	No hit	AT2G39681.1 | Symbols: TAS2 | TAS2; other RNA | chr2:16539384-16540417 REVERSE LENGTH=1034(483-503,+, mm: 0)
TTTCAATAAATAATTGGTTCT	27.1869	3.08637	0.921556	0.000985439	0.025483	0	0	1.01421	1.49777	9.16561	25.8841	29.4216	24.1412	4.73396	2.38808	5.59953	5.29509	75.8024	79.1105	140.347	90.4434	0	0.927502	0	0	0	0	0	0	0.503606	1.27307	0	0	0	1.92798	0.82109	0	21	No hit	No hit	AT2G39675.1 | Symbols: TAS1C | TAS1C; other RNA | chr2:16537288-16538277 REVERSE LENGTH=990(589-609,+, mm: 0)
GTTGCTAATACAGTTACTTAT	26.6138	3.87508	0.655813	1.00593e-07	8.54914e-06	0	0	1.01421	0	7.85624	10.785	9.49083	12.8753	10.2569	7.96027	6.53278	13.616	87.8345	93.8599	113.681	113.892	0	0	0	0	0	0	0	0	0	0	0	0	0	0	0	0	21	No hit	No hit	AT1G63630.1 | Symbols: | Tetratricopeptide repeat (TPR)-like superfamily protein | chr1:23587298-23588220 FORWARD LENGTH=774(544-564,+, mm: 1);AT1G63230.1 | Symbols: | Tetratricopeptide repeat (TPR)-like superfamily protein | chr1:23450654-23452311 FORWARD LENGTH=1572(1232-1252,+, mm: 1);AT1G12775.1 | Symbols: | Pentatricopeptide repeat (PPR) superfamily protein | chr1:4353906-4355929 FORWARD LEN…
GAGGAGAACATGAAATCTACA	27.3	4.81999	0.819823	4.21016e-08	4.05036e-06	0	0	2.02842	0	11.7844	0	7.59267	3.21882	5.52295	3.18411	3.73302	3.02577	95.0538	99.2234	165.61	82.6273	0	0	0	0	0.790611	0	0	0	1.00721	0.636533	0.539209	0.747479	9.35653	1.92798	2.46327	0	21	No hit	No hit	AT3G43828.1 | Symbols: | transposable element gene | chr3:15677383-15678009 REVERSE LENGTH=627(11-31,+, mm: 0);AT3G43826-AT3G43828 | chr3:15676149-15677382 FORWARD LENGTH=1234(482-502,+, mm: 1)
ATTCTGCCCATGTCGTAAGTG	14.5009	3.74232	0.587832	1.67172e-08	1.81844e-06	1.39171	0	0	1.49777	0	4.31401	8.54175	3.21882	7.88993	7.96027	7.46603	6.80798	44.5189	48.2708	65.9633	62.5288	1.28128	0	0	0	2.76714	4.49898	0	0	11.0793	8.91146	4.85288	2.61618	46.7827	26.9918	18.064	19.3337	21	No hit	No hit	AT1G36200.1 | Symbols: | transposable element gene | chr1:13577455-13580996 REVERSE LENGTH=3542(173-193,+, mm: 1);AT3G42653.1 | Symbols: | transposable element gene | chr3:14743147-14745900 REVERSE LENGTH=2754(177-197,+, mm: 1);AT3G30790.1 | Symbols: | transposable element gene | chr3:12467942-12471863 REVERSE LENGTH=3922(569-589,+, mm: 1);AT3G43828.1 | Symbols: | transposable element gene | chr3…
TTAACTCGAAGGTAAGATTAT	28.2811	5.87089	0.533159	1.45346e-23	2.38508e-20	0	0	1.01421	0	0	3.23551	2.84725	4.82823	3.15597	3.18411	2.79976	4.53865	86.6313	122.018	178.241	93.7932	0	0	0	0	0	0	0	0	0	0	0	0	1.16957	0	0	0	21	No hit	No hit	AT5G11790-AT5G11800 | chr5:3802793-3803335 FORWARD LENGTH=543(160-180,+, mm: 0)
CGGACGGCAAAACTCGGAGTC	5.13852	5.54277	1.26762	1.81293e-05	0.000801099	0	0	0	0	0	0	0	0	0	0	0.933254	3.02577	12.0321	25.4763	39.2973	10.0493	0	0	0	0	0	0	0	0	3.52524	0.636533	5.39209	2.98992	88.8871	53.9835	89.4988	68.8281	21	No hit	No hit	AT5G66380.1 | Symbols: ATFOLT1, FOLT1 | folate transporter 1 | chr5:26513524-26515695 REVERSE LENGTH=1210(7-27,+, mm: 1)
TCCCCAAATGTAGACAAAGCATT	28.6979	5.24394	1.05664	1.82405e-06	0.000106035	0	0	0	0	11.7844	1.0785	6.64358	1.60941	2.36698	1.59205	0	2.26933	69.7863	146.153	181.048	80.3941	0	0	0	0	0	0	0	0	1.00721	1.27307	0	0.37374	0	0	0	0	23	No hit	No hit	AT1G55591.1 | Symbols: MIR158B | MIR158b; miRNA | chr1:20772218-20772302 FORWARD LENGTH=85(55-77,+, mm: 1)
TAACCATACATAGTAGTTTGC	25.6325	3.56432	0.813312	4.53061e-05	0.00177619	1.39171	0	1.01421	0	1.30937	10.785	0.949083	17.7035	14.2019	8.7563	21.4648	14.3724	83.0217	89.8374	129.12	81.5107	0	0	0	0	0	0	0	0	0	0	0	0	0	0	0	0	21	No hit	No hit	AT1G42510.1 | Symbols: | transposable element gene | chr1:15954731-15958558 REVERSE LENGTH=3828(299-319,-, mm: 1);AT1G36270.1 | Symbols: | transposable element gene | chr1:13628848-13633367 REVERSE LENGTH=4520(1376-1396,-, mm: 1);AT2G13000.1 | Symbols: | transposable element gene | chr2:5342940-5346917 REVERSE LENGTH=3978(1431-1451,-, mm: 1);AT3G42653.1 | Symbols: | transposable element gene | ch…
TTCGAGTATATGCAAAAGAGT	23.3156	2.26172	0.63392	0.00121698	0.0303765	0	0	2.02842	13.4799	14.4031	12.942	15.1853	17.7035	17.3578	21.4927	20.5316	27.9883	45.7221	71.0654	96.8397	64.7619	0	0	0	0	0.395306	0.899796	0	0	0.503606	1.27307	0	0	0	3.85596	0.82109	0.773349	21	No hit	No hit	AT1G63330.1 | Symbols: | Pentatricopeptide repeat (PPR) superfamily protein | chr1:23489840-23491519 FORWARD LENGTH=1680(1252-1272,+, mm: 1);AT1G62720.1 | Symbols: | Pentatricopeptide repeat (PPR-like) superfamily protein | chr1:23227532-23229150 FORWARD LENGTH=1619(1252-1272,+, mm: 1);AT1G62930.1 | Symbols: | Tetratricopeptide repeat (TPR)-like superfamily protein | chr1:23306534-23308683 FORWAR…
CCATACATAGTAGTTTGCCAT	28.57	3.4389	1.13457	0.00167468	0.039171	0	0	0	0	22.2593	6.47102	15.1853	17.7035	4.73396	2.38808	0.933254	4.53865	61.3638	105.928	182.452	74.8112	0	0	0	0	0	0	0	0	0	0	0	0	0	1.92798	0	0	21	No hit	No hit	AT1G42510.1 | Symbols: | transposable element gene | chr1:15954731-15958558 REVERSE LENGTH=3828(296-316,-, mm: 1);AT1G36270.1 | Symbols: | transposable element gene | chr1:13628848-13633367 REVERSE LENGTH=4520(1373-1393,-, mm: 1);AT2G13000.1 | Symbols: | transposable element gene | chr2:5342940-5346917 REVERSE LENGTH=3978(1428-1448,-, mm: 1);AT3G42653.1 | Symbols: | transposable element gene | ch…
GATCATGTTCGCAGTTTCACCCT	26.0737	3.72065	0.698192	1.15456e-06	7.07016e-05	2.78342	0	1.01421	2.99554	13.0937	20.4916	7.59267	16.0941	3.94496	1.59205	7.46603	4.53865	98.6634	105.928	82.8049	111.659	0	0	0	0	0	0	0	0	0	0	0	0	0	0	0	0	23	No hit	No hit	AT3G22886.1 | Symbols: MIR167A | MIR167A; miRNA | chr3:8108021-8108622 FORWARD LENGTH=602(152-174,+, mm: 1)
ATCTAAGTGTACGAATCAAAC	24.5306	7.36004	0.740884	3.22152e-21	4.02228e-18	0	0	0	0	1.30937	1.0785	0	0	0.788993	0	2.79976	1.51288	91.4441	93.8599	158.592	83.7439	0	0	1.24775	0	0	0	0	0	0	0	0.539209	0	18.7131	11.5679	9.03199	11.6002	21	No hit	No hit	AT2G31215.1 | Symbols: | basic helix-loop-helix (bHLH) DNA-binding superfamily protein | chr2:13299807-13300302 FORWARD LENGTH=390(353-373,-, mm: 0);AT1G11670-AT1G11680 | chr1:3931577-3938500 FORWARD LENGTH=6924(1693-1713,-, mm: 1);AT1G19890-AT1G19900 | chr1:6906019-6906898 FORWARD LENGTH=880(220-240,-, mm: 1);AT1G19890-AT1G19900 | chr1:6906019-6906898 FORWARD LENGTH=880(321-341,+, mm: 1);AT1G332…
TATTTGGATTTTAATTTGGTG	25.2927	2.5937	0.807549	0.00177411	0.0410202	5.56684	0	2.02842	0	22.2593	22.6486	23.7271	17.7035	9.46791	6.36822	7.46603	10.5902	48.1285	81.7922	134.733	60.2956	0	0	0	0	0	2.69939	2.44798	0	1.00721	0.636533	0	0.747479	4.67827	0	0	0.773349	21	No hit	No hit	AT3G43828.1 | Symbols: | transposable element gene | chr3:15677383-15678009 REVERSE LENGTH=627(196-216,+, mm: 0)
TTGACGGAACTGTGGCGGGATCT	28.0492	7.97288	0.951595	6.49705e-16	3.42341e-13	0	0	0	1.49777	0	0	0	0	2.36698	0.796027	0	0.756442	56.551	122.018	231.573	72.578	0	0	0	0	0	0	0	0	0	0	0	0	0	1.92798	5.74763	7.73349	23	No hit	No hit	AT3G30110.1 | Symbols: | pseudogene, hypothetical protein | chr3:11746725-11748496 REVERSE LENGTH=1772(683-705,+, mm: 1)
ATTGTACCATTCTCTCGAGCA	25.9029	5.41889	0.981995	2.7569e-07	2.08068e-05	0	0	1.01421	0	0	1.0785	0	1.60941	7.10093	2.38808	0.933254	14.3724	66.1767	96.5416	195.083	72.578	0	0	0	0	0	0	0	0	0	0.636533	0	1.8687	2.33913	7.71193	3.28436	7.73349	21	No hit	No hit	AT3G43826-AT3G43828 | chr3:15676149-15677382 FORWARD LENGTH=1234(1160-1180,-, mm: 1)
GATATGGAGAACCGGAGATCG	9.92757	6.8166	1.33833	5.99827e-07	4.09637e-05	0	0	0	0	0	0	0	0	3.15597	0	0	0	36.0964	36.2031	68.7702	31.2644	0	0	0	0	0	0	0	0	0.503606	0	1.61763	3.36366	36.2566	46.2716	96.8886	47.9476	21	No hit	No hit	AT1G51170-AT1G51172 | chr1:18954893-18963204 FORWARD LENGTH=8312(2434-2454,+, mm: 1);AT2G04090-AT2G04100 | chr2:1364691-1376889 FORWARD LENGTH=12199(11198-11218,+, mm: 1);AT4G09840-AT4G09850 | chr4:6191665-6192511 FORWARD LENGTH=847(778-798,-, mm: 1)
CTGTTTGATTCGTACACTTGGA	2.1634	3.49797	1.15378	0.00145262	0.0350693	0	0	0	1.49777	0	0	0	0	1.57799	1.59205	0	1.51288	1.20321	5.36342	18.2452	7.8161	0	0	1.24775	0	0	0	2.44798	0	0.503606	1.27307	0	0.37374	126.313	71.3354	100.173	61.0946	22	No hit	No hit	AT2G31215.1 | Symbols: | basic helix-loop-helix (bHLH) DNA-binding superfamily protein | chr2:13299807-13300302 FORWARD LENGTH=390(351-372,+, mm: 1);AT1G11670-AT1G11680 | chr1:3931577-3938500 FORWARD LENGTH=6924(1691-1712,+, mm: 0);AT1G19890-AT1G19900 | chr1:6906019-6906898 FORWARD LENGTH=880(218-239,+, mm: 0);AT1G48900-AT1G48910 | chr1:18087880-18091680 FORWARD LENGTH=3801(843-864,+, mm: 0);AT1G…
TATCAAGCAACAAATGAATC	29.3042	7.91635	1.09624	2.34118e-12	6.37267e-10	0	0	0	0	1.30937	0	0	0	3.15597	0.796027	0	0	46.9253	103.246	262.45	85.9771	0	0	0	0	0	0	0	0	0	0	0	0	0	0	0	0	20	No hit	No hit	AT3G43828.1 | Symbols: | transposable element gene | chr3:15677383-15678009 REVERSE LENGTH=627(118-137,+, mm: 1);AT3G32230.1 | Symbols: | transposable element gene | chr3:13203901-13208938 FORWARD LENGTH=5038(1440-1459,+, mm: 1);AT3G43826-AT3G43828 | chr3:15676149-15677382 FORWARD LENGTH=1234(1137-1156,+, mm: 1)
TTGGTTACCTATTAAAACTTT	26.3054	5.05114	1.13475	2.18204e-05	0.000938751	0	0	0	0	0	0	0.949083	0	11.0459	6.36822	4.66627	11.3466	69.7863	85.8148	172.627	109.425	0	0	0	0	0	0	0	0	0	0	0	0	0	0	0	0	21	No hit	No hit	AT3G30835-AT3G30839 | chr3:12571933-12575630 FORWARD LENGTH=3698(1557-1577,-, mm: 1);AT3G46310-AT3G46320 | chr3:17017826-17019910 FORWARD LENGTH=2085(1845-1865,-, mm: 1);AT5G11790-AT5G11800 | chr5:3802793-3803335 FORWARD LENGTH=543(200-220,-, mm: 1)
ACAAAGTTTTATACCGACAAT	26.9669	5.89127	0.985904	2.7786e-08	2.80468e-06	0	0	3.04263	0	0	0	0	0	6.31194	0.796027	2.79976	8.32086	87.8345	111.291	172.627	89.3268	0	0	0	0	0	0	0	0	0	0	0	0	0	0	0	0	21	No hit	No hit	No hit
AACATTGCTTTCGAATGAACA	26.1336	8.44485	0.888294	6.15368e-23	9.55218e-20	0	0	0	0	0	0	0	0	0	0.796027	1.86651	0.756442	131.15	71.0654	138.944	125.058	0	0	0	0	0	0	0	0	0	0	0	0	3.5087	0	0.82109	1.5467	21	No hit	No hit	AT2G05025.1 | Symbols: | transposable element gene | chr2:1773259-1774761 FORWARD LENGTH=1503(287-307,+, mm: 1)
AGGATCATTGTCGATACCTGTCT	26.6213	2.87361	0.805432	0.000638316	0.017617	2.78342	0	8.11369	1.49777	30.1156	8.62803	22.778	12.8753	3.15597	9.55233	5.59953	6.80798	45.7221	103.246	148.768	58.0624	0	0	0	0	0	0.899796	0	0	0	0	0	0	0	0	1.64218	0	23	No hit	No hit	No hit
ACAAACTCTCTCGTCACATCA	23.2218	3.45101	0.981552	0.000582691	0.016317	1.39171	0	0	0	2.61875	3.23551	0	6.43764	19.7248	8.7563	15.8653	23.4497	75.8024	87.1557	113.681	73.6946	0	0	0	0	0.395306	0	0	0	0.503606	0.636533	0.539209	0	0	3.85596	0.82109	2.32005	21	No hit	No hit	AT3G43828.1 | Symbols: | transposable element gene | chr3:15677383-15678009 REVERSE LENGTH=627(75-95,-, mm: 0);AT3G43826-AT3G43828 | chr3:15676149-15677382 FORWARD LENGTH=1234(546-566,-, mm: 0)
GGTCGACGGATCTCTATGGTT	22.0775	3.07127	0.769312	0.000199792	0.00647931	1.39171	0	0	1.49777	9.16561	4.31401	7.59267	6.43764	25.2478	9.55233	10.2658	23.4497	54.1446	77.7697	105.261	72.578	0	0	0	0	0	0	0	0	0	1.27307	0	1.8687	2.33913	9.63991	0	7.73349	21	No hit	No hit	AT3G43826-AT3G43828 | chr3:15676149-15677382 FORWARD LENGTH=1234(523-543,-, mm: 0)
CCATAGAGATCCGTCGATCAGT	7.41726	5.27372	0.839444	5.30445e-09	6.48204e-07	0	0	0	0	0	0	0	0	3.94496	0.796027	1.86651	1.51288	33.6899	30.8397	37.8938	24.5649	0	0	0	0	0	0	0	0	20.1442	27.3709	10.245	21.3032	32.7479	40.4876	20.5273	27.0672	22	No hit	No hit	AT3G43828.1 | Symbols: | transposable element gene | chr3:15677383-15678009 REVERSE LENGTH=627(54-75,+, mm: 1);AT3G43826-AT3G43828 | chr3:15676149-15677382 FORWARD LENGTH=1234(525-546,+, mm: 1)
AGAGCTTCTGAAACATTTGTT	26.3824	5.01411	1.05651	7.02365e-06	0.000348356	0	0	0	0	1.30937	0	0	1.60941	7.10093	5.57219	12.1323	8.32086	70.9895	91.1782	203.504	64.7619	0	0	0	0	0	0	0	0	0	1.27307	1.07842	0	1.16957	0	0	0	21	No hit	No hit	AT1G29410.1 | Symbols: PAI3 | phosphoribosylanthranilate isomerase 3 | chr1:10298370-10300005 REVERSE LENGTH=1009(787-807,-, mm: 0);AT1G07780.3 | Symbols: PAI1, TRP6 | phosphoribosylanthranilate isomerase 1 | chr1:2410120-2412675 REVERSE LENGTH=1512(1139-1159,-, mm: 0);AT1G07780.1 | Symbols: PAI1, TRP6 | phosphoribosylanthranilate isomerase 1 | chr1:2410120-2412677 REVERSE LENGTH=1250(877-897,-, …
AAATAGTCACTTTTCACTGTT	10.3701	4.77561	1.01167	8.12078e-06	0.000395597	0	0	0	0	0	0	0	0	3.15597	3.98014	6.53278	2.26933	28.8771	34.8623	68.7702	37.9639	0	0	0	0	0	0	0	0	2.51803	8.27492	5.39209	1.49496	104.091	111.823	18.8851	14.6936	21	No hit	No hit	AT1G11670-AT1G11680 | chr1:3931577-3938500 FORWARD LENGTH=6924(1812-1832,-, mm: 1);AT1G19890-AT1G19900 | chr1:6906019-6906898 FORWARD LENGTH=880(202-222,+, mm: 0);AT1G19890-AT1G19900 | chr1:6906019-6906898 FORWARD LENGTH=880(356-376,-, mm: 0);AT1G33290-AT1G33300 | chr1:12076105-12080512 FORWARD LENGTH=4408(2077-2097,-, mm: 1);AT1G48900-AT1G48910 | chr1:18087880-18091680 FORWARD LENGTH=3801(827-84…
ACTGTTTGATTCGTACACTTG	25.942	7.05959	0.708711	3.67035e-21	4.48517e-18	0	10.6446	0	1.49777	0	1.0785	0	0	1.57799	0	1.86651	1.51288	91.4441	80.4514	168.417	106.076	0	0	0	0	0	0	0	0	0.503606	0	0	0	7.0174	5.78395	0.82109	0.773349	21	No hit	No hit	AT2G31215.1 | Symbols: | basic helix-loop-helix (bHLH) DNA-binding superfamily protein | chr2:13299807-13300302 FORWARD LENGTH=390(350-370,+, mm: 1);AT1G11670-AT1G11680 | chr1:3931577-3938500 FORWARD LENGTH=6924(1690-1710,+, mm: 0);AT1G19890-AT1G19900 | chr1:6906019-6906898 FORWARD LENGTH=880(217-237,+, mm: 0);AT1G48900-AT1G48910 | chr1:18087880-18091680 FORWARD LENGTH=3801(842-862,+, mm: 0);AT1G…
GGGTCGTTCTGTTTTGGACAG	11.1517	2.73014	0.754239	0.000670678	0.0184129	0	0	3.04263	0	2.61875	6.47102	6.64358	0	11.0459	3.98014	13.0656	12.8595	38.5028	40.2257	47.7181	24.5649	0	0	0	0	0.395306	5.84867	4.07997	5.78379	4.53246	1.9096	5.9313	4.48488	11.6957	32.7757	33.6647	46.4009	21	No hit	No hit	AT2G01010-AT2G01020 | chr2:5514-5781 FORWARD LENGTH=268(8-28,-, mm: 0);AT3G41768-AT3G41979 | chr3:14199485-14199752 FORWARD LENGTH=268(8-28,-, mm: 0)
TGTGATGCAATGCTCGATTCT	26.5807	4.30383	1.41288	0.00133023	0.0326776	0	0	0	0	3.92812	10.785	6.64358	19.3129	0	0	0	0.756442	80.6152	104.587	165.61	81.5107	0	0	0	0	0.395306	0	0	0	0	0	0	0	0	0	0	0	21	No hit	No hit	AT1G76065.1 | Symbols: | LYR family of Fe/S cluster biogenesis protein | chr1:28544338-28545376 REVERSE LENGTH=874(349-369,+, mm: 0)
AGAGGATTTATAGCAAACTAC	12.8108	3.16758	0.701337	3.36576e-05	0.00137255	0	0	0	1.49777	7.85624	8.62803	5.6945	6.43764	6.31194	6.36822	3.73302	7.56442	31.2835	30.8397	85.6119	26.798	0	1.855	0	0	0.395306	3.14929	1.63199	4.62703	1.51082	3.18266	0	3.7374	38.5957	48.1996	43.5178	27.8406	21	No hit	No hit	AT3G43828.1 | Symbols: | transposable element gene | chr3:15677383-15678009 REVERSE LENGTH=627(235-255,+, mm: 0);AT3G43828.1 | Symbols: | transposable element gene | chr3:15677383-15678009 REVERSE LENGTH=627(588-608,-, mm: 1)
CTTACGACATGGACAGAATAT	26.189	4.58723	0.78762	6.06775e-08	5.49677e-06	1.39171	0	0	0	13.0937	4.31401	7.59267	4.82823	3.15597	2.38808	3.73302	4.53865	61.3638	104.587	169.82	79.2776	0	0	0	0	0	0	0	0	0	0	0	0	0	0	0.82109	0.773349	21	No hit	No hit	AT1G42520.1 | Symbols: | transposable element gene | chr1:15962140-15964392 FORWARD LENGTH=2253(160-180,-, mm: 1);AT1G36270.1 | Symbols: | transposable element gene | chr1:13628848-13633367 REVERSE LENGTH=4520(1289-1309,-, mm: 1);AT1G36200.1 | Symbols: | transposable element gene | chr1:13577455-13580996 REVERSE LENGTH=3542(171-191,-, mm: 0);AT2G13000.1 | Symbols: | transposable element gene | ch…
CTTTGTCTACACTTTTGGAAAT	25.9137	4.69936	1.41993	0.000580362	0.0162598	0	0	0	0	14.4031	4.31401	3.79633	1.60941	0.788993	0	0	0	80.6152	146.153	126.313	82.6273	0	0	0	0	0.790611	0	0	0	0	0	0	0	1.16957	0	0	0	22	No hit	No hit	AT1G55591.1 | Symbols: MIR158B | MIR158b; miRNA | chr1:20772218-20772302 FORWARD LENGTH=85(13-34,+, mm: 1)
CGATATGGAGAACCGGAGATC	11.5103	4.68894	1.02357	1.32919e-05	0.000608292	0	0	0	0	1.30937	0	0	0	1.57799	7.16425	3.73302	4.53865	30.0803	34.8623	95.4362	23.4483	0	0	0	0	0	0	0	0	8.5613	15.9133	21.5684	14.2021	3.5087	5.78395	36.9491	23.9738	21	No hit	No hit	No hit
CGTCAACATGAACTTTGATTT	26.2158	7.05245	0.93651	3.71441e-13	1.21905e-10	0	0	0	0	3.92812	0	2.84725	0	0	1.59205	0	0.756442	83.0217	122.018	161.399	89.3268	0	0	0	0	0	0	0	0	0	0	0	0	0	0	0	0	21	No hit	No hit	AT4G26255.1 | Symbols: | other RNA | chr4:13293941-13296465 FORWARD LENGTH=1222(743-763,+, mm: 0)
GATCATGTTCGCAGTTTCACCCA	21.7091	2.93698	0.849101	0.000853052	0.0225676	1.39171	0	1.01421	1.49777	0	22.6486	14.2362	25.7506	13.4129	3.18411	13.0656	8.32086	64.9735	85.8148	30.8764	135.107	0	0	0	0	0	0	0	0	0	0	0	0	0	0	0	0	23	No hit	No hit	AT3G22886.1 | Symbols: MIR167A | MIR167A; miRNA | chr3:8108021-8108622 FORWARD LENGTH=602(152-174,+, mm: 1)
AACATATCGACGAACTAAAAA	9.84075	5.80713	0.969108	1.6753e-08	1.81889e-06	0	0	0	0	0	0	0	0	2.36698	0	3.73302	1.51288	37.2996	46.93	57.5424	27.9146	0	0	0	0	0	0	0	0	2.01442	1.9096	1.07842	6.72731	39.7653	19.2798	50.0865	68.0547	21	No hit	No hit	AT2G39675.1 | Symbols: TAS1C | TAS1C; other RNA | chr2:16537288-16538277 REVERSE LENGTH=990(452-472,+, mm: 1)
CATGAAATCTACACATTGCA	27.0509	4.3696	1.16095	0.000185384	0.00605997	0	0	3.04263	2.99554	13.0937	7.54952	8.54175	6.43764	0	0	0	0.756442	62.567	104.587	203.504	55.8293	0	0	0	0	0	0	0	0	0	0	0	0	0	0	0	0	20	No hit	No hit	AT3G43828.1 | Symbols: | transposable element gene | chr3:15677383-15678009 REVERSE LENGTH=627(19-38,+, mm: 0)
TATCGGTTAGTCATCTCGACC	8.62909	3.08953	0.803739	0.00028217	0.00871766	0	0	0	0	1.30937	2.15701	6.64358	1.60941	3.94496	8.7563	5.59953	7.56442	25.2675	12.0677	56.1389	26.798	0	0	0	0	2.76714	0	0	2.31352	7.05049	1.27307	4.85288	3.36366	88.8871	100.255	24.6327	17.787	21	No hit	No hit	AT5G44585-AT5G44590 | chr5:17985474-17987590 FORWARD LENGTH=2117(382-402,-, mm: 0)
AGACTTATCCTTCTGGATACC	24.7603	6.59238	0.946975	1.10055e-10	2.00664e-08	0	0	0	0	0	0	0	0	3.94496	3.18411	0.933254	3.78221	68.5831	93.8599	175.434	88.2102	0	0	0	0	0	0	0	0	0	0	0	0	9.35653	7.71193	0.82109	0	21	No hit	No hit	AT1G29410.1 | Symbols: PAI3 | phosphoribosylanthranilate isomerase 3 | chr1:10298370-10300005 REVERSE LENGTH=1009(863-883,-, mm: 1);AT1G07780.3 | Symbols: PAI1, TRP6 | phosphoribosylanthranilate isomerase 1 | chr1:2410120-2412675 REVERSE LENGTH=1512(1215-1235,-, mm: 0);AT1G07780.1 | Symbols: PAI1, TRP6 | phosphoribosylanthranilate isomerase 1 | chr1:2410120-2412677 REVERSE LENGTH=1250(953-973,-, …
TTGAATTGAAGTGCTTGAATTT	19.888	4.64399	0.833749	1.73775e-07	1.36161e-05	0	0	0	0	7.85624	5.39252	3.79633	8.04705	0.788993	3.98014	1.86651	2.26933	50.5349	91.1782	130.523	44.6634	0	0	0	0	0.790611	1.79959	7.34394	8.09731	0.503606	1.27307	0	2.98992	11.6957	15.4239	13.9585	13.1469	22	No hit	No hit	AT1G61226.1 | Symbols: MIR846A | MIR846a; miRNA | chr1:22577417-22577691 FORWARD LENGTH=275(246-267,+, mm: 1)
CGACATGGACAGAATATTGT	26.8063	5.28436	1.33482	7.2632e-05	0.00266893	0	0	0	0	9.16561	1.0785	3.79633	6.43764	0.788993	0	0	0	61.3638	87.1557	217.538	73.6946	0	0	0	0	0	0	0	0	0	0	0	0	0	0	0	0.773349	20	No hit	No hit	AT1G42520.1 | Symbols: | transposable element gene | chr1:15962140-15964392 FORWARD LENGTH=2253(157-176,-, mm: 1);AT1G36270.1 | Symbols: | transposable element gene | chr1:13628848-13633367 REVERSE LENGTH=4520(1286-1305,-, mm: 0);AT1G36200.1 | Symbols: | transposable element gene | chr1:13577455-13580996 REVERSE LENGTH=3542(168-187,-, mm: 0);AT2G13000.1 | Symbols: | transposable element gene | ch…
TCATTCGAAAACGGCGTTGAA	24.6069	7.78732	0.837326	1.73928e-19	1.72231e-16	1.39171	0	0	0	0	0	0	0	0.788993	2.38808	0	0.756442	84.2249	100.564	167.013	78.161	0	0	0	0	0	0	0	0	0	1.27307	0	0	0	7.71193	5.74763	1.5467	21	No hit	No hit	AT3G30848-AT3G30849 | chr3:12626841-12629617 FORWARD LENGTH=2777(1149-1169,-, mm: 1)
CAATCCATCAACAAACTCTCT	23.4831	4.8302	1.15792	5.77287e-05	0.00218418	1.39171	0	0	0	0	0	0	0	7.88993	10.3484	10.2658	4.53865	54.1446	101.905	168.417	60.2956	0	0	0	0	0	0	0	0	0	0	0.539209	2.61618	0	1.92798	0.82109	3.86675	21	No hit	No hit	AT3G43828.1 | Symbols: | transposable element gene | chr3:15677383-15678009 REVERSE LENGTH=627(85-105,-, mm: 0);AT3G43826-AT3G43828 | chr3:15676149-15677382 FORWARD LENGTH=1234(556-576,-, mm: 1)
ATCATATCTTCGTTATTTCT	24.0719	12.3783	3.13423	2.23042e-19	2.17122e-16	0	0	0	0	0	0	0	0	0	0	0	0	75.8024	91.1782	147.365	113.892	0	0	0	0	0	0	0	0	0	0	0	0	3.5087	9.63991	1.64218	2.32005	20	No hit	No hit	AT5G44585-AT5G44590 | chr5:17985474-17987590 FORWARD LENGTH=2117(407-426,-, mm: 1)
ATGTGACGAGAGAGTTTGTT	27.0457	4.65591	1.05272	1.81911e-05	0.000803064	0	0	0	0	15.7125	4.31401	2.84725	4.82823	0.788993	1.59205	2.79976	3.78221	44.5189	76.4288	249.818	49.1298	0	0	0	0	0	0	0	0	0	0	0	0	0	0	0	0	20	No hit	No hit	AT3G43828.1 | Symbols: | transposable element gene | chr3:15677383-15678009 REVERSE LENGTH=627(77-96,+, mm: 0);AT3G43826-AT3G43828 | chr3:15676149-15677382 FORWARD LENGTH=1234(548-567,+, mm: 0)
TTGAGTAGAAAAGAGCTCAGC	25.4596	5.04736	1.4237	0.000337608	0.0101963	0	0	0	0	0	9.70653	8.54175	8.04705	0.788993	0	0	0	48.1285	93.8599	213.328	61.4122	0	0	0	0	0	0	0	1.15676	0	0	0	0	0	0	0.82109	0	21	No hit	No hit	AT1G73490-AT1G73500 | chr1:27634965-27639090 FORWARD LENGTH=4126(516-536,-, mm: 0);AT1G73490-AT1G73500 | chr1:27634965-27639090 FORWARD LENGTH=4126(1383-1403,+, mm: 0)
ATCAACAAACTCTCTCGTCACATC	16.4491	1.87587	0.479407	0.00115651	0.0290819	4.17513	0	15.2132	4.4933	2.61875	15.099	12.3381	12.8753	11.8349	19.9007	22.3981	23.4497	42.1124	72.4062	30.8764	37.9639	1.28128	2.78251	0	0	1.18592	0.449898	0	0	1.51082	5.72879	1.07842	0.37374	1.16957	1.92798	4.10545	10.8269	24	No hit	No hit	AT3G43828.1 | Symbols: | transposable element gene | chr3:15677383-15678009 REVERSE LENGTH=627(76-99,-, mm: 0);AT3G43826-AT3G43828 | chr3:15676149-15677382 FORWARD LENGTH=1234(547-570,-, mm: 0)
ATGATATTTGTAGTAATGGCGT	12.993	1.90379	0.543546	0.00223441	0.0489629	1.39171	0	2.02842	13.4799	6.54687	7.54952	11.389	14.4847	18.9358	7.16425	8.39929	18.1546	25.2675	49.6117	43.5077	24.5649	0.640639	3.71001	0	8.0154	0.790611	2.24949	2.44798	2.31352	8.0577	10.8211	8.62735	8.22227	4.67827	3.85596	2.46327	11.6002	22	No hit	No hit	AT2G27400.1 | Symbols: TAS1A | TAS1A; other RNA | chr2:11721539-11722468 REVERSE LENGTH=930(526-547,+, mm: 1)
AACTGATCAAGCGTTGCACTA	24.5371	12.3853	3.16041	2.75677e-17	1.84108e-14	0	0	0	0	0	0	0	0	0	0	0	0	95.0538	95.2008	169.82	72.578	0	0	0	0	0	0	0	0	0	0	0	0	0	0	0	0	21	No hit	No hit	AT1G32350-AT1G32360 | chr1:11668691-11672930 FORWARD LENGTH=4240(1995-2015,+, mm: 1)
CAGTGATGTGACGAGAGAGTT	22.2627	3.86568	0.905182	4.96048e-05	0.00191981	0	0	0	0	11.7844	1.0785	6.64358	3.21882	11.8349	5.57219	9.33254	7.56442	51.7381	71.0654	151.575	61.4122	0	0	0	0	0	0	0	0	0	1.27307	0.539209	0.747479	1.16957	0	4.10545	1.5467	21	No hit	No hit	AT3G43828.1 | Symbols: | transposable element gene | chr3:15677383-15678009 REVERSE LENGTH=627(72-92,+, mm: 0);AT3G43826-AT3G43828 | chr3:15676149-15677382 FORWARD LENGTH=1234(543-563,+, mm: 0)
TCATGGGGAAGGTTGTAGAGA	16.4866	4.65791	0.565828	9.00133e-14	3.4012e-11	0	0	2.02842	2.99554	2.61875	5.39252	6.64358	4.82823	3.15597	0	3.73302	1.51288	60.1606	63.0202	89.8223	52.4795	0	0	0	0	2.37183	4.49898	2.44798	2.31352	6.54688	1.9096	3.77446	2.24244	10.5261	7.71193	13.1374	10.8269	21	No hit	No hit	AT1G42520.1 | Symbols: | transposable element gene | chr1:15962140-15964392 FORWARD LENGTH=2253(270-290,+, mm: 1);AT2G11670.1 | Symbols: | transposable element gene | chr2:4685014-4687082 FORWARD LENGTH=2069(319-339,+, mm: 0);AT3G43828.1 | Symbols: | transposable element gene | chr3:15677383-15678009 REVERSE LENGTH=627(270-290,+, mm: 0);AT3G43828.1 | Symbols: | transposable element gene | chr3:15…
AGTGCAACGCTTGATCAGTTC	23.2166	8.63605	0.975436	2.16164e-22	3.26715e-19	0	0	0	0	0	0	0.949083	0	0	1.59205	0	0	102.273	111.291	126.313	74.8112	0	0	0	0	0	0	0	0	0	0	0	0	2.33913	0	0.82109	0	21	No hit	No hit	AT1G32350-AT1G32360 | chr1:11668691-11672930 FORWARD LENGTH=4240(1994-2014,-, mm: 1)
ATTTTCTAAGATCCACCGATAT	20.0552	3.04504	0.880361	0.000752401	0.0202785	0	0	0	5.99107	9.16561	21.5701	16.1344	17.7035	3.15597	3.98014	1.86651	4.53865	49.3317	85.8148	95.4362	52.4795	0	0.927502	0	0	1.18592	0.899796	0	3.47028	1.00721	1.9096	0	1.8687	3.5087	0	2.46327	7.73349	22	No hit	No hit	AT2G39675.1 | Symbols: TAS1C | TAS1C; other RNA | chr2:16537288-16538277 REVERSE LENGTH=990(397-418,-, mm: 1)
AATGATTCGTTTGTTGCTTG	24.9251	8.27345	1.03647	6.10306e-16	3.24558e-13	0	0	0	0	0	2.15701	0	0	0	0.796027	0.933254	0	64.9735	76.4288	218.942	65.8785	0	0	0	0	0	0	0	0	0	0	0	0	0	0	0	0	20	No hit	No hit	AT1G14060.1 | Symbols: | GCK domain-containing protein | chr1:4817144-4818020 REVERSE LENGTH=877(407-426,+, mm: 1);AT3G43828.1 | Symbols: | transposable element gene | chr3:15677383-15678009 REVERSE LENGTH=627(121-140,-, mm: 0);AT3G32230.1 | Symbols: | transposable element gene | chr3:13203901-13208938 FORWARD LENGTH=5038(1443-1462,-, mm: 1);AT3G43826-AT3G43828 | chr3:15676149-15677382 FORWARD LE…
TCTTGAACGGACGGCAAAACT	10.9586	6.29241	1.03969	8.02907e-09	9.41105e-07	0	0	0	0	0	0	0	0	1.57799	1.59205	2.79976	0	20.4546	49.6117	87.0154	29.0312	0	0	0	0	0	0	0	0	4.02885	1.27307	1.61763	1.12122	47.9522	28.9197	39.4123	47.1743	21	No hit	No hit	No hit
TTTCGTGGAGAATGAAATCACAT	22.2934	4.8106	0.84765	1.19205e-07	9.83681e-06	0	0	0	0	2.61875	8.62803	9.49083	9.65646	1.57799	1.59205	1.86651	0.756442	91.4441	87.1557	95.4362	97.1429	0	0	0	0	0.395306	0	0	0	0	0	0	0	0	0	0	0	23	No hit	No hit	AT5G03552.1 | Symbols: MIR822A | MIR822a; miRNA | chr5:897020-897356 REVERSE LENGTH=337(71-93,+, mm: 0)
AAAAGTGACTATTTTGCAAAT	21.7324	6.40279	0.55342	1.59166e-26	3.65662e-23	0	0	0	0	0	4.31401	2.84725	1.60941	0.788993	0.796027	1.86651	1.51288	98.6634	113.973	77.191	97.1429	0	0	0	0	0	0	0	0	0	0	1.07842	0	0	0	1.64218	2.32005	21	No hit	No hit	AT1G11670-AT1G11680 | chr1:3931577-3938500 FORWARD LENGTH=6924(1819-1839,+, mm: 1);AT1G19890-AT1G19900 | chr1:6906019-6906898 FORWARD LENGTH=880(195-215,-, mm: 0);AT1G19890-AT1G19900 | chr1:6906019-6906898 FORWARD LENGTH=880(363-383,+, mm: 0);AT1G19890-AT1G19900 | chr1:6906019-6906898 FORWARD LENGTH=880(423-443,+, mm: 1);AT1G33290-AT1G33300 | chr1:12076105-12080512 FORWARD LENGTH=4408(2084-2104,+…
CATAGGTTTTTAATCCCATAT	24.1202	10.0377	1.48735	2.58733e-19	2.47668e-16	0	0	0	0	0	0	0	0	0	0	0	0.756442	75.8024	99.2234	172.627	75.9278	0	0	0	0	0	0	0	0	0	0	0	0	0	0	0	0	21	No hit	No hit	AT2G39681.1 | Symbols: TAS2 | TAS2; other RNA | chr2:16539384-16540417 REVERSE LENGTH=1034(607-627,+, mm: 1)
CGAACTAAAAAAGACATTGGAC	5.13324	7.6415	1.48497	1.30223e-10	2.33095e-08	0	0	0	0	0	0	0	0	0	0.796027	0	0	20.4546	18.772	35.0868	15.6322	0	0	0	0	0	0	0	0	3.02164	4.45573	3.23526	3.36366	25.7305	26.9918	79.6457	73.4682	22	No hit	No hit	AT2G39675.1 | Symbols: TAS1C | TAS1C; other RNA | chr2:16537288-16538277 REVERSE LENGTH=990(462-483,+, mm: 1)
GTTGATCGACTCTCCAGTGAA	22.7379	7.45634	0.987947	7.22386e-13	2.20689e-10	0	0	0	0	0	0	0	0	2.36698	2.38808	0.933254	0	102.273	68.3837	162.803	61.4122	0	0	0	0	0	0	0	0	0.503606	0.636533	0	0.37374	0	7.71193	2.46327	1.5467	21	No hit	No hit	AT2G05025.1 | Symbols: | transposable element gene | chr2:1773259-1774761 FORWARD LENGTH=1503(328-348,+, mm: 1);AT3G15310.1 | Symbols: | transposable element gene | chr3:5152099-5153642 REVERSE LENGTH=1544(381-401,+, mm: 0);AT5G32621.1 | Symbols: | transposable element gene | chr5:12271360-12273728 FORWARD LENGTH=1878(268-288,+, mm: 0)
TAAATGCTTCTTCACCAAATT	23.7112	5.03897	1.01612	1.88982e-06	0.000109086	0	0	0	0	11.7844	5.39252	1.89817	0	3.15597	1.59205	0.933254	1.51288	55.3478	97.8825	155.786	79.2776	0	0	0	0	0	0	0	0	0	0	0	0	0	0	0	0	21	No hit	No hit	No hit
AAAAAGACATTGGACATATTC	15.9634	4.77841	1.16544	7.52244e-05	0.00275538	0	0	0	0	0	0	0	0	7.88993	3.18411	2.79976	9.83374	48.1285	65.702	94.0327	58.0624	0	0	0	0	0	0	0	0	0	0	0	0	17.5435	17.3518	25.4538	20.1071	21	No hit	No hit	AT2G39675.1 | Symbols: TAS1C | TAS1C; other RNA | chr2:16537288-16538277 REVERSE LENGTH=990(469-489,+, mm: 1)
AGATCCTACATGAATTTCTGT	22.0695	5.55755	0.99887	1.05305e-07	8.89322e-06	0	0	0	0	5.23749	0	5.6945	4.82823	1.57799	0	0.933254	1.51288	50.5349	116.654	147.365	54.7127	0	0	0	0	0	0	0	0	0.503606	1.9096	1.07842	0	1.16957	1.92798	3.28436	0.773349	21	No hit	No hit	AT1G73490-AT1G73500 | chr1:27634965-27639090 FORWARD LENGTH=4126(871-891,+, mm: 1);AT1G73490-AT1G73500 | chr1:27634965-27639090 FORWARD LENGTH=4126(1035-1055,-, mm: 0)
AATTTTTTACGCTATGTTGGA	16.0008	2.62213	0.776684	0.00120784	0.0301745	0	0	0	8.98661	6.54687	15.099	15.1853	22.5317	7.88993	3.98014	2.79976	6.05153	42.1124	56.316	60.3494	52.4795	0	0	0	1.3359	3.16245	1.79959	0	0	1.00721	0.636533	1.61763	4.11114	9.35653	11.5679	10.6742	6.18679	21	No hit	No hit	AT1G50055.1 | Symbols: TAS1B | TAS1B; other RNA | chr1:18549204-18550042 REVERSE LENGTH=839(486-506,-, mm: 0)
AGAACGGTATAATATTCTGCCC	18.5376	4.36765	0.724478	2.97533e-08	2.97191e-06	0	0	0	0	7.85624	4.31401	0.949083	6.43764	3.15597	4.77616	4.66627	7.56442	67.3799	79.1105	98.2431	49.1298	0	0	0	0	0	1.34969	0	0	1.00721	0.636533	1.61763	0	9.35653	19.2798	8.2109	4.64009	22	No hit	No hit	AT3G43828.1 | Symbols: | transposable element gene | chr3:15677383-15678009 REVERSE LENGTH=627(149-170,+, mm: 0)
GTACTTACGACATGGACAGAA	18.8583	3.29909	0.943907	0.000614844	0.0170347	0	0	0	0	11.7844	3.23551	1.89817	1.60941	14.2019	9.55233	11.1991	12.1031	44.5189	64.3611	99.6466	66.9951	0	0	0	0	0	0	0	0	1.51082	2.54613	2.15684	1.12122	2.33913	3.85596	2.46327	1.5467	21	No hit	No hit	AT3G43826-AT3G43828 | chr3:15676149-15677382 FORWARD LENGTH=1234(1182-1202,-, mm: 0)
GAACGGACGGCAAAACTCGGA	3.73642	4.71648	0.763588	6.59858e-09	7.84643e-07	0	0	0	0	0	0	0	0	1.57799	0.796027	1.86651	1.51288	16.845	16.0903	14.0347	16.7488	0	0	0	0	0	0	0	0	6.04327	1.9096	1.07842	3.7374	92.3958	67.4794	55.8341	33.254	21	No hit	No hit	AT5G66380.1 | Symbols: ATFOLT1, FOLT1 | folate transporter 1 | chr5:26513524-26515695 REVERSE LENGTH=1210(4-24,+, mm: 1)
TCCGATATCGGATCACCTAAAG	21.1756	6.45947	0.862987	3.11135e-12	8.12261e-10	0	0	0	0	0	0	0	3.21882	3.94496	3.18411	0	1.51288	72.1927	105.928	115.085	77.0444	0	0	0	0	0	0.899796	0	0	0	0	0	0	1.16957	0	1.64218	0	22	No hit	No hit	AT3G18215-AT3G18217 | chr3:6242574-6244528 FORWARD LENGTH=1955(302-323,-, mm: 0)
TAGTCACTTTTCACTGTTTG	21.7969	3.88426	1.29134	0.00159933	0.0377843	0	0	0	0	3.92812	14.0205	16.1344	9.65646	0	0.796027	0	1.51288	61.3638	60.3385	144.558	74.8112	0	0	0	0	0	0	0	0	0	0	0	0	0	0	0	0	20	No hit	No hit	AT1G11670-AT1G11680 | chr1:3931577-3938500 FORWARD LENGTH=6924(1810-1829,-, mm: 1);AT1G19890-AT1G19900 | chr1:6906019-6906898 FORWARD LENGTH=880(205-224,+, mm: 0);AT1G19890-AT1G19900 | chr1:6906019-6906898 FORWARD LENGTH=880(354-373,-, mm: 0);AT1G33290-AT1G33300 | chr1:12076105-12080512 FORWARD LENGTH=4408(2075-2094,-, mm: 0);AT1G48900-AT1G48910 | chr1:18087880-18091680 FORWARD LENGTH=3801(830-84…
CCTTAAGTATAAGTAGATATAT	20.8002	3.75101	1.18524	0.00110642	0.0280462	0	0	2.02842	1.49777	7.85624	12.942	7.59267	16.0941	0.788993	0	0	0	105.883	79.1105	65.9633	82.6273	0	0	0	0	0	0	0	0	0	0	0	0	0	0	0	0	22	No hit	No hit	AT5G03552.1 | Symbols: MIR822A | MIR822a; miRNA | chr5:897020-897356 REVERSE LENGTH=337(4-25,+, mm: 0)
GAGGATTGTCATCTTGCTGAT	5.30605	5.68689	1.02103	5.98157e-08	5.43584e-06	0	0	0	0	0	0	0	0	1.57799	1.59205	0	0.756442	22.861	14.7494	40.7007	11.1659	0	0	0	0	0	0	0	0	18.6334	21.6421	19.4115	17.5658	30.4087	42.4156	14.7796	10.8269	21	No hit	No hit	AT1G07780.3 | Symbols: PAI1, TRP6 | phosphoribosylanthranilate isomerase 1 | chr1:2410120-2412675 REVERSE LENGTH=1512(1002-1022,+, mm: 0);AT1G07780.1 | Symbols: PAI1, TRP6 | phosphoribosylanthranilate isomerase 1 | chr1:2410120-2412677 REVERSE LENGTH=1250(740-760,+, mm: 0);AT1G07780.2 | Symbols: PAI1, TRP6 | phosphoribosylanthranilate isomerase 1 | chr1:2410120-2412673 REVERSE LENGTH=1220(710-730…
ATATTGTACCATTCTCTCGAGC	17.4899	4.13451	1.17618	0.000470605	0.0135618	0	0	0	0	1.30937	0	0	0	8.67892	4.77616	13.0656	9.83374	68.5831	75.0879	81.4015	60.2956	0	0	0	0	0	0	0	0	2.01442	1.9096	1.61763	2.24244	8.18697	9.63991	4.92654	2.32005	22	No hit	No hit	AT3G43826-AT3G43828 | chr3:15676149-15677382 FORWARD LENGTH=1234(1161-1182,-, mm: 1)
ATGATATTTGTAGTAATGGCA	19.1598	3.26342	0.83143	0.000205986	0.00663896	0	0	0	1.49777	5.23749	4.31401	0.949083	17.7035	7.10093	8.7563	11.1991	21.1804	58.9574	92.5191	65.9633	65.8785	0	0	0	0	0	0	0	0	0	0	0.539209	0	0	0	0	0.773349	21	No hit	No hit	AT2G27400.1 | Symbols: TAS1A | TAS1A; other RNA | chr2:11721539-11722468 REVERSE LENGTH=930(526-546,+, mm: 1)
TGTGCAAATGCTTTCTACAGGT	15.2971	1.54796	0.525466	2.66041e-08	2.71883e-06	0	0	4.05684	4.4933	96.8936	10.785	12.3381	8.04705	5.52295	4.77616	5.59953	3.78221	38.5028	63.0202	68.7702	43.5468	0	1.855	0	0	0	0	0	1.15676	0	0	0	0	1.16957	0	0	2.32005	22	No hit	No hit	AT5G03552.1 | Symbols: MIR822A | MIR822a; miRNA | chr5:897020-897356 REVERSE LENGTH=337(270-291,+, mm: 1)
TTAATTAGGAAAGTAGTCACT	8.94795	5.41857	0.925349	2.9562e-08	2.96312e-06	0	0	0	0	1.30937	0	0	0	0.788993	1.59205	4.66627	0.756442	14.4385	36.2031	70.1737	26.798	0	0	0	0	0	0	0	0	9.06491	10.1845	6.47051	3.36366	42.1044	40.4876	40.2334	16.2403	21	No hit	No hit	AT1G11670-AT1G11680 | chr1:3931577-3938500 FORWARD LENGTH=6924(1635-1655,+, mm: 0);AT1G11670-AT1G11680 | chr1:3931577-3938500 FORWARD LENGTH=6924(1852-1872,-, mm: 1);AT1G19890-AT1G19900 | chr1:6906019-6906898 FORWARD LENGTH=880(162-182,+, mm: 0);AT1G48900-AT1G48910 | chr1:18087880-18091680 FORWARD LENGTH=3801(787-807,+, mm: 0);AT2G39790-AT2G39795 | chr2:16595801-16596986 FORWARD LENGTH=1186(461-4…
AACATTGCTTTCGAATGAAC	22.7485	12.2034	3.20527	2.38368e-13	8.14907e-11	0	0	0	0	0	0	0	0	0	0	0	0	72.1927	56.316	189.469	75.9278	0	0	0	0	0	0	0	0	0	0	0	0	0	0	0	0	20	No hit	No hit	AT2G05025.1 | Symbols: | transposable element gene | chr2:1773259-1774761 FORWARD LENGTH=1503(287-306,+, mm: 1)
TTAGGAAAGTAGTCACTTTACT	12.9388	5.13203	0.812385	5.33822e-09	6.50945e-07	0	0	0	0	1.30937	1.0785	0	0	3.94496	2.38808	6.53278	1.51288	33.6899	53.6342	82.8049	44.6634	0	0	0	0	0	0.449898	0	0	5.03606	4.45573	0.539209	0	54.9696	32.7757	22.1694	6.96014	22	No hit	No hit	AT1G11670-AT1G11680 | chr1:3931577-3938500 FORWARD LENGTH=6924(1639-1660,+, mm: 0);AT1G11670-AT1G11680 | chr1:3931577-3938500 FORWARD LENGTH=6924(1847-1868,-, mm: 1);AT1G19890-AT1G19900 | chr1:6906019-6906898 FORWARD LENGTH=880(166-187,+, mm: 0);AT1G48900-AT1G48910 | chr1:18087880-18091680 FORWARD LENGTH=3801(791-812,+, mm: 0);AT2G12462-AT2G12465 | chr2:5051614-5055524 FORWARD LENGTH=3911(2492-25…
TAATACAAAACATATTCGAGT	18.7031	2.88732	0.812486	0.000704082	0.019156	2.78342	0	0	0	6.54687	11.8635	3.79633	1.60941	14.2019	15.1245	16.7986	18.1546	48.1285	58.9977	89.8223	60.2956	0	0	0	0	0	0	0	0	0	0	0	0	0	0	0	0	21	No hit	No hit	AT2G39675.1 | Symbols: TAS1C | TAS1C; other RNA | chr2:16537288-16538277 REVERSE LENGTH=990(612-632,+, mm: 1)
GTTCAATAAAGCTGTGGGATG	16.9071	4.79993	0.622916	3.06661e-12	8.04236e-10	2.78342	0	0	0	1.30937	6.47102	4.74542	1.60941	3.15597	3.18411	0.933254	5.29509	91.4441	79.1105	22.4556	98.2595	0	0	0	0	4.34836	1.79959	0	9.25407	0	0	0	0	3.5087	0	3.28436	2.32005	21	No hit	No hit	AT2G10606.1 | Symbols: MIR396A | MIR396A; miRNA | chr2:4142323-4142473 REVERSE LENGTH=151(123-143,+, mm: 1)
TAATACTAGACATATTCATG	21.076	5.88274	0.985166	2.7701e-08	2.80175e-06	0	0	0	0	0	0	0	0	3.94496	3.18411	5.59953	3.78221	48.1285	95.2008	137.54	79.2776	0	0	0	0	0	0	0	0	0	0	0	0	0	1.92798	0	0.773349	20	No hit	No hit	AT2G39681.1 | Symbols: TAS2 | TAS2; other RNA | chr2:16539384-16540417 REVERSE LENGTH=1034(714-733,+, mm: 1)
TTTCACTGTTTGATTCGTACA	7.48395	3.45282	0.888186	0.000190499	0.00620244	0	0	1.01421	0	2.61875	0	2.84725	0	7.88993	0.796027	2.79976	6.80798	16.845	25.4763	50.525	16.7488	0	0	0	0	0	0.449898	0	0	1.00721	0.636533	1.61763	0.747479	80.7001	48.1996	34.4858	34.0274	21	No hit	No hit	AT2G31215.1 | Symbols: | basic helix-loop-helix (bHLH) DNA-binding superfamily protein | chr2:13299807-13300302 FORWARD LENGTH=390(346-366,+, mm: 1);AT1G11670-AT1G11680 | chr1:3931577-3938500 FORWARD LENGTH=6924(1686-1706,+, mm: 0);AT1G19890-AT1G19900 | chr1:6906019-6906898 FORWARD LENGTH=880(213-233,+, mm: 0);AT1G19890-AT1G19900 | chr1:6906019-6906898 FORWARD LENGTH=880(328-348,-, mm: 1);AT1G332…
AGAGATGGATGTACAACCATA	17.032	2.97095	0.973095	0.00207056	0.0461504	0	0	0	0	0	2.15701	7.59267	12.8753	8.67892	15.9205	14.9321	15.1288	60.1606	64.3611	47.7181	78.161	0	0	0	0	0	0	0	0	0	1.27307	0	1.49496	1.16957	5.78395	2.46327	0	21	No hit	No hit	AT3G43828.1 | Symbols: | transposable element gene | chr3:15677383-15678009 REVERSE LENGTH=627(38-58,+, mm: 0);AT3G43826-AT3G43828 | chr3:15676149-15677382 FORWARD LENGTH=1234(509-529,+, mm: 1)
CATTCTCTCGAGCAAATGATT	21.0903	7.57711	0.819816	3.71071e-19	3.33001e-16	0	0	0	0	0	1.0785	0	0	2.36698	0.796027	0	0.756442	83.0217	79.1105	133.33	74.8112	0	0	0	0	0	0	0	0	0	0	0	0	2.33913	0	0	0	21	No hit	No hit	AT3G43826-AT3G43828 | chr3:15676149-15677382 FORWARD LENGTH=1234(1153-1173,-, mm: 1)
CAACCTGATGGAATTGATGTT	21.0314	5.0536	1.09159	1.12887e-05	0.000528837	0	0	1.01421	0	0	0	0	0	3.15597	6.36822	7.46603	9.83374	50.5349	71.0654	171.224	50.2463	0	0	0	0	0	0	0	0	0	0	0	0	0	1.92798	0	0	21	No hit	No hit	AT1G29410.1 | Symbols: PAI3 | phosphoribosylanthranilate isomerase 3 | chr1:10298370-10300005 REVERSE LENGTH=1009(818-838,+, mm: 0);AT1G07780.3 | Symbols: PAI1, TRP6 | phosphoribosylanthranilate isomerase 1 | chr1:2410120-2412675 REVERSE LENGTH=1512(1170-1190,+, mm: 0);AT1G07780.1 | Symbols: PAI1, TRP6 | phosphoribosylanthranilate isomerase 1 | chr1:2410120-2412677 REVERSE LENGTH=1250(908-928,+, …
AATTAGGAAAGTAGTCACTTT	12.5514	7.67723	1.07104	3.50404e-14	1.41726e-11	0	0	0	0	0	1.0785	0	0	0.788993	0	0	0.756442	33.6899	49.6117	102.454	30.1478	0	0	0	0	0	0	0	0	0	0.636533	0	0	59.6479	30.8477	36.128	13.1469	21	No hit	No hit	AT1G11670-AT1G11680 | chr1:3931577-3938500 FORWARD LENGTH=6924(1637-1657,+, mm: 0);AT1G11670-AT1G11680 | chr1:3931577-3938500 FORWARD LENGTH=6924(1850-1870,-, mm: 1);AT1G19890-AT1G19900 | chr1:6906019-6906898 FORWARD LENGTH=880(164-184,+, mm: 0);AT1G48900-AT1G48910 | chr1:18087880-18091680 FORWARD LENGTH=3801(789-809,+, mm: 0);AT2G12462-AT2G12465 | chr2:5051614-5055524 FORWARD LENGTH=3911(2490-25…
CAGTTCGCTCTGTACACTACT	19.4724	8.28939	1.05723	3.49422e-17	2.25491e-14	0	0	1.01421	0	0	0	0	1.60941	0	0	0	0.756442	51.7381	65.702	158.592	59.179	0	0	0	0	0	0	0	0	0.503606	0	1.07842	0	16.3739	9.63991	3.28436	7.73349	21	No hit	No hit	AT1G29410.1 | Symbols: PAI3 | phosphoribosylanthranilate isomerase 3 | chr1:10298370-10300005 REVERSE LENGTH=1009(906-926,+, mm: 1);AT1G07780.3 | Symbols: PAI1, TRP6 | phosphoribosylanthranilate isomerase 1 | chr1:2410120-2412675 REVERSE LENGTH=1512(1258-1278,+, mm: 0);AT1G07780.1 | Symbols: PAI1, TRP6 | phosphoribosylanthranilate isomerase 1 | chr1:2410120-2412677 REVERSE LENGTH=1250(996-1016,+,…
TACTGAGAGCAGCTGATTACT	1.60257	4.24417	1.30988	0.000641079	0.0176763	0	0	0	0	0	0	0	0	0.788993	1.59205	0	0	4.81285	8.04514	11.2278	2.23317	0	0	0	0	0	0	0	0	16.619	15.9133	26.9605	14.2021	38.5957	44.3436	25.4538	30.934	21	No hit	No hit	AT1G07780.3 | Symbols: PAI1, TRP6 | phosphoribosylanthranilate isomerase 1 | chr1:2410120-2412675 REVERSE LENGTH=1512(850-870,+, mm: 1);AT1G07780.1 | Symbols: PAI1, TRP6 | phosphoribosylanthranilate isomerase 1 | chr1:2410120-2412677 REVERSE LENGTH=1250(588-608,+, mm: 1);AT1G07780.2 | Symbols: PAI1, TRP6 | phosphoribosylanthranilate isomerase 1 | chr1:2410120-2412673 REVERSE LENGTH=1220(558-578,+…
AGGTACTTACGACATGGACAG	17.3596	4.27242	0.902525	6.50016e-06	0.00032547	0	0	0	0	10.475	5.39252	6.64358	4.82823	1.57799	0.796027	1.86651	2.26933	43.3156	68.3837	99.6466	61.4122	0	0	0	0	1.18592	0.449898	0	0	10.0721	1.9096	2.15684	0.37374	4.67827	1.92798	6.56872	5.41344	21	No hit	No hit	AT3G43826-AT3G43828 | chr3:15676149-15677382 FORWARD LENGTH=1234(1184-1204,-, mm: 0)
GCGTAGTTTCATGTATCAAGC	20.9337	6.62147	0.96551	1.04457e-10	1.91064e-08	0	0	0	0	1.30937	0	0	0	0.788993	4.77616	2.79976	0	56.551	95.2008	137.54	72.578	0	0	0	0	0	0	0	0	0	0	0	0	1.16957	1.92798	0	0	21	No hit	No hit	AT1G36200.1 | Symbols: | transposable element gene | chr1:13577455-13580996 REVERSE LENGTH=3542(116-136,+, mm: 1);AT3G43828.1 | Symbols: | transposable element gene | chr3:15677383-15678009 REVERSE LENGTH=627(105-125,+, mm: 1);AT3G32226.1 | Symbols: | transposable element gene | chr3:13198631-13202352 FORWARD LENGTH=3722(121-141,+, mm: 1);AT5G28785-AT5G28790 | chr5:10818478-10820172 FORWARD LENGT…
TCGTGAGAACGGTATAATATT	19.9157	4.98967	0.664327	9.70641e-12	2.21221e-09	0	0	0	0	0	4.31401	1.89817	4.82823	4.73396	3.18411	5.59953	6.80798	54.1446	84.4739	123.506	65.8785	0	0	0	0	0	0	0	0	0	0	0	0	0	0	0	0	21	No hit	No hit	AT1G42520.1 | Symbols: | transposable element gene | chr1:15962140-15964392 FORWARD LENGTH=2253(144-164,+, mm: 1);AT1G36200.1 | Symbols: | transposable element gene | chr1:13577455-13580996 REVERSE LENGTH=3542(155-175,+, mm: 1);AT3G42653.1 | Symbols: | transposable element gene | chr3:14743147-14745900 REVERSE LENGTH=2754(159-179,+, mm: 1);AT3G30790.1 | Symbols: | transposable element gene | chr3…
TGTTCACTAAAACAAAGATT	20.4071	8.35631	1.16111	6.73775e-14	2.57984e-11	0	0	0	0	0	0	0	0	0	0	2.79976	0	87.8345	71.0654	119.295	83.7439	0	0	0	0	0	0	0	0	0	0	0	0	0	0	0	0	20	No hit	No hit	AT2G39681.1 | Symbols: TAS2 | TAS2; other RNA | chr2:16539384-16540417 REVERSE LENGTH=1034(669-688,-, mm: 1)
AGAACATGAAATCTACACATTGC	18.471	4.65846	0.686691	8.19374e-10	1.23842e-07	0	0	0	0	0	6.47102	1.89817	3.21882	8.67892	4.77616	6.53278	3.78221	68.5831	77.7697	61.7528	101.609	0	0	0	0	0	0	0	0	0	0	0	0	0	0	0	0	23	No hit	No hit	AT3G43828.1 | Symbols: | transposable element gene | chr3:15677383-15678009 REVERSE LENGTH=627(15-37,+, mm: 0);AT3G43826-AT3G43828 | chr3:15676149-15677382 FORWARD LENGTH=1234(486-508,+, mm: 1)
ATAGAGATCCGTCGATCAGT	3.87638	3.86539	0.948575	8.8507e-05	0.00316582	0	0	0	0	0	0	0	0	2.36698	1.59205	2.79976	3.02577	7.21927	12.0677	26.666	14.5156	0	0	0	0	0	0	0	0	16.619	5.72879	10.7842	14.9496	51.4609	55.9115	23.8116	19.3337	20	No hit	No hit	AT3G43828.1 | Symbols: | transposable element gene | chr3:15677383-15678009 REVERSE LENGTH=627(56-75,+, mm: 1);AT3G43826-AT3G43828 | chr3:15676149-15677382 FORWARD LENGTH=1234(527-546,+, mm: 1)
TATGTTGCTGCTCATTATGTT	20.7535	8.09268	0.924768	2.73388e-19	2.57406e-16	0	0	0	0	0	0	0	0	0	0.796027	1.86651	0.756442	69.7863	96.5416	136.137	62.5288	0	0	0	0	0	0	0	0	0	0	0	0	0	0	0	0	21	No hit	No hit	No hit
TAATTTGGTGAAGAAGCATTT	19.8979	5.05531	1.18461	4.0168e-05	0.0016032	0	0	0	0	0	0	0	0	7.88993	2.38808	9.33254	5.29509	56.551	91.1782	129.12	55.8293	0	0	0	0	0	0	0	0	0	0	0	0	0	0	0	0	21	No hit	No hit	No hit
ACTGATCAAGCGTTGCACTA	20.9248	9.80897	1.47754	6.83628e-19	5.86022e-16	0	0	0	0	0	0	0	0	0.788993	0	0	0	66.1767	80.4514	147.365	73.6946	0	0	0	0	0	0	0	0	0	0	0	0	0	0	0	0	20	No hit	No hit	AT1G32350-AT1G32360 | chr1:11668691-11672930 FORWARD LENGTH=4240(1996-2015,+, mm: 1)
CCCTCCATAATTCCCTCCACTT	19.7373	7.68318	0.773578	1.52936e-23	2.43992e-20	0	0	0	1.49777	1.30937	1.0785	0	0	0	0.796027	0	0.756442	75.8024	99.2234	108.067	65.8785	0	0	0	0	0	0	0	0	0	0	0	0	4.67827	5.78395	0	0	22	No hit	No hit	AT3G30110.1 | Symbols: | pseudogene, hypothetical protein | chr3:11746725-11748496 REVERSE LENGTH=1772(747-768,+, mm: 1)
CAACCTTCCCATTGACGTAAC	19.0029	4.70138	1.12823	5.84038e-05	0.00220247	0	0	0	0	1.30937	0	0	0	7.88993	2.38808	12.1323	6.05153	49.3317	83.1331	115.085	65.8785	0	0	0	0	0	0	0	0	0.503606	0	0	0	0	0	2.46327	0	21	No hit	No hit	AT3G43828.1 | Symbols: | transposable element gene | chr3:15677383-15678009 REVERSE LENGTH=627(559-579,+, mm: 1)
GAGTAAAATGGATCTTGATAAT	12.7883	6.83239	0.812256	5.41522e-16	2.93413e-13	0	0	0	0	0	0	0.949083	0	2.36698	0.796027	0	0.756442	67.3799	42.9074	70.1737	44.6634	0	0	0	0	0	0	0	0	0	0.636533	0	0	19.8826	15.4239	22.1694	34.8007	22	No hit	No hit	AT2G39681.1 | Symbols: TAS2 | TAS2; other RNA | chr2:16539384-16540417 REVERSE LENGTH=1034(650-671,+, mm: 1)
ACGAGAGAGTTTGTTGATGGA	8.94538	3.37069	0.583369	3.08089e-07	2.29207e-05	2.78342	0	1.01421	0	1.30937	1.0785	5.6945	1.60941	3.94496	4.77616	3.73302	9.83374	30.0803	30.8397	43.5077	25.6815	11.5315	1.855	0	0	3.16245	1.79959	4.89596	1.15676	2.01442	3.18266	6.47051	7.10105	7.0174	1.92798	26.2749	17.0137	21	No hit	No hit	AT3G43828.1 | Symbols: | transposable element gene | chr3:15677383-15678009 REVERSE LENGTH=627(82-102,+, mm: 0);AT3G43826-AT3G43828 | chr3:15676149-15677382 FORWARD LENGTH=1234(553-573,+, mm: 1)
GTGACTATTTTGCAAATTATG	19.2852	8.38142	0.916638	8.20753e-25	1.62549e-21	0	0	0	0	0	0	0.949083	0	0.788993	0	0	0.756442	74.5992	109.95	88.4188	74.8112	0	0	0	0	0	0	0	0	0	0	0	0	0	0	0.82109	3.0934	21	No hit	No hit	AT1G11670-AT1G11680 | chr1:3931577-3938500 FORWARD LENGTH=6924(1823-1843,+, mm: 1);AT1G19890-AT1G19900 | chr1:6906019-6906898 FORWARD LENGTH=880(191-211,-, mm: 0);AT1G19890-AT1G19900 | chr1:6906019-6906898 FORWARD LENGTH=880(367-387,+, mm: 0);AT1G48900-AT1G48910 | chr1:18087880-18091680 FORWARD LENGTH=3801(816-836,-, mm: 1);AT1G48900-AT1G48910 | chr1:18087880-18091680 FORWARD LENGTH=3801(975-995,…
TCTGCCCATGTCGTAAGTGCC	12.563	3.22605	0.577166	7.96683e-07	5.18196e-05	0	0	0	1.49777	3.92812	8.62803	4.74542	4.82823	5.52295	7.96027	11.1991	7.56442	40.9092	37.544	53.332	46.8966	0	0	0	0	0	0	0	0	5.53967	1.27307	3.23526	2.24244	19.8826	23.1358	14.7796	4.64009	21	No hit	No hit	AT3G43828.1 | Symbols: | transposable element gene | chr3:15677383-15678009 REVERSE LENGTH=627(164-184,+, mm: 0);AT3G32230.1 | Symbols: | transposable element gene | chr3:13203901-13208938 FORWARD LENGTH=5038(1486-1506,+, mm: 1)
CCACGTTACTGAGCTCGACT	3.87269	1.64349	0.940718	2.36595e-06	0.000132302	0	0	1.01421	0	26.1875	1.0785	2.84725	1.60941	0	0	0	0	10.8289	12.0677	25.2625	12.2824	0	0	0	0	12.6498	22.9448	6.52795	38.173	1.00721	1.27307	0.539209	0	26.9	23.1358	18.064	14.6936	20	No hit	No hit	No hit
GAATAATATCTTCTTGCCATA	19.681	8.92357	1.14265	2.39713e-20	2.75354e-17	0	0	0	0	0	0	0	0	0	0.796027	0	0.756442	51.7381	99.2234	122.102	75.9278	0	0	0	0	0	0	0	0	0	0	0	0	2.33913	0	0	0.773349	21	No hit	No hit	AT1G51170-AT1G51172 | chr1:18954893-18963204 FORWARD LENGTH=8312(2489-2509,-, mm: 1);AT3G45760-AT3G45770 | chr3:16804968-16805561 FORWARD LENGTH=594(29-49,-, mm: 0);AT4G09468-AT4G09470 | chr4:6007886-6010996 FORWARD LENGTH=3111(1871-1891,+, mm: 1);AT4G09840-AT4G09850 | chr4:6191665-6192511 FORWARD LENGTH=847(723-743,+, mm: 0)
ATTAGGAAAGTAGTCACTTT	20.2932	8.78854	1.22906	1.85868e-16	1.02646e-13	0	0	0	0	1.30937	1.0785	0	0	0	0	0	0	44.5189	71.0654	165.61	68.1117	0	0	0	0	0	0	0	0	0	0	0	0	2.33913	0	2.46327	0.773349	20	No hit	No hit	AT1G11670-AT1G11680 | chr1:3931577-3938500 FORWARD LENGTH=6924(1638-1657,+, mm: 0);AT1G11670-AT1G11680 | chr1:3931577-3938500 FORWARD LENGTH=6924(1850-1869,-, mm: 1);AT1G19890-AT1G19900 | chr1:6906019-6906898 FORWARD LENGTH=880(165-184,+, mm: 0);AT1G48900-AT1G48910 | chr1:18087880-18091680 FORWARD LENGTH=3801(790-809,+, mm: 0);AT2G12462-AT2G12465 | chr2:5051614-5055524 FORWARD LENGTH=3911(2491-25…
AGCAGCTGATTACTCTGACCT	2.18658	5.44775	1.26159	3.22075e-06	0.00017451	0	0	0	0	0	0	0	0	0.788993	0	0	0.756442	4.81285	8.04514	15.4382	8.93268	0	0	0	0	0	0	0	0	19.137	14.0037	12.4018	10.091	85.3784	59.7675	16.4218	8.50684	21	No hit	No hit	AT1G29410.1 | Symbols: PAI3 | phosphoribosylanthranilate isomerase 3 | chr1:10298370-10300005 REVERSE LENGTH=1009(480-500,+, mm: 1);AT1G07780.3 | Symbols: PAI1, TRP6 | phosphoribosylanthranilate isomerase 1 | chr1:2410120-2412675 REVERSE LENGTH=1512(857-877,+, mm: 1);AT1G07780.1 | Symbols: PAI1, TRP6 | phosphoribosylanthranilate isomerase 1 | chr1:2410120-2412677 REVERSE LENGTH=1250(595-615,+, mm…
TTCTGCCCATGTCGTAAGTGC	16.181	2.89061	0.951221	0.00218556	0.0482791	0	5.32228	1.01421	0	2.61875	3.23551	0	1.60941	18.1468	11.9404	19.5983	14.3724	51.7381	49.6117	74.3841	52.4795	0	0	0	0	0	0	0	0	0	1.27307	0.539209	0	3.5087	0	0	3.0934	21	No hit	No hit	AT3G43828.1 | Symbols: | transposable element gene | chr3:15677383-15678009 REVERSE LENGTH=627(163-183,+, mm: 0);AT3G32230.1 | Symbols: | transposable element gene | chr3:13203901-13208938 FORWARD LENGTH=5038(1485-1505,+, mm: 1)
ATTGCGTAGTTTCATGTATC	21.1334	7.774	1.0885	3.75852e-12	9.50956e-10	0	0	0	0	0	0	0	0	0	1.59205	1.86651	0.756442	42.1124	61.6794	207.714	44.6634	0	0	0	0	0	0	0	0	0	0	0	0	0	0	0	0	20	No hit	No hit	AT3G43828.1 | Symbols: | transposable element gene | chr3:15677383-15678009 REVERSE LENGTH=627(102-121,+, mm: 1)
TAATACAAAACATATTCGAGGTT	15.4929	3.30942	0.801135	0.000118106	0.00405942	0	0	1.01421	2.99554	1.30937	1.0785	2.84725	3.21882	13.4129	8.7563	6.53278	22.6933	38.5028	67.0428	89.8223	29.0312	0	0	0	0	0	0	0	0	3.02164	0	3.77446	1.49496	4.67827	1.92798	1.64218	0.773349	23	No hit	No hit	AT2G39675.1 | Symbols: TAS1C | TAS1C; other RNA | chr2:16537288-16538277 REVERSE LENGTH=990(612-634,+, mm: 1)
CCATTCTCTCGAGCAAATGAT	19.1642	6.41385	0.874148	1.15983e-11	2.6123e-09	0	0	0	0	0	0	0	0	3.15597	2.38808	0.933254	3.78221	64.9735	85.8148	119.295	62.5288	0	0	0	0	0	0	0	0	0	0	0	0	0	0	0	0	21	No hit	No hit	AT3G43826-AT3G43828 | chr3:15676149-15677382 FORWARD LENGTH=1234(1154-1174,-, mm: 1)
ACTTTTCACTGTTTGATTCGT	16.6027	4.24815	0.951607	2.50235e-05	0.00105682	0	0	0	1.49777	1.30937	0	0	1.60941	11.8349	3.98014	6.53278	10.5902	44.5189	71.0654	92.6292	58.0624	0	0	0	0	0	0	0	0	0.503606	0.636533	0.539209	0	8.18697	0	4.10545	3.0934	21	No hit	No hit	AT2G31215.1 | Symbols: | basic helix-loop-helix (bHLH) DNA-binding superfamily protein | chr2:13299807-13300302 FORWARD LENGTH=390(343-363,+, mm: 1);AT1G11670-AT1G11680 | chr1:3931577-3938500 FORWARD LENGTH=6924(1683-1703,+, mm: 0);AT1G19890-AT1G19900 | chr1:6906019-6906898 FORWARD LENGTH=880(210-230,+, mm: 0);AT1G19890-AT1G19900 | chr1:6906019-6906898 FORWARD LENGTH=880(331-351,-, mm: 1);AT1G332…
GATCTCACGTTCTCCTCCAAA	19.1022	8.35364	0.990566	4.23109e-20	4.50015e-17	0	0	0	0	0	0	0	0	0.788993	0	0.933254	0.756442	60.1606	68.3837	130.523	75.9278	0	0	0	0	0	0	0	0	0	0	0	0	1.16957	3.85596	1.64218	0	21	No hit	No hit	AT3G43826-AT3G43828 | chr3:15676149-15677382 FORWARD LENGTH=1234(478-498,-, mm: 1)
GATGTACAACCATAGAGATCC	18.3156	5.33608	0.792342	5.24787e-10	8.32614e-08	0	0	0	0	0	6.47102	0.949083	3.21882	4.73396	0	4.66627	2.26933	66.1767	103.246	79.998	64.7619	0	0	0	0	0	0	0	0	0	0	0	0	0	0	0	0	21	No hit	No hit	AT3G43828.1 | Symbols: | transposable element gene | chr3:15677383-15678009 REVERSE LENGTH=627(45-65,+, mm: 0);AT3G43826-AT3G43828 | chr3:15676149-15677382 FORWARD LENGTH=1234(516-536,+, mm: 0)
CAGGTAGTAGAGAATAGGATG	6.49847	10.0467	3.07605	1.38996e-07	1.11651e-05	0	0	0	0	0	0	0	0	0	0	0	0	14.4385	25.4763	57.5424	14.5156	0	0	0	0	0	0	0	0	0	1.9096	2.15684	0.37374	66.6653	23.1358	37.7701	47.9476	21	No hit	No hit	AT1G76065.1 | Symbols: | LYR family of Fe/S cluster biogenesis protein | chr1:28544338-28545376 REVERSE LENGTH=874(670-690,+, mm: 1);AT1G76062.1 | Symbols: MIR835A | MIR835a; miRNA | chr1:28544454-28544853 REVERSE LENGTH=400(312-332,+, mm: 1)
AATCGTACCTCCGAGTTAACT	19.1841	6.4503	0.671728	6.21839e-19	5.41132e-16	0	0	0	1.49777	0	3.23551	0.949083	0	0.788993	1.59205	0.933254	2.26933	57.7542	61.6794	136.137	72.578	0	0	0	0	0	0	0	0	0	0	0	0	0	1.92798	0	0	21	No hit	No hit	AT1G36445-AT1G36450 | chr1:13731570-13732951 FORWARD LENGTH=1382(1069-1089,+, mm: 1);AT3G30835-AT3G30839 | chr3:12571933-12575630 FORWARD LENGTH=3698(1515-1535,-, mm: 1);AT5G11790-AT5G11800 | chr5:3802793-3803335 FORWARD LENGTH=543(14-34,+, mm: 0)
AAACAAAGTTCGAACGGTCGA	8.90817	4.6934	0.72885	4.32749e-09	5.43862e-07	0	0	0	0	0	1.0785	0.949083	0	2.36698	1.59205	6.53278	3.02577	40.9092	26.8171	37.8938	43.5468	0	0	0	0	0	0.449898	0	0	0.503606	0.636533	1.61763	2.61618	17.5435	40.4876	42.6967	22.4271	21	No hit	No hit	AT5G44585-AT5G44590 | chr5:17985474-17987590 FORWARD LENGTH=2117(512-532,-, mm: 0)
TTCGTTTGTTGCTTGATACAT	18.084	5.58974	0.987512	1.35348e-07	1.09889e-05	0	0	0	0	0	0	0	0	2.36698	3.18411	5.59953	6.05153	56.551	85.8148	95.4362	73.6946	0	0	0	0	0	0	0	0	0	0	0	0	0	0	0.82109	0	21	No hit	No hit	AT1G42520.1 | Symbols: | transposable element gene | chr1:15962140-15964392 FORWARD LENGTH=2253(115-135,-, mm: 1);AT1G36200.1 | Symbols: | transposable element gene | chr1:13577455-13580996 REVERSE LENGTH=3542(126-146,-, mm: 1);AT3G42653.1 | Symbols: | transposable element gene | chr3:14743147-14745900 REVERSE LENGTH=2754(130-150,-, mm: 1);AT3G43828.1 | Symbols: | transposable element gene | chr3…
AAGTTTTAGGTGGGCTGGGCT	2.05835	5.13086	1.25024	4.85769e-06	0.000250784	0	0	1.01421	0	1.30937	0	0	0	0	0	0	0	8.42249	8.04514	12.6313	4.46634	0	0	0	0	6.32489	6.74847	8.15994	10.4108	0	0.636533	0	0	72.5131	36.6317	40.2334	44.8542	21	No hit	No hit	AT1G73490-AT1G73500 | chr1:27634965-27639090 FORWARD LENGTH=4126(434-454,-, mm: 0);AT1G73490-AT1G73500 | chr1:27634965-27639090 FORWARD LENGTH=4126(1465-1485,+, mm: 0)
AATGCGCAACTCTATATTTCC	14.8021	1.75759	0.421852	0.00086184	0.0227581	5.56684	5.32228	9.1279	10.4844	18.3312	9.70653	11.389	6.43764	14.9909	7.16425	12.1323	21.1804	46.9253	37.544	23.859	44.6634	3.20319	0	0	0	0.790611	0	0	0	1.51082	1.27307	0	0.37374	0	0	0	0	21	ath-miR5637(1-21,+, mm: 0)	No hit	AT2G28620-AT2G28625 | chr2:12270021-12272280 FORWARD LENGTH=2260(321-341,-, mm: 0)
ATAGTCACTTTTCACTGTTTG	16.5017	4.7406	1.03334	1.43655e-05	0.000650686	0	0	0	0	0	1.0785	0	0	8.67892	4.77616	3.73302	8.32086	63.7703	57.6568	99.6466	51.3629	0	0	0	0	0	0	0	0	0.503606	0	1.61763	0.747479	3.5087	1.92798	2.46327	4.64009	21	No hit	No hit	AT1G11670-AT1G11680 | chr1:3931577-3938500 FORWARD LENGTH=6924(1810-1830,-, mm: 1);AT1G19890-AT1G19900 | chr1:6906019-6906898 FORWARD LENGTH=880(204-224,+, mm: 0);AT1G19890-AT1G19900 | chr1:6906019-6906898 FORWARD LENGTH=880(354-374,-, mm: 0);AT1G33290-AT1G33300 | chr1:12076105-12080512 FORWARD LENGTH=4408(2075-2095,-, mm: 1);AT1G48900-AT1G48910 | chr1:18087880-18091680 FORWARD LENGTH=3801(829-84…
TGTGAAGAACGATCTTAAAAT	19.7657	4.41573	1.4987	0.0014857	0.0355837	0	0	0	0	9.16561	6.47102	2.84725	4.82823	0	0	0	0	51.7381	57.6568	164.206	41.3137	0	0	0	0	0	0.899796	0	0	0	0	0	0	0	3.85596	0.82109	0	21	No hit	No hit	AT1G73490-AT1G73500 | chr1:27634965-27639090 FORWARD LENGTH=4126(724-744,+, mm: 0);AT1G73490-AT1G73500 | chr1:27634965-27639090 FORWARD LENGTH=4126(1175-1195,-, mm: 0)
TCGTTTGTTGCTTGATACATA	17.309	5.32253	1.03227	1.35467e-06	8.11307e-05	0	0	0	0	0	0	0	0	2.36698	4.77616	4.66627	7.56442	61.3638	72.4062	78.5945	85.9771	0	0	0	0	0	0	0	0	0	0	0	0	0	1.92798	0	0	21	No hit	No hit	AT3G43828.1 | Symbols: | transposable element gene | chr3:15677383-15678009 REVERSE LENGTH=627(114-134,-, mm: 1)
CTTCTTCTTCTTCTTCTTCTT	19.0341	4.06247	1.37355	0.00159132	0.0377045	0	0	1.01421	0	9.16561	7.54952	6.64358	6.43764	0	0	0	0	44.5189	71.0654	123.506	63.6454	0	0	0	0	0	0	0	0	0	0	0	0	0	0	0	0	21	No hit	No hit	AT1G31870.1 | Symbols: | unknown protein; FUNCTIONS IN: molecular_function unknown; INVOLVED IN: biological_process unknown; LOCATED IN: cytosol, nucleus; EXPRESSED IN: 25 plant structures; EXPRESSED DURING: 15 growth stages; CONTAINS InterPro DOMAIN/s: Protein of unknown function DUF2050, pre-mRNA-splicing factor (InterPro:IPR018609); Has 13303 Blast hits to 9618 proteins in 489 species: Archae …
ATGGCAAGAAGATATTATTCT	14.3513	6.78448	0.820859	3.87979e-15	1.76851e-12	0	0	0	1.49777	0	0	0	0	2.36698	1.59205	0	0.756442	37.2996	57.6568	88.4188	66.9951	0	0	0	0	0	0	0	0	2.01442	0	1.61763	1.12122	8.18697	15.4239	14.7796	10.0535	21	No hit	No hit	AT1G51170-AT1G51172 | chr1:18954893-18963204 FORWARD LENGTH=8312(2490-2510,+, mm: 1);AT3G45760-AT3G45770 | chr3:16804968-16805561 FORWARD LENGTH=594(30-50,+, mm: 0);AT4G09468-AT4G09470 | chr4:6007886-6010996 FORWARD LENGTH=3111(1870-1890,-, mm: 1);AT4G09840-AT4G09850 | chr4:6191665-6192511 FORWARD LENGTH=847(722-742,-, mm: 0)
CAAAATAGTCACTTTTCACTG	11.3285	5.38784	0.715857	6.65212e-12	1.59191e-09	0	0	0	0	0	0	0.949083	0	1.57799	3.98014	2.79976	3.02577	48.1285	52.2934	56.1389	37.9639	0	0	0	0	0	0	0	0	1.00721	0	0	1.8687	38.5957	17.3518	14.7796	19.3337	21	No hit	No hit	AT1G11670-AT1G11680 | chr1:3931577-3938500 FORWARD LENGTH=6924(1814-1834,-, mm: 1);AT1G19890-AT1G19900 | chr1:6906019-6906898 FORWARD LENGTH=880(200-220,+, mm: 0);AT1G19890-AT1G19900 | chr1:6906019-6906898 FORWARD LENGTH=880(358-378,-, mm: 0);AT1G33290-AT1G33300 | chr1:12076105-12080512 FORWARD LENGTH=4408(2079-2099,-, mm: 1);AT1G48900-AT1G48910 | chr1:18087880-18091680 FORWARD LENGTH=3801(825-84…
TACTTACGACATGGACAGAAT	15.7357	3.77022	0.595746	1.59128e-08	1.74083e-06	2.78342	0	0	1.49777	5.23749	6.47102	4.74542	1.60941	5.52295	3.18411	8.39929	11.3466	37.2996	54.9751	92.6292	49.1298	0	0	0	0	0.395306	0	0	0	1.00721	3.18266	1.61763	0.747479	3.5087	3.85596	2.46327	2.32005	21	No hit	No hit	AT1G36200.1 | Symbols: | transposable element gene | chr1:13577455-13580996 REVERSE LENGTH=3542(173-193,-, mm: 1);AT3G42653.1 | Symbols: | transposable element gene | chr3:14743147-14745900 REVERSE LENGTH=2754(177-197,-, mm: 1);AT3G30790.1 | Symbols: | transposable element gene | chr3:12467942-12471863 REVERSE LENGTH=3922(569-589,-, mm: 1);AT3G30335.1 | Symbols: | transposable element gene | chr3…
ATGACGGTCAAGACCTCGTCCT	11.189	2.30635	0.68829	0.00159522	0.0377503	4.17513	0	3.04263	5.99107	6.54687	8.62803	18.9817	12.8753	4.73396	1.59205	3.73302	1.51288	24.0642	26.8171	54.7355	27.9146	0	0	0	0	9.48734	9.44786	0	10.4108	1.51082	2.54613	1.07842	0.747479	4.67827	13.4959	8.2109	3.0934	22	No hit	No hit	AT2G01008-AT2G01010 | chr2:2811-3705 FORWARD LENGTH=895(814-835,+, mm: 0);AT3G41762-AT3G41768 | chr3:14196604-14197676 FORWARD LENGTH=1073(992-1013,+, mm: 0)
TGCTCGTGAGAACGGTATAAT	18.6592	5.8099	0.746443	5.31236e-13	1.66727e-10	0	0	0	0	2.61875	5.39252	0.949083	0	0.788993	1.59205	0.933254	3.78221	60.1606	64.3611	133.33	54.7127	0	0	0	0	0	0	0	0	0	0	0	0	0	0	0	0	21	No hit	No hit	AT1G42520.1 | Symbols: | transposable element gene | chr1:15962140-15964392 FORWARD LENGTH=2253(141-161,+, mm: 1);AT1G36200.1 | Symbols: | transposable element gene | chr1:13577455-13580996 REVERSE LENGTH=3542(152-172,+, mm: 1);AT2G13000.1 | Symbols: | transposable element gene | chr2:5342940-5346917 REVERSE LENGTH=3978(1325-1345,+, mm: 1);AT3G42653.1 | Symbols: | transposable element gene | chr3…
ATATGAAACCAAGGAGAAATC	18.4056	7.24594	0.815734	2.98063e-18	2.28252e-15	1.39171	0	1.01421	0	1.30937	0	1.89817	0	0	0	0	0.756442	55.3478	92.5191	119.295	52.4795	0	0	0	0	0	0	0	0	0	0	0	0	2.33913	0	3.28436	0	21	No hit	No hit	No hit
CAAGATCCATTTTACTCTTTT	17.8072	6.36672	1.02961	7.49934e-09	8.86249e-07	0	0	0	0	0	0	0	0	0	2.38808	2.79976	4.53865	62.567	76.4288	105.261	65.8785	0	0	0	0	0	0	0	0	0	0	0	0	1.16957	0	0.82109	0	21	No hit	No hit	AT1G12700.1 | Symbols: | ATP binding;nucleic acid binding;helicases | chr1:4323556-4326333 REVERSE LENGTH=2480(1500-1520,-, mm: 1);AT2G39681.1 | Symbols: TAS2 | TAS2; other RNA | chr2:16539384-16540417 REVERSE LENGTH=1034(646-666,-, mm: 1)
CATACATAGTAGTTTGCCATA	18.6691	5.96427	0.888887	2.42468e-10	4.14462e-08	0	0	0	0	3.92812	0	3.79633	0	2.36698	1.59205	0	1.51288	40.9092	77.7697	134.733	60.2956	0	0	0	0	0	0	0	0	0	0	0	0	0	0	0	0	21	No hit	No hit	AT1G42510.1 | Symbols: | transposable element gene | chr1:15954731-15958558 REVERSE LENGTH=3828(295-315,-, mm: 1);AT1G36270.1 | Symbols: | transposable element gene | chr1:13628848-13633367 REVERSE LENGTH=4520(1372-1392,-, mm: 1);AT2G13000.1 | Symbols: | transposable element gene | chr2:5342940-5346917 REVERSE LENGTH=3978(1427-1447,-, mm: 1);AT3G42653.1 | Symbols: | transposable element gene | ch…
TTGATTCGTACACTTGGATTG	7.367	6.22555	0.988456	9.10787e-10	1.3658e-07	0	0	0	0	0	0	0	0	0.788993	0	0.933254	2.26933	15.6418	40.2257	46.3146	25.6815	0	0	0	0	0	0	0	0	0	2.54613	1.07842	0.747479	77.1914	55.9115	25.4538	13.9203	21	No hit	No hit	AT1G11670-AT1G11680 | chr1:3931577-3938500 FORWARD LENGTH=6924(1695-1715,+, mm: 0);AT1G19890-AT1G19900 | chr1:6906019-6906898 FORWARD LENGTH=880(222-242,+, mm: 0);AT1G48900-AT1G48910 | chr1:18087880-18091680 FORWARD LENGTH=3801(847-867,+, mm: 1);AT1G48900-AT1G48910 | chr1:18087880-18091680 FORWARD LENGTH=3801(944-964,-, mm: 1);AT2G31215-AT2G31218 | chr2:13300303-13302038 FORWARD LENGTH=1736(63-83…
TATAATAGAGGATTTATAGCA	17.3298	3.91226	0.732451	9.347e-07	5.91556e-05	0	0	0	0	5.23749	4.31401	5.6945	12.8753	5.52295	2.38808	4.66627	9.0773	48.1285	65.702	98.2431	51.3629	0	0	0	0	0	0	0	0	0	0	0	0	0	0	0	0.773349	21	No hit	No hit	AT3G43828.1 | Symbols: | transposable element gene | chr3:15677383-15678009 REVERSE LENGTH=627(229-249,+, mm: 0);AT3G43828.1 | Symbols: | transposable element gene | chr3:15677383-15678009 REVERSE LENGTH=627(594-614,-, mm: 1)
TAGCAACTGTTCTTTAGACA	8.94855	3.59042	0.738667	7.4323e-06	0.000366095	0	0	2.02842	0	0	2.15701	1.89817	8.04705	3.94496	1.59205	7.46603	4.53865	19.2514	22.7946	67.3667	20.0985	0	0	3.74325	0	1.97653	3.14929	0	10.4108	8.0577	2.54613	8.62735	1.12122	15.2044	23.1358	14.7796	13.9203	20	No hit	No hit	AT2G39675.1 | Symbols: TAS1C | TAS1C; other RNA | chr2:16537288-16538277 REVERSE LENGTH=990(556-575,-, mm: 1)
TGTTGATGGATTGCGTAGTTT	17.608	5.6832	0.882578	2.56455e-09	3.43339e-07	1.39171	0	0	0	0	0	0	0	4.73396	3.18411	2.79976	3.78221	38.5028	60.3385	133.33	62.5288	0	0	0	0	0	0	0	0	2.01442	0.636533	0	0	0	0	0	0.773349	21	No hit	No hit	AT3G43828.1 | Symbols: | transposable element gene | chr3:15677383-15678009 REVERSE LENGTH=627(93-113,+, mm: 1)
AGTCGTCTAAAGAACAGTTGC	15.9112	2.35221	0.699827	0.00159218	0.0377093	4.17513	0	2.02842	1.49777	6.54687	17.2561	23.7271	20.9223	7.88993	3.98014	6.53278	6.05153	52.9413	37.544	71.5771	32.381	0	0	0	0	0	0	1.63199	0	0	0	0	0	2.33913	0	0	0.773349	21	No hit	No hit	AT2G39675.1 | Symbols: TAS1C | TAS1C; other RNA | chr2:16537288-16538277 REVERSE LENGTH=990(553-573,+, mm: 0)
ATATTTGGATTTTAATTTGGT	16.3788	3.34945	0.774187	5.7186e-05	0.00216991	0	0	0	0	9.16561	4.31401	4.74542	4.82823	10.2569	5.57219	9.33254	12.8595	40.9092	60.3385	81.4015	54.7127	0	0	0	0	0	0	0	0	0	0	0	0	0	0	0	0	21	No hit	No hit	AT3G43828.1 | Symbols: | transposable element gene | chr3:15677383-15678009 REVERSE LENGTH=627(195-215,+, mm: 0);AT3G43826-AT3G43828 | chr3:15676149-15677382 FORWARD LENGTH=1234(1214-1234,+, mm: 0)
CAGAGATGGATGTACAACCTT	18.9295	8.22913	1.06475	9.60456e-17	5.62886e-14	0	0	0	0	1.30937	0	0.949083	0	0	0	0	0.756442	52.9413	71.0654	154.382	46.8966	0	0	0	0	0	0	0	0	0	0	0	0	0	0	0	0	21	No hit	No hit	AT3G43828.1 | Symbols: | transposable element gene | chr3:15677383-15678009 REVERSE LENGTH=627(37-57,+, mm: 1)
ACCTGTCCAAAACAGAACGACCT	4.703	2.53842	0.55685	5.56424e-05	0.00212202	0	0	3.04263	4.4933	2.61875	3.23551	0.949083	3.21882	7.10093	1.59205	1.86651	1.51288	18.0482	17.4311	12.6313	12.2824	0	0.927502	0	0	5.13897	5.39878	8.15994	4.62703	8.5613	1.27307	8.62735	7.10105	28.0696	19.2798	26.2749	11.6002	23	No hit	No hit	AT2G01010-AT2G01020 | chr2:5514-5781 FORWARD LENGTH=268(6-28,+, mm: 1);AT3G41768-AT3G41979 | chr3:14199485-14199752 FORWARD LENGTH=268(6-28,+, mm: 1)
AGAATCTTGATGATGCTGCATTA	15.9982	2.73296	0.793338	0.000979862	0.0254074	2.78342	0	1.01421	2.99554	2.61875	28.0411	19.9307	9.65646	3.15597	3.98014	0.933254	9.0773	49.3317	61.6794	63.1563	42.4302	0	0	0	0	0	0	0	0	0	0	0	0	0	0	0	0	23	No hit	No hit	No hit
CTGTCCAAAACAGAACGACCC	15.0303	3.93674	0.653521	6.29323e-08	5.66528e-06	0	0	1.01421	0	2.61875	4.31401	3.79633	1.60941	11.8349	5.57219	2.79976	9.83374	43.3156	58.9977	64.5598	68.1117	0	0	0	0	0	0.449898	0	0	0	0	0	0.37374	3.5087	7.71193	3.28436	1.5467	21	No hit	No hit	AT2G01010-AT2G01020 | chr2:5514-5781 FORWARD LENGTH=268(8-28,+, mm: 0);AT3G41768-AT3G41979 | chr3:14199485-14199752 FORWARD LENGTH=268(8-28,+, mm: 0)
TGACGTAACCATACATAGTAG	15.5219	3.26654	0.513799	3.19059e-08	3.17038e-06	2.78342	0	0	1.49777	3.92812	7.54952	7.59267	6.43764	8.67892	6.36822	12.1323	12.1031	58.9574	49.6117	61.7528	51.3629	0	0	0	0	0	0.899796	0	0	0	0	0	0	0	0	0	0	21	No hit	No hit	AT1G42510.1 | Symbols: | transposable element gene | chr1:15954731-15958558 REVERSE LENGTH=3828(304-324,-, mm: 0);AT1G36270.1 | Symbols: | transposable element gene | chr1:13628848-13633367 REVERSE LENGTH=4520(1381-1401,-, mm: 1);AT1G36200.1 | Symbols: | transposable element gene | chr1:13577455-13580996 REVERSE LENGTH=3542(264-284,-, mm: 1);AT2G13000.1 | Symbols: | transposable element gene | ch…
ATATCGACGAACTAAAAAAGA	11.1888	5.07564	0.947881	6.07236e-07	4.13223e-05	0	0	0	0	0	0	0	0	3.15597	3.18411	2.79976	5.29509	36.0964	58.9977	64.5598	29.0312	0	0	0	0	0	0	0	0	1.51082	0	3.77446	0	5.84783	15.4239	16.4218	33.254	21	No hit	No hit	AT2G39675.1 | Symbols: TAS1C | TAS1C; other RNA | chr2:16537288-16538277 REVERSE LENGTH=990(455-475,+, mm: 1)
TATATGTTATTGTTTGTTTAG	15.1187	4.69007	0.902922	1.34866e-06	8.08549e-05	0	0	0	0	1.30937	1.0785	0	0	5.52295	2.38808	6.53278	9.0773	73.396	72.4062	60.3494	48.0132	0	0	0	0	0	0	0	0	1.51082	0	0	0	3.5087	1.92798	6.56872	2.32005	21	No hit	No hit	No hit
TCAATAAATAATTGGTTCTA	17.4883	5.7305	0.773041	3.32531e-12	8.6419e-10	0	0	0	0	3.92812	2.15701	4.74542	1.60941	0	0.796027	1.86651	0.756442	50.5349	69.7245	102.454	72.578	0	0	0	0	0	0	0	0	0	0	1.07842	0	0	0	0	0	20	No hit	No hit	AT2G39675.1 | Symbols: TAS1C | TAS1C; other RNA | chr2:16537288-16538277 REVERSE LENGTH=990(591-610,+, mm: 0)
CCTGTGAAGCTCGATCTAAAA	11.0373	4.07184	0.985478	5.05592e-05	0.00195018	0	0	0	0	7.85624	5.39252	1.89817	4.82823	0.788993	0.796027	1.86651	0	36.0964	37.544	56.1389	42.4302	0	0	0	0	5.92959	3.14929	0	0	1.00721	0	0	0	11.6957	5.78395	13.1374	30.934	21	No hit	No hit	AT3G48057.1 | Symbols: MIR843A | MIR843a; miRNA | chr3:17742109-17742291 FORWARD LENGTH=183(126-146,+, mm: 0)
GTAAAATGGATCTTGATAATCT	16.5974	6.93889	1.15359	1.05763e-08	1.21004e-06	0	0	0	0	0	0	0	0	2.36698	3.18411	0	0	51.7381	68.3837	99.6466	71.4615	0	0	0	0	0	0	0	0	0	0	0	0	2.33913	1.92798	5.74763	1.5467	22	No hit	No hit	AT2G39681.1 | Symbols: TAS2 | TAS2; other RNA | chr2:16539384-16540417 REVERSE LENGTH=1034(652-673,+, mm: 1)
GAATATTGTACCATTCTCTCG	17.8176	7.8213	0.946142	2.09871e-17	1.41809e-14	0	0	0	0	1.30937	0	0	0	0.788993	0	0	1.51288	39.706	85.8148	115.085	71.4615	0	0	0	0	0	0	0	0	0	0	0	0	0	0	0	0	21	No hit	No hit	AT3G43826-AT3G43828 | chr3:15676149-15677382 FORWARD LENGTH=1234(1164-1184,-, mm: 1)
TCACTTTTCACTGTTTGATTC	16.4548	5.32795	0.912384	5.92966e-08	5.39721e-06	0	0	0	0	0	0	0	1.60941	4.73396	2.38808	6.53278	3.78221	54.1446	84.4739	98.2431	41.3137	0	0	0	0	0	0	0	0	0	0.636533	0	0	4.67827	3.85596	0.82109	0.773349	21	No hit	No hit	AT1G11670-AT1G11680 | chr1:3931577-3938500 FORWARD LENGTH=6924(1681-1701,+, mm: 0);AT1G19890-AT1G19900 | chr1:6906019-6906898 FORWARD LENGTH=880(208-228,+, mm: 0);AT1G19890-AT1G19900 | chr1:6906019-6906898 FORWARD LENGTH=880(350-370,-, mm: 1);AT1G33290-AT1G33300 | chr1:12076105-12080512 FORWARD LENGTH=4408(2071-2091,-, mm: 0);AT1G48900-AT1G48910 | chr1:18087880-18091680 FORWARD LENGTH=3801(833-85…
AGAGGATTTATAGCAAACTACT	5.03	4.07818	0.884902	1.16361e-05	0.000542457	0	0	0	0	1.30937	1.0785	1.89817	0	0	4.77616	0.933254	1.51288	9.6257	18.772	37.8938	11.1659	1.92192	0	0	0	3.16245	1.79959	3.26397	4.62703	8.5613	1.9096	5.9313	4.11114	12.8652	42.4156	35.3069	25.5205	22	No hit	No hit	AT3G43828.1 | Symbols: | transposable element gene | chr3:15677383-15678009 REVERSE LENGTH=627(235-256,+, mm: 0);AT3G43828.1 | Symbols: | transposable element gene | chr3:15677383-15678009 REVERSE LENGTH=627(587-608,-, mm: 1)
AAAAAAGACATTGGACATATT	13.8172	5.94388	0.940261	3.70626e-09	4.76166e-07	0	0	0	0	0	0	0	0	2.36698	3.18411	3.73302	0.756442	32.4867	54.9751	103.857	42.4302	0	0	0	0	0	0	0	0	3.52524	0	3.77446	0.37374	4.67827	1.92798	16.4218	10.8269	21	No hit	No hit	AT2G39675.1 | Symbols: TAS1C | TAS1C; other RNA | chr2:16537288-16538277 REVERSE LENGTH=990(468-488,+, mm: 1)
AAGTGTTTGACGTGTTCGATC	8.18898	8.35934	1.47144	2.09621e-13	7.20922e-11	0	0	0	0	0	0	0	0	0	0	0.933254	0	33.6899	32.1805	54.7355	23.4483	0	0	0	0	0	0	0	0	0.503606	0	0.539209	0.747479	76.0218	28.9197	22.9905	14.6936	21	No hit	No hit	AT4G04407-AT4G04408 | chr4:2176016-2184058 FORWARD LENGTH=8043(2964-2984,+, mm: 1);AT4G13572-AT4G13575 | chr4:7888639-7892319 FORWARD LENGTH=3681(2062-2082,-, mm: 1)
TCCCTCCATAATTCCCTCCACT	13.6432	5.2252	1.04498	2.60041e-06	0.000143746	0	0	0	0	0	0	0	0	3.15597	3.18411	1.86651	7.56442	30.0803	46.93	91.2258	60.2956	0	0	0	0	0	0	0	0	2.01442	0	0	0	3.5087	3.85596	13.1374	15.467	22	No hit	No hit	AT3G30110.1 | Symbols: | pseudogene, hypothetical protein | chr3:11746725-11748496 REVERSE LENGTH=1772(746-767,+, mm: 0)
CGTACACTTGGATTGTACATC	14.8518	7.9421	0.954532	4.03047e-20	4.39016e-17	0	0	0	0	0	2.15701	0	0	0	0	0.933254	0	54.1446	69.7245	74.3841	66.9951	0	0	0	0	0	0	0	0	0	0	0	0	17.5435	11.5679	5.74763	2.32005	21	No hit	No hit	AT1G11670-AT1G11680 | chr1:3931577-3938500 FORWARD LENGTH=6924(1701-1721,+, mm: 0);AT1G19890-AT1G19900 | chr1:6906019-6906898 FORWARD LENGTH=880(228-248,+, mm: 0);AT1G48900-AT1G48910 | chr1:18087880-18091680 FORWARD LENGTH=3801(853-873,+, mm: 1);AT2G31215-AT2G31218 | chr2:13300303-13302038 FORWARD LENGTH=1736(57-77,-, mm: 1);AT2G39790-AT2G39795 | chr2:16595801-16596986 FORWARD LENGTH=1186(527-547…
CTTCTGGATACCGTCTGTACC	10.4354	5.40489	0.861269	5.84667e-09	7.05338e-07	0	0	1.01421	0	0	0	0	0	4.73396	2.38808	1.86651	0.756442	28.8771	46.93	71.5771	27.9146	0	0	0	0	0	0	0	0	2.01442	1.9096	2.15684	0.37374	26.9	42.4156	10.6742	20.1071	21	No hit	No hit	AT1G07780.3 | Symbols: PAI1, TRP6 | phosphoribosylanthranilate isomerase 1 | chr1:2410120-2412675 REVERSE LENGTH=1512(1206-1226,-, mm: 0);AT1G07780.1 | Symbols: PAI1, TRP6 | phosphoribosylanthranilate isomerase 1 | chr1:2410120-2412677 REVERSE LENGTH=1250(944-964,-, mm: 0);AT1G07780.2 | Symbols: PAI1, TRP6 | phosphoribosylanthranilate isomerase 1 | chr1:2410120-2412673 REVERSE LENGTH=1220(914-934…
AAATTCATGTAGGATCTGACC	5.84424	5.19253	0.836615	2.10673e-09	2.8809e-07	0	0	0	0	1.30937	3.23551	0.949083	1.60941	0	0	0	0.756442	21.6578	22.7946	35.0868	16.7488	0	0	0	0	5.13897	7.64826	5.71196	25.4487	0	0	0	1.8687	37.4261	25.0638	24.6327	17.787	21	No hit	No hit	AT1G73490-AT1G73500 | chr1:27634965-27639090 FORWARD LENGTH=4126(867-887,-, mm: 0);AT1G73490-AT1G73500 | chr1:27634965-27639090 FORWARD LENGTH=4126(1039-1059,+, mm: 0)
AAGAGATGACCATTATAGATTTG	12.1596	2.04864	0.579137	0.00169901	0.0395865	1.39171	15.9668	4.05684	5.99107	0	18.3346	3.79633	8.04705	14.9909	11.1444	6.53278	15.1288	51.7381	36.2031	12.6313	43.5468	0	0	0	2.6718	0	0.449898	0	0	2.51803	1.27307	0	4.11114	0	0	1.64218	3.0934	23	No hit	No hit	AT3G22710.1 | Symbols: | F-box family protein | chr3:8026202-8027274 REVERSE LENGTH=981(946-968,-, mm: 0)
CTTCTTCACCAAATTAAAATC	17.0225	4.15152	0.879072	7.04212e-06	0.000348971	0	0	0	0	13.0937	3.23551	1.89817	4.82823	3.94496	3.98014	2.79976	1.51288	38.5028	77.7697	85.6119	64.7619	0	0	0	0	0	0	0	0	0	0	0	0	0	1.92798	0	0	21	No hit	No hit	No hit
ATGGGCTTTTTCAACACAACA	14.4156	2.48488	0.70835	0.000972293	0.0252697	0	0	1.01421	7.48884	15.7125	11.8635	3.79633	11.2659	5.52295	7.96027	9.33254	9.0773	26.4707	32.1805	79.998	37.9639	0	0	0	0	0.790611	1.34969	3.26397	0	0.503606	1.27307	1.61763	0	4.67827	9.63991	0.82109	0.773349	21	No hit	No hit	AT1G63080.1 | Symbols: | Pentatricopeptide repeat (PPR) superfamily protein | chr1:23387631-23390816 REVERSE LENGTH=3186(621-641,+, mm: 0);AT1G63070.1 | Symbols: | pentatricopeptide (PPR) repeat-containing protein | chr1:23385324-23387167 REVERSE LENGTH=1773(563-583,+, mm: 0)
ACCGGATGAACCAAGCGAAGG	13.1101	11.2715	3.14549	1.42524e-10	2.52771e-08	0	0	0	0	0	0	0	0	0	0	0	0	37.2996	42.9074	113.681	32.381	0	0	0	0	0	0	0	0	0	0	0	1.8687	10.5261	21.2078	25.4538	9.28019	21	No hit	No hit	AT5G09700.1 | Symbols: | Glycosyl hydrolase family protein | chr5:3003720-3005587 REVERSE LENGTH=1602(84-104,-, mm: 1);AT5G09720-AT5G09730 | chr5:3014400-3015246 FORWARD LENGTH=847(656-676,+, mm: 1)
GTTCTGTTTTGGACAGGTATCT	17.7785	5.10948	0.804034	2.05529e-09	2.824e-07	1.39171	0	3.04263	1.49777	6.54687	3.23551	1.89817	3.21882	0.788993	0	1.86651	0	36.0964	67.0428	133.33	49.1298	0	0	0	0	0	0	0	0	0	0	0	0.37374	0	0	0	0	22	No hit	No hit	AT2G01010-AT2G01020 | chr2:5514-5781 FORWARD LENGTH=268(2-23,-, mm: 1);AT3G41768-AT3G41979 | chr3:14199485-14199752 FORWARD LENGTH=268(2-23,-, mm: 1)
ACTAAAAGTGGTGTACAATCT	16.0802	6.6607	0.909451	7.71959e-12	1.80966e-09	0	0	0	0	0	0	0	0	0.788993	0.796027	0.933254	4.53865	50.5349	72.4062	88.4188	71.4615	0	0	0	0	0	0	0	0	0	0	0	0	1.16957	1.92798	0	3.86675	21	No hit	No hit	AT1G11670-AT1G11680 | chr1:3931577-3938500 FORWARD LENGTH=6924(1777-1797,+, mm: 1);AT1G19890-AT1G19900 | chr1:6906019-6906898 FORWARD LENGTH=880(304-324,+, mm: 1);AT1G48900-AT1G48910 | chr1:18087880-18091680 FORWARD LENGTH=3801(929-949,+, mm: 0);AT3G22580-AT3G22590 | chr3:8003146-8003933 FORWARD LENGTH=788(327-347,-, mm: 0);AT3G51860-AT3G51870 | chr3:19242914-19243949 FORWARD LENGTH=1036(47-67,-,…
TTTAGTTCGTCGATATGTTG	17.3185	8.17239	1.28385	1.29746e-10	2.33095e-08	0	0	0	0	0	0	0	0	0	0	0	2.26933	46.9253	81.7922	127.716	45.78	0	0	0	0	0	0	0	0	0	0	0	1.12122	0	0	0.82109	0	20	No hit	No hit	AT2G39675.1 | Symbols: TAS1C | TAS1C; other RNA | chr2:16537288-16538277 REVERSE LENGTH=990(451-470,-, mm: 1)
AATATTTATCATTGAGGTACT	12.776	3.81431	0.728277	1.50856e-06	8.92305e-05	0	0	3.04263	0	5.23749	0	3.79633	4.82823	7.88993	3.98014	1.86651	6.80798	28.8771	36.2031	88.4188	35.7307	0	0	0	0	1.18592	1.79959	0	1.15676	3.02164	1.9096	2.15684	1.12122	12.8652	21.2078	5.74763	0	21	No hit	No hit	AT3G43826-AT3G43828 | chr3:15676149-15677382 FORWARD LENGTH=1234(1198-1218,-, mm: 0)
CTCTCTTCTTTCATACTACAA	16.8391	7.75994	0.873908	2.67549e-20	3.01302e-17	0	0	0	0	1.30937	0	0	0	0	1.59205	0	0.756442	79.412	68.3837	94.0327	55.8293	0	0	0	0	0	0	0	0	0	0	0	0	0	0	0	0	21	No hit	No hit	AT2G05025.1 | Symbols: | transposable element gene | chr2:1773259-1774761 FORWARD LENGTH=1503(42-62,+, mm: 0)
CATGGGGAAGGTTGTAGAGATAGC	15.0304	4.93147	0.694822	4.85172e-11	9.47801e-09	0	0	0	0	5.23749	4.31401	1.89817	4.82823	1.57799	3.18411	0.933254	1.51288	42.1124	60.3385	95.4362	44.6634	0	0	0	0	0	0	0	0	2.01442	1.27307	2.15684	1.49496	4.67827	1.92798	4.92654	2.32005	24	No hit	No hit	AT1G42520.1 | Symbols: | transposable element gene | chr1:15962140-15964392 FORWARD LENGTH=2253(271-294,+, mm: 1);AT2G11670.1 | Symbols: | transposable element gene | chr2:4685014-4687082 FORWARD LENGTH=2069(320-343,+, mm: 1);AT3G43828.1 | Symbols: | transposable element gene | chr3:15677383-15678009 REVERSE LENGTH=627(271-294,+, mm: 0);AT3G43828.1 | Symbols: | transposable element gene | chr3:15…
TCTAAGTGTACGAATCAAAC	16.9255	11.7487	3.1342	1.07603e-13	3.99947e-11	0	0	0	0	0	0	0	0	0	0	0	0	40.9092	76.4288	122.102	58.0624	0	0	0	0	0	0	0	0	0	0	0	0	1.16957	1.92798	3.28436	0.773349	20	No hit	No hit	AT2G31215.1 | Symbols: | basic helix-loop-helix (bHLH) DNA-binding superfamily protein | chr2:13299807-13300302 FORWARD LENGTH=390(353-372,-, mm: 0);AT1G11670-AT1G11680 | chr1:3931577-3938500 FORWARD LENGTH=6924(1693-1712,-, mm: 1);AT1G19890-AT1G19900 | chr1:6906019-6906898 FORWARD LENGTH=880(220-239,-, mm: 1);AT1G19890-AT1G19900 | chr1:6906019-6906898 FORWARD LENGTH=880(322-341,+, mm: 1);AT1G332…
AACCATACATAGTAGTTTGCC	15.5116	3.74548	0.721152	2.12266e-06	0.000119993	0	0	0	0	3.92812	3.23551	3.79633	6.43764	9.46791	3.18411	10.2658	9.0773	39.706	52.2934	88.4188	52.4795	0	0	0	0	0	0	0	0	0.503606	0	0	0	0	0	0	0	21	No hit	No hit	AT1G42510.1 | Symbols: | transposable element gene | chr1:15954731-15958558 REVERSE LENGTH=3828(298-318,-, mm: 1);AT1G36270.1 | Symbols: | transposable element gene | chr1:13628848-13633367 REVERSE LENGTH=4520(1375-1395,-, mm: 1);AT2G13000.1 | Symbols: | transposable element gene | chr2:5342940-5346917 REVERSE LENGTH=3978(1430-1450,-, mm: 1);AT3G42653.1 | Symbols: | transposable element gene | ch…
GTATCAAGCAACAAATGAATC	16.1944	8.11975	0.940186	9.99833e-22	1.38611e-18	0	0	1.01421	0	0	0	0	0	0	0	0	1.51288	60.1606	80.4514	72.9806	78.161	0	0	0	0	0	0	0	0	0	0	0	0	0	0	0	0	21	No hit	No hit	AT3G43828.1 | Symbols: | transposable element gene | chr3:15677383-15678009 REVERSE LENGTH=627(117-137,+, mm: 1);AT3G32230.1 | Symbols: | transposable element gene | chr3:13203901-13208938 FORWARD LENGTH=5038(1439-1459,+, mm: 1);AT3G43826-AT3G43828 | chr3:15676149-15677382 FORWARD LENGTH=1234(1136-1156,+, mm: 1)
ACAAAGTTTTATACCGACAATT	16.7867	7.03297	0.795375	3.94448e-17	2.48953e-14	0	0	0	0	0	0	0	0	1.57799	1.59205	1.86651	0.756442	68.5831	68.3837	108.067	48.0132	0	0	0	0	0	0	0	0	0	0	0	0	0	0	0	0	22	No hit	No hit	No hit
TATGCAACTTAGAATATGTTT	15.3088	4.4193	1.18595	0.000252349	0.00791124	0	0	0	0	0	0	0	0	8.67892	5.57219	4.66627	9.0773	63.7703	65.702	74.3841	50.2463	0	0	0	0	0	0	0	0	0	0	0	0	0	0	0	0	21	No hit	No hit	AT4G13495.1 | Symbols: | other RNA | chr4:7843217-7846774 FORWARD LENGTH=842(754-774,+, mm: 1);AT4G13495.2 | Symbols: | other RNA | chr4:7842967-7846774 FORWARD LENGTH=876(788-808,+, mm: 1);AT4G13494.1 | Symbols: MIR863A | MIR863a; miRNA | chr4:7846597-7846899 FORWARD LENGTH=303(90-110,+, mm: 1)
CAACTTAGAATATGTTTTTCC	16.1957	9.43973	1.41528	4.9106e-21	5.87574e-18	0	0	0	0	0	0	0	0	0	0	0.933254	0	52.9413	80.4514	88.4188	68.1117	0	0	0	0	0	0	0	0	0	0	0	0	2.33913	0	1.64218	1.5467	21	No hit	No hit	AT4G13495.1 | Symbols: | other RNA | chr4:7843217-7846774 FORWARD LENGTH=842(758-778,+, mm: 1);AT4G13495.2 | Symbols: | other RNA | chr4:7842967-7846774 FORWARD LENGTH=876(792-812,+, mm: 1);AT4G13494.1 | Symbols: MIR863A | MIR863a; miRNA | chr4:7846597-7846899 FORWARD LENGTH=303(94-114,+, mm: 1)
TACACATTGCAGAGATGGATG	9.36205	6.03019	0.838382	5.46221e-12	1.33496e-09	0	0	1.01421	0	1.30937	0	0.949083	0	0	0	1.86651	1.51288	21.6578	45.5891	67.3667	23.4483	0	0	0	0	2.37183	0.449898	0	0	3.02164	0.636533	0	1.49496	40.9348	30.8477	24.6327	5.41344	21	No hit	No hit	AT3G43828.1 | Symbols: | transposable element gene | chr3:15677383-15678009 REVERSE LENGTH=627(28-48,+, mm: 0);AT3G43826-AT3G43828 | chr3:15676149-15677382 FORWARD LENGTH=1234(499-519,+, mm: 1)
CCATACATAGTAGTTTGCCA	17.3055	4.44461	1.07482	5.27861e-05	0.0020252	0	0	0	0	7.85624	9.70653	4.74542	1.60941	0.788993	2.38808	0.933254	0	43.3156	61.6794	130.523	36.8473	0	0	0	0	0	0	0	0	0	0	0	0	0	0	0	0	20	No hit	No hit	AT1G42510.1 | Symbols: | transposable element gene | chr1:15954731-15958558 REVERSE LENGTH=3828(297-316,-, mm: 1);AT1G36270.1 | Symbols: | transposable element gene | chr1:13628848-13633367 REVERSE LENGTH=4520(1374-1393,-, mm: 1);AT2G13000.1 | Symbols: | transposable element gene | chr2:5342940-5346917 REVERSE LENGTH=3978(1429-1448,-, mm: 1);AT3G42653.1 | Symbols: | transposable element gene | ch…
TTGGTGAAGAAGCATTTATAT	16.0242	6.03857	0.888532	2.51088e-10	4.26656e-08	0	0	0	0	0	0	0	1.60941	2.36698	0	4.66627	3.02577	55.3478	81.7922	79.998	62.5288	0	0	0	0	0	0	0	0	0	0	0	0	0	0	0	0	21	No hit	No hit	No hit
TATAATAGAGGATTTATAGC	17.0707	4.55676	0.982374	8.44861e-06	0.000408449	0	0	0	0	2.61875	3.23551	3.79633	16.0941	0.788993	0.796027	2.79976	0.756442	34.8932	68.3837	134.733	30.1478	0	0	0	0	0.395306	0	0	0	0	0	0.539209	0	0	0	0.82109	0	20	No hit	No hit	AT3G43828.1 | Symbols: | transposable element gene | chr3:15677383-15678009 REVERSE LENGTH=627(229-248,+, mm: 0);AT3G43828.1 | Symbols: | transposable element gene | chr3:15677383-15678009 REVERSE LENGTH=627(595-614,-, mm: 1)
TTTATATAATAGAGGATTTATAGC	13.2024	3.28838	0.724895	3.28145e-05	0.00134331	0	5.32228	0	0	1.30937	2.15701	2.84725	4.82823	8.67892	12.7364	10.2658	9.83374	51.7381	50.9525	47.7181	43.5468	1.28128	0	0	0	0	0	0	0	1.51082	0.636533	0.539209	0.37374	0	0	3.28436	2.32005	24	No hit	No hit	AT3G43828.1 | Symbols: | transposable element gene | chr3:15677383-15678009 REVERSE LENGTH=627(225-248,+, mm: 0);AT3G43828.1 | Symbols: | transposable element gene | chr3:15677383-15678009 REVERSE LENGTH=627(595-618,-, mm: 1)
TAATAGAGGATTTATAGCAAACT	12.2754	5.76626	0.718578	1.29863e-13	4.75068e-11	0	0	0	0	0	4.31401	0.949083	0	2.36698	0.796027	0	2.26933	48.1285	58.9977	61.7528	43.5468	0	0	0	0	0	0	0	0	3.02164	5.09226	8.62735	0.747479	1.16957	5.78395	6.56872	4.64009	23	No hit	No hit	AT3G43828.1 | Symbols: | transposable element gene | chr3:15677383-15678009 REVERSE LENGTH=627(231-253,+, mm: 0);AT3G43828.1 | Symbols: | transposable element gene | chr3:15677383-15678009 REVERSE LENGTH=627(590-612,-, mm: 1)
TGTACAGAGCGAACTGCAGTT	14.993	5.18974	0.969162	5.45052e-07	3.78531e-05	0	0	0	0	1.30937	0	0	0	3.15597	4.77616	1.86651	6.80798	46.9253	44.2483	115.085	40.1971	0	0	0	0	0	0	0	0	0.503606	0.636533	0	0.747479	3.5087	7.71193	0	4.64009	21	No hit	No hit	AT1G29410.1 | Symbols: PAI3 | phosphoribosylanthranilate isomerase 3 | chr1:10298370-10300005 REVERSE LENGTH=1009(901-921,-, mm: 1);AT1G07780.3 | Symbols: PAI1, TRP6 | phosphoribosylanthranilate isomerase 1 | chr1:2410120-2412675 REVERSE LENGTH=1512(1253-1273,-, mm: 0);AT1G07780.1 | Symbols: PAI1, TRP6 | phosphoribosylanthranilate isomerase 1 | chr1:2410120-2412677 REVERSE LENGTH=1250(991-1011,-,…
CTATTATATAAATGCTTCTTC	15.4796	2.97107	0.964747	0.00175975	0.0407375	0	0	0	0	17.0218	2.15701	6.64358	3.21882	3.15597	9.55233	6.53278	9.83374	34.8932	57.6568	81.4015	42.4302	0	0	0	0	0	0	0	0	0	0	0	0	0	0	0	0	21	No hit	No hit	AT2G11670.1 | Symbols: | transposable element gene | chr2:4685014-4687082 FORWARD LENGTH=2069(265-285,-, mm: 1);AT3G43828.1 | Symbols: | transposable element gene | chr3:15677383-15678009 REVERSE LENGTH=627(607-627,+, mm: 0);AT3G32230.1 | Symbols: | transposable element gene | chr3:13203901-13208938 FORWARD LENGTH=5038(1538-1558,-, mm: 1);AT5G27290.1 | Symbols: | unknown protein; LOCATED IN: chlo…
AGATCTGTTAGGGTTTCTTTG	16.3224	3.95287	0.915232	3.27312e-05	0.00134086	1.39171	0	2.02842	0	14.4031	1.0785	0.949083	1.60941	1.57799	1.59205	10.2658	1.51288	52.9413	50.9525	96.8397	48.0132	0	0	0	0	0	0	0	0	0	0	0	0	0	0	0	0	21	No hit	No hit	No hit
CTGGTCGACGGATCTCTATG	16.898	4.18917	1.03717	6.9473e-05	0.00256764	0	0	0	0	14.4031	2.15701	1.89817	4.82823	0.788993	2.38808	1.86651	1.51288	40.9092	40.2257	123.506	54.7127	0	0	0	0	0	0	0	0	0	0	0	0	0	0	0	0	20	No hit	No hit	AT3G43826-AT3G43828 | chr3:15676149-15677382 FORWARD LENGTH=1234(526-545,-, mm: 0)
TTTTGCAAAGGATTCGTGACC	7.48708	7.38651	1.26987	1.93466e-10	3.36714e-08	0	0	0	0	0	0	0	0	1.57799	0	0	0	24.0642	33.5214	51.9285	21.2151	0	0	0	0	0.790611	0	6.52795	8.09731	0	3.18266	4.85288	2.61618	18.7131	25.0638	26.2749	18.5604	21	No hit	No hit	AT1G73490-AT1G73500 | chr1:27634965-27639090 FORWARD LENGTH=4126(659-679,-, mm: 1);AT1G73490-AT1G73500 | chr1:27634965-27639090 FORWARD LENGTH=4126(1240-1260,+, mm: 0)
TTCATTGAAGAGTCGATCAAC	16.2008	6.96162	0.928722	1.08721e-12	3.18586e-10	0	0	0	0	0	0	0	0	3.15597	0.796027	0.933254	0.756442	50.5349	53.6342	124.909	49.1298	0	0	0	0	0	0	0	0	0.503606	1.27307	0	0	1.16957	0	0	0	21	No hit	No hit	AT2G05025.1 | Symbols: | transposable element gene | chr2:1773259-1774761 FORWARD LENGTH=1503(430-450,+, mm: 1)
CATTTTACTCTTTTGCATATA	16.0171	6.07673	1.3463	1.46482e-05	0.000661401	0	0	0	0	0	0	0	0	3.94496	0	0	5.29509	44.5189	68.3837	108.067	54.7127	0	0	0	0	0	0	0	0	0	0	0	0	0	0	0	0	21	No hit	No hit	AT1G62930.1 | Symbols: | Tetratricopeptide repeat (TPR)-like superfamily protein | chr1:23306534-23308683 FORWARD LENGTH=2150(1468-1488,-, mm: 1);AT1G63080.1 | Symbols: | Pentatricopeptide repeat (PPR) superfamily protein | chr1:23387631-23390816 REVERSE LENGTH=3186(1511-1531,-, mm: 1);AT2G39681.1 | Symbols: TAS2 | TAS2; other RNA | chr2:16539384-16540417 REVERSE LENGTH=1034(639-659,-, mm: 1)
ATGTGCAAATGCTTTCTACAGG	12.8528	1.61584	0.382739	0.00110599	0.0280462	11.1337	10.6446	6.08527	26.9598	9.16561	7.54952	5.6945	11.2659	7.10093	7.96027	13.0656	15.8853	28.8771	38.8848	29.4729	26.798	0	0	0	0	1.97653	1.34969	0	0	0.503606	0	0	0	1.16957	0	0	1.5467	22	No hit	No hit	AT5G03552.1 | Symbols: MIR822A | MIR822a; miRNA | chr5:897020-897356 REVERSE LENGTH=337(269-290,+, mm: 0)
TATATAAATGCTTCTTCACCA	14.8325	3.7707	0.937852	0.000124008	0.00424703	0	0	0	0	2.61875	1.0785	1.89817	0	7.88993	8.7563	10.2658	10.5902	32.4867	58.9977	95.4362	39.0805	0	0	0	0	0	0	0	0	0	0	0	0	0	0	0	0	21	No hit	No hit	No hit
TTCATTCGAAAACGGCGTTGA	15.8437	7.38029	0.859101	1.94638e-17	1.33082e-14	0	0	0	1.49777	0	0	0	0	1.57799	1.59205	0	0	68.5831	57.6568	95.4362	56.9458	0	0	0	0	0	0	0	0	0	0	0	0	0	0	0	0	21	No hit	No hit	AT3G30848-AT3G30849 | chr3:12626841-12629617 FORWARD LENGTH=2777(1150-1170,-, mm: 1)
TGACTGTGTTGCCAACCAATC	9.6615	2.59554	0.814027	0.00176721	0.0408771	0	0	1.01421	0	1.30937	5.39252	11.389	16.0941	5.52295	1.59205	4.66627	6.80798	25.2675	28.158	51.9285	20.0985	0	0	0	0	3.95306	4.49898	2.44798	4.62703	1.51082	1.27307	0	0	24.5609	19.2798	6.56872	2.32005	21	No hit	No hit	AT1G62670.1 | Symbols: RPF2 | rna processing factor 2 | chr1:23204773-23206665 REVERSE LENGTH=1893(1277-1297,-, mm: 1);AT1G63150.1 | Symbols: | Tetratricopeptide repeat (TPR)-like superfamily protein | chr1:23419396-23421579 FORWARD LENGTH=2049(1286-1306,-, mm: 1);AT1G63400.1 | Symbols: | Pentatricopeptide repeat (PPR) superfamily protein | chr1:23507320-23509053 FORWARD LENGTH=1734(1289-1309,-, …
CAGTGAAAAGTGACTATTTTG	13.0607	8.32908	1.06731	5.9707e-22	8.79285e-19	0	0	0	0	0	0	0	0	0	0.796027	0	0.756442	49.3317	64.3611	60.3494	61.4122	0	0	0	0	0	0	0	0	0	0	0	0	5.84783	7.71193	13.1374	6.18679	21	No hit	No hit	AT1G11670-AT1G11680 | chr1:3931577-3938500 FORWARD LENGTH=6924(1814-1834,+, mm: 1);AT1G19890-AT1G19900 | chr1:6906019-6906898 FORWARD LENGTH=880(200-220,-, mm: 0);AT1G19890-AT1G19900 | chr1:6906019-6906898 FORWARD LENGTH=880(358-378,+, mm: 0);AT1G33290-AT1G33300 | chr1:12076105-12080512 FORWARD LENGTH=4408(2079-2099,+, mm: 1);AT1G48900-AT1G48910 | chr1:18087880-18091680 FORWARD LENGTH=3801(825-84…
ACATCACTGGTCGACGGATCT	14.359	3.81179	0.891264	4.07939e-05	0.00162287	0	0	0	0	11.7844	7.54952	0.949083	4.82823	3.15597	2.38808	2.79976	3.02577	34.8932	48.2708	82.8049	50.2463	0	0	0	0	0	0	0	0	0.503606	3.18266	0	0	5.84783	5.78395	3.28436	0	21	No hit	No hit	AT3G43826-AT3G43828 | chr3:15676149-15677382 FORWARD LENGTH=1234(531-551,-, mm: 0)
AGCTGCTAAGCTATGGATCCA	14.7231	3.82383	0.722526	1.09018e-06	6.74711e-05	0	0	0	2.99554	5.23749	8.62803	6.64358	12.8753	2.36698	1.59205	0.933254	3.78221	56.551	61.6794	54.7355	53.5961	0	0	0	0	0	0	0	0	0	0	0.539209	0	0	0	0	0	21	No hit	No hit	AT1G73687.1 | Symbols: MIR159A, MIR159 | MIR159/MIR159A; miRNA | chr1:27713234-27713415 REVERSE LENGTH=182(46-66,+, mm: 1);AT1G18075.1 | Symbols: MIR159B, MIR159 | MIR159/MIR159B; miRNA | chr1:6220648-6220833 FORWARD LENGTH=186(46-66,+, mm: 1)
GAGGTACTTACGACATGGACA	3.10345	2.68434	0.635446	0.000112754	0.0038989	0	0	2.02842	0	1.30937	1.0785	0	1.60941	2.36698	1.59205	4.66627	2.26933	9.6257	10.7268	11.2278	10.0493	0	0	0	0	2.76714	4.49898	4.07997	3.47028	2.51803	1.9096	0.539209	2.24244	57.3088	25.0638	27.9171	25.5205	21	No hit	No hit	AT3G43826-AT3G43828 | chr3:15676149-15677382 FORWARD LENGTH=1234(1185-1205,-, mm: 0)
CAAAAAAAAGTAGATGCTGGT	14.5483	4.49842	1.28018	0.000450096	0.0130758	0	0	0	0	0	0	0	0	7.88993	3.18411	0.933254	12.1031	34.8932	77.7697	91.2258	35.7307	0	0	0	0	0	0	0	0	0.503606	0.636533	0	0	0	1.92798	0.82109	0.773349	21	No hit	No hit	AT1G50055.1 | Symbols: TAS1B | TAS1B; other RNA | chr1:18549204-18550042 REVERSE LENGTH=839(607-627,+, mm: 1)
AGGATAAGTCTAAGATAAGCT	13.7376	7.19207	0.946194	1.07954e-13	3.99947e-11	0	0	0	0	0	0	0	0	0.788993	0	0.933254	2.26933	32.4867	68.3837	85.6119	54.7127	0	0	0	0	0	0	0	0	1.00721	0	0.539209	0.747479	3.5087	1.92798	4.10545	9.28019	21	No hit	No hit	AT1G29410.1 | Symbols: PAI3 | phosphoribosylanthranilate isomerase 3 | chr1:10298370-10300005 REVERSE LENGTH=1009(873-893,+, mm: 1);AT1G07780.3 | Symbols: PAI1, TRP6 | phosphoribosylanthranilate isomerase 1 | chr1:2410120-2412675 REVERSE LENGTH=1512(1225-1245,+, mm: 0);AT1G07780.1 | Symbols: PAI1, TRP6 | phosphoribosylanthranilate isomerase 1 | chr1:2410120-2412677 REVERSE LENGTH=1250(963-983,+, …
TTTTAGTGAACATATAAGATT	13.7627	3.92294	1.14049	0.000611112	0.0169558	1.39171	0	0	0	0	0	0	0	10.2569	5.57219	5.59953	11.3466	43.3156	64.3611	67.3667	45.78	0	0	0	0	0	0	0	0	0	0.636533	0	0	0	0	0	1.5467	21	No hit	No hit	AT2G39681.1 | Symbols: TAS2 | TAS2; other RNA | chr2:16539384-16540417 REVERSE LENGTH=1034(677-697,+, mm: 1)
TTTTCACTGTTTGATTCGTAC	11.8926	3.58815	0.55347	9.21161e-09	1.06451e-06	1.39171	0	0	2.99554	6.54687	2.15701	2.84725	1.60941	7.10093	4.77616	4.66627	8.32086	28.8771	58.9977	50.525	37.9639	0	0	0	0	0	0	0	0	0.503606	1.9096	0	0	7.0174	5.78395	5.74763	11.6002	21	No hit	No hit	AT2G31215.1 | Symbols: | basic helix-loop-helix (bHLH) DNA-binding superfamily protein | chr2:13299807-13300302 FORWARD LENGTH=390(345-365,+, mm: 1);AT1G11670-AT1G11680 | chr1:3931577-3938500 FORWARD LENGTH=6924(1685-1705,+, mm: 0);AT1G19890-AT1G19900 | chr1:6906019-6906898 FORWARD LENGTH=880(212-232,+, mm: 0);AT1G19890-AT1G19900 | chr1:6906019-6906898 FORWARD LENGTH=880(329-349,-, mm: 1);AT1G332…
AACAAAGTTCGAACGGTCGAG	14.5181	6.36459	0.873488	7.03262e-12	1.67598e-09	0	0	0	0	0	1.0785	1.89817	0	0	1.59205	3.73302	0	54.1446	60.3385	95.4362	40.1971	0	0	0	0	0	0	0	0	0.503606	0.636533	0	1.12122	0	1.92798	4.10545	3.0934	21	No hit	No hit	AT5G44585-AT5G44590 | chr5:17985474-17987590 FORWARD LENGTH=2117(511-531,-, mm: 0)
TTTGTTGATGGATTGCGTAGT	14.6537	5.76561	1.01427	9.7441e-08	8.31564e-06	0	0	1.01421	0	0	0	0	0	2.36698	0	5.59953	3.02577	44.5189	46.93	115.085	39.0805	0	0	0	0	0	0	0	0	0.503606	4.45573	0	0.747479	0	0	0.82109	3.0934	21	No hit	No hit	AT3G43828.1 | Symbols: | transposable element gene | chr3:15677383-15678009 REVERSE LENGTH=627(91-111,+, mm: 1)
CATTTGCTCGTGAGAACGGTA	14.8927	6.35293	0.83191	1.18055e-12	3.44182e-10	0	0	0	0	0	2.15701	0	0	2.36698	0.796027	0	3.02577	39.706	71.0654	89.8223	58.0624	0	0	0	0	0	0	0	0	0	0	0	0	0	5.78395	0.82109	0.773349	21	No hit	No hit	AT1G42520.1 | Symbols: | transposable element gene | chr1:15962140-15964392 FORWARD LENGTH=2253(137-157,+, mm: 0);AT1G36270.1 | Symbols: | transposable element gene | chr1:13628848-13633367 REVERSE LENGTH=4520(1266-1286,+, mm: 1);AT1G36200.1 | Symbols: | transposable element gene | chr1:13577455-13580996 REVERSE LENGTH=3542(148-168,+, mm: 0);AT2G13000.1 | Symbols: | transposable element gene | ch…
TAGTGTGAGTTGAGCGAAGGC	14.4922	7.89025	1.07178	6.68365e-15	2.9081e-12	0	0	0	0	0	0	0	0	0.788993	0	1.86651	0	40.9092	49.6117	103.857	58.0624	0	0	0	0	0	0	0	0	0	0.636533	0	0	1.16957	5.78395	4.92654	3.86675	21	No hit	No hit	AT5G35339-AT5G35341 | chr5:13552952-13554777 FORWARD LENGTH=1826(1057-1077,-, mm: 1)
ACTAAAAAAGACATTGGACAT	11.5888	4.16326	1.03278	0.000107782	0.00376771	0	0	1.01421	0	0	0	0	0	8.67892	7.16425	3.73302	5.29509	30.0803	64.3611	56.1389	37.9639	0	0	0	0	0	0	0	0	1.00721	0.636533	0	0.747479	4.67827	5.78395	12.3164	7.73349	21	No hit	No hit	AT2G39675.1 | Symbols: TAS1C | TAS1C; other RNA | chr2:16537288-16538277 REVERSE LENGTH=990(465-485,+, mm: 1)
TTGCAAAATAGTCACTTTTC	15.0827	8.52628	1.10487	1.20124e-20	1.408e-17	0	0	0	0	0	0	0	0	0	0	0.933254	0.756442	46.9253	96.5416	68.7702	60.2956	0	0	0	0	0	0	0	0	0	0	0	0	0	0	0	0	20	No hit	No hit	AT1G11670-AT1G11680 | chr1:3931577-3938500 FORWARD LENGTH=6924(1818-1837,-, mm: 1);AT1G19890-AT1G19900 | chr1:6906019-6906898 FORWARD LENGTH=880(197-216,+, mm: 0);AT1G19890-AT1G19900 | chr1:6906019-6906898 FORWARD LENGTH=880(362-381,-, mm: 0);AT1G33290-AT1G33300 | chr1:12076105-12080512 FORWARD LENGTH=4408(2083-2102,-, mm: 1);AT1G48900-AT1G48910 | chr1:18087880-18091680 FORWARD LENGTH=3801(822-84…
GAAATTCATGTAGGATCTGAC	11.685	5.48016	0.973089	4.76315e-08	4.49945e-06	0	0	0	0	2.61875	2.15701	1.89817	4.82823	0	0	0	0.756442	26.4707	56.316	78.5945	32.381	0	0	0	0	0.395306	1.34969	0	3.47028	0	0.636533	0	0	22.2218	17.3518	11.4953	5.41344	21	No hit	No hit	AT1G73490-AT1G73500 | chr1:27634965-27639090 FORWARD LENGTH=4126(868-888,-, mm: 0);AT1G73490-AT1G73500 | chr1:27634965-27639090 FORWARD LENGTH=4126(1038-1058,+, mm: 0)
GGAATGTTGTCTGGCACGAGA	15.7222	3.14017	0.968779	0.00108079	0.027504	1.39171	5.32228	0	0	10.475	10.785	6.64358	17.7035	2.36698	2.38808	0.933254	0.756442	37.2996	37.544	101.05	43.5468	0	0	0	0	0	0	0	0	0	0	0	0	0	0	0	0	21	No hit	No hit	AT5G41905.1 | Symbols: MIR166E, MIR166 | MIR166/MIR166E; miRNA | chr5:16775524-16775658 REVERSE LENGTH=135(3-23,+, mm: 1)
GACTATAGCCAATCGGATAGT	1.38255	4.67738	1.22927	3.32687e-05	0.00135997	0	0	0	0	0	0	0	0	0.788993	0	0.933254	0	7.21927	5.36342	5.61389	5.58293	0	0	0	0	0	0	0	0	0	1.9096	0.539209	0.37374	63.1566	117.607	46.8021	12.3736	21	No hit	No hit	AT3G53403-AT3G53410 | chr3:19800696-19800950 FORWARD LENGTH=255(215-235,-, mm: 1)
ATATGAAACCAAGGAGAAATCT	15.3173	9.31853	1.45599	5.64987e-18	4.16019e-15	0	0	0	0	0	0	0.949083	0	0	0	0	0	43.3156	84.4739	91.2258	53.5961	0	0	0	0	0	0	0	0	0	0	0	0	0	0	0	0	22	No hit	No hit	No hit
CAAATCGTCGTCCCTCACCATC	12.4651	2.67319	0.665237	0.000232919	0.00739904	2.78342	0	1.01421	0	11.7844	6.47102	8.54175	4.82823	8.67892	11.1444	6.53278	3.78221	36.0964	52.2934	51.9285	21.2151	0	2.78251	0	0	0.790611	0	0	0	2.01442	0	1.07842	1.12122	2.33913	0	2.46327	1.5467	22	No hit	No hit	No hit
ATATTATCCCCCGTGTTTTGT	14.9023	4.19049	0.709505	4.47022e-08	4.23667e-06	2.78342	0	1.01421	1.49777	7.85624	5.39252	3.79633	6.43764	0.788993	2.38808	2.79976	0.756442	25.2675	65.702	99.6466	35.7307	0	0	0	0	0	0	0	0	0.503606	1.27307	0	0	2.33913	0	2.46327	0.773349	21	No hit	No hit	AT1G66725.1 | Symbols: MIR163 | MIR163; miRNA | chr1:24883931-24884559 FORWARD LENGTH=629(451-471,+, mm: 0)
TTGGATATATTCTAGGATATG	9.40233	2.74118	0.539205	8.58284e-06	0.000413893	0	0	1.01421	4.4933	3.92812	7.54952	7.59267	9.65646	5.52295	3.98014	3.73302	6.80798	33.6899	22.7946	46.3146	17.8654	0	0.927502	3.74325	0	2.76714	0.899796	0.815994	15.0379	1.51082	3.18266	0	2.24244	10.5261	7.71193	3.28436	5.41344	21	No hit	No hit	AT2G27400.1 | Symbols: TAS1A | TAS1A; other RNA | chr2:11721539-11722468 REVERSE LENGTH=930(562-582,+, mm: 0)
ATATGGACCCGATATGGAGAA	13.9392	5.45644	1.00542	3.78644e-07	2.74238e-05	0	0	0	0	0	0	0	0	4.73396	2.38808	3.73302	3.02577	31.2835	49.6117	115.085	34.6141	0	0	0	0	0	0	0	0	0.503606	0.636533	2.15684	2.61618	0	0	1.64218	3.0934	21	No hit	No hit	No hit
ATACCTGTCCAAAACAGAACGAC	11.199	4.06219	0.664873	3.44771e-08	3.39068e-06	0	0	0	0	1.30937	5.39252	5.6945	1.60941	3.15597	1.59205	2.79976	8.32086	54.1446	53.6342	42.1042	29.0312	0	0	0	0	0.395306	3.14929	0	0	2.01442	0	0	1.12122	5.84783	1.92798	5.74763	7.73349	23	No hit	No hit	AT2G01010-AT2G01020 | chr2:5514-5781 FORWARD LENGTH=268(4-26,+, mm: 0);AT3G41768-AT3G41979 | chr3:14199485-14199752 FORWARD LENGTH=268(4-26,+, mm: 0)
TGAAGAACGATCTTAAAATAT	15.6368	4.31755	1.44235	0.00128718	0.0318244	0	0	0	0	7.85624	2.15701	0	8.04705	0	0	0	3.02577	37.2996	54.9751	117.892	39.0805	0	0	0	0	0	0	0	0	0	0	0	0.37374	0	0	1.64218	0	21	No hit	No hit	AT1G73490-AT1G73500 | chr1:27634965-27639090 FORWARD LENGTH=4126(726-746,+, mm: 0);AT1G73490-AT1G73500 | chr1:27634965-27639090 FORWARD LENGTH=4126(1173-1193,-, mm: 0)
AAGAATATTCTAAGTCCAAC	14.8609	4.79896	1.1958	6.65915e-05	0.00248182	0	5.32228	0	0	1.30937	6.47102	6.64358	3.21882	0	0	0	0	32.4867	58.9977	82.8049	71.4615	0	0	0	0	0	0	0	0	0	0	0	0	0	0	0	0	20	No hit	No hit	AT1G50055.1 | Symbols: TAS1B | TAS1B; other RNA | chr1:18549204-18550042 REVERSE LENGTH=839(451-470,+, mm: 0)
TAATACAAAACATATTCGAG	14.2816	4.7442	0.926678	1.4928e-06	8.83889e-05	0	0	0	0	1.30937	4.31401	10.4399	0	0	2.38808	1.86651	2.26933	52.9413	41.5665	77.191	63.6454	0	0	0	0	0	0	0	0	0	0	0	0	0	0	0	0	20	No hit	No hit	AT2G39675.1 | Symbols: TAS1C | TAS1C; other RNA | chr2:16537288-16538277 REVERSE LENGTH=990(612-631,+, mm: 0)
ATAGGTTTTTAATCCCATATA	14.1344	4.97733	1.04753	7.29417e-06	0.000359909	0	0	0	0	0	0	0	0	5.52295	3.18411	3.73302	6.80798	36.0964	65.702	77.191	59.179	0	0	0	0	0	0	0	0	0	0	0	0	0	0	0	0	21	No hit	No hit	AT2G39681.1 | Symbols: TAS2 | TAS2; other RNA | chr2:16539384-16540417 REVERSE LENGTH=1034(608-628,+, mm: 1)
ATTCGTTTGTTGCTTGATACA	10.0424	3.80247	1.23797	0.00153001	0.0364472	0	0	0	0	0	0	0	0	5.52295	2.38808	3.73302	13.616	27.6739	37.544	49.1216	46.8966	0	0	0	0	0	0	0	0	2.51803	2.54613	6.47051	2.24244	4.67827	1.92798	5.74763	8.50684	21	No hit	No hit	AT3G43828.1 | Symbols: | transposable element gene | chr3:15677383-15678009 REVERSE LENGTH=627(116-136,-, mm: 0);AT3G43826-AT3G43828 | chr3:15676149-15677382 FORWARD LENGTH=1234(1135-1155,-, mm: 1)
CTTCCCATTGACGTAACCATA	14.5317	6.64218	0.889583	2.167e-12	5.99662e-10	0	0	0	0	0	0	0	0	0.788993	0.796027	1.86651	3.02577	33.6899	68.3837	101.05	48.0132	0	0	0	0	0	0	0	0	1.00721	0	0	0.37374	1.16957	0	1.64218	0	21	No hit	No hit	AT3G43828.1 | Symbols: | transposable element gene | chr3:15677383-15678009 REVERSE LENGTH=627(563-583,+, mm: 1)
GTTCTCCTGAACACTTCATTG	12.9549	4.13931	0.658078	1.32907e-08	1.48799e-06	0	0	1.01421	0	0	6.47102	3.79633	6.43764	3.15597	3.98014	7.46603	2.26933	86.6313	68.3837	19.6486	39.0805	0	0	0	0	0	0	0	0	0	0	0	0	0	0	0.82109	0	21	No hit	No hit	AT1G69792.1 | Symbols: MIR395D, MIR395 | MIR395D; miRNA | chr1:26269979-26270078 REVERSE LENGTH=100(13-33,+, mm: 0)
ATTGCAGAGATGGATGTACA	14.6819	5.71168	0.662411	1.30337e-15	6.45325e-13	0	0	0	0	1.30937	3.23551	0.949083	3.21882	1.57799	1.59205	2.79976	0	49.3317	57.6568	94.0327	45.78	0	0	0	0	0	0	0	0	0	0	0	0	0	0	0.82109	0.773349	20	No hit	No hit	AT3G43828.1 | Symbols: | transposable element gene | chr3:15677383-15678009 REVERSE LENGTH=627(33-52,+, mm: 0);AT3G43826-AT3G43828 | chr3:15676149-15677382 FORWARD LENGTH=1234(504-523,+, mm: 1)
ATCCGATATCGGATACGAAGGC	14.6205	4.96394	1.14348	2.20867e-05	0.000946663	0	0	0	0	1.30937	7.54952	2.84725	6.43764	0	0	0.933254	0	54.1446	48.2708	99.6466	37.9639	0	0	0	0	1.97653	0	0	0	0	0	0	0	0	0	0	0	22	No hit	No hit	AT3G18215-AT3G18217 | chr3:6242574-6244528 FORWARD LENGTH=1955(311-332,+, mm: 0)
GATGATGAGAACACGATACTG	1.90517	4.27733	1.09993	8.17132e-05	0.00296096	0	0	0	0	0	0	0	0	0.788993	0	0.933254	1.51288	9.6257	2.68171	11.2278	7.8161	0	0	0	0	0	0	0	0	4.53246	7.63839	3.23526	3.7374	33.9174	44.3436	45.16	26.2939	21	No hit	No hit	AT1G29410.1 | Symbols: PAI3 | phosphoribosylanthranilate isomerase 3 | chr1:10298370-10300005 REVERSE LENGTH=1009(457-477,+, mm: 1);AT1G07780.3 | Symbols: PAI1, TRP6 | phosphoribosylanthranilate isomerase 1 | chr1:2410120-2412675 REVERSE LENGTH=1512(834-854,+, mm: 0);AT1G07780.1 | Symbols: PAI1, TRP6 | phosphoribosylanthranilate isomerase 1 | chr1:2410120-2412677 REVERSE LENGTH=1250(572-592,+, mm…
TCGTGAGAACGGTATAATATTC	13.8975	4.92469	0.719566	4.76137e-10	7.68159e-08	0	0	0	0	0	2.15701	1.89817	1.60941	3.15597	1.59205	3.73302	7.56442	34.8932	60.3385	89.8223	43.5468	0	0	0	0	0	0	0	0	0	1.27307	0	0.747479	0	0	0.82109	0	22	No hit	No hit	AT1G36200.1 | Symbols: | transposable element gene | chr1:13577455-13580996 REVERSE LENGTH=3542(155-176,+, mm: 1);AT3G42653.1 | Symbols: | transposable element gene | chr3:14743147-14745900 REVERSE LENGTH=2754(159-180,+, mm: 1);AT3G30790.1 | Symbols: | transposable element gene | chr3:12467942-12471863 REVERSE LENGTH=3922(551-572,+, mm: 1);AT3G43828.1 | Symbols: | transposable element gene | chr3…
TTGACGGAACTGTGGCGGGA	4.04028	3.15645	1.06704	0.00217414	0.0481062	0	0	0	0	0	0	0	0	3.15597	2.38808	4.66627	4.53865	12.0321	8.04514	25.2625	14.5156	0	0	0	1.3359	0	0	0	0	1.00721	2.54613	4.85288	4.85862	47.9522	55.9115	19.7062	14.6936	20	No hit	No hit	AT3G30110.1 | Symbols: | pseudogene, hypothetical protein | chr3:11746725-11748496 REVERSE LENGTH=1772(683-702,+, mm: 1)
ACGGACCCAAAATTACTCTTT	3.47524	3.87054	0.963121	9.35522e-05	0.00331876	1.39171	0	0	0	0	0	0	0	0	0.796027	3.73302	3.02577	12.0321	10.7268	19.6486	12.2824	0	0	0	0	0	0.449898	0	0	18.6334	17.8229	9.70577	14.5758	9.35653	7.71193	6.56872	8.50684	21	No hit	No hit	AT4G06477.1 | Symbols: | transposable element gene | chr4:3060975-3065294 REVERSE LENGTH=4320(3797-3817,-, mm: 1);AT4G06477.1 | Symbols: | transposable element gene | chr4:3060975-3065294 REVERSE LENGTH=4320(4293-4313,-, mm: 1);AT3G55440-AT3G55450 | chr3:20556561-20557898 FORWARD LENGTH=1338(599-619,-, mm: 1);AT4G06474-AT4G06477 | chr4:3052775-3060974 FORWARD LENGTH=8200(1765-1785,+, mm: 1);AT4G0…
TGGATTGCGTAGTTTCATGTA	15.3566	7.93134	1.08882	1.05603e-14	4.49273e-12	0	0	0	0	0	0	0	1.60941	0	0	0.933254	0.756442	31.2835	64.3611	127.716	40.1971	0	0	0	0	0	0	0	0	0	0	0	0	0	3.85596	0	0	21	No hit	No hit	AT3G43828.1 | Symbols: | transposable element gene | chr3:15677383-15678009 REVERSE LENGTH=627(99-119,+, mm: 1)
CCATTGACGTAACCATACATAGT	13.4991	5.44188	0.683998	4.09815e-13	1.33735e-10	0	0	1.01421	0	0	1.0785	0	0	1.57799	2.38808	6.53278	2.26933	62.567	60.3385	53.332	58.0624	0	0	0	0	0	0	0	0	0	0.636533	0	0	0	0	0	0.773349	23	No hit	No hit	AT3G43828.1 | Symbols: | transposable element gene | chr3:15677383-15678009 REVERSE LENGTH=627(567-589,+, mm: 1)
TGAATACGAGACACTTGAAACT	2.9365	6.41347	1.68131	1.31101e-05	0.000603696	1.39171	0	0	0	0	0	0	0	0	0	0	0	6.01606	6.70428	28.0695	7.8161	0	0	0	0	0	0	1.63199	0	0.503606	0	1.07842	2.24244	22.2218	28.9197	56.6552	41.7609	22	No hit	No hit	AT4G13564.1 | Symbols: MIR841A | MIR841a; miRNA | chr4:7885251-7885462 REVERSE LENGTH=212(46-67,+, mm: 1)
TAAAGGAGCTTATCTTAGACT	12.568	4.21847	1.18711	0.000417946	0.0122533	0	0	0	0	0	0	0	0	4.73396	5.57219	9.33254	6.05153	27.6739	52.2934	82.8049	39.0805	0	0	0	0	0	0	0	0	1.00721	2.54613	1.61763	0	2.33913	5.78395	2.46327	1.5467	21	No hit	No hit	AT1G07780.3 | Symbols: PAI1, TRP6 | phosphoribosylanthranilate isomerase 1 | chr1:2410120-2412675 REVERSE LENGTH=1512(1231-1251,-, mm: 0);AT1G07780.1 | Symbols: PAI1, TRP6 | phosphoribosylanthranilate isomerase 1 | chr1:2410120-2412677 REVERSE LENGTH=1250(969-989,-, mm: 0);AT1G07780.2 | Symbols: PAI1, TRP6 | phosphoribosylanthranilate isomerase 1 | chr1:2410120-2412673 REVERSE LENGTH=1220(939-959…
TGTACGAATCAAACAGTGAA	15.1992	7.77815	1.12709	1.87203e-13	6.55598e-11	0	0	0	0	0	1.0785	0	3.21882	0	0	0	0	70.9895	38.8848	115.085	36.8473	0	0	0	0	0	0	0	0	0	0	0	0	0	0	0	0	20	No hit	No hit	AT2G31215.1 | Symbols: | basic helix-loop-helix (bHLH) DNA-binding superfamily protein | chr2:13299807-13300302 FORWARD LENGTH=390(347-366,-, mm: 1);AT1G11670-AT1G11680 | chr1:3931577-3938500 FORWARD LENGTH=6924(1687-1706,-, mm: 0);AT1G19890-AT1G19900 | chr1:6906019-6906898 FORWARD LENGTH=880(214-233,-, mm: 0);AT1G19890-AT1G19900 | chr1:6906019-6906898 FORWARD LENGTH=880(328-347,+, mm: 1);AT1G332…
ATTCGTTTGTTGCTTGATAC	15.3707	11.5511	3.1552	1.25481e-11	2.79627e-09	0	0	0	0	0	0	0	0	0	0	0	0	34.8932	76.4288	119.295	37.9639	0	0	0	0	0	0	0	0	0	0	0	0	0	0	0	0	20	No hit	No hit	AT3G43828.1 | Symbols: | transposable element gene | chr3:15677383-15678009 REVERSE LENGTH=627(117-136,-, mm: 0);AT3G43826-AT3G43828 | chr3:15676149-15677382 FORWARD LENGTH=1234(1136-1155,-, mm: 0)
TAATTAGGAAAGTAGTCACTT	12.3357	5.36937	0.743928	1.51042e-11	3.32373e-09	0	0	0	0	3.92812	2.15701	0.949083	1.60941	1.57799	2.38808	0	1.51288	27.6739	52.2934	88.4188	33.4976	0	0	0	0	0	0	0	0	2.51803	0	0	0	9.35653	11.5679	9.03199	3.86675	21	No hit	No hit	AT1G11670-AT1G11680 | chr1:3931577-3938500 FORWARD LENGTH=6924(1636-1656,+, mm: 0);AT1G11670-AT1G11680 | chr1:3931577-3938500 FORWARD LENGTH=6924(1851-1871,-, mm: 1);AT1G19890-AT1G19900 | chr1:6906019-6906898 FORWARD LENGTH=880(163-183,+, mm: 0);AT1G48900-AT1G48910 | chr1:18087880-18091680 FORWARD LENGTH=3801(788-808,+, mm: 0);AT2G12462-AT2G12465 | chr2:5051614-5055524 FORWARD LENGTH=3911(2489-25…
TGATTGAGCCGCGCCAATATCT	12.9634	2.64481	0.474492	2.02502e-06	0.000115496	1.39171	0	11.1563	5.99107	6.54687	10.785	5.6945	4.82823	7.10093	6.36822	11.1991	7.56442	20.4546	40.2257	67.3667	33.4976	0	0	0	0	0	0	0	0	0	0	0	0	0	0	0	0	22	No hit	No hit	AT2G45160.1 | Symbols: HAM1, ATHAM1, LOM1 | GRAS family transcription factor | chr2:18617862-18620150 REVERSE LENGTH=2289(1002-1023,-, mm: 1);AT3G60630.1 | Symbols: HAM2, ATHAM2, LOM2 | GRAS family transcription factor | chr3:22410365-22412608 REVERSE LENGTH=2244(1044-1065,-, mm: 1);AT4G00150.1 | Symbols: HAM3, ATHAM3, LOM3 | GRAS family transcription factor | chr4:57199-59286 REVERSE LENGTH=2088…
CTGGGCTCAATTCAAGTTGCC	3.04251	4.29352	1.01292	3.9017e-05	0.00156269	0	0	0	0	0	0	0	0	0	2.38808	0.933254	2.26933	7.21927	16.0903	14.0347	13.399	0	0	0	0	0	0	0	0	7.55409	9.54799	8.08814	9.34349	26.9	36.6317	24.6327	11.6002	21	No hit	No hit	AT1G29410.1 | Symbols: PAI3 | phosphoribosylanthranilate isomerase 3 | chr1:10298370-10300005 REVERSE LENGTH=1009(718-738,+, mm: 1);AT1G07780.3 | Symbols: PAI1, TRP6 | phosphoribosylanthranilate isomerase 1 | chr1:2410120-2412675 REVERSE LENGTH=1512(1070-1090,+, mm: 0);AT1G07780.1 | Symbols: PAI1, TRP6 | phosphoribosylanthranilate isomerase 1 | chr1:2410120-2412677 REVERSE LENGTH=1250(808-828,+, …
GTGAGAACGGTATAATATTCT	14.3266	3.82598	1.0204	0.000201087	0.00651396	0	0	1.01421	0	10.475	4.31401	4.74542	9.65646	0.788993	0	0.933254	1.51288	39.706	56.316	81.4015	41.3137	0	0	0	0	0.395306	0	0	0	0	0	0	1.49496	0	0	0	0	21	No hit	No hit	AT1G36200.1 | Symbols: | transposable element gene | chr1:13577455-13580996 REVERSE LENGTH=3542(157-177,+, mm: 1);AT3G42653.1 | Symbols: | transposable element gene | chr3:14743147-14745900 REVERSE LENGTH=2754(161-181,+, mm: 1);AT3G30790.1 | Symbols: | transposable element gene | chr3:12467942-12471863 REVERSE LENGTH=3922(553-573,+, mm: 1);AT3G43828.1 | Symbols: | transposable element gene | chr3…
TTCTGCCCATGTCGTAAGTGCC	11.3262	2.54465	0.638581	0.000302564	0.00926797	0	5.32228	0	2.99554	7.85624	15.099	7.59267	1.60941	5.52295	9.55233	6.53278	7.56442	45.7221	34.8623	33.6834	31.2644	0	0	0	1.3359	0	0	0	0	2.01442	0.636533	0	0.37374	5.84783	3.85596	2.46327	1.5467	22	No hit	No hit	AT3G43828.1 | Symbols: | transposable element gene | chr3:15677383-15678009 REVERSE LENGTH=627(163-184,+, mm: 0);AT3G32230.1 | Symbols: | transposable element gene | chr3:13203901-13208938 FORWARD LENGTH=5038(1485-1506,+, mm: 1)
CAAATGTTTCAGAAGCTCTTT	14.1168	5.81993	0.95708	1.58106e-08	1.73295e-06	0	0	0	0	0	0	0	0	3.94496	1.59205	0.933254	4.53865	40.9092	67.0428	91.2258	42.4302	0	0	0	0	0	0	0	0	0	0	0	0.37374	0	0	0	0	21	No hit	No hit	AT1G29410.1 | Symbols: PAI3 | phosphoribosylanthranilate isomerase 3 | chr1:10298370-10300005 REVERSE LENGTH=1009(789-809,+, mm: 0);AT1G07780.3 | Symbols: PAI1, TRP6 | phosphoribosylanthranilate isomerase 1 | chr1:2410120-2412675 REVERSE LENGTH=1512(1141-1161,+, mm: 0);AT1G07780.1 | Symbols: PAI1, TRP6 | phosphoribosylanthranilate isomerase 1 | chr1:2410120-2412677 REVERSE LENGTH=1250(879-899,+, …
TTCCCATTGACGTAACCATAC	13.8133	4.69765	1.13653	6.79693e-05	0.00252018	0	0	0	0	0	0	0	0	7.10093	5.57219	2.79976	6.05153	30.0803	46.93	98.2431	50.2463	0	0	0	0	0	0	0	0	0	0	0	0	0	0	0	0	21	No hit	No hit	AT3G43828.1 | Symbols: | transposable element gene | chr3:15677383-15678009 REVERSE LENGTH=627(564-584,+, mm: 1)
GTCATGGGGAAGGTTGTAGAG	13.8041	5.08837	1.18066	1.73705e-05	0.000771583	0	0	0	0	7.85624	1.0785	2.84725	0	0	0.796027	0	0.756442	48.1285	52.2934	78.5945	50.2463	0	0	0	0	0	0	0	0	0	1.27307	0	0	0	9.63991	2.46327	0	21	No hit	No hit	AT1G42520.1 | Symbols: | transposable element gene | chr1:15962140-15964392 FORWARD LENGTH=2253(269-289,+, mm: 1);AT2G11670.1 | Symbols: | transposable element gene | chr2:4685014-4687082 FORWARD LENGTH=2069(318-338,+, mm: 0);AT3G43828.1 | Symbols: | transposable element gene | chr3:15677383-15678009 REVERSE LENGTH=627(269-289,+, mm: 0);AT3G43828.1 | Symbols: | transposable element gene | chr3:15…
CTCTCGTCACATCACTGGTCG	8.11471	5.15921	0.759574	2.42165e-10	4.14462e-08	0	0	0	0	0	0	0.949083	4.82823	0	1.59205	1.86651	2.26933	28.8771	32.1805	49.1216	24.5649	0	0	0	0	0	0	0	0	2.51803	6.36533	2.69605	1.12122	36.2566	28.9197	9.85308	3.86675	21	No hit	No hit	AT3G43828.1 | Symbols: | transposable element gene | chr3:15677383-15678009 REVERSE LENGTH=627(68-88,-, mm: 1);AT1G36790-AT1G36795 | chr1:13938918-13942798 FORWARD LENGTH=3881(1662-1682,-, mm: 1);AT3G43826-AT3G43828 | chr3:15676149-15677382 FORWARD LENGTH=1234(539-559,-, mm: 0)
GTTCAATAAAGCTGTGGGAAGG	12.4721	2.45219	0.775318	0.00203111	0.0454085	2.78342	5.32228	0	1.49777	7.85624	1.0785	7.59267	22.5317	5.52295	8.7563	10.2658	1.51288	34.8932	50.9525	39.2973	34.6141	0	0	0	0	0.790611	0	0	0	0	0	0	0	1.16957	5.78395	0.82109	3.0934	22	No hit	No hit	AT2G10606.1 | Symbols: MIR396A | MIR396A; miRNA | chr2:4142323-4142473 REVERSE LENGTH=151(123-144,+, mm: 1)
GTATAATCGTACCTCCGAGTT	13.9392	3.49985	0.993265	0.000464872	0.0134168	0	0	0	0	9.16561	8.62803	10.4399	6.43764	0.788993	0.796027	1.86651	2.26933	38.5028	45.5891	79.998	42.4302	0	0	0	0	0.395306	0.899796	0	0	0	0	0	0	0	0	0	0	21	No hit	No hit	AT1G36445-AT1G36450 | chr1:13731570-13732951 FORWARD LENGTH=1382(1065-1085,+, mm: 1);AT3G30835-AT3G30839 | chr3:12571933-12575630 FORWARD LENGTH=3698(943-963,+, mm: 1);AT3G30835-AT3G30839 | chr3:12571933-12575630 FORWARD LENGTH=3698(1519-1539,-, mm: 1);AT5G11790-AT5G11800 | chr5:3802793-3803335 FORWARD LENGTH=543(10-30,+, mm: 0)
TGCGGTAATTAATGGATTATG	3.07615	2.87945	0.859336	0.000799267	0.0213711	1.39171	0	1.01421	1.49777	1.30937	0	0	1.60941	0.788993	0.796027	3.73302	2.26933	10.8289	1.34086	21.0521	7.8161	0	0	0	0	5.13897	2.24949	3.26397	15.0379	5.03606	3.18266	5.39209	2.98992	25.7305	21.2078	22.1694	20.1071	21	No hit	No hit	AT1G63080.1 | Symbols: | Pentatricopeptide repeat (PPR) superfamily protein | chr1:23387631-23390816 REVERSE LENGTH=3186(715-735,+, mm: 0);AT1G63070.1 | Symbols: | pentatricopeptide (PPR) repeat-containing protein | chr1:23385324-23387167 REVERSE LENGTH=1773(657-677,+, mm: 0);AT1G62914.1 | Symbols: | pentatricopeptide (PPR) repeat-containing protein | chr1:23301576-23303162 FORWARD LENGTH=1587(66…
ATTGTTGATCGACTCTCCAGT	11.5683	6.29602	0.821803	6.43176e-13	1.99677e-10	0	0	0	0	0	0	0	0	2.36698	1.59205	0.933254	1.51288	36.0964	36.2031	78.5945	48.0132	0	0	0	0	0	0	0	0	1.00721	6.36533	0	0	9.35653	7.71193	2.46327	6.18679	21	No hit	No hit	AT2G05025.1 | Symbols: | transposable element gene | chr2:1773259-1774761 FORWARD LENGTH=1503(325-345,+, mm: 0);AT3G15310.1 | Symbols: | transposable element gene | chr3:5152099-5153642 REVERSE LENGTH=1544(378-398,+, mm: 0);AT5G28076.1 | Symbols: | transposable element gene | chr5:10086843-10089344 FORWARD LENGTH=2502(302-322,+, mm: 1);AT5G32621.1 | Symbols: | transposable element gene | chr5:122…
ACCAGTCTACCATAGAGTCTCTTT	14.2569	9.23914	1.45692	1.81431e-17	1.25546e-14	0	0	0	0	0	0	0	0	0	0.796027	0	0	52.9413	58.9977	94.0327	45.78	0	0	0	0	0	0	0	0	0	0	0	0.747479	0	0	0	0	24	No hit	No hit	AT4G13590-AT4G13600 | chr4:7904026-7911178 FORWARD LENGTH=7153(3372-3395,+, mm: 1)
CCTTTATAACTGCAGTTCGCT	13.7628	5.99159	0.95414	5.00604e-09	6.19479e-07	0	0	0	0	0	0	0	0	1.57799	3.98014	0.933254	3.02577	31.2835	48.2708	108.067	44.6634	0	0	0	0	0	0	0	0	0	0	1.61763	0	2.33913	0	1.64218	0	21	No hit	No hit	AT1G07780.3 | Symbols: PAI1, TRP6 | phosphoribosylanthranilate isomerase 1 | chr1:2410120-2412675 REVERSE LENGTH=1512(1246-1266,+, mm: 0);AT1G07780.1 | Symbols: PAI1, TRP6 | phosphoribosylanthranilate isomerase 1 | chr1:2410120-2412677 REVERSE LENGTH=1250(984-1004,+, mm: 0);AT1G07780.2 | Symbols: PAI1, TRP6 | phosphoribosylanthranilate isomerase 1 | chr1:2410120-2412673 REVERSE LENGTH=1220(954-97…
TCTTTGTTTTAGTGAACATAT	13.6837	6.16496	1.02758	1.69757e-08	1.83959e-06	0	0	0	0	0	0	0	0	0	3.18411	3.73302	1.51288	31.2835	60.3385	88.4188	55.8293	0	0	0	0	0	0	0	0	0	0	1.61763	0	0	0	0	0	21	No hit	No hit	AT2G39681.1 | Symbols: TAS2 | TAS2; other RNA | chr2:16539384-16540417 REVERSE LENGTH=1034(671-691,+, mm: 1)
AACATATCGACGAACTAAAA	13.7736	9.14805	1.52188	2.54465e-14	1.05143e-11	0	0	0	0	0	0	0	0	0.788993	0	0	0	49.3317	42.9074	108.067	39.0805	0	0	0	0	0	0	0	0	0	0	0	0	3.5087	1.92798	2.46327	3.0934	20	No hit	No hit	AT2G39675.1 | Symbols: TAS1C | TAS1C; other RNA | chr2:16537288-16538277 REVERSE LENGTH=990(452-471,+, mm: 1)
AAGAATATTCTAAGTCCAACA	13.383	4.58358	0.890362	1.12675e-06	6.9287e-05	1.39171	0	0	0	1.30937	4.31401	2.84725	9.65646	4.73396	0	0	0.756442	43.3156	45.5891	64.5598	64.7619	0	0	0	0	0	0	0	0	0	0	0	0	0	0	0	0	21	No hit	No hit	AT1G50055.1 | Symbols: TAS1B | TAS1B; other RNA | chr1:18549204-18550042 REVERSE LENGTH=839(451-471,+, mm: 0)
CAAGCAACAAATGAATCATTT	14.1078	9.21819	1.45944	2.94325e-17	1.92094e-14	0	0	0	0	0	0	0	0	0.788993	0	0	0	39.706	76.4288	85.6119	49.1298	0	0	0	0	0	0	0	0	0	0	0	0	0	0	0	0	21	No hit	No hit	AT3G43828.1 | Symbols: | transposable element gene | chr3:15677383-15678009 REVERSE LENGTH=627(121-141,+, mm: 1);AT3G32230.1 | Symbols: | transposable element gene | chr3:13203901-13208938 FORWARD LENGTH=5038(1443-1463,+, mm: 0);AT3G43826-AT3G43828 | chr3:15676149-15677382 FORWARD LENGTH=1234(1140-1160,+, mm: 1)
ATGGGGAAGGTTGTAGAGATAGCG	11.2826	5.6229	0.70634	1.92697e-13	6.70749e-11	0	0	0	0	1.30937	1.0785	0.949083	1.60941	0	2.38808	0	3.78221	67.3799	45.5891	28.0695	58.0624	1.28128	0	0	0	0	0	0	0	0.503606	0.636533	2.69605	0	3.5087	0	6.56872	0	24	No hit	No hit	AT1G42520.1 | Symbols: | transposable element gene | chr1:15962140-15964392 FORWARD LENGTH=2253(272-295,+, mm: 1);AT2G11670.1 | Symbols: | transposable element gene | chr2:4685014-4687082 FORWARD LENGTH=2069(321-344,+, mm: 1);AT3G43828.1 | Symbols: | transposable element gene | chr3:15677383-15678009 REVERSE LENGTH=627(272-295,+, mm: 0);AT3G43828.1 | Symbols: | transposable element gene | chr3:15…
GCAGCACCATTAAGATTCACCA	11.1584	2.93387	0.703365	0.000138283	0.00466909	1.39171	0	1.01421	0	0	10.785	8.54175	3.21882	4.73396	6.36822	12.1323	8.32086	40.9092	41.5665	15.4382	63.6454	0	0	0	0	0	0	0	0	0	0	0	0	0	0	0	0	22	No hit	No hit	AT5G59505.1 | Symbols: MIR172E | MIR172E; miRNA | chr5:23988472-23988596 FORWARD LENGTH=125(13-34,+, mm: 1)
CCGGATATCTCCCATTTTTTT	12.7562	6.38081	1.01491	2.83057e-09	3.76321e-07	0	0	0	0	0	0	0	0	3.15597	2.38808	0.933254	0	26.4707	52.2934	74.3841	69.2283	0	0	0	0	0	0	0	0	0	0	0	0	1.16957	3.85596	1.64218	3.86675	21	No hit	No hit	AT1G50055.1 | Symbols: TAS1B | TAS1B; other RNA | chr1:18549204-18550042 REVERSE LENGTH=839(499-519,-, mm: 1);AT1G50055.1 | Symbols: TAS1B | TAS1B; other RNA | chr1:18549204-18550042 REVERSE LENGTH=839(537-557,-, mm: 1)
ATTTTAATTTGGTGAAGAAGC	12.7616	4.86053	1.109	2.84943e-05	0.00118676	0	0	0	0	0	0	0	0	3.94496	4.77616	1.86651	7.56442	26.4707	42.9074	96.8397	42.4302	0	0	0	0	0	0	0	0	2.01442	1.27307	0	0	0	0	0.82109	1.5467	21	No hit	No hit	No hit
CTTTGTTTTAGTGAACATATA	12.9851	11.3951	3.01844	2.27018e-18	1.76196e-15	0	0	0	0	0	0	0	0	0	0	0	0	44.5189	76.4288	58.9459	55.8293	0	0	0	0	0	0	0	0	0	0	1.61763	0	1.16957	0	2.46327	0	21	No hit	No hit	AT2G39681.1 | Symbols: TAS2 | TAS2; other RNA | chr2:16539384-16540417 REVERSE LENGTH=1034(672-692,+, mm: 1)
CCATGTCGTAAGTGCCTCAAT	14.3108	4.55884	1.31031	0.000314045	0.00956356	0	0	0	0	9.16561	1.0785	0	4.82823	0	0	0.933254	1.51288	39.706	42.9074	103.857	42.4302	0	0	0	0	0	0	0	0	0	0	0	0	0	1.92798	0.82109	0	21	No hit	No hit	AT1G36200.1 | Symbols: | transposable element gene | chr1:13577455-13580996 REVERSE LENGTH=3542(180-200,+, mm: 1);AT2G13000.1 | Symbols: | transposable element gene | chr2:5342940-5346917 REVERSE LENGTH=3978(1353-1373,+, mm: 1);AT3G30790.1 | Symbols: | transposable element gene | chr3:12467942-12471863 REVERSE LENGTH=3922(576-596,+, mm: 1);AT3G43828.1 | Symbols: | transposable element gene | chr3…
AGATTCATTTTATATCTTTTG	12.1138	2.55359	0.808649	0.00199842	0.0447474	0	0	1.01421	0	6.54687	11.8635	17.0835	6.43764	7.10093	8.7563	2.79976	3.78221	19.2514	36.2031	53.332	49.1298	0	0	0	0	0	0	0	0	0	0	0	0	0	0	0	0	21	No hit	No hit	AT2G39681.1 | Symbols: TAS2 | TAS2; other RNA | chr2:16539384-16540417 REVERSE LENGTH=1034(693-713,+, mm: 0)
TTATCATTGAGGTACTTACGA	12.0462	2.5097	0.797338	0.00211882	0.0470035	0	0	0	1.49777	3.92812	10.785	9.49083	11.2659	11.0459	2.38808	13.9988	5.29509	31.2835	24.1354	67.3667	30.1478	0	0	0	0	0	0.449898	0	0	0	0	0	0	0	3.85596	0	0	21	No hit	No hit	AT3G43826-AT3G43828 | chr3:15676149-15677382 FORWARD LENGTH=1234(1193-1213,-, mm: 0)
TTTGGATTGAAGGGAGCTCA	10.22	2.05406	0.531059	0.000742013	0.0200267	4.17513	15.9668	10.1421	0	5.23749	9.70653	8.54175	8.04705	3.94496	3.98014	11.1991	4.53865	42.1124	24.1354	30.8764	15.6322	2.56256	0	2.4955	0	0.395306	0.899796	5.71196	6.94055	1.00721	0	1.07842	0.747479	1.16957	1.92798	0	1.5467	20	No hit	No hit	AT1G73687.1 | Symbols: MIR159A, MIR159 | MIR159/MIR159A; miRNA | chr1:27713234-27713415 REVERSE LENGTH=182(162-181,+, mm: 1);AT1G18075.1 | Symbols: MIR159B, MIR159 | MIR159/MIR159B; miRNA | chr1:6220648-6220833 FORWARD LENGTH=186(166-185,+, mm: 1);AT2G46255.1 | Symbols: MIR159C | MIR159C; miRNA | chr2:18994632-18994856 FORWARD LENGTH=225(195-214,+, mm: 1)
CTCGTCACATCACTGGTCGAC	12.6734	4.60772	0.776832	5.42751e-08	5.03592e-06	0	0	1.01421	0	0	2.15701	0	1.60941	3.15597	3.18411	8.39929	4.53865	28.8771	44.2483	89.8223	40.1971	0	0	0	0	0	0	0	0	0.503606	0	0	0	0	7.71193	2.46327	0	21	No hit	No hit	AT3G43826-AT3G43828 | chr3:15676149-15677382 FORWARD LENGTH=1234(537-557,-, mm: 0)
AACTCGAAGGTAAGATTATAC	13.4504	7.40082	0.852665	1.25079e-19	1.26031e-16	0	0	0	0	1.30937	0	0	1.60941	0	0	0	1.51288	52.9413	61.6794	70.1737	52.4795	0	0	0	0	0	0	0	0	0	0	0	0	0	0	0.82109	0	21	No hit	No hit	AT3G46310-AT3G46320 | chr3:17017826-17019910 FORWARD LENGTH=2085(1022-1042,-, mm: 1);AT5G11790-AT5G11800 | chr5:3802793-3803335 FORWARD LENGTH=543(162-182,+, mm: 0)
TATGATTGAACCTATCACACT	12.2058	5.81966	0.875509	7.39939e-10	1.13327e-07	0	0	0	0	0	0	0	0	3.15597	2.38808	0.933254	3.02577	34.8932	60.3385	77.191	36.8473	0	0	0	0	0	0	0	0	1.51082	0.636533	0	1.49496	2.33913	11.5679	0	0.773349	21	No hit	No hit	AT1G29410.2 | Symbols: PAI3 | phosphoribosylanthranilate isomerase 3 | chr1:10297877-10300005 REVERSE LENGTH=1638(804-824,-, mm: 0);AT5G05590.2 | Symbols: PAI2 | phosphoribosylanthranilate isomerase 2 | chr5:1666471-1668315 REVERSE LENGTH=1437(914-934,-, mm: 0)
TTTCAAGTCGTCTAAAGAACAT	12.2633	3.48862	0.73951	1.03964e-05	0.000490237	0	0	2.02842	4.4933	13.0937	3.23551	5.6945	4.82823	1.57799	2.38808	1.86651	1.51288	40.9092	46.93	61.7528	26.798	0	0	0	0	0.395306	0.899796	0	0	0	1.9096	0.539209	0	2.33913	3.85596	2.46327	3.0934	22	No hit	No hit	AT2G39675.1 | Symbols: TAS1C | TAS1C; other RNA | chr2:16537288-16538277 REVERSE LENGTH=990(548-569,+, mm: 1)
TCAATTACTCGATCAACAATT	12.814	5.00332	1.01899	3.83221e-06	0.000202856	0	0	0	0	0	0	0	0	2.36698	7.16425	4.66627	3.02577	45.7221	42.9074	72.9806	53.5961	0	0	0	0	0	0	0	0	0	0	0	0	0	0	0	0	21	No hit	No hit	AT2G05025.1 | Symbols: | transposable element gene | chr2:1773259-1774761 FORWARD LENGTH=1503(128-148,+, mm: 0);AT3G15310.1 | Symbols: | transposable element gene | chr3:5152099-5153642 REVERSE LENGTH=1544(167-187,+, mm: 1);AT5G32621.1 | Symbols: | transposable element gene | chr5:12271360-12273728 FORWARD LENGTH=1878(54-74,+, mm: 1);AT1G19080-AT1G19086 | chr1:6586518-6588541 FORWARD LENGTH=2024(…
AAACAGTGAAAAGTGACTATT	8.57936	4.19064	0.672178	1.82292e-08	1.96063e-06	0	0	0	1.49777	0	0	3.79633	1.60941	4.73396	1.59205	1.86651	6.05153	32.4867	36.2031	36.4903	33.4976	0	0	0	1.3359	0	0.449898	0	0	1.51082	0.636533	2.15684	0.37374	1.16957	11.5679	19.7062	10.8269	21	No hit	No hit	AT1G11670-AT1G11680 | chr1:3931577-3938500 FORWARD LENGTH=6924(1811-1831,+, mm: 1);AT1G19890-AT1G19900 | chr1:6906019-6906898 FORWARD LENGTH=880(203-223,-, mm: 0);AT1G19890-AT1G19900 | chr1:6906019-6906898 FORWARD LENGTH=880(355-375,+, mm: 0);AT1G33290-AT1G33300 | chr1:12076105-12080512 FORWARD LENGTH=4408(2076-2096,+, mm: 1);AT1G48900-AT1G48910 | chr1:18087880-18091680 FORWARD LENGTH=3801(828-84…
AGAGAGAGTTGGATAATTTGG	10.6584	5.05639	1.3009	9.5567e-05	0.00337564	0	0	0	0	0	4.31401	1.89817	6.43764	0	0	0	0	26.4707	60.3385	65.9633	25.6815	0	0	0	0	1.18592	3.14929	0	11.5676	0	0	0	0	4.67827	0	8.2109	6.96014	21	No hit	No hit	AT1G73490.1 | Symbols: | RNA-binding (RRM/RBD/RNP motifs) family protein | chr1:27633265-27634932 REVERSE LENGTH=1076(157-177,+, mm: 1);AT1G73490.2 | Symbols: | RNA-binding (RRM/RBD/RNP motifs) family protein | chr1:27633260-27634964 REVERSE LENGTH=1116(189-209,+, mm: 1);AT1G73490-AT1G73500 | chr1:27634965-27639090 FORWARD LENGTH=4126(788-808,+, mm: 0);AT1G73490-AT1G73500 | chr1:27634965-27639090…
TGCAGTGGACACGGATTTAAC	3.83399	5.75729	1.29396	6.35878e-06	0.00031924	0	0	0	0	0	0	0	0	0	0	0.933254	1.51288	9.6257	14.7494	35.0868	4.46634	0	0	0	0	0	0	0	0	3.52524	1.27307	9.16656	6.35357	15.2044	9.63991	36.128	26.2939	21	No hit	No hit	AT1G07780.4 | Symbols: PAI1, TRP6 | phosphoribosylanthranilate isomerase 1 | chr1:2410120-2412675 REVERSE LENGTH=1537(1075-1095,+, mm: 0);AT5G05590.2 | Symbols: PAI2 | phosphoribosylanthranilate isomerase 2 | chr5:1666471-1668315 REVERSE LENGTH=1437(944-964,+, mm: 0)
TGATCAAGATTTGGCATTGC	8.88366	2.86365	0.700501	0.000157321	0.00523195	0	0	0	0	3.92812	3.23551	8.54175	9.65646	3.94496	5.57219	2.79976	6.80798	26.4707	22.7946	42.1042	27.9146	0	0	2.4955	1.3359	1.58122	2.24949	0	10.4108	2.01442	0.636533	1.61763	1.49496	5.84783	5.78395	5.74763	1.5467	20	No hit	No hit	AT4G13572-AT4G13575 | chr4:7888639-7892319 FORWARD LENGTH=3681(2093-2112,-, mm: 0)
CTTACGACATGGACAGAATATT	14.0045	7.43194	0.979678	1.28198e-14	5.37439e-12	0	0	0	0	0	1.0785	0.949083	0	0.788993	0	0.933254	0	26.4707	53.6342	115.085	44.6634	0	0	0	0	0	0	0	0	0	0	0	0	0	0	0	0	22	No hit	No hit	AT1G42520.1 | Symbols: | transposable element gene | chr1:15962140-15964392 FORWARD LENGTH=2253(159-180,-, mm: 1);AT1G36270.1 | Symbols: | transposable element gene | chr1:13628848-13633367 REVERSE LENGTH=4520(1288-1309,-, mm: 1);AT1G36200.1 | Symbols: | transposable element gene | chr1:13577455-13580996 REVERSE LENGTH=3542(170-191,-, mm: 0);AT2G13000.1 | Symbols: | transposable element gene | ch…
ATTGTACATCACTTTTAGTGT	11.4004	3.9222	1.191	0.000884597	0.0233055	0	0	0	0	0	0	0	0	8.67892	4.77616	5.59953	8.32086	37.2996	61.6794	42.1042	45.78	0	0	0	0	0	0	0	0	0	0	0	0	2.33913	3.85596	1.64218	0	21	No hit	No hit	AT1G11670-AT1G11680 | chr1:3931577-3938500 FORWARD LENGTH=6924(1712-1732,+, mm: 0);AT1G11670-AT1G11680 | chr1:3931577-3938500 FORWARD LENGTH=6924(1775-1795,-, mm: 0);AT1G48900-AT1G48910 | chr1:18087880-18091680 FORWARD LENGTH=3801(864-884,+, mm: 1);AT1G48900-AT1G48910 | chr1:18087880-18091680 FORWARD LENGTH=3801(927-947,-, mm: 1);AT2G31215-AT2G31218 | chr2:13300303-13302038 FORWARD LENGTH=1736(46…
TGTTTTGTGCTTGAATCTAA	12.2366	3.87314	0.716299	6.64783e-07	4.46041e-05	0	5.32228	0	1.49777	2.61875	6.47102	12.3381	3.21882	0.788993	1.59205	2.79976	2.26933	66.1767	40.2257	44.9112	37.9639	0	0	0	0	0.395306	0.899796	0	0	0	0	0	0	0	0	0	0	20	ath-miR403-5p(1-20,+, mm: 0)	No hit	AT2G47275.1 | Symbols: MIR403 | MIR403; miRNA | chr2:19415052-19415186 FORWARD LENGTH=135(26-45,+, mm: 0)
ATGGATTGCGTAGTTTCATGT	14.0032	7.43379	1.19761	9.56505e-10	1.42321e-07	0	0	0	0	0	0	0	0	0.788993	2.38808	0	0	28.8771	52.2934	124.909	32.381	0	0	0	0	0	0	0	0	0	0	0	0	0	0	1.64218	0	21	No hit	No hit	AT3G43828.1 | Symbols: | transposable element gene | chr3:15677383-15678009 REVERSE LENGTH=627(98-118,+, mm: 1)
TGCTTGTGAATACGAGACACT	12.7024	6.25573	0.660109	1.10287e-18	9.04886e-16	0	0	0	0	0	0	0	1.60941	1.57799	1.59205	1.86651	1.51288	49.3317	52.2934	70.1737	49.1298	0	0	0	0	0	0	0	0	0	0	0	0.747479	0	1.92798	0.82109	0	21	No hit	No hit	AT4G04408.1 | Symbols: | pseudogene, similar to Putative histone H2A, blastp match of 79% identity and 3.0e-31 P-value to GP|22773254|gb|AAN06860.1||AC105729 Putative histone H2A {Oryza sativa (japonica cultivar-group)} | chr4:2184059-2184400 REVERSE LENGTH=342(66-86,-, mm: 1);AT4G13570.1 | Symbols: HTA4 | histone H2A 4 | chr4:7884516-7885664 FORWARD LENGTH=357(96-116,-, mm: 1);AT4G13564.1 | Symb…
AGATGATGAGAACACGATACT	4.11528	6.46072	1.22611	6.45777e-09	7.70007e-07	0	0	0	0	0	0	0	0	0	0.796027	0.933254	0	8.42249	17.4311	29.4729	15.6322	0	0	0	0	0	0	0	0	1.51082	0	2.69605	0.747479	42.1044	26.9918	27.9171	27.0672	21	No hit	No hit	AT1G29410.1 | Symbols: PAI3 | phosphoribosylanthranilate isomerase 3 | chr1:10298370-10300005 REVERSE LENGTH=1009(456-476,+, mm: 0);AT1G07780.3 | Symbols: PAI1, TRP6 | phosphoribosylanthranilate isomerase 1 | chr1:2410120-2412675 REVERSE LENGTH=1512(833-853,+, mm: 0);AT1G07780.1 | Symbols: PAI1, TRP6 | phosphoribosylanthranilate isomerase 1 | chr1:2410120-2412677 REVERSE LENGTH=1250(571-591,+, mm…
CAATCTAAGTGTACGAATCAA	12.5581	5.65117	0.846524	7.48733e-10	1.14369e-07	0	0	0	0	0	0	0	0	3.15597	2.38808	1.86651	3.78221	34.8932	63.0202	70.1737	48.0132	0	0	0	0	0	0	0	0	0	0	0	0	0	1.92798	0	0	21	No hit	No hit	AT2G31215.1 | Symbols: | basic helix-loop-helix (bHLH) DNA-binding superfamily protein | chr2:13299807-13300302 FORWARD LENGTH=390(355-375,-, mm: 1);AT1G11670-AT1G11680 | chr1:3931577-3938500 FORWARD LENGTH=6924(1695-1715,-, mm: 1);AT1G19890-AT1G19900 | chr1:6906019-6906898 FORWARD LENGTH=880(222-242,-, mm: 1);AT1G19890-AT1G19900 | chr1:6906019-6906898 FORWARD LENGTH=880(319-339,+, mm: 1);AT1G332…
TTGTTCTATCTCTCTCTCTTT	13.3449	8.9989	1.50666	9.17843e-15	3.96356e-12	0	0	0	0	1.30937	0	0	0	0	0	0	0	26.4707	57.6568	88.4188	61.4122	0	0	0	0	0	0	0	0	0	0	0	0	0	0	0	0	21	No hit	No hit	AT1G32350-AT1G32360 | chr1:11668691-11672930 FORWARD LENGTH=4240(1954-1974,+, mm: 1);AT4G29220-AT4G29230 | chr4:14406593-14410337 FORWARD LENGTH=3745(3385-3405,+, mm: 1)
AAAGTTATCCTTGAATATGTT	10.9171	1.78112	0.478846	0.00177683	0.0410666	1.39171	0	6.08527	10.4844	10.475	8.62803	10.4399	11.2659	9.46791	6.36822	5.59953	14.3724	18.0482	25.4763	43.5077	24.5649	0	0	0	0	0	0	0	0	0.503606	0	0	0	0	0	2.46327	0	21	No hit	No hit	AT2G27400.1 | Symbols: TAS1A | TAS1A; other RNA | chr2:11721539-11722468 REVERSE LENGTH=930(585-605,+, mm: 0)
ATAAGACTGAAACATATATGTT	6.95118	2.48004	0.686961	0.000704717	0.0191642	4.17513	5.32228	3.04263	1.49777	0	11.8635	7.59267	4.82823	0.788993	2.38808	1.86651	2.26933	12.0321	17.4311	35.0868	21.2151	1.92192	0	0	0	0.790611	5.84867	5.71196	11.5676	2.01442	1.27307	5.9313	0	9.35653	3.85596	7.38981	4.64009	22	No hit	No hit	AT2G39681.1 | Symbols: TAS2 | TAS2; other RNA | chr2:16539384-16540417 REVERSE LENGTH=1034(541-562,-, mm: 1)
AATATTTGGATTTTAATTTGG	12.1259	3.78235	0.637752	8.92942e-08	7.73533e-06	1.39171	0	0	0	1.30937	5.39252	2.84725	8.04705	7.88993	3.98014	4.66627	3.78221	27.6739	40.2257	78.5945	33.4976	0	0	0	0	0	0	0	0	0	0	1.61763	0.37374	0	0	0	0	21	No hit	No hit	AT3G43828.1 | Symbols: | transposable element gene | chr3:15677383-15678009 REVERSE LENGTH=627(194-214,+, mm: 0);AT3G43826-AT3G43828 | chr3:15676149-15677382 FORWARD LENGTH=1234(1213-1233,+, mm: 0)
ACTTGGATTGTACATCACTTT	11.7679	4.75534	0.925727	1.21814e-06	7.41067e-05	0	0	0	0	3.92812	0	1.89817	0	0.788993	0.796027	3.73302	6.80798	42.1124	34.8623	84.2084	27.9146	0	0	0	0	0	0	0	0	1.00721	1.27307	0	0	2.33913	0	6.56872	2.32005	21	No hit	No hit	AT1G11670-AT1G11680 | chr1:3931577-3938500 FORWARD LENGTH=6924(1706-1726,+, mm: 0);AT1G19890-AT1G19900 | chr1:6906019-6906898 FORWARD LENGTH=880(233-253,+, mm: 0);AT1G48900-AT1G48910 | chr1:18087880-18091680 FORWARD LENGTH=3801(858-878,+, mm: 1);AT2G31215-AT2G31218 | chr2:13300303-13302038 FORWARD LENGTH=1736(52-72,-, mm: 1);AT2G39790-AT2G39795 | chr2:16595801-16596986 FORWARD LENGTH=1186(532-552…
TAACCATACATAGTAGTTTGCC	11.2664	2.97894	0.779591	0.000336099	0.0101598	0	0	0	2.99554	1.30937	2.15701	2.84725	4.82823	3.94496	10.3484	9.33254	17.3982	18.0482	48.2708	60.3494	30.1478	0	0	0	0	0	0	0	0	0	0	0	0	0	0	0	0	22	No hit	No hit	AT1G42510.1 | Symbols: | transposable element gene | chr1:15954731-15958558 REVERSE LENGTH=3828(298-319,-, mm: 1);AT1G36270.1 | Symbols: | transposable element gene | chr1:13628848-13633367 REVERSE LENGTH=4520(1375-1396,-, mm: 1);AT2G13000.1 | Symbols: | transposable element gene | chr2:5342940-5346917 REVERSE LENGTH=3978(1430-1451,-, mm: 1);AT3G42653.1 | Symbols: | transposable element gene | ch…
ATTAGGAAGTGTTTGACGTGT	13.3505	5.68321	0.912596	4.69411e-09	5.82293e-07	0	0	0	0	2.61875	0	0	0	0.788993	3.98014	0.933254	3.02577	37.2996	36.2031	110.874	35.7307	0	0	0	0	0	0	0	0	0	0	0	0	0	0	0	0	21	No hit	No hit	AT4G04407-AT4G04408 | chr4:2176016-2184058 FORWARD LENGTH=8043(2958-2978,+, mm: 1);AT4G13572-AT4G13575 | chr4:7888639-7892319 FORWARD LENGTH=3681(2068-2088,-, mm: 1)
TTGGATTGTACATCACTTTT	13.6816	7.98786	1.34243	2.42779e-11	5.07046e-09	0	0	0	0	2.61875	0	0	0	0	0	0	0	32.4867	48.2708	109.471	43.5468	0	0	0	0	0	0	0	0	0	0	0	0	0	0	0	0	20	No hit	No hit	AT1G11670-AT1G11680 | chr1:3931577-3938500 FORWARD LENGTH=6924(1708-1727,+, mm: 0);AT1G11670-AT1G11680 | chr1:3931577-3938500 FORWARD LENGTH=6924(1780-1799,-, mm: 1);AT1G19890-AT1G19900 | chr1:6906019-6906898 FORWARD LENGTH=880(235-254,+, mm: 0);AT1G48900-AT1G48910 | chr1:18087880-18091680 FORWARD LENGTH=3801(860-879,+, mm: 1);AT2G31215-AT2G31218 | chr2:13300303-13302038 FORWARD LENGTH=1736(51-70…
AGAAGATTATACATCTGTGGA	12.9755	5.23621	0.970304	2.58042e-07	1.96296e-05	0	0	0	0	2.61875	2.15701	6.64358	1.60941	0.788993	0	0	0.756442	28.8771	46.93	92.6292	44.6634	0	0	0	0	0	0	0	0	0	0	0	0	1.16957	0	0.82109	0	21	No hit	No hit	AT1G73490-AT1G73500 | chr1:27634965-27639090 FORWARD LENGTH=4126(565-585,-, mm: 0);AT1G73490-AT1G73500 | chr1:27634965-27639090 FORWARD LENGTH=4126(1334-1354,+, mm: 1)
GTTGCTTCGGATTTTTAGGTC	1.27003	4.02442	1.10917	0.000146011	0.00490697	0	0	0	0	0	0	0	0	0.788993	0.796027	0	0.756442	4.81285	4.02257	5.61389	6.69951	0	0	0	0	0	0	0	0	5.53967	3.8192	11.3234	6.72731	24.5609	17.3518	19.7062	39.4408	21	No hit	No hit	AT1G73490-AT1G73500 | chr1:27634965-27639090 FORWARD LENGTH=4126(642-662,+, mm: 1);AT1G73490-AT1G73500 | chr1:27634965-27639090 FORWARD LENGTH=4126(1257-1277,-, mm: 1)
ATGAAAGATTCGCCGTCCTCC	8.47425	4.70063	1.01046	1.03332e-05	0.000487656	0	0	0	0	0	0	0	0	4.73396	2.38808	4.66627	1.51288	21.6578	32.1805	61.7528	22.3317	0	0	0	0	0	0	0	0	0	0	1.07842	0	23.3913	25.0638	13.9585	5.41344	21	No hit	No hit	AT5G66380.1 | Symbols: ATFOLT1, FOLT1 | folate transporter 1 | chr5:26513524-26515695 REVERSE LENGTH=1210(40-60,-, mm: 1)
CAGAATATTGTACCATTCTCTC	13.1141	6.94052	0.978616	1.94059e-12	5.49044e-10	0	5.32228	0	0	0	0	0	0	0.788993	0	2.79976	0	30.0803	65.702	85.6119	44.6634	0	0	0	0	0	0	0	0	0	0	0	0	0	0	0	0	22	No hit	No hit	AT3G43826-AT3G43828 | chr3:15676149-15677382 FORWARD LENGTH=1234(1165-1186,-, mm: 1)
TAATATCGGTTAGTCATCTCGACC	3.90142	2.37729	0.736972	0.00185621	0.0424401	2.78342	5.32228	0	0	0	0	2.84725	0	2.36698	3.98014	3.73302	6.05153	19.2514	10.7268	8.42084	12.2824	0	0	0	0	0.395306	0	0	0	10.5757	7.63839	5.39209	4.11114	18.7131	19.2798	14.7796	10.0535	24	No hit	No hit	AT5G44585-AT5G44590 | chr5:17985474-17987590 FORWARD LENGTH=2117(382-405,-, mm: 0)
AAAAGTGACTATTTTGCAAATT	11.6158	3.67596	0.961011	0.000187754	0.00611653	0	0	0	0	3.92812	10.785	4.74542	8.04705	1.57799	0	3.73302	0.756442	31.2835	54.9751	51.9285	40.1971	0	0	0	0	0	0	0	0	0	0	0	0	3.5087	1.92798	4.10545	0	22	No hit	No hit	AT1G11670-AT1G11680 | chr1:3931577-3938500 FORWARD LENGTH=6924(1819-1840,+, mm: 1);AT1G19890-AT1G19900 | chr1:6906019-6906898 FORWARD LENGTH=880(194-215,-, mm: 0);AT1G19890-AT1G19900 | chr1:6906019-6906898 FORWARD LENGTH=880(363-384,+, mm: 0);AT1G19890-AT1G19900 | chr1:6906019-6906898 FORWARD LENGTH=880(423-444,+, mm: 1);AT1G33290-AT1G33300 | chr1:12076105-12080512 FORWARD LENGTH=4408(2084-2105,+…
CCGAGTTAACTTCCGTCAACT	4.12471	3.70563	1.0492	0.000215597	0.00690608	0	0	0	0	5.23749	1.0785	0.949083	1.60941	0.788993	0	0	0.756442	10.8289	10.7268	28.0695	10.0493	0	1.855	0	0	0	4.49898	0	6.94055	0.503606	0	0	0.37374	30.4087	46.2716	25.4538	17.787	21	No hit	No hit	AT3G46310-AT3G46320 | chr3:17017826-17019910 FORWARD LENGTH=2085(1793-1813,-, mm: 0);AT5G11790-AT5G11800 | chr5:3802793-3803335 FORWARD LENGTH=543(24-44,+, mm: 0)
CTCGTGAGAACGGTATAATAT	12.7891	7.18759	1.02389	7.83989e-13	2.35747e-10	0	0	0	0	0	0	0	3.21882	0	0	1.86651	0	36.0964	53.6342	84.2084	48.0132	0	0	0	0	0	0	0	0	0	0	0	0	1.16957	0	0	0	21	No hit	No hit	AT1G42520.1 | Symbols: | transposable element gene | chr1:15962140-15964392 FORWARD LENGTH=2253(143-163,+, mm: 1);AT1G36200.1 | Symbols: | transposable element gene | chr1:13577455-13580996 REVERSE LENGTH=3542(154-174,+, mm: 1);AT3G42653.1 | Symbols: | transposable element gene | chr3:14743147-14745900 REVERSE LENGTH=2754(158-178,+, mm: 1);AT3G30790.1 | Symbols: | transposable element gene | chr3…
TTGGATTTTAATTTGGTGAAG	12.1339	5.44259	0.921279	4.00209e-08	3.87615e-06	0	0	0	0	0	0	0	0	3.94496	2.38808	3.73302	2.26933	36.0964	41.5665	88.4188	36.8473	0	0	0	0	0	0	0	0	0	0	1.07842	0.37374	1.16957	0	0.82109	0.773349	21	No hit	No hit	No hit
TATCGACGAACTAAAAAAGAC	11.6546	4.76724	0.955507	2.92885e-06	0.000159954	0	0	0	1.49777	0	0	0	0	2.36698	3.18411	7.46603	4.53865	24.0642	61.6794	75.7876	30.1478	0	0	0	0	0	0	0	0	1.51082	0.636533	0	0	0	0	1.64218	1.5467	21	No hit	No hit	AT2G39675.1 | Symbols: TAS1C | TAS1C; other RNA | chr2:16537288-16538277 REVERSE LENGTH=990(456-476,+, mm: 1)
ATATGTTATTGTTTGTTTAGT	10.5059	5.58675	0.740494	4.19014e-12	1.05551e-09	0	0	0	0	0	1.0785	0	0	1.57799	1.59205	1.86651	3.78221	33.6899	53.6342	60.3494	32.381	0	0	0	0	0	0	0	0	0	0	1.07842	2.61618	4.67827	1.92798	6.56872	2.32005	21	No hit	No hit	No hit
ATCATAACAATTTGCTGCAGT	12.1789	4.89818	0.944344	1.3142e-06	7.89539e-05	0	0	1.01421	0	0	0	0	0	3.94496	6.36822	1.86651	4.53865	27.6739	48.2708	87.0154	36.8473	0	0	0	0	0	0	0	0	0	0	0	0	1.16957	0	0	0	21	No hit	No hit	AT1G07780.4 | Symbols: PAI1, TRP6 | phosphoribosylanthranilate isomerase 1 | chr1:2410120-2412675 REVERSE LENGTH=1537(1060-1080,+, mm: 0);AT5G05590.2 | Symbols: PAI2 | phosphoribosylanthranilate isomerase 2 | chr5:1666471-1668315 REVERSE LENGTH=1437(929-949,+, mm: 0)
TAAATGTTATTTTCTACTTA	12.7528	3.1499	0.885358	0.000483519	0.0138991	0	0	4.05684	0	11.7844	5.39252	5.6945	11.2659	0.788993	3.18411	2.79976	1.51288	26.4707	26.8171	84.2084	37.9639	0	0	0	0	0	0	0	0	0	0	0	0	0	0	0	0	20	No hit	No hit	AT2G27400.1 | Symbols: TAS1A | TAS1A; other RNA | chr2:11721539-11722468 REVERSE LENGTH=930(611-630,+, mm: 0)
TCATTGAAGAGTCGATCAAC	13.4346	11.2942	3.16451	3.97734e-10	6.48962e-08	0	0	0	0	0	0	0	0	0	0	0	0	33.6899	40.2257	122.102	34.6141	0	0	0	0	0	0	0	0	0	0	0	0	0	0	0	0	20	No hit	No hit	AT2G05025.1 | Symbols: | transposable element gene | chr2:1773259-1774761 FORWARD LENGTH=1503(431-450,+, mm: 1)
TCTGCCCATGTCGTAAGTGCCT	3.69529	2.66065	0.831365	0.00148348	0.0355601	0	0	1.01421	1.49777	1.30937	1.0785	0	1.60941	6.31194	2.38808	0	3.78221	7.21927	9.38599	22.4556	10.0493	1.92192	0.927502	2.4955	4.0077	1.18592	0.449898	0	0	10.0721	10.1845	6.47051	5.60609	29.2392	5.78395	4.10545	6.18679	22	No hit	No hit	AT3G43828.1 | Symbols: | transposable element gene | chr3:15677383-15678009 REVERSE LENGTH=627(164-185,+, mm: 0);AT3G32230.1 | Symbols: | transposable element gene | chr3:13203901-13208938 FORWARD LENGTH=5038(1486-1507,+, mm: 1)
TCTTCTCTCTCTCTCTCTGTT	12.8947	11.2654	3.1249	3.12395e-11	6.36041e-09	0	0	0	0	0	0	0	0	0	0	0	0	28.8771	38.8848	101.05	55.8293	0	0	0	0	0	0	0	0	0	0	0	0	0	0	0	0	21	No hit	No hit	AT1G13195.1 | Symbols: | RING/U-box superfamily protein | chr1:4501581-4503591 REVERSE LENGTH=1224(30-50,-, mm: 1);AT1G72010.1 | Symbols: | TCP family transcription factor | chr1:27107567-27109275 FORWARD LENGTH=1709(64-84,+, mm: 1);AT1G64530.1 | Symbols: | Plant regulator RWP-RK family protein | chr1:23959661-23963081 FORWARD LENGTH=2870(17-37,+, mm: 1);AT2G45120.1 | Symbols: | C2H2-like zinc fi…
TTGAATTGAAGTGCTTGAAT	5.01625	2.74347	0.718607	0.000339541	0.0102422	1.39171	0	0	1.49777	1.30937	6.47102	0.949083	0	3.15597	1.59205	5.59953	4.53865	10.8289	12.0677	30.8764	12.2824	0	0	1.24775	0	1.18592	0.899796	6.52795	9.25407	0.503606	3.8192	5.9313	4.11114	4.67827	21.2078	14.7796	9.28019	20	ath-miR846-3p(1-20,+, mm: 0)	No hit	AT1G57570.1 | Symbols: | Mannose-binding lectin superfamily protein | chr1:21320938-21324637 FORWARD LENGTH=2306(454-473,-, mm: 1);AT1G57570.1 | Symbols: | Mannose-binding lectin superfamily protein | chr1:21320938-21324637 FORWARD LENGTH=2306(892-911,-, mm: 1);AT1G61230.1 | Symbols: | Mannose-binding lectin superfamily protein | chr1:22578951-22580781 FORWARD LENGTH=1518(79-98,-, mm: 1);AT1G6123…
CATATCGACGAACTAAAAAAG	9.37841	10.7808	3.0363	8.5968e-12	1.99898e-09	0	0	0	0	0	0	0	0	0	0	0	0	39.706	46.93	58.9459	21.2151	0	0	0	0	0	0	0	0	0	0	0	0	8.18697	9.63991	15.6007	11.6002	21	No hit	No hit	AT2G39675.1 | Symbols: TAS1C | TAS1C; other RNA | chr2:16537288-16538277 REVERSE LENGTH=990(454-474,+, mm: 1)
AAATGAATCATTTGCTCGTG	12.2385	8.1931	1.14681	6.92008e-17	4.18366e-14	0	0	0	0	0	0	0	0	1.57799	0	0	0	46.9253	49.6117	65.9633	55.8293	0	0	0	0	0	0	0	0	0	0	0	0	0	0	0	0	20	No hit	No hit	AT3G43828.1 | Symbols: | transposable element gene | chr3:15677383-15678009 REVERSE LENGTH=627(129-148,+, mm: 1);AT3G32230.1 | Symbols: | transposable element gene | chr3:13203901-13208938 FORWARD LENGTH=5038(1451-1470,+, mm: 0);AT3G43826-AT3G43828 | chr3:15676149-15677382 FORWARD LENGTH=1234(1148-1167,+, mm: 1)
CGAGAATAGAGGCTAATGTTG	4.38553	4.09719	0.974801	5.72336e-05	0.00216991	0	0	0	0	0	0	0	0	4.73396	0.796027	0.933254	3.02577	20.4546	20.1128	18.2452	13.399	0	0	0	0	0	0	0	0	1.00721	0	0.539209	1.8687	54.9696	94.4711	0	0.773349	21	No hit	No hit	AT1G63150.1 | Symbols: | Tetratricopeptide repeat (TPR)-like superfamily protein | chr1:23419396-23421579 FORWARD LENGTH=2049(758-778,+, mm: 1)
ATGTATCAAGCAACAAATGAATC	12.006	6.36002	0.789889	4.21425e-14	1.65782e-11	0	0	0	1.49777	0	0	0	0	0.788993	1.59205	0	3.02577	55.3478	61.6794	58.9459	35.7307	0	0	0	0	0	0	0	0	0	0	0	0	0	0	0	0	23	No hit	No hit	AT3G43828.1 | Symbols: | transposable element gene | chr3:15677383-15678009 REVERSE LENGTH=627(115-137,+, mm: 1);AT3G32230.1 | Symbols: | transposable element gene | chr3:13203901-13208938 FORWARD LENGTH=5038(1437-1459,+, mm: 1)
CCAGAAGGATAAGTCTAAGAT	7.26401	4.84001	0.951984	1.82889e-06	0.000106102	0	0	0	0	0	0	0	0	2.36698	0.796027	2.79976	4.53865	21.6578	26.8171	49.1216	22.3317	0	0	0	0	0	0	0	0	3.02164	1.9096	8.08814	2.98992	11.6957	9.63991	10.6742	5.41344	21	No hit	No hit	AT1G29410.1 | Symbols: PAI3 | phosphoribosylanthranilate isomerase 3 | chr1:10298370-10300005 REVERSE LENGTH=1009(868-888,+, mm: 0);AT1G07780.3 | Symbols: PAI1, TRP6 | phosphoribosylanthranilate isomerase 1 | chr1:2410120-2412675 REVERSE LENGTH=1512(1220-1240,+, mm: 0);AT1G07780.1 | Symbols: PAI1, TRP6 | phosphoribosylanthranilate isomerase 1 | chr1:2410120-2412677 REVERSE LENGTH=1250(958-978,+, …
TTTGTTTTAGTGAACATATA	12.152	7.68539	0.953972	1.08304e-18	9.01494e-16	0	0	0	0	0	0	0	0	0.788993	0	0.933254	0.756442	36.0964	57.6568	67.3667	54.7127	0	0	0	0	0	0	0	0	0	0	0	0	0	0	0	0	20	No hit	No hit	AT2G39681.1 | Symbols: TAS2 | TAS2; other RNA | chr2:16539384-16540417 REVERSE LENGTH=1034(673-692,+, mm: 1)
ACAAAGTTCGAACGGTCGAGA	8.50453	6.42711	0.913696	5.83293e-12	1.41354e-09	0	0	0	0	0	0	0.949083	0	0	1.59205	0.933254	0.756442	21.6578	40.2257	61.7528	22.3317	0	0	0	0	0	0	0	0	0	1.9096	1.61763	1.8687	8.18697	19.2798	13.9585	7.73349	21	No hit	No hit	AT5G44585-AT5G44590 | chr5:17985474-17987590 FORWARD LENGTH=2117(510-530,-, mm: 0)
AATTATGAATAGTAAAGTGACT	7.09102	5.28327	0.984624	2.62323e-07	1.99026e-05	0	0	1.01421	1.49777	0	3.23551	0.949083	0	0	1.59205	0	0	14.4385	20.1128	67.3667	12.2824	0	0	0	0	0	0	0	0	0	1.9096	0	0.37374	18.7131	26.9918	28.7382	6.96014	22	No hit	No hit	AT1G11670-AT1G11680 | chr1:3931577-3938500 FORWARD LENGTH=6924(1649-1670,-, mm: 0);AT1G11670-AT1G11680 | chr1:3931577-3938500 FORWARD LENGTH=6924(1837-1858,+, mm: 0);AT1G19890-AT1G19900 | chr1:6906019-6906898 FORWARD LENGTH=880(176-197,-, mm: 0);AT1G19890-AT1G19900 | chr1:6906019-6906898 FORWARD LENGTH=880(381-402,+, mm: 0);AT1G48900-AT1G48910 | chr1:18087880-18091680 FORWARD LENGTH=3801(801-822,…
TTAGGTCGAGCTTCATTGGAAC	2.52303	3.54568	0.980343	0.000293161	0.00902812	0	0	0	0	0	3.23551	1.89817	0	0	0.796027	0.933254	0.756442	4.81285	4.02257	16.8417	12.2824	1.28128	3.71001	0	4.0077	1.58122	0	0.815994	0	8.0577	14.0037	2.15684	8.59601	8.18697	11.5679	9.85308	22.4271	22	No hit	No hit	AT3G48057.1 | Symbols: MIR843A | MIR843a; miRNA | chr3:17742109-17742291 FORWARD LENGTH=183(40-61,+, mm: 0)
ACAAAGTTTTATACCGACAATTC	11.7652	7.25056	0.923687	1.29838e-15	6.45325e-13	0	0	0	0	0	0	0	0	0	0	1.86651	1.51288	38.5028	52.2934	57.5424	61.4122	0	0	0	0	0	0	0	0	0	0	0	0	0	0	0	0	23	No hit	No hit	No hit
CGAGAATAATGAAATGCATC	10.9964	4.46612	1.17148	0.000186947	0.00609716	0	0	0	0	0	0	0	0	6.31194	3.98014	6.53278	2.26933	19.2514	24.1354	96.8397	33.4976	0	0	0	0	0	0	0	0	0.503606	0	1.07842	2.24244	2.33913	5.78395	0	0.773349	20	No hit	No hit	AT3G17185.1 | Symbols: TASIR-ARF, TAS3, ATTAS3 | TAS3/TASIR-ARF (TRANS-ACTING SIRNA3); other RNA | chr3:5861491-5862437 FORWARD LENGTH=555(281-300,-, mm: 1);AT3G17185.2 | Symbols: TASIR-ARF, TAS3, ATTAS3 | TAS3/TASIR-ARF (TRANS-ACTING SIRNA3); other RNA | chr3:5861491-5862437 FORWARD LENGTH=947(673-692,-, mm: 1)
TGACGGAACTGTGGCGGGATCT	12.6109	11.1952	3.15028	4.24645e-10	6.88957e-08	0	0	0	0	0	0	0	0	0	0	0	0	22.861	61.6794	102.454	32.381	0	0	0	0	0	0	0	0	0	0	0	0	1.16957	1.92798	0	0.773349	22	No hit	No hit	AT3G30110.1 | Symbols: | pseudogene, hypothetical protein | chr3:11746725-11748496 REVERSE LENGTH=1772(684-705,+, mm: 1)
ATCGATAAACCTCTGCATCCAG	2.54523	2.13935	0.672453	0.00216148	0.0478575	0	0	1.01421	1.49777	0	1.0785	2.84725	4.82823	2.36698	1.59205	0.933254	2.26933	6.01606	9.38599	9.82431	5.58293	0	0	1.24775	0	9.09203	6.74847	4.89596	17.3514	4.02885	0	2.69605	2.98992	21.0522	15.4239	8.2109	8.50684	22	No hit	No hit	AT5G23065.1 | Symbols: MIR162B | MIR162B; miRNA | chr5:7740610-7740697 REVERSE LENGTH=88(67-88,+, mm: 0)
GCACTACGTGACATTGAAACTGT	3.00247	4.75612	1.10087	7.28936e-06	0.000359909	0	0	0	0	0	2.15701	0	3.21882	0	0	0	0	7.21927	12.0677	12.6313	17.8654	0	0	0	0	13.0451	8.99796	8.15994	1.15676	0	0	0.539209	0	18.7131	13.4959	17.2429	12.3736	23	No hit	No hit	AT1G78206.1 | Symbols: MIR775A | MIR775a; miRNA | chr1:29422452-29422574 FORWARD LENGTH=123(11-33,+, mm: 0)
GCTTCGGATTTTTAGGTCACG	6.62877	10.1169	3.04947	2.61261e-08	2.67777e-06	0	0	0	0	0	0	0	0	0	0	0	0	18.0482	29.4988	53.332	14.5156	0	0	0	0	0	0	0	0	0	0	0	1.49496	35.087	19.2798	19.7062	10.0535	21	No hit	No hit	AT1G73490-AT1G73500 | chr1:27634965-27639090 FORWARD LENGTH=4126(645-665,+, mm: 1);AT1G73490-AT1G73500 | chr1:27634965-27639090 FORWARD LENGTH=4126(1254-1274,-, mm: 1)
TCGCTCTGTACACTACTAATG	8.7442	4.10124	1.07517	0.000201504	0.00652378	0	0	0	0	0	0	0	1.60941	7.10093	3.18411	0.933254	6.80798	20.4546	52.2934	51.9285	15.6322	0	0	0	0	0	0	0	0	1.00721	0.636533	0.539209	1.49496	2.33913	17.3518	4.10545	10.8269	21	No hit	No hit	AT1G29410.1 | Symbols: PAI3 | phosphoribosylanthranilate isomerase 3 | chr1:10298370-10300005 REVERSE LENGTH=1009(910-930,+, mm: 1);AT1G07780.3 | Symbols: PAI1, TRP6 | phosphoribosylanthranilate isomerase 1 | chr1:2410120-2412675 REVERSE LENGTH=1512(1262-1282,+, mm: 0);AT1G07780.1 | Symbols: PAI1, TRP6 | phosphoribosylanthranilate isomerase 1 | chr1:2410120-2412677 REVERSE LENGTH=1250(1000-1020,+…
GATCATTGTCGATACCTGTA	7.11721	2.31053	0.628311	0.000818826	0.0218128	1.39171	0	8.11369	1.49777	2.61875	1.0785	4.74542	0	6.31194	4.77616	11.1991	5.29509	16.845	16.0903	33.6834	20.0985	0	0	6.23876	0	1.97653	0	0	0	1.51082	3.8192	3.77446	1.49496	15.2044	7.71193	2.46327	0	20	No hit	No hit	No hit
CATGTCGTAAGTGCCTCAAT	12.7194	5.36373	1.23697	1.158e-05	0.000540721	0	0	0	0	5.23749	1.0785	0	3.21882	0	1.59205	0	0	27.6739	45.5891	98.2431	36.8473	0	0	0	0	0	0	0	0	0	0	0	0	0	0	0	0	20	No hit	No hit	AT1G36200.1 | Symbols: | transposable element gene | chr1:13577455-13580996 REVERSE LENGTH=3542(181-200,+, mm: 1);AT2G13000.1 | Symbols: | transposable element gene | chr2:5342940-5346917 REVERSE LENGTH=3978(1354-1373,+, mm: 1);AT3G30790.1 | Symbols: | transposable element gene | chr3:12467942-12471863 REVERSE LENGTH=3922(577-596,+, mm: 1);AT3G43828.1 | Symbols: | transposable element gene | chr3…
CTGCTATGTTGCTGCTCATTA	11.6434	8.09921	1.10524	1.31422e-18	1.04835e-15	0	0	0	0	0	0	1.89817	0	0	0	0	0	54.1446	58.9977	49.1216	48.0132	0	0	0	0	0	0	0	0	0	0	0	0	0	0	0	0	21	No hit	No hit	No hit
ACGGCAAAACTCGGAGTCGGA	6.40145	6.67317	1.01118	2.17171e-12	5.99662e-10	0	0	0	0	0	1.0785	0	0	0.788993	0	0	0.756442	20.4546	26.8171	43.5077	20.0985	0	0	0	0	0	0	0	0	0	0	2.69605	0	21.0522	23.1358	27.9171	7.73349	21	No hit	No hit	AT5G66380.1 | Symbols: ATFOLT1, FOLT1 | folate transporter 1 | chr5:26513524-26515695 REVERSE LENGTH=1210(10-30,+, mm: 1)
CGTTCTGTTTTGGACAGGTATC	7.37229	2.95081	0.676143	6.89243e-05	0.00255229	0	0	1.01421	0	2.61875	2.15701	3.79633	1.60941	6.31194	3.98014	4.66627	9.0773	15.6418	21.4537	44.9112	17.8654	0	0.927502	0	0	0.395306	0.449898	0	5.78379	4.53246	3.18266	3.23526	0.747479	8.18697	3.85596	4.92654	3.86675	22	No hit	No hit	AT2G01010-AT2G01020 | chr2:5514-5781 FORWARD LENGTH=268(3-24,-, mm: 0);AT3G41768-AT3G41979 | chr3:14199485-14199752 FORWARD LENGTH=268(3-24,-, mm: 0)
ACAATACACATGAACAATGAC	12.0576	6.69712	0.884221	3.07039e-13	1.02526e-10	0	0	0	1.49777	0	0	0	0	1.57799	1.59205	0.933254	0	37.2996	34.8623	92.6292	41.3137	0	0	0	0	0	0	0	0	0	0	0	0	0	0	0.82109	0	21	No hit	No hit	AT2G05025.1 | Symbols: | transposable element gene | chr2:1773259-1774761 FORWARD LENGTH=1503(309-329,-, mm: 1)
CACGATTTAAACCAAACTATGC	12.1433	8.93236	1.47977	2.63058e-15	1.25904e-12	0	0	0	1.49777	0	0	0	0	0	0	0	0	40.9092	52.2934	84.2084	35.7307	0	0	0	0	0	0	0	0	0	0	0	0	0	0	0	0	22	No hit	No hit	AT4G09875-AT4G09880 | chr4:6212149-6214623 FORWARD LENGTH=2475(617-638,+, mm: 0)
AGTGAAAAGTGACTATTTTGC	8.41709	5.17729	0.871818	3.31136e-08	3.27904e-06	0	0	0	0	0	1.0785	0	0	3.94496	0	2.79976	2.26933	26.4707	37.544	43.5077	35.7307	0	0	0	0	0	0	0	0	0	0	0	0	12.8652	9.63991	6.56872	13.1469	21	No hit	No hit	AT1G11670-AT1G11680 | chr1:3931577-3938500 FORWARD LENGTH=6924(1815-1835,+, mm: 1);AT1G19890-AT1G19900 | chr1:6906019-6906898 FORWARD LENGTH=880(199-219,-, mm: 0);AT1G19890-AT1G19900 | chr1:6906019-6906898 FORWARD LENGTH=880(359-379,+, mm: 0);AT1G33290-AT1G33300 | chr1:12076105-12080512 FORWARD LENGTH=4408(2080-2100,+, mm: 1);AT1G48900-AT1G48910 | chr1:18087880-18091680 FORWARD LENGTH=3801(824-84…
CGACGAACTAAAAAAGACATT	10.5847	7.44492	1.1431	1.75647e-11	3.80683e-09	0	0	0	0	0	0	0	0	0.788993	0	0	1.51288	22.861	40.2257	85.6119	33.4976	0	0	0	0	0	0	0	0	1.00721	0.636533	0	0.747479	2.33913	3.85596	5.74763	5.41344	21	No hit	No hit	AT2G39675.1 | Symbols: TAS1C | TAS1C; other RNA | chr2:16537288-16538277 REVERSE LENGTH=990(459-479,+, mm: 1)
ACTTAATTAGGAAAGTAGTC	12.0065	11.1856	3.07834	1.58334e-12	4.50187e-10	0	0	0	0	0	0	0	0	0	0	0	0	31.2835	49.6117	85.6119	44.6634	0	0	0	0	0	0	0	0	0	0	0	0	1.16957	1.92798	0	0	20	No hit	No hit	AT1G11670-AT1G11680 | chr1:3931577-3938500 FORWARD LENGTH=6924(1633-1652,+, mm: 0);AT1G11670-AT1G11680 | chr1:3931577-3938500 FORWARD LENGTH=6924(1855-1874,-, mm: 1);AT1G19890-AT1G19900 | chr1:6906019-6906898 FORWARD LENGTH=880(160-179,+, mm: 0);AT1G48900-AT1G48910 | chr1:18087880-18091680 FORWARD LENGTH=3801(785-804,+, mm: 0);AT2G39790-AT2G39795 | chr2:16595801-16596986 FORWARD LENGTH=1186(459-4…
ATGTATCAAGCAACAAATGAA	11.4453	5.15751	0.976746	7.84439e-07	5.10811e-05	0	0	0	0	0	0	0	0	4.73396	1.59205	3.73302	3.78221	24.0642	57.6568	71.5771	39.0805	0	0	0	0	0	0	0	0	0	0	0	0	0	0	0	0	21	No hit	No hit	AT3G43828.1 | Symbols: | transposable element gene | chr3:15677383-15678009 REVERSE LENGTH=627(115-135,+, mm: 1);AT3G32230.1 | Symbols: | transposable element gene | chr3:13203901-13208938 FORWARD LENGTH=5038(1437-1457,+, mm: 1)
TACATAGTAGTTTGCCATAAATC	11.6169	5.17532	1.00598	6.69582e-07	4.47692e-05	0	0	0	0	2.61875	0	4.74542	4.82823	0	0.796027	0.933254	0	49.3317	46.93	60.3494	37.9639	0	0	0	0	0	0	0	0	0	0	0	0	0	0	0	0	23	No hit	No hit	AT1G36270.1 | Symbols: | transposable element gene | chr1:13628848-13633367 REVERSE LENGTH=4520(1368-1390,-, mm: 1);AT2G13000.1 | Symbols: | transposable element gene | chr2:5342940-5346917 REVERSE LENGTH=3978(1423-1445,-, mm: 1);AT3G42653.1 | Symbols: | transposable element gene | chr3:14743147-14745900 REVERSE LENGTH=2754(252-274,-, mm: 1);AT3G30790.1 | Symbols: | transposable element gene | ch…
CTACAACCTTCCCATTGACGT	10.3309	5.34632	0.736114	3.13403e-11	6.36041e-09	0	0	1.01421	0	0	0	0	0	1.57799	3.18411	1.86651	3.78221	31.2835	42.9074	56.1389	45.78	0	0	0	0	0	0	0	0	2.51803	1.9096	0	0	1.16957	1.92798	0.82109	0.773349	21	No hit	No hit	AT3G43828.1 | Symbols: | transposable element gene | chr3:15677383-15678009 REVERSE LENGTH=627(556-576,+, mm: 1)
CGAAAACGGCGTTGAAATATA	11.3694	11.0889	3.0764	5.11456e-12	1.25534e-09	0	0	0	0	0	0	0	0	0	0	0	0	51.7381	30.8397	81.4015	35.7307	0	0	0	0	0	0	0	0	0	0	0	0	0	1.92798	4.10545	2.32005	21	No hit	No hit	AT3G30848-AT3G30849 | chr3:12626841-12629617 FORWARD LENGTH=2777(1144-1164,-, mm: 1)
GAATAATATCTTCTTGCCATAT	11.7416	11.1793	3.04835	5.47257e-14	2.13817e-11	0	0	0	0	0	0	0	0	0	0	0	0	33.6899	45.5891	74.3841	54.7127	0	0	0	0	0	0	0	0	0	0	0	0	0	0	0	0	22	No hit	No hit	AT1G51170-AT1G51172 | chr1:18954893-18963204 FORWARD LENGTH=8312(2488-2509,-, mm: 1);AT3G45760-AT3G45770 | chr3:16804968-16805561 FORWARD LENGTH=594(28-49,-, mm: 0);AT4G09468-AT4G09470 | chr4:6007886-6010996 FORWARD LENGTH=3111(1871-1892,+, mm: 1);AT4G09840-AT4G09850 | chr4:6191665-6192511 FORWARD LENGTH=847(723-744,+, mm: 0)
ATCCAAATATTTATCATTGAG	11.2175	4.51481	0.738665	2.04488e-08	2.16689e-06	0	0	0	1.49777	1.30937	4.31401	0	3.21882	3.94496	4.77616	0	3.78221	24.0642	41.5665	70.1737	43.5468	0	0	0	0	0	0	0	0	0	0	0	0	0	0	0	0	21	No hit	No hit	AT3G43828.1 | Symbols: | transposable element gene | chr3:15677383-15678009 REVERSE LENGTH=627(184-204,-, mm: 1);AT3G43826-AT3G43828 | chr3:15676149-15677382 FORWARD LENGTH=1234(1203-1223,-, mm: 0)
TTTGTTGATTGACATCTACAC	10.5741	10.9467	3.08436	6.1934e-11	1.17907e-08	0	0	0	0	0	0	0	0	0	0	0	0	28.8771	33.5214	82.8049	39.0805	0	0	0	0	0	0	0	0	0	0	0	0	3.5087	3.85596	7.38981	4.64009	21	No hit	No hit	AT3G59884.1 | Symbols: MIR827A | MIR827a; miRNA | chr3:22122796-22122899 REVERSE LENGTH=104(17-37,+, mm: 1)
TTGATGTTAGTAGCGGTATTT	10.4657	4.58306	1.08417	5.0721e-05	0.0019538	0	0	0	0	0	0	0	0	6.31194	2.38808	2.79976	6.05153	19.2514	46.93	67.3667	37.9639	0	0	0	0	0	0	0	0	0.503606	0	0	1.49496	0	1.92798	0.82109	0	21	No hit	No hit	AT1G07780.3 | Symbols: PAI1, TRP6 | phosphoribosylanthranilate isomerase 1 | chr1:2410120-2412675 REVERSE LENGTH=1512(1183-1203,+, mm: 0);AT1G07780.1 | Symbols: PAI1, TRP6 | phosphoribosylanthranilate isomerase 1 | chr1:2410120-2412677 REVERSE LENGTH=1250(921-941,+, mm: 0);AT1G07780.2 | Symbols: PAI1, TRP6 | phosphoribosylanthranilate isomerase 1 | chr1:2410120-2412673 REVERSE LENGTH=1220(891-911…
CGCTCTGTACACTACTAATGG	5.65584	6.94281	1.2558	1.33915e-09	1.92462e-07	0	0	0	0	0	0	0	0	0	0.796027	0.933254	0	15.6418	25.4763	44.9112	11.1659	0	0	0	0	0	1.34969	0	0	2.51803	0	2.15684	1.49496	12.8652	26.9918	12.3164	23.2005	21	No hit	No hit	AT1G29410.1 | Symbols: PAI3 | phosphoribosylanthranilate isomerase 3 | chr1:10298370-10300005 REVERSE LENGTH=1009(911-931,+, mm: 1);AT1G07780.3 | Symbols: PAI1, TRP6 | phosphoribosylanthranilate isomerase 1 | chr1:2410120-2412675 REVERSE LENGTH=1512(1263-1283,+, mm: 0);AT1G07780.1 | Symbols: PAI1, TRP6 | phosphoribosylanthranilate isomerase 1 | chr1:2410120-2412677 REVERSE LENGTH=1250(1001-1021,+…
GAACTTAGAATACGCTATGTT	10.9817	4.24732	0.528619	5.50624e-13	1.71873e-10	0	5.32228	0	0	2.61875	3.23551	3.79633	4.82823	1.57799	1.59205	3.73302	4.53865	34.8932	38.8848	53.332	43.5468	0	0	0	0	0	0	0	0	0	0	0	0	0	0	0	0	21	No hit	No hit	AT2G39675.1 | Symbols: TAS1C | TAS1C; other RNA | chr2:16537288-16538277 REVERSE LENGTH=990(431-451,-, mm: 0)
TATCTTTGTTTGTTTAGGTCC	6.94843	4.57274	0.586985	2.37055e-12	6.42218e-10	1.39171	0	1.01421	0	0	1.0785	0	0	3.15597	1.59205	1.86651	3.02577	24.0642	32.1805	30.8764	27.9146	0	0	0	0	0.395306	1.34969	0	0	1.51082	0	0	0	4.67827	25.0638	13.1374	12.3736	21	No hit	No hit	AT2G02750.1 | Symbols: | Pentatricopeptide repeat (PPR) superfamily protein | chr2:771151-773540 REVERSE LENGTH=2390(2127-2147,+, mm: 0);AT2G02741.1 | Symbols: MIR840A | MIR840a; miRNA | chr2:771377-771522 REVERSE LENGTH=146(109-129,+, mm: 0)
AATTGGTACCCCGAGTGAGAA	11.8488	4.42548	1.23485	0.000262347	0.00817116	0	0	0	0	2.61875	1.0785	3.79633	11.2659	0.788993	0	0	0	31.2835	48.2708	79.998	30.1478	0	0	0	0	0	0	0	0	0	0	0	0	0	0	0	0	21	No hit	No hit	AT1G78220-AT1G78230 | chr1:29427182-29430224 FORWARD LENGTH=3043(826-846,+, mm: 0)
GAGAACGGTATAATATTCTGC	11.0184	2.75524	0.819903	0.000975112	0.0253185	0	0	1.01421	2.99554	15.7125	7.54952	1.89817	6.43764	2.36698	3.98014	4.66627	3.02577	16.845	34.8623	63.1563	27.9146	0	0	0	0	0	0	0	0	1.00721	0.636533	0	0	1.16957	3.85596	0	0	21	No hit	No hit	AT3G43828.1 | Symbols: | transposable element gene | chr3:15677383-15678009 REVERSE LENGTH=627(148-168,+, mm: 0)
CAAATGAATCATTTGCTCGTG	11.5062	7.55159	0.970014	1.79365e-17	1.25546e-14	0	0	1.01421	1.49777	0	0	0	0	0.788993	0	0	0	36.0964	53.6342	70.1737	42.4302	0	0	0	0	0	0	0	0	0	0	0	0	0	0	0	0	21	No hit	No hit	AT3G43828.1 | Symbols: | transposable element gene | chr3:15677383-15678009 REVERSE LENGTH=627(128-148,+, mm: 1);AT3G32230.1 | Symbols: | transposable element gene | chr3:13203901-13208938 FORWARD LENGTH=5038(1450-1470,+, mm: 0);AT3G43826-AT3G43828 | chr3:15676149-15677382 FORWARD LENGTH=1234(1147-1167,+, mm: 1)
TAGTCACTTTACTATTCATA	11.4432	6.88398	0.801402	1.49434e-17	1.05958e-14	0	0	0	0	0	1.0785	0.949083	0	0.788993	0.796027	0.933254	0	42.1124	45.5891	71.5771	40.1971	0	0	0	0	0	0	0	0	0	0	0	0	0	0	0	0	20	No hit	No hit	AT1G11670-AT1G11680 | chr1:3931577-3938500 FORWARD LENGTH=6924(1648-1667,+, mm: 0);AT1G11670-AT1G11680 | chr1:3931577-3938500 FORWARD LENGTH=6924(1840-1859,-, mm: 0);AT1G19890-AT1G19900 | chr1:6906019-6906898 FORWARD LENGTH=880(175-194,+, mm: 0);AT1G19890-AT1G19900 | chr1:6906019-6906898 FORWARD LENGTH=880(384-403,-, mm: 0);AT1G48900-AT1G48910 | chr1:18087880-18091680 FORWARD LENGTH=3801(800-819,…
AATAATATCTTCTTGCCATAT	10.6883	4.99651	1.02006	4.09052e-06	0.000214749	0	0	0	0	0	0	0	0	3.15597	1.59205	1.86651	7.56442	33.6899	58.9977	56.1389	32.381	0	0	0	0	0	0	0	0	0.503606	0.636533	0	0	0	0	0	0	21	No hit	No hit	AT1G51170-AT1G51172 | chr1:18954893-18963204 FORWARD LENGTH=8312(2488-2508,-, mm: 1);AT3G45760-AT3G45770 | chr3:16804968-16805561 FORWARD LENGTH=594(28-48,-, mm: 0);AT4G09468-AT4G09470 | chr4:6007886-6010996 FORWARD LENGTH=3111(1872-1892,+, mm: 0);AT4G09840-AT4G09850 | chr4:6191665-6192511 FORWARD LENGTH=847(724-744,+, mm: 0)
TTTGGTGAAGAAGCATTTATA	10.3259	3.70001	1.1411	0.0010313	0.0264783	1.39171	0	0	0	0	0	0	0	7.10093	1.59205	10.2658	8.32086	37.2996	30.8397	57.5424	35.7307	0	0	0	0	0	0	0	0	0	0	0	0	0	0	0	0	21	No hit	No hit	No hit
TTTATAACTGCAGTTCGCTCT	11.1274	5.76429	0.907866	3.33361e-09	4.32388e-07	0	0	0	0	0	0	0	0	2.36698	3.18411	1.86651	1.51288	25.2675	49.6117	85.6119	26.798	0	0	0	0	0	0	0	0	0.503606	0.636533	0	0	3.5087	0	0.82109	0	21	No hit	No hit	AT1G07780.3 | Symbols: PAI1, TRP6 | phosphoribosylanthranilate isomerase 1 | chr1:2410120-2412675 REVERSE LENGTH=1512(1248-1268,+, mm: 0);AT1G07780.1 | Symbols: PAI1, TRP6 | phosphoribosylanthranilate isomerase 1 | chr1:2410120-2412677 REVERSE LENGTH=1250(986-1006,+, mm: 0);AT1G07780.2 | Symbols: PAI1, TRP6 | phosphoribosylanthranilate isomerase 1 | chr1:2410120-2412673 REVERSE LENGTH=1220(956-97…
TCGAGATGATTAACCAATATT	9.65146	3.41778	0.799695	5.37413e-05	0.00205772	0	0	1.01421	0	9.16561	2.15701	3.79633	0	3.94496	3.18411	1.86651	6.80798	20.4546	40.2257	54.7355	23.4483	0	0	0	0	0	0	0	0	1.00721	0	0	0.37374	10.5261	5.78395	1.64218	1.5467	21	No hit	No hit	AT5G44585-AT5G44590 | chr5:17985474-17987590 FORWARD LENGTH=2117(495-515,-, mm: 0)
TTAACGGAAGTTAACTCGAAGT	11.8926	3.50356	1.10895	0.00100059	0.0258284	0	0	1.01421	0	14.4031	3.23551	1.89817	4.82823	0.788993	1.59205	0	0.756442	34.8932	37.544	72.9806	30.1478	0	0	0	0	0	0	0	0	0	0	0	0	0	0	0	0	22	No hit	No hit	AT5G11790-AT5G11800 | chr5:3802793-3803335 FORWARD LENGTH=543(150-171,+, mm: 1)
TGTCCAAAACAGAACGACCCGC	7.42426	2.21819	0.659063	0.00191024	0.0433304	0	0	1.01421	1.49777	1.30937	3.23551	5.6945	1.60941	9.46791	9.55233	8.39929	10.5902	32.4867	18.772	16.8417	25.6815	0	0	0	0	0.395306	0.899796	0	0	0.503606	0	1.07842	0	1.16957	5.78395	5.74763	4.64009	22	No hit	No hit	AT2G01010-AT2G01020 | chr2:5514-5781 FORWARD LENGTH=268(9-30,+, mm: 0);AT3G41768-AT3G41979 | chr3:14199485-14199752 FORWARD LENGTH=268(9-30,+, mm: 0)
ACCGTCTGTACCGCAAATACC	9.08307	5.75803	0.797039	1.81597e-11	3.92099e-09	0	0	0	0	0	0	0	0	3.15597	2.38808	0.933254	0.756442	36.0964	36.2031	43.5077	42.4302	0	0	0	0	0	0	0	0	0	0	0	0	9.35653	7.71193	4.92654	4.64009	21	No hit	No hit	AT1G07780.3 | Symbols: PAI1, TRP6 | phosphoribosylanthranilate isomerase 1 | chr1:2410120-2412675 REVERSE LENGTH=1512(1197-1217,-, mm: 0);AT1G07780.1 | Symbols: PAI1, TRP6 | phosphoribosylanthranilate isomerase 1 | chr1:2410120-2412677 REVERSE LENGTH=1250(935-955,-, mm: 0);AT1G07780.2 | Symbols: PAI1, TRP6 | phosphoribosylanthranilate isomerase 1 | chr1:2410120-2412673 REVERSE LENGTH=1220(905-925…
ATAAATGCTTCTTCACCAAAT	11.8131	3.98724	0.875704	1.41581e-05	0.000643321	0	0	1.01421	0	6.54687	4.31401	4.74542	4.82823	1.57799	0	1.86651	3.78221	18.0482	36.2031	98.2431	22.3317	0	0	0	0	0	0	0	0	0	0	0	0	0	0	0	0	21	No hit	No hit	No hit
ATGTTGCTGCTCATTATGTTGT	11.4389	8.88725	1.47697	4.22452e-15	1.91048e-12	0	0	0	0	0	0	0	0	0.788993	0	0	0	38.5028	37.544	79.998	44.6634	0	0	0	0	0	0	0	0	0	0	0	0	0	0	0	0	22	No hit	No hit	No hit
ACCTCGAATATGTTTTGTATT	10.687	5.7817	0.832514	3.29256e-11	6.65861e-09	0	0	0	0	3.92812	1.0785	0	0	1.57799	0.796027	0	1.51288	25.2675	40.2257	71.5771	41.3137	0	0	0	0	0.395306	0	0	0	0	0	0	0	1.16957	0	3.28436	3.0934	21	No hit	No hit	AT2G39675.1 | Symbols: TAS1C | TAS1C; other RNA | chr2:16537288-16538277 REVERSE LENGTH=990(613-633,-, mm: 1)
GAGAGTTTGTTGATGGATTGCG	2.17729	3.47584	0.964048	0.000354851	0.0106704	0	0	0	0	0	0	0	0	3.15597	0.796027	0.933254	1.51288	4.81285	10.7268	9.82431	8.93268	0	0	0	0	0	0	0	0	4.02885	2.54613	3.77446	6.72731	24.5609	19.2798	22.1694	20.8804	22	No hit	No hit	AT3G43828.1 | Symbols: | transposable element gene | chr3:15677383-15678009 REVERSE LENGTH=627(86-107,+, mm: 1);AT3G43826-AT3G43828 | chr3:15676149-15677382 FORWARD LENGTH=1234(557-578,+, mm: 1)
AGAGTTACAACTTTTTTTACG	10.6783	3.80763	1.19472	0.0010312	0.0264783	0	0	0	4.4933	0	8.62803	8.54175	4.82823	0	0	0	0.756442	32.4867	44.2483	53.332	39.0805	0	0	0	0	0	0	0	0	0	0	0	0	0	0	0	0	21	No hit	No hit	AT2G39681.1 | Symbols: TAS2 | TAS2; other RNA | chr2:16539384-16540417 REVERSE LENGTH=1034(566-586,-, mm: 0)
TATATAATAGAGGATTTATAGC	11.1077	4.18597	0.853573	3.49559e-06	0.000187457	0	0	0	1.49777	2.61875	7.54952	2.84725	8.04705	2.36698	0.796027	0	0.756442	20.4546	58.9977	63.1563	31.2644	0	0	0	0	0	0	0	0	0	0	0	0	0	0	0	0	22	No hit	No hit	AT3G43828.1 | Symbols: | transposable element gene | chr3:15677383-15678009 REVERSE LENGTH=627(227-248,+, mm: 0);AT3G43828.1 | Symbols: | transposable element gene | chr3:15677383-15678009 REVERSE LENGTH=627(595-616,-, mm: 1)
GAAACATTTGTTGGATTGATT	10.9529	8.75788	1.58665	2.99005e-11	6.15522e-09	0	0	0	0	0	0	0	0	0.788993	0	0	0	18.0482	40.2257	92.6292	37.9639	0	0	0	0	0	0	0	0	0	0	0	0	5.84783	0	0	3.86675	21	No hit	No hit	AT1G29410.1 | Symbols: PAI3 | phosphoribosylanthranilate isomerase 3 | chr1:10298370-10300005 REVERSE LENGTH=1009(778-798,-, mm: 0);AT1G07780.3 | Symbols: PAI1, TRP6 | phosphoribosylanthranilate isomerase 1 | chr1:2410120-2412675 REVERSE LENGTH=1512(1130-1150,-, mm: 0);AT1G07780.1 | Symbols: PAI1, TRP6 | phosphoribosylanthranilate isomerase 1 | chr1:2410120-2412677 REVERSE LENGTH=1250(868-888,-, …
TCTTGCGCTATCTCTACAACC	10.1886	3.99026	0.660753	5.18937e-08	4.85837e-06	0	0	1.01421	0	1.30937	3.23551	0	1.60941	5.52295	5.57219	4.66627	5.29509	33.6899	38.8848	57.5424	27.9146	0	0	0	0	0.395306	0	0	0	0	0	0	0	0	0	0	0	21	No hit	No hit	AT1G42520.1 | Symbols: | transposable element gene | chr1:15962140-15964392 FORWARD LENGTH=2253(280-300,-, mm: 1);AT1G42510.1 | Symbols: | transposable element gene | chr1:15954731-15958558 REVERSE LENGTH=3828(332-352,-, mm: 1);AT1G36270.1 | Symbols: | transposable element gene | chr1:13628848-13633367 REVERSE LENGTH=4520(1409-1429,-, mm: 1);AT1G36200.1 | Symbols: | transposable element gene | ch…
AGCGAACTGCAGTTATAAAGG	10.8091	11.0507	3.02826	4.21278e-14	1.65782e-11	0	0	0	0	0	0	0	0	0	0	0	0	36.0964	65.702	58.9459	33.4976	0	0	0	0	0	0	0	0	0	0	0	0	1.16957	1.92798	0.82109	1.5467	21	No hit	No hit	AT1G07780.3 | Symbols: PAI1, TRP6 | phosphoribosylanthranilate isomerase 1 | chr1:2410120-2412675 REVERSE LENGTH=1512(1246-1266,-, mm: 0);AT1G07780.1 | Symbols: PAI1, TRP6 | phosphoribosylanthranilate isomerase 1 | chr1:2410120-2412677 REVERSE LENGTH=1250(984-1004,-, mm: 0);AT1G07780.2 | Symbols: PAI1, TRP6 | phosphoribosylanthranilate isomerase 1 | chr1:2410120-2412673 REVERSE LENGTH=1220(954-97…
TCCAAGCGAATGATGATACTTC	8.13465	2.48212	0.565153	9.53635e-05	0.00337398	1.39171	0	1.01421	2.99554	7.85624	7.54952	7.59267	8.04705	1.57799	3.98014	4.66627	3.78221	19.2514	22.7946	32.2799	24.5649	0.640639	0	0	2.6718	2.76714	3.59918	0	0	2.01442	0.636533	1.61763	1.12122	1.16957	0	0	0	22	No hit	No hit	AT2G39681.1 | Symbols: TAS2 | TAS2; other RNA | chr2:16539384-16540417 REVERSE LENGTH=1034(418-439,+, mm: 1)
TGCGTAGTTTCATGTATCAAG	10.539	5.84889	0.866541	3.58199e-10	5.87794e-08	0	0	0	0	0	0	0	0	3.15597	0.796027	0.933254	3.02577	30.0803	40.2257	57.5424	54.7127	0	0	0	0	0	0	0	0	0	0	0	0	0	0	0	0	21	No hit	No hit	AT1G36200.1 | Symbols: | transposable element gene | chr1:13577455-13580996 REVERSE LENGTH=3542(115-135,+, mm: 1);AT3G43828.1 | Symbols: | transposable element gene | chr3:15677383-15678009 REVERSE LENGTH=627(104-124,+, mm: 1);AT3G32226.1 | Symbols: | transposable element gene | chr3:13198631-13202352 FORWARD LENGTH=3722(120-140,+, mm: 1);AT5G28785-AT5G28790 | chr5:10818478-10820172 FORWARD LENGT…
CATGTCGTAAGTGCCTCAATAAT	10.6857	7.94721	1.09761	2.08687e-18	1.64188e-15	0	0	0	0	0	0	0.949083	1.60941	0	0	0	0	36.0964	45.5891	57.5424	50.2463	0	0	0	0	0	0	0	0	1.00721	0	0	0	0	0	0	0	23	No hit	No hit	AT3G43828.1 | Symbols: | transposable element gene | chr3:15677383-15678009 REVERSE LENGTH=627(170-192,+, mm: 0)
ATCCCCCGTGTTTTGTCCAGT	11.2353	7.34489	1.12533	4.3962e-12	1.09779e-09	0	0	0	0	1.30937	0	1.89817	0	0	0	0	0	26.4707	36.2031	87.0154	42.4302	0	0	0	0	0	0	0	0	0	0	0	0	1.16957	1.92798	0	0	21	No hit	No hit	AT1G66725.1 | Symbols: MIR163 | MIR163; miRNA | chr1:24883931-24884559 FORWARD LENGTH=629(456-476,+, mm: 0)
ATTCGTACACTTGGATTGTAC	9.4489	6.1664	0.80311	3.65506e-13	1.20646e-10	0	0	0	0	0	0	0	0	0.788993	1.59205	1.86651	1.51288	28.8771	33.5214	60.3494	40.1971	0	0	0	0	0	0	0	0	0	0	0	0.747479	11.6957	3.85596	3.28436	0	21	No hit	No hit	AT1G11670-AT1G11680 | chr1:3931577-3938500 FORWARD LENGTH=6924(1698-1718,+, mm: 0);AT1G19890-AT1G19900 | chr1:6906019-6906898 FORWARD LENGTH=880(225-245,+, mm: 0);AT1G48900-AT1G48910 | chr1:18087880-18091680 FORWARD LENGTH=3801(850-870,+, mm: 1);AT1G48900-AT1G48910 | chr1:18087880-18091680 FORWARD LENGTH=3801(941-961,-, mm: 1);AT2G31215-AT2G31218 | chr2:13300303-13302038 FORWARD LENGTH=1736(60-80…
TGGAGGAGAACATGAAATCT	11.4245	5.50416	0.893855	4.04519e-09	5.12873e-07	0	0	1.01421	0	3.92812	2.15701	0	0	0.788993	2.38808	0	0.756442	24.0642	37.544	96.8397	26.798	0	0	0	0	0	0	0	0	0	0	0	0	1.16957	0	0	0	20	No hit	No hit	AT3G43828.1 | Symbols: | transposable element gene | chr3:15677383-15678009 REVERSE LENGTH=627(9-28,+, mm: 0);AT3G43826-AT3G43828 | chr3:15676149-15677382 FORWARD LENGTH=1234(480-499,+, mm: 1)
CTGTCCAAAACAGAACGACC	8.04387	3.86334	0.726022	1.22364e-06	7.42901e-05	0	0	0	0	0	1.0785	0.949083	3.21882	5.52295	2.38808	4.66627	6.05153	21.6578	28.158	40.7007	34.6141	0	0	1.24775	0	0.395306	2.24949	0	2.31352	0	0	0.539209	0.747479	4.67827	3.85596	4.92654	1.5467	20	No hit	No hit	AT2G01010-AT2G01020 | chr2:5514-5781 FORWARD LENGTH=268(8-27,+, mm: 0);AT3G41768-AT3G41979 | chr3:14199485-14199752 FORWARD LENGTH=268(8-27,+, mm: 0)
TTCCGTCAGAAGCAGAAATGG	3.79718	3.17252	1.05137	0.00191278	0.0433367	0	0	0	0	0	0	0	0	3.15597	1.59205	3.73302	5.29509	14.4385	8.04514	21.0521	13.399	0	0	0	0	0	0	0	0	9.06491	3.8192	11.3234	7.47479	0	17.3518	8.2109	4.64009	21	No hit	No hit	AT1G29410.1 | Symbols: PAI3 | phosphoribosylanthranilate isomerase 3 | chr1:10298370-10300005 REVERSE LENGTH=1009(739-759,+, mm: 0);AT1G07780.3 | Symbols: PAI1, TRP6 | phosphoribosylanthranilate isomerase 1 | chr1:2410120-2412675 REVERSE LENGTH=1512(1091-1111,+, mm: 0);AT1G07780.1 | Symbols: PAI1, TRP6 | phosphoribosylanthranilate isomerase 1 | chr1:2410120-2412677 REVERSE LENGTH=1250(829-849,+, …
GTTAAATCCGTGTCCACTGCA	4.24172	3.31491	1.09687	0.00180244	0.0416084	0	0	0	0	0	0	0	0	4.73396	0.796027	4.66627	3.78221	12.0321	14.7494	25.2625	12.2824	0	0	0	0	0	0	0	0	4.53246	3.18266	10.7842	4.85862	8.18697	3.85596	7.38981	15.467	21	No hit	No hit	AT1G07780.4 | Symbols: PAI1, TRP6 | phosphoribosylanthranilate isomerase 1 | chr1:2410120-2412675 REVERSE LENGTH=1537(1075-1095,-, mm: 0);AT5G05590.2 | Symbols: PAI2 | phosphoribosylanthranilate isomerase 2 | chr5:1666471-1668315 REVERSE LENGTH=1437(944-964,-, mm: 0)
CATACATAGTAGTTTGCCAT	11.6139	7.00659	1.04869	7.91462e-12	1.84784e-09	0	0	0	0	1.30937	0	0.949083	1.60941	0	0	0	0.756442	15.6418	38.8848	105.261	34.6141	0	0	0	0	0	0	0	0	0	0	0	0	0	0	0	0	20	No hit	No hit	AT1G42510.1 | Symbols: | transposable element gene | chr1:15954731-15958558 REVERSE LENGTH=3828(296-315,-, mm: 1);AT1G36270.1 | Symbols: | transposable element gene | chr1:13628848-13633367 REVERSE LENGTH=4520(1373-1392,-, mm: 1);AT2G13000.1 | Symbols: | transposable element gene | chr2:5342940-5346917 REVERSE LENGTH=3978(1428-1447,-, mm: 1);AT3G42653.1 | Symbols: | transposable element gene | ch…
AAGGAACCATACAATTCAGAA	10.2532	5.27216	0.790869	8.15597e-10	1.23842e-07	0	0	1.01421	0	0	0	0	0	1.57799	2.38808	5.59953	1.51288	39.706	32.1805	58.9459	42.4302	0	0	0	0	0	0	0	0	0	0	0	0	0	0	0	0	21	No hit	No hit	AT2G18980.1 | Symbols: | Peroxidase superfamily protein | chr2:8233335-8235316 REVERSE LENGTH=1078(1051-1071,-, mm: 1)
AATACAAAACATATTCGAGGT	8.76448	2.3014	0.692791	0.00182329	0.0419042	1.39171	0	4.05684	5.99107	2.61875	1.0785	0.949083	1.60941	6.31194	11.9404	9.33254	14.3724	18.0482	21.4537	49.1216	17.8654	0	0	0	0	0	0	0	0	0	0	0	0	0	1.92798	0	1.5467	21	No hit	No hit	AT2G39675.1 | Symbols: TAS1C | TAS1C; other RNA | chr2:16537288-16538277 REVERSE LENGTH=990(613-633,+, mm: 1)
ATGACAAGAAGATATTATTCT	8.70477	4.81539	1.0007	5.78746e-06	0.000292861	0	0	0	0	0	0	0	0	5.52295	2.38808	0.933254	3.78221	26.4707	53.6342	43.5077	23.4483	0	0	0	0	0	0	0	0	1.51082	2.54613	0.539209	0.37374	2.33913	3.85596	4.92654	1.5467	21	No hit	No hit	AT3G45760-AT3G45770 | chr3:16804968-16805561 FORWARD LENGTH=594(30-50,+, mm: 1);AT4G03063-AT4G03070 | chr4:1356019-1358431 FORWARD LENGTH=2413(1867-1887,+, mm: 1);AT4G09840-AT4G09850 | chr4:6191665-6192511 FORWARD LENGTH=847(722-742,-, mm: 1)
TCAGTGATGTGACGAGAGAGT	8.93789	3.28025	0.893752	0.0004012	0.0118599	0	0	0	0	2.61875	0	2.84725	0	6.31194	7.96027	8.39929	5.29509	32.4867	34.8623	35.0868	31.2644	0	0	0	0	0	0	0	0	1.51082	1.27307	0	0	1.16957	0	0	0	21	No hit	No hit	AT3G43828.1 | Symbols: | transposable element gene | chr3:15677383-15678009 REVERSE LENGTH=627(71-91,+, mm: 0);AT3G43826-AT3G43828 | chr3:15676149-15677382 FORWARD LENGTH=1234(542-562,+, mm: 1)
ACTATTTTGCAAATTATGAAT	10.3458	7.04885	0.863129	3.73611e-17	2.38422e-14	0	0	0	0	0	0	0.949083	0	0.788993	0.796027	0.933254	0	32.4867	72.4062	42.1042	39.0805	0	0	0	0	0	0	0	0	0	0	0	0	0	0	0	0	21	No hit	No hit	AT1G11670-AT1G11680 | chr1:3931577-3938500 FORWARD LENGTH=6924(1826-1846,+, mm: 0);AT1G19890-AT1G19900 | chr1:6906019-6906898 FORWARD LENGTH=880(188-208,-, mm: 0);AT1G19890-AT1G19900 | chr1:6906019-6906898 FORWARD LENGTH=880(370-390,+, mm: 0);AT1G48900-AT1G48910 | chr1:18087880-18091680 FORWARD LENGTH=3801(813-833,-, mm: 0);AT1G48900-AT1G48910 | chr1:18087880-18091680 FORWARD LENGTH=3801(978-998,…
TTAGGAAAGTAGTCACTTTAC	9.46989	5.63504	1.02093	2.071e-07	1.60521e-05	0	0	0	0	0	0	0	0	3.94496	1.59205	0	2.26933	38.5028	46.93	56.1389	21.2151	0	0	0	0	0	0	0	0	0	0	0	0	9.35653	1.92798	2.46327	0.773349	21	No hit	No hit	AT1G11670-AT1G11680 | chr1:3931577-3938500 FORWARD LENGTH=6924(1639-1659,+, mm: 0);AT1G11670-AT1G11680 | chr1:3931577-3938500 FORWARD LENGTH=6924(1848-1868,-, mm: 1);AT1G19890-AT1G19900 | chr1:6906019-6906898 FORWARD LENGTH=880(166-186,+, mm: 0);AT1G48900-AT1G48910 | chr1:18087880-18091680 FORWARD LENGTH=3801(791-811,+, mm: 0);AT2G12462-AT2G12465 | chr2:5051614-5055524 FORWARD LENGTH=3911(2492-25…
AGATCCATTTTACTCTTTTGC	10.0729	4.99554	1.1546	3.13506e-05	0.00129167	0	0	0	0	0	0	0	0	4.73396	3.98014	3.73302	0	28.8771	53.6342	51.9285	36.8473	0	0	0	0	0	0	0	0	0	0	0	0	0	0	0	0	21	No hit	No hit	AT2G39681.1 | Symbols: TAS2 | TAS2; other RNA | chr2:16539384-16540417 REVERSE LENGTH=1034(644-664,-, mm: 1)
ATCATTGAGGTACTTACGACA	9.94264	4.41075	0.885504	2.13604e-06	0.00012063	0	0	0	0	1.30937	1.0785	2.84725	11.2659	0.788993	0	0.933254	3.02577	33.6899	42.9074	44.9112	39.0805	0	0	0	0	0	0	0	0	0	0	0	0	0	0	0.82109	2.32005	21	No hit	No hit	AT3G43826-AT3G43828 | chr3:15676149-15677382 FORWARD LENGTH=1234(1191-1211,-, mm: 0)
AAATGATTCGTTTGTTGCTTGAT	9.98552	6.23671	0.862586	7.36748e-12	1.74133e-09	0	0	0	0	0	0	0	0	2.36698	0	1.86651	1.51288	39.706	52.2934	51.9285	31.2644	0	0	0	0	0	0	0	0	0	1.27307	0	0.37374	0	0	0	1.5467	23	No hit	No hit	AT3G43828.1 | Symbols: | transposable element gene | chr3:15677383-15678009 REVERSE LENGTH=627(119-141,-, mm: 0);AT3G43826-AT3G43828 | chr3:15676149-15677382 FORWARD LENGTH=1234(1138-1160,-, mm: 0)
TTATGAATAGTAAAGTGACTA	3.84725	5.69999	1.20343	9.5694e-07	6.03303e-05	0	0	0	1.49777	0	0	0	0	0	0	1.86651	0	14.4385	6.70428	30.8764	12.2824	0	0	0	0	0	0.449898	0	0	0	1.27307	0.539209	0.37374	36.2566	26.9918	20.5273	16.2403	21	No hit	No hit	AT1G11670-AT1G11680 | chr1:3931577-3938500 FORWARD LENGTH=6924(1648-1668,-, mm: 0);AT1G11670-AT1G11680 | chr1:3931577-3938500 FORWARD LENGTH=6924(1839-1859,+, mm: 0);AT1G19890-AT1G19900 | chr1:6906019-6906898 FORWARD LENGTH=880(175-195,-, mm: 0);AT1G19890-AT1G19900 | chr1:6906019-6906898 FORWARD LENGTH=880(383-403,+, mm: 0);AT1G48900-AT1G48910 | chr1:18087880-18091680 FORWARD LENGTH=3801(800-820,…
TTGATCGACTCTCCAGTGAAA	10.3652	5.80446	0.827056	7.22545e-11	1.36509e-08	0	0	0	0	0	0	0	0	3.15597	1.59205	1.86651	1.51288	34.8932	32.1805	70.1737	39.0805	0	0	0	0	0	0	0	0	0	0	0	0	1.16957	0	0	0	21	No hit	No hit	AT2G05025.1 | Symbols: | transposable element gene | chr2:1773259-1774761 FORWARD LENGTH=1503(329-349,+, mm: 1);AT3G15310.1 | Symbols: | transposable element gene | chr3:5152099-5153642 REVERSE LENGTH=1544(382-402,+, mm: 1);AT4G08145.1 | Symbols: | transposable element gene | chr4:5138485-5139725 FORWARD LENGTH=1241(214-234,+, mm: 1);AT5G32621.1 | Symbols: | transposable element gene | chr5:12271…
CTCTATGGTTGTACATCTATC	9.81607	5.22819	0.877601	3.35568e-08	3.31239e-06	0	0	0	0	0	0	0	0	3.15597	3.18411	2.79976	2.26933	28.8771	41.5665	65.9633	27.9146	0	0	0	0	0	0	0	0	0	0.636533	1.07842	0	1.16957	3.85596	0	1.5467	21	No hit	No hit	AT3G43828.1 | Symbols: | transposable element gene | chr3:15677383-15678009 REVERSE LENGTH=627(41-61,-, mm: 1);AT3G43826-AT3G43828 | chr3:15676149-15677382 FORWARD LENGTH=1234(512-532,-, mm: 1)
TACCTGTCCAAAACAGAACGA	9.61341	4.1806	0.672238	1.96509e-08	2.09394e-06	0	0	1.01421	0	0	4.31401	1.89817	0	6.31194	2.38808	3.73302	3.78221	36.0964	37.544	56.1389	22.3317	0	0	0	0	0	0	0	0	0	0	0	0.37374	0	1.92798	1.64218	0	21	No hit	No hit	AT2G01010-AT2G01020 | chr2:5514-5781 FORWARD LENGTH=268(5-25,+, mm: 0);AT3G41768-AT3G41979 | chr3:14199485-14199752 FORWARD LENGTH=268(5-25,+, mm: 0)
TGTGTTGGAAACGCTGCAGCT	6.39669	4.48148	0.888091	2.27158e-06	0.000127408	0	0	1.01421	0	0	1.0785	0	0	4.73396	1.59205	0.933254	2.26933	9.6257	29.4988	50.525	12.2824	0	0	0	0	0	0	0	0	3.52524	5.72879	1.61763	3.7374	14.0348	9.63991	5.74763	3.86675	21	No hit	No hit	AT1G07780.3 | Symbols: PAI1, TRP6 | phosphoribosylanthranilate isomerase 1 | chr1:2410120-2412675 REVERSE LENGTH=1512(585-605,-, mm: 1);AT1G07780.1 | Symbols: PAI1, TRP6 | phosphoribosylanthranilate isomerase 1 | chr1:2410120-2412677 REVERSE LENGTH=1250(323-343,-, mm: 1);AT1G07780.2 | Symbols: PAI1, TRP6 | phosphoribosylanthranilate isomerase 1 | chr1:2410120-2412673 REVERSE LENGTH=1220(293-313,-…
CTATATGTTGAACTTAGAATA	1.85197	3.77547	1.16008	0.000362835	0.0108877	0	0	0	0	1.30937	0	1.89817	1.60941	0	0	0	0	2.40642	10.7268	8.42084	6.69951	0	0	0	0	1.97653	7.19837	4.89596	5.78379	0	0	0	0	4.67827	3.85596	10.6742	54.9078	21	No hit	No hit	AT2G39675.1 | Symbols: TAS1C | TAS1C; other RNA | chr2:16537288-16538277 REVERSE LENGTH=990(440-460,-, mm: 1)
CGGGACATGTCTCGAAGAGGA	7.34457	3.01517	0.668147	3.81534e-05	0.00153668	0	0	1.01421	2.99554	1.30937	0	2.84725	8.04705	4.73396	4.77616	6.53278	3.78221	10.8289	21.4537	44.9112	22.3317	0	0	0	0	0	0	0	0	2.51803	1.9096	1.61763	2.98992	2.33913	3.85596	5.74763	3.86675	21	No hit	No hit	AT1G63080.1 | Symbols: | Pentatricopeptide repeat (PPR) superfamily protein | chr1:23387631-23390816 REVERSE LENGTH=3186(1298-1318,+, mm: 0)
TCCCCCGTGTTTTGTCCAGT	10.0568	6.91987	0.947999	9.88916e-14	3.71225e-11	0	0	0	0	0	2.15701	0.949083	0	0	0	0.933254	0	45.7221	24.1354	64.5598	40.1971	0	0	0	0	0	0	0	0	0	0	0	0	3.5087	1.92798	1.64218	0	20	No hit	No hit	AT1G66725.1 | Symbols: MIR163 | MIR163; miRNA | chr1:24883931-24884559 FORWARD LENGTH=629(457-476,+, mm: 0)
GGATGTAACGCATGTTGTTTTC	9.09726	2.40326	0.683108	0.000964376	0.0251192	0	0	4.05684	2.99554	10.475	7.54952	9.49083	4.82823	2.36698	5.57219	5.59953	0.756442	24.0642	28.158	37.8938	21.2151	0	0	0	0	0.395306	2.24949	1.63199	0	0	0	0	0	1.16957	0	0.82109	0	22	No hit	No hit	AT1G61840.1 | Symbols: | Cysteine/Histidine-rich C1 domain family protein | chr1:22847389-22849833 FORWARD LENGTH=2445(1760-1781,-, mm: 1);AT5G03552.1 | Symbols: MIR822A | MIR822a; miRNA | chr5:897020-897356 REVERSE LENGTH=337(28-49,+, mm: 0)
GTAGTGTACAGAGCGAACTGC	5.4532	3.33666	1.07982	0.00159056	0.0377022	0	0	0	0	0	0	0	0	3.15597	4.77616	7.46603	3.02577	18.0482	18.772	23.859	23.4483	0	0	0	0	0	0	0	0	1.00721	0	2.15684	2.24244	23.3913	7.71193	9.85308	8.50684	21	No hit	No hit	AT1G29410.1 | Symbols: PAI3 | phosphoribosylanthranilate isomerase 3 | chr1:10298370-10300005 REVERSE LENGTH=1009(905-925,-, mm: 1);AT1G07780.3 | Symbols: PAI1, TRP6 | phosphoribosylanthranilate isomerase 1 | chr1:2410120-2412675 REVERSE LENGTH=1512(1257-1277,-, mm: 0);AT1G07780.1 | Symbols: PAI1, TRP6 | phosphoribosylanthranilate isomerase 1 | chr1:2410120-2412677 REVERSE LENGTH=1250(995-1015,-,…
CTATCTCTACAACCTTCCCATT	10.1343	6.5073	0.84833	2.07609e-13	7.18301e-11	0	0	0	0	0	0	0	0	1.57799	0.796027	0	2.26933	36.0964	45.5891	50.525	46.8966	0	0	0	0	0	0	0	0	0	0	0	0	0	0	0	0	22	No hit	No hit	AT3G43828.1 | Symbols: | transposable element gene | chr3:15677383-15678009 REVERSE LENGTH=627(550-571,+, mm: 1)
TGAATATTGTTTTGAATGTGT	9.06143	2.21568	0.68515	0.00227181	0.0496684	0	0	0	1.49777	5.23749	12.942	9.49083	6.43764	5.52295	6.36822	8.39929	5.29509	27.6739	28.158	36.4903	16.7488	0	0	0	0	0	0	0	0	0	0	0	0	0	0	0	0	21	No hit	No hit	AT2G39675.1 | Symbols: TAS1C | TAS1C; other RNA | chr2:16537288-16538277 REVERSE LENGTH=990(512-532,+, mm: 0)
CGGTTTAAGAAGAAGATTTGT	9.4164	10.6961	3.11569	5.6748e-09	6.87609e-07	0	0	0	0	0	0	0	0	0	0	0	0	31.2835	54.9751	67.3667	12.2824	0	0	0	0	0	0	0	0	0	0	0	0	1.16957	9.63991	7.38981	4.64009	21	No hit	No hit	AT5G41761-AT5G41765 | chr5:16712032-16716551 FORWARD LENGTH=4520(4176-4196,+, mm: 1)
TACAACCATAGAGATCCGTCG	8.08107	4.88783	0.83996	6.82444e-08	6.09572e-06	0	0	0	0	1.30937	0	0	0	1.57799	4.77616	0.933254	3.02577	48.1285	44.2483	14.0347	34.6141	0	0	0	0	0	0	0	0	1.00721	0	0.539209	0.37374	0	1.92798	8.2109	3.0934	21	No hit	No hit	AT3G43828.1 | Symbols: | transposable element gene | chr3:15677383-15678009 REVERSE LENGTH=627(49-69,+, mm: 1);AT3G43826-AT3G43828 | chr3:15676149-15677382 FORWARD LENGTH=1234(520-540,+, mm: 0)
TGAGTTGAGCAGGGTAAAGAAA	8.36424	2.10829	0.428746	5.32404e-05	0.00204126	2.78342	10.6446	2.02842	5.99107	3.92812	4.31401	3.79633	1.60941	7.88993	11.1444	9.33254	7.56442	25.2675	24.1354	26.666	17.8654	0	0	0	0	0	0	0	0	0	1.9096	1.61763	0.37374	0	0	0	0	22	No hit	No hit	AT1G73687.1 | Symbols: MIR159A, MIR159 | MIR159/MIR159A; miRNA | chr1:27713234-27713415 REVERSE LENGTH=182(24-45,+, mm: 0)
ATACATAGTAGTTTGCCATAAATC	9.42493	3.32136	0.652115	3.92073e-06	0.00020659	0	0	0	0	2.61875	6.47102	2.84725	11.2659	5.52295	4.77616	1.86651	3.78221	34.8932	42.9074	30.8764	29.0312	0	0	0	0	0	0	0	0	0	0	0	0	0	0	0	0	24	No hit	No hit	AT1G36270.1 | Symbols: | transposable element gene | chr1:13628848-13633367 REVERSE LENGTH=4520(1368-1391,-, mm: 1);AT2G13000.1 | Symbols: | transposable element gene | chr2:5342940-5346917 REVERSE LENGTH=3978(1423-1446,-, mm: 1);AT3G42653.1 | Symbols: | transposable element gene | chr3:14743147-14745900 REVERSE LENGTH=2754(252-275,-, mm: 1);AT3G30790.1 | Symbols: | transposable element gene | ch…
TTAGATGATCCATAGTGGATA	9.50692	5.46989	0.96654	5.61868e-08	5.17983e-06	0	0	0	0	0	1.0785	3.79633	4.82823	0	0	0	0.756442	42.1124	37.544	44.9112	37.9639	0	0	0	0	0	0.449898	0	0	0	0	0	0	2.33913	3.85596	0.82109	1.5467	21	No hit	No hit	AT3G18215-AT3G18217 | chr3:6242574-6244528 FORWARD LENGTH=1955(364-384,-, mm: 0)
AATATTCTGCCCATGTCGTA	10.4097	4.6544	0.882066	7.01793e-07	4.65436e-05	0	5.32228	0	0	0	1.0785	1.89817	0	0.788993	1.59205	9.33254	1.51288	22.861	49.6117	72.9806	21.2151	0	0	0	0	0	0	0	0	0	0	0	0	0	0	0	0	20	No hit	No hit	AT1G36270.1 | Symbols: | transposable element gene | chr1:13628848-13633367 REVERSE LENGTH=4520(1288-1307,+, mm: 1);AT1G36200.1 | Symbols: | transposable element gene | chr1:13577455-13580996 REVERSE LENGTH=3542(170-189,+, mm: 1);AT3G42653.1 | Symbols: | transposable element gene | chr3:14743147-14745900 REVERSE LENGTH=2754(174-193,+, mm: 1);AT3G30790.1 | Symbols: | transposable element gene | ch…
CGGTATAATATTCTGCCCATG	9.75097	3.78566	0.8172	1.56296e-05	0.000702402	0	0	0	0	0	3.23551	3.79633	6.43764	3.15597	0.796027	2.79976	9.83374	28.8771	34.8623	61.7528	22.3317	0	0	0	0	0	0	0	0	0	0	0	0	0	0	0	0	21	No hit	No hit	AT3G43828.1 | Symbols: | transposable element gene | chr3:15677383-15678009 REVERSE LENGTH=627(153-173,+, mm: 0)
TATTCTGCCCATGTCGTAAGT	9.24659	4.97689	0.615084	1.76689e-13	6.22573e-11	0	0	0	0	1.30937	2.15701	2.84725	0	3.94496	0.796027	0.933254	1.51288	33.6899	36.2031	46.3146	37.9639	0	0	0	0	0.790611	0	0	0	0	0.636533	0.539209	1.12122	0	1.92798	0	0.773349	21	No hit	No hit	AT1G36200.1 | Symbols: | transposable element gene | chr1:13577455-13580996 REVERSE LENGTH=3542(172-192,+, mm: 1);AT3G42653.1 | Symbols: | transposable element gene | chr3:14743147-14745900 REVERSE LENGTH=2754(176-196,+, mm: 1);AT3G30790.1 | Symbols: | transposable element gene | chr3:12467942-12471863 REVERSE LENGTH=3922(568-588,+, mm: 1);AT3G43828.1 | Symbols: | transposable element gene | chr3…
ATAGCCAATCGGATAGTAGAC	8.99625	10.7314	3.01431	2.00591e-12	5.64743e-10	0	0	0	0	0	0	0	0	0	0	0	0	20.4546	45.5891	42.1042	54.7127	0	0	0	0	0	0	0	0	0	0	0	0	9.35653	1.92798	2.46327	3.0934	21	No hit	No hit	AT3G53403-AT3G53410 | chr3:19800696-19800950 FORWARD LENGTH=255(211-231,-, mm: 0)
CTGTCCAAAACAGAACGACCT	5.30813	2.95879	0.72436	0.000126263	0.00431655	0	0	0	0	3.92812	1.0785	4.74542	3.21882	2.36698	3.98014	0.933254	3.78221	14.4385	14.7494	30.8764	11.1659	0	0	1.24775	0	3.95306	1.79959	0.815994	0	1.00721	1.27307	0.539209	2.24244	15.2044	9.63991	10.6742	6.18679	21	No hit	No hit	AT2G01010-AT2G01020 | chr2:5514-5781 FORWARD LENGTH=268(8-28,+, mm: 1);AT3G41768-AT3G41979 | chr3:14199485-14199752 FORWARD LENGTH=268(8-28,+, mm: 1)
TTGTTGATGGATTGCGTAGTT	8.92403	4.96483	0.927043	5.90659e-07	4.0482e-05	0	0	0	0	0	0	0	0	3.94496	3.98014	1.86651	2.26933	25.2675	42.9074	56.1389	24.5649	0	0	0	0	0	0	0	0	0	0.636533	0	2.24244	3.5087	3.85596	0.82109	1.5467	21	No hit	No hit	AT3G43828.1 | Symbols: | transposable element gene | chr3:15677383-15678009 REVERSE LENGTH=627(92-112,+, mm: 1)
ATGAACGAGAGATAAGAGAAAGC	8.98456	2.82791	0.666955	9.25214e-05	0.00329032	1.39171	0	7.09948	1.49777	6.54687	2.15701	2.84725	12.8753	2.36698	0.796027	3.73302	4.53865	22.861	29.4988	46.3146	17.8654	1.28128	3.71001	4.991	0	0	0	0	0	0	1.27307	0	0.747479	0	0	0	0	23	No hit	No hit	AT5G35526.1 | Symbols: | unknown protein; Has 30201 Blast hits to 17322 proteins in 780 species: Archae - 12; Bacteria - 1396; Metazoa - 17338; Fungi - 3422; Plants - 5037; Viruses - 0; Other Eukaryotes - 2996 (source: NCBI BLink). | chr5:13708801-13708911 REVERSE LENGTH=111(85-107,-, mm: 0)
TCAACCTGATGGAATTGATGT	8.88847	3.73053	1.00628	0.00031498	0.00958694	0	0	0	0	0	1.0785	0	0	7.88993	5.57219	6.53278	4.53865	33.6899	29.4988	36.4903	41.3137	0	0	0	0	0	0	0	0	0	0	0	0	0	0	0	0	21	No hit	No hit	AT1G29410.1 | Symbols: PAI3 | phosphoribosylanthranilate isomerase 3 | chr1:10298370-10300005 REVERSE LENGTH=1009(817-837,+, mm: 0);AT1G07780.3 | Symbols: PAI1, TRP6 | phosphoribosylanthranilate isomerase 1 | chr1:2410120-2412675 REVERSE LENGTH=1512(1169-1189,+, mm: 0);AT1G07780.1 | Symbols: PAI1, TRP6 | phosphoribosylanthranilate isomerase 1 | chr1:2410120-2412677 REVERSE LENGTH=1250(907-927,+, …
AGGATTGAACCCGCAAGAGAA	9.53112	6.89082	1.05805	8.33787e-11	1.57009e-08	0	0	0	0	0	0	0	0	0	1.59205	0.933254	0.756442	16.845	38.8848	79.998	26.798	0	0	0	0	0	0	0	0	0.503606	1.27307	1.61763	2.98992	0	0	1.64218	0	21	No hit	No hit	AT1G65190-AT1G65200 | chr1:24217329-24218469 FORWARD LENGTH=1141(581-601,+, mm: 0)
TATGTTCACTAAAACAAAGA	8.68546	3.94238	1.12535	0.000514015	0.0146511	0	0	0	0	0	0	0	0	3.15597	3.18411	6.53278	8.32086	27.6739	41.5665	19.6486	55.8293	0	0	0	0	0	0	0	0	0	0	0	0	0	0	0	0	20	No hit	No hit	AT2G39681.1 | Symbols: TAS2 | TAS2; other RNA | chr2:16539384-16540417 REVERSE LENGTH=1034(671-690,-, mm: 1)
CACTGTTTGATTCGTACACTT	8.59637	4.46011	0.746472	2.77082e-08	2.80175e-06	2.78342	0	0	0	1.30937	4.31401	0.949083	1.60941	0.788993	0.796027	4.66627	0.756442	24.0642	48.2708	51.9285	12.2824	0	0	0	0	0	0.899796	0	0	0	0.636533	0	0	9.35653	7.71193	3.28436	3.0934	21	No hit	No hit	AT2G31215.1 | Symbols: | basic helix-loop-helix (bHLH) DNA-binding superfamily protein | chr2:13299807-13300302 FORWARD LENGTH=390(349-369,+, mm: 1);AT1G11670-AT1G11680 | chr1:3931577-3938500 FORWARD LENGTH=6924(1689-1709,+, mm: 0);AT1G19890-AT1G19900 | chr1:6906019-6906898 FORWARD LENGTH=880(216-236,+, mm: 0);AT1G19890-AT1G19900 | chr1:6906019-6906898 FORWARD LENGTH=880(325-345,-, mm: 1);AT1G332…
CTTCTGAAACATTTGTTGGAT	8.9884	7.69405	1.25179	1.17266e-11	2.63088e-09	0	0	0	0	0	0	0	0	0.788993	0	0	0.756442	21.6578	29.4988	77.191	25.6815	0	0	0	0	0	0	0	0	2.01442	1.27307	2.69605	0	10.5261	1.92798	0	1.5467	21	No hit	No hit	AT1G29410.1 | Symbols: PAI3 | phosphoribosylanthranilate isomerase 3 | chr1:10298370-10300005 REVERSE LENGTH=1009(783-803,-, mm: 0);AT1G07780.3 | Symbols: PAI1, TRP6 | phosphoribosylanthranilate isomerase 1 | chr1:2410120-2412675 REVERSE LENGTH=1512(1135-1155,-, mm: 0);AT1G07780.1 | Symbols: PAI1, TRP6 | phosphoribosylanthranilate isomerase 1 | chr1:2410120-2412677 REVERSE LENGTH=1250(873-893,-, …
TGATTGAACCTATCACACTCT	9.44148	4.31774	1.1435	0.00021632	0.00692536	0	0	0	0	0	0	0	0	9.46791	3.98014	2.79976	1.51288	32.4867	24.1354	60.3494	35.7307	0	0	0	0	0	0	0	0	0	0.636533	0	0	0	0	0	0	21	No hit	No hit	AT1G29410.2 | Symbols: PAI3 | phosphoribosylanthranilate isomerase 3 | chr1:10297877-10300005 REVERSE LENGTH=1638(802-822,-, mm: 0);AT5G05590.2 | Symbols: PAI2 | phosphoribosylanthranilate isomerase 2 | chr5:1666471-1668315 REVERSE LENGTH=1437(912-932,-, mm: 0)
GAACGCATGAGAGGTTGGTAAA	4.97507	3.12732	1.0643	0.00185579	0.0424401	0	0	0	0	3.92812	2.15701	7.59267	1.60941	0	0.796027	0	0.756442	14.4385	21.4537	18.2452	18.9819	0	0	0	0	0.790611	5.84867	2.44798	1.15676	0	0	0	0	4.67827	1.92798	23.8116	12.3736	22	No hit	No hit	AT1G67481.1 | Symbols: MIR839A | MIR839a; miRNA | chr1:25278944-25279207 REVERSE LENGTH=264(196-217,+, mm: 0)
AAAACGGCGTTGAAATATATG	9.92391	10.8164	3.09532	5.68777e-10	8.94991e-08	0	0	0	0	0	0	0	0	0	0	0	0	31.2835	32.1805	82.8049	25.6815	0	0	0	0	0	0	0	0	0	0	0	0	1.16957	1.92798	4.92654	2.32005	21	No hit	No hit	AT3G30848-AT3G30849 | chr3:12626841-12629617 FORWARD LENGTH=2777(1142-1162,-, mm: 0)
TTATATAATAGAGGATTTATAGC	10.3605	4.8399	1.1079	1.66985e-05	0.00074519	0	0	0	0	1.30937	1.0785	1.89817	9.65646	0	0	0	1.51288	34.8932	48.2708	65.9633	20.0985	0	0	0	0	0	0	0	0	0	0	0	0	0	0	0.82109	0	23	No hit	No hit	AT3G43828.1 | Symbols: | transposable element gene | chr3:15677383-15678009 REVERSE LENGTH=627(226-248,+, mm: 0);AT3G43828.1 | Symbols: | transposable element gene | chr3:15677383-15678009 REVERSE LENGTH=627(595-617,-, mm: 1)
CTCTACAACCTTCCCATTGAC	10.3109	10.9567	3.03467	4.87885e-13	1.54813e-10	0	0	0	0	0	0	0	0	0	0	0	0	32.4867	48.2708	67.3667	34.6141	0	0	0	0	0	0	0	0	0	0	0.539209	0	0	0	0	0	21	No hit	No hit	AT3G43828.1 | Symbols: | transposable element gene | chr3:15677383-15678009 REVERSE LENGTH=627(554-574,+, mm: 1)
GTTGATGGATTGCGTAGTTTC	9.77313	10.774	3.10758	1.8114e-09	2.53746e-07	0	0	0	0	0	0	0	0	0	0	0	0	30.0803	32.1805	84.2084	22.3317	0	0	0	0	0	0	0	0	0	0	0	0	3.5087	1.92798	7.38981	0	21	No hit	No hit	AT3G43828.1 | Symbols: | transposable element gene | chr3:15677383-15678009 REVERSE LENGTH=627(94-114,+, mm: 1)
CCTATATGGGATTAAAAACCT	7.9128	3.6572	1.22295	0.00187674	0.0427564	0	0	0	0	0	0	0	0	7.88993	3.98014	0.933254	8.32086	22.861	29.4988	40.7007	32.381	0	0	0	0	0	0	0	0	1.00721	0	0	0	7.0174	7.71193	3.28436	0	21	No hit	No hit	AT2G39681.1 | Symbols: TAS2 | TAS2; other RNA | chr2:16539384-16540417 REVERSE LENGTH=1034(610-630,-, mm: 1)
TAATTTGCAAAATAGTCACTT	8.43679	4.88936	0.8821	2.72098e-07	2.05627e-05	0	0	0	0	0	0	0	0	4.73396	3.18411	1.86651	2.26933	34.8932	33.5214	43.5077	30.1478	0	0	0	0	0	0	0	0	0	0.636533	0.539209	0	2.33913	3.85596	4.92654	1.5467	21	No hit	No hit	AT1G11670-AT1G11680 | chr1:3931577-3938500 FORWARD LENGTH=6924(1821-1841,-, mm: 1);AT1G19890-AT1G19900 | chr1:6906019-6906898 FORWARD LENGTH=880(193-213,+, mm: 0);AT1G19890-AT1G19900 | chr1:6906019-6906898 FORWARD LENGTH=880(365-385,-, mm: 0);AT1G19890-AT1G19900 | chr1:6906019-6906898 FORWARD LENGTH=880(425-445,-, mm: 1);AT1G48900-AT1G48910 | chr1:18087880-18091680 FORWARD LENGTH=3801(818-838,+, …
GAGAGTTGGATAATTTGGAAA	4.28339	3.81365	0.890564	2.91392e-05	0.00121087	0	0	0	0	2.61875	3.23551	0.949083	1.60941	2.36698	0	0.933254	0	9.6257	18.772	26.666	8.93268	0	0	0	0	1.18592	4.49898	4.89596	4.62703	0	0.636533	0	1.49496	7.0174	9.63991	18.064	15.467	21	No hit	No hit	AT1G73490.1 | Symbols: | RNA-binding (RRM/RBD/RNP motifs) family protein | chr1:27633265-27634932 REVERSE LENGTH=1076(160-180,+, mm: 1);AT1G73490.2 | Symbols: | RNA-binding (RRM/RBD/RNP motifs) family protein | chr1:27633260-27634964 REVERSE LENGTH=1116(192-212,+, mm: 1);AT1G73490-AT1G73500 | chr1:27634965-27639090 FORWARD LENGTH=4126(791-811,+, mm: 0);AT1G73490-AT1G73500 | chr1:27634965-27639090…
TAGTGTACAGAGCGAACTGCA	5.70159	4.57801	1.07619	4.06923e-05	0.00162075	0	0	0	0	0	0	0	0	1.57799	0	4.66627	3.02577	21.6578	26.8171	30.8764	15.6322	0	0	0	0	0	0	0	0	1.00721	3.8192	0	1.49496	21.0522	17.3518	6.56872	6.96014	21	No hit	No hit	AT1G29410.1 | Symbols: PAI3 | phosphoribosylanthranilate isomerase 3 | chr1:10298370-10300005 REVERSE LENGTH=1009(904-924,-, mm: 1);AT1G07780.3 | Symbols: PAI1, TRP6 | phosphoribosylanthranilate isomerase 1 | chr1:2410120-2412675 REVERSE LENGTH=1512(1256-1276,-, mm: 0);AT1G07780.1 | Symbols: PAI1, TRP6 | phosphoribosylanthranilate isomerase 1 | chr1:2410120-2412677 REVERSE LENGTH=1250(994-1014,-,…
GACGAACTAAAAAAGACATTG	9.73069	6.64745	0.834223	3.78035e-15	1.73696e-12	0	0	0	1.49777	0	0	0	0	0.788993	0.796027	0.933254	0.756442	36.0964	30.8397	67.3667	33.4976	0	0	0	0	0	0	0	0	0	0	0	0	0	0	3.28436	0.773349	21	No hit	No hit	AT2G39675.1 | Symbols: TAS1C | TAS1C; other RNA | chr2:16537288-16538277 REVERSE LENGTH=990(460-480,+, mm: 1)
ACTTACGACATGGACAGAATA	8.91523	5.2012	0.710291	6.03216e-12	1.45568e-09	0	0	0	0	2.61875	2.15701	1.89817	3.21882	0.788993	0	0.933254	0.756442	25.2675	40.2257	51.9285	29.0312	0	0	0	0	0	0	0	3.47028	0	0.636533	0	0	1.16957	1.92798	6.56872	1.5467	21	No hit	No hit	AT1G42520.1 | Symbols: | transposable element gene | chr1:15962140-15964392 FORWARD LENGTH=2253(161-181,-, mm: 1);AT1G36270.1 | Symbols: | transposable element gene | chr1:13628848-13633367 REVERSE LENGTH=4520(1290-1310,-, mm: 1);AT1G36200.1 | Symbols: | transposable element gene | chr1:13577455-13580996 REVERSE LENGTH=3542(172-192,-, mm: 0);AT2G13000.1 | Symbols: | transposable element gene | ch…
TCTTTCGCATTGTAATGTACT	8.66705	4.05578	1.38887	0.00201064	0.0450035	0	0	0	0	0	0	0	0	3.15597	0	5.59953	8.32086	18.0482	32.1805	70.1737	16.7488	0	0	0	0	0	0	0	0	0	0	1.61763	1.12122	3.5087	5.78395	0.82109	2.32005	21	No hit	No hit	AT5G05590.2 | Symbols: PAI2 | phosphoribosylanthranilate isomerase 2 | chr5:1666471-1668315 REVERSE LENGTH=1437(817-837,+, mm: 0)
TTTATATAATAGAGGATTTAT	9.30663	3.27501	1.06136	0.00150965	0.036052	0	0	0	0	0	6.47102	7.59267	12.8753	2.36698	0	0.933254	3.02577	32.4867	44.2483	35.0868	29.0312	0	0	0	0	0	0	0	0	0	0	0	0	0	0	0	0	21	No hit	No hit	AT1G34660.1 | Symbols: | transposable element gene | chr1:12699872-12701377 FORWARD LENGTH=1506(180-200,+, mm: 1);AT2G11670.1 | Symbols: | transposable element gene | chr2:4685014-4687082 FORWARD LENGTH=2069(274-294,+, mm: 1);AT3G32021.1 | Symbols: | transposable element gene | chr3:12994952-12998969 REVERSE LENGTH=4018(222-242,+, mm: 1);AT3G43828.1 | Symbols: | transposable element gene | chr3:1…
AACACAGAGAATGTAGCTCCT	6.24001	3.72737	1.15196	0.00101602	0.0261678	0	0	0	0	0	0	0	0	6.31194	4.77616	2.79976	2.26933	14.4385	17.4311	51.9285	11.1659	0	0	0	0	0	0	0	2.31352	4.02885	3.8192	4.31367	1.49496	11.6957	15.4239	0.82109	1.5467	21	No hit	No hit	AT1G29410.1 | Symbols: PAI3 | phosphoribosylanthranilate isomerase 3 | chr1:10298370-10300005 REVERSE LENGTH=1009(223-243,+, mm: 1);AT1G07780.3 | Symbols: PAI1, TRP6 | phosphoribosylanthranilate isomerase 1 | chr1:2410120-2412675 REVERSE LENGTH=1512(600-620,+, mm: 0);AT1G07780.1 | Symbols: PAI1, TRP6 | phosphoribosylanthranilate isomerase 1 | chr1:2410120-2412677 REVERSE LENGTH=1250(338-358,+, mm…
CTTTAAATTTCTTGTTCTCTC	9.75693	7.85257	1.12084	1.32166e-16	7.36975e-14	0	0	0	0	0	0	0	0	0	0.796027	0.933254	0	26.4707	50.9525	51.9285	44.6634	0	0	0	0	0	0	0	0	0	0	0	0	0	0	0.82109	0.773349	21	No hit	No hit	AT2G05025.1 | Symbols: | transposable element gene | chr2:1773259-1774761 FORWARD LENGTH=1503(26-46,+, mm: 1)
TATGGACCCGATATGGAGAAC	5.94761	6.52487	1.18978	2.24979e-08	2.36224e-06	0	0	0	0	0	0	0	0	0	1.59205	0	0.756442	15.6418	25.4763	49.1216	11.1659	0	0	0	0	0	0	0	0	2.01442	0	1.07842	0	14.0348	9.63991	15.6007	14.6936	21	No hit	No hit	No hit
AGAGAATGTAGCTCCTAAGGA	4.6795	3.41048	0.885544	0.000230236	0.00732087	0	0	1.01421	0	0	0	0	0	2.36698	3.98014	2.79976	6.05153	13.2353	17.4311	21.0521	20.0985	0	0	0	0	0	0	0	0	3.02164	3.8192	4.85288	1.49496	18.7131	13.4959	6.56872	5.41344	21	No hit	No hit	AT1G29410.1 | Symbols: PAI3 | phosphoribosylanthranilate isomerase 3 | chr1:10298370-10300005 REVERSE LENGTH=1009(228-248,+, mm: 0);AT1G07780.3 | Symbols: PAI1, TRP6 | phosphoribosylanthranilate isomerase 1 | chr1:2410120-2412675 REVERSE LENGTH=1512(605-625,+, mm: 0);AT1G07780.1 | Symbols: PAI1, TRP6 | phosphoribosylanthranilate isomerase 1 | chr1:2410120-2412677 REVERSE LENGTH=1250(343-363,+, mm…
TAATGAGAGTAATATAGTTG	9.45558	7.317	0.960147	1.25451e-16	7.06389e-14	0	0	0	0	0	0	0	0	1.57799	0	0	0.756442	49.3317	33.5214	39.2973	48.0132	0	0	0	0	0	0	0	0	0	0	0	0	0	0	0	0	20	No hit	No hit	No hit
CTGCAGTTCGCTCTGTACACT	9.62801	7.26856	1.28917	1.42209e-08	1.57677e-06	0	0	0	0	0	0	0	0	0	0	0	2.26933	37.2996	33.5214	71.5771	24.5649	0	0	0	0	0	0	0	0	0	0	0	0	3.5087	9.63991	0	0	21	No hit	No hit	AT1G29410.1 | Symbols: PAI3 | phosphoribosylanthranilate isomerase 3 | chr1:10298370-10300005 REVERSE LENGTH=1009(903-923,+, mm: 1);AT1G07780.3 | Symbols: PAI1, TRP6 | phosphoribosylanthranilate isomerase 1 | chr1:2410120-2412675 REVERSE LENGTH=1512(1255-1275,+, mm: 0);AT1G07780.1 | Symbols: PAI1, TRP6 | phosphoribosylanthranilate isomerase 1 | chr1:2410120-2412677 REVERSE LENGTH=1250(993-1013,+,…
ATACATAGTAGTTTGCCATAA	9.93066	4.69911	0.772446	1.33579e-08	1.49261e-06	0	5.32228	0	0	0	3.23551	2.84725	4.82823	0.788993	0	0.933254	3.78221	22.861	36.2031	64.5598	34.6141	0	0	0	0	0	0	0	0	0	0	0	0	0	0	0	0	21	No hit	No hit	AT1G42510.1 | Symbols: | transposable element gene | chr1:15954731-15958558 REVERSE LENGTH=3828(294-314,-, mm: 1);AT1G36270.1 | Symbols: | transposable element gene | chr1:13628848-13633367 REVERSE LENGTH=4520(1371-1391,-, mm: 1);AT2G13000.1 | Symbols: | transposable element gene | chr2:5342940-5346917 REVERSE LENGTH=3978(1426-1446,-, mm: 1);AT3G42653.1 | Symbols: | transposable element gene | ch…
TGATGAGAACACGATACTGAG	8.84559	5.27178	0.914566	7.64648e-08	6.76684e-06	0	0	0	0	0	0	0	0	0.788993	2.38808	3.73302	3.02577	37.2996	32.1805	58.9459	20.0985	0	0	0	0	0	0	0	0	2.01442	0.636533	1.61763	0.37374	3.5087	1.92798	0	0	21	No hit	No hit	AT1G29410.1 | Symbols: PAI3 | phosphoribosylanthranilate isomerase 3 | chr1:10298370-10300005 REVERSE LENGTH=1009(459-479,+, mm: 1);AT1G07780.3 | Symbols: PAI1, TRP6 | phosphoribosylanthranilate isomerase 1 | chr1:2410120-2412675 REVERSE LENGTH=1512(836-856,+, mm: 0);AT1G07780.1 | Symbols: PAI1, TRP6 | phosphoribosylanthranilate isomerase 1 | chr1:2410120-2412677 REVERSE LENGTH=1250(574-594,+, mm…
TTCCGTTTTTCTTTGGTTTCC	9.22663	4.38925	0.75323	9.44243e-08	8.11851e-06	0	0	0	0	0	4.31401	4.74542	0	1.57799	3.98014	0.933254	3.78221	22.861	38.8848	53.332	33.4976	0	0	0	0	0	0	0	1.15676	0	0	0	0	0	1.92798	0	0	21	No hit	No hit	AT1G73490-AT1G73500 | chr1:27634965-27639090 FORWARD LENGTH=4126(807-827,-, mm: 0);AT1G73490-AT1G73500 | chr1:27634965-27639090 FORWARD LENGTH=4126(1093-1113,+, mm: 0)
TCTACAACCTTCCCATTGACG	9.00794	5.24005	0.962373	3.21144e-07	2.37382e-05	0	0	0	0	0	0	0	0	3.94496	0.796027	4.66627	0.756442	30.0803	46.93	44.9112	32.381	0	0	0	0	0	0	0	0	0	0	0	0.37374	1.16957	1.92798	1.64218	0.773349	21	No hit	No hit	AT3G43828.1 | Symbols: | transposable element gene | chr3:15677383-15678009 REVERSE LENGTH=627(555-575,+, mm: 1)
CTTCTTCTTCTTCTTCTTCTTC	9.61367	6.83538	0.970333	8.09322e-13	2.40843e-10	0	0	0	0	0	1.0785	2.84725	0	0	0	0	0	46.9253	50.9525	42.1042	31.2644	0	0	0	0	0	0	0	0	0	0	0	0	0	0	0	0	22	No hit	No hit	AT1G31870.1 | Symbols: | unknown protein; FUNCTIONS IN: molecular_function unknown; INVOLVED IN: biological_process unknown; LOCATED IN: cytosol, nucleus; EXPRESSED IN: 25 plant structures; EXPRESSED DURING: 15 growth stages; CONTAINS InterPro DOMAIN/s: Protein of unknown function DUF2050, pre-mRNA-splicing factor (InterPro:IPR018609); Has 13303 Blast hits to 9618 proteins in 489 species: Archae …
TGATTTTATCCTCCATAAAACTT	9.8321	3.82519	1.23309	0.00105169	0.0269174	0	0	0	0	6.54687	2.15701	5.6945	4.82823	0	0	0.933254	0	37.2996	42.9074	44.9112	30.1478	0	0	0	0	0	0	0	0	0	0	0	0	0	0	0	0	23	No hit	No hit	AT5G03552.1 | Symbols: MIR822A | MIR822a; miRNA | chr5:897020-897356 REVERSE LENGTH=337(248-270,+, mm: 1)
ATGGGATTAAAAACCTATGTT	8.82942	6.80826	1.04685	9.40725e-11	1.74853e-08	0	0	0	0	0	0	0	0	0	0	0.933254	2.26933	52.9413	32.1805	19.6486	56.9458	0	0	0	0	0	0	0	0	0	0	0	0	0	0	1.64218	0	21	No hit	No hit	AT2G39681.1 | Symbols: TAS2 | TAS2; other RNA | chr2:16539384-16540417 REVERSE LENGTH=1034(605-625,-, mm: 1)
GCTCTCTATACTTCTGTCACCAT	9.13623	3.5286	1.00434	0.00046154	0.0133475	0	0	1.01421	0	2.61875	11.8635	3.79633	6.43764	0.788993	1.59205	0	0	27.6739	57.6568	26.666	30.1478	0	0	0	0	0	0	0	0	0	0	0	0	1.16957	0	0	0	23	No hit	No hit	No hit
CTCTCTTACATAATCCATTA	8.26952	2.36456	0.742305	0.00221166	0.0486123	0	0	0	0	2.61875	7.54952	10.4399	3.21882	6.31194	5.57219	8.39929	7.56442	15.6418	24.1354	36.4903	27.9146	0	0	0	0	0	0	0	0	0	0	0	0	0	0	0	0	20	No hit	No hit	AT1G62670.1 | Symbols: RPF2 | rna processing factor 2 | chr1:23204773-23206665 REVERSE LENGTH=1893(684-703,-, mm: 1);AT1G63400.1 | Symbols: | Pentatricopeptide repeat (PPR) superfamily protein | chr1:23507320-23509053 FORWARD LENGTH=1734(696-715,-, mm: 1);AT1G63330.1 | Symbols: | Pentatricopeptide repeat (PPR) superfamily protein | chr1:23489840-23491519 FORWARD LENGTH=1680(471-490,-, mm: 1);AT1G…
CAAACTAAAAAGGCAGAGGGT	9.26909	5.52737	0.816255	1.04025e-10	1.91064e-08	0	0	0	0	2.61875	2.15701	0.949083	1.60941	1.57799	0.796027	0	0	24.0642	25.4763	68.7702	33.4976	0	0	0	0	0	0	0	1.15676	0	0	0.539209	0	2.33913	0	4.92654	0.773349	21	No hit	No hit	AT1G73490-AT1G73500 | chr1:27634965-27639090 FORWARD LENGTH=4126(701-721,-, mm: 0);AT1G73490-AT1G73500 | chr1:27634965-27639090 FORWARD LENGTH=4126(1198-1218,+, mm: 0)
CCTGTAAAATTTTAAAAAAA	9.9661	4.79922	1.22352	9.26919e-05	0.00329435	0	0	0	0	1.30937	6.47102	3.79633	1.60941	0	0	0	0	20.4546	44.2483	70.1737	27.9146	0	0	0	0	0	0	0	0	0	0	0	0	0	0	0	0.773349	20	No hit	No hit	AT4G07339-AT4G07340 | chr4:4160876-4168180 FORWARD LENGTH=7305(1327-1346,+, mm: 1)
GAACTGATCAAGCGTTGCACT	10.0824	10.8407	3.09977	5.94349e-10	9.32673e-08	0	0	0	0	0	0	0	0	0	0	0	0	26.4707	28.158	84.2084	35.7307	0	0	0	0	0	0	0	0	0	0	0	0	1.16957	0	0	1.5467	21	No hit	No hit	AT1G32350-AT1G32360 | chr1:11668691-11672930 FORWARD LENGTH=4240(1994-2014,+, mm: 1)
GACGTAACCATACATAGTAGT	8.73897	4.10744	0.733602	2.10673e-07	1.62851e-05	0	0	0	0	3.92812	6.47102	4.74542	1.60941	1.57799	0.796027	0.933254	1.51288	24.0642	30.8397	36.4903	45.78	0	0	0	0	0.395306	0	0	0	0	0	0	0	3.5087	3.85596	0	0.773349	21	No hit	No hit	AT1G42510.1 | Symbols: | transposable element gene | chr1:15954731-15958558 REVERSE LENGTH=3828(303-323,-, mm: 0);AT1G36270.1 | Symbols: | transposable element gene | chr1:13628848-13633367 REVERSE LENGTH=4520(1380-1400,-, mm: 1);AT1G36200.1 | Symbols: | transposable element gene | chr1:13577455-13580996 REVERSE LENGTH=3542(263-283,-, mm: 1);AT2G13000.1 | Symbols: | transposable element gene | ch…
CAAATATTTATCATTGAGGTA	9.48358	4.69785	0.646954	3.57831e-11	7.21112e-09	0	0	0	0	0	3.23551	3.79633	3.21882	2.36698	0.796027	1.86651	2.26933	32.4867	29.4988	61.7528	29.0312	0	0	0	0	0	0	0	0	0	0	0	0	0	0	0	0	21	No hit	No hit	AT3G43826-AT3G43828 | chr3:15676149-15677382 FORWARD LENGTH=1234(1200-1220,-, mm: 0)
TTCATTCGAAAACGGCGTTG	9.91767	10.8895	3.03094	9.68973e-13	2.85395e-10	0	0	0	0	0	0	0	0	0	0	0	0	37.2996	33.5214	67.3667	36.8473	0	0	0	0	0	0	0	0	0	0	0	0	0	0	0	0	20	No hit	No hit	AT3G30848-AT3G30849 | chr3:12626841-12629617 FORWARD LENGTH=2777(1151-1170,-, mm: 1)
GGACTGTTGTCTGGCTCGAGGAT	8.05903	3.01381	0.705932	8.26522e-05	0.00298932	0	0	2.02842	0	0	2.15701	1.89817	14.4847	3.15597	3.18411	8.39929	4.53865	28.8771	32.1805	25.2625	27.9146	0	0	0	0	0.790611	0.899796	0	0	0	0	0	1.12122	0	1.92798	0	0	23	No hit	No hit	AT2G46685.1 | Symbols: MIR166A, MIR166 | MIR166/MIR166A; miRNA | chr2:19176126-19176261 FORWARD LENGTH=136(3-25,+, mm: 1);AT3G61897.1 | Symbols: MIR166B, MIR166 | MIR166/MIR166B; miRNA | chr3:22922210-22922321 FORWARD LENGTH=112(3-25,+, mm: 1)
TGAAACATTTGTTGGATTGAT	8.51506	6.44005	0.903367	3.02585e-12	7.98585e-10	0	0	0	0	0	0	0	0	0.788993	0.796027	1.86651	0.756442	21.6578	30.8397	63.1563	30.1478	0	0	0	0	0	0	0	0	2.01442	1.9096	0	0	1.16957	11.5679	1.64218	2.32005	21	No hit	No hit	AT1G29410.1 | Symbols: PAI3 | phosphoribosylanthranilate isomerase 3 | chr1:10298370-10300005 REVERSE LENGTH=1009(779-799,-, mm: 0);AT1G07780.3 | Symbols: PAI1, TRP6 | phosphoribosylanthranilate isomerase 1 | chr1:2410120-2412675 REVERSE LENGTH=1512(1131-1151,-, mm: 0);AT1G07780.1 | Symbols: PAI1, TRP6 | phosphoribosylanthranilate isomerase 1 | chr1:2410120-2412677 REVERSE LENGTH=1250(869-889,-, …
ATCAAAGTTCACGTTGATGTG	9.42162	6.537	0.873055	1.53521e-13	5.4766e-11	0	0	0	0	0	3.23551	0.949083	0	0	0	0	0.756442	34.8932	41.5665	50.525	37.9639	0	0	0	0	0	0	0	0	0	0	0	0	0	0	0.82109	0	21	No hit	No hit	AT4G26260.1 | Symbols: MIOX4 | myo-inositol oxygenase 4 | chr4:13297698-13300387 FORWARD LENGTH=1436(1109-1129,+, mm: 1);AT4G26255.1 | Symbols: | other RNA | chr4:13293941-13296465 FORWARD LENGTH=1222(924-944,+, mm: 0);AT4G26260.2 | Symbols: MIOX4 | myo-inositol oxygenase 4 | chr4:13297803-13300319 FORWARD LENGTH=1266(1007-1027,+, mm: 1)
TCATCATGTACTCCATTTGAT	9.58034	7.32226	1.04647	1.50524e-13	5.40325e-11	0	0	0	0	0	0	0	0	0.788993	0	0	1.51288	42.1124	25.4763	60.3494	40.1971	0	0	0	0	0	0	0	0	0	0	0	0	0	0	0	0	21	No hit	No hit	AT2G05025.1 | Symbols: | transposable element gene | chr2:1773259-1774761 FORWARD LENGTH=1503(84-104,+, mm: 0)
GTGGTGTACAATCTAAGTGTA	8.61219	4.70168	1.07054	2.6666e-05	0.00111961	0	0	0	0	0	0	1.89817	0	7.10093	0	0.933254	3.02577	22.861	28.158	44.9112	48.0132	0	0	0	0	0	0	0	0	0	0	0	0	1.16957	0	0.82109	1.5467	21	No hit	No hit	AT1G19890-AT1G19900 | chr1:6906019-6906898 FORWARD LENGTH=880(311-331,+, mm: 0);AT1G48900-AT1G48910 | chr1:18087880-18091680 FORWARD LENGTH=3801(936-956,+, mm: 0);AT3G22580-AT3G22590 | chr3:8003146-8003933 FORWARD LENGTH=788(320-340,-, mm: 0);AT3G51860-AT3G51870 | chr3:19242914-19243949 FORWARD LENGTH=1036(40-60,-, mm: 0);AT3G51860-AT3G51870 | chr3:19242914-19243949 FORWARD LENGTH=1036(761-781,-,…
TAGCCAATCGGATAGTAGAC	4.69716	5.36087	1.1634	1.46458e-06	8.70775e-05	0	0	0	0	2.61875	0	1.89817	0	0	0	0	0	15.6418	12.0677	32.2799	16.7488	0	0	0	0	0	0	0	0	0	0	0	0	38.5957	28.9197	10.6742	7.73349	20	No hit	No hit	AT3G53403-AT3G53410 | chr3:19800696-19800950 FORWARD LENGTH=255(211-230,-, mm: 0)
TATAACTGCAGTTCGCTCTGT	6.7725	6.80465	0.953339	1.06446e-14	4.49532e-12	0	0	0	0	0	0	0.949083	0	0	0	0	1.51288	32.4867	29.4988	28.0695	31.2644	0	0	0	0	0	0	0	0	1.00721	1.9096	3.23526	0.37374	8.18697	9.63991	4.92654	3.86675	21	No hit	No hit	AT1G07780.3 | Symbols: PAI1, TRP6 | phosphoribosylanthranilate isomerase 1 | chr1:2410120-2412675 REVERSE LENGTH=1512(1250-1270,+, mm: 0);AT1G07780.1 | Symbols: PAI1, TRP6 | phosphoribosylanthranilate isomerase 1 | chr1:2410120-2412677 REVERSE LENGTH=1250(988-1008,+, mm: 0);AT1G07780.2 | Symbols: PAI1, TRP6 | phosphoribosylanthranilate isomerase 1 | chr1:2410120-2412673 REVERSE LENGTH=1220(958-97…
GTATTGTTGATCGACTCTCC	9.273	5.84171	0.920838	1.5861e-09	2.24929e-07	0	0	0	0	1.30937	0	0	0	0	2.38808	1.86651	1.51288	39.706	10.7268	61.7528	44.6634	0	0	0	0	0	0	0	0	0	0	0	0	0	3.85596	0	0	20	No hit	No hit	AT2G05025.1 | Symbols: | transposable element gene | chr2:1773259-1774761 FORWARD LENGTH=1503(323-342,+, mm: 0);AT3G15310.1 | Symbols: | transposable element gene | chr3:5152099-5153642 REVERSE LENGTH=1544(376-395,+, mm: 0);AT3G43726.1 | Symbols: | transposable element gene | chr3:15629330-15630085 REVERSE LENGTH=756(245-264,+, mm: 1);AT4G08145.1 | Symbols: | transposable element gene | chr4:5138…
GTCCAAAACAGAACGACCCGC	7.10264	3.11248	0.714175	6.69639e-05	0.00249255	0	0	1.01421	1.49777	1.30937	2.15701	0	0	6.31194	7.96027	4.66627	6.80798	27.6739	29.4988	19.6486	27.9146	0	0	0	0	0.395306	0	0	0	0.503606	0	0	0.747479	3.5087	9.63991	1.64218	0	21	No hit	No hit	AT2G01010-AT2G01020 | chr2:5514-5781 FORWARD LENGTH=268(10-30,+, mm: 0);AT3G41768-AT3G41979 | chr3:14199485-14199752 FORWARD LENGTH=268(10-30,+, mm: 0)
GTTGAAGGATAGAAAGAGCTT	2.08385	3.13397	1.02871	0.00163921	0.0385371	0	0	0	0	0	0	0	0	3.94496	0.796027	0.933254	1.51288	4.81285	9.38599	9.82431	7.8161	0	0	0	0	0	0	0	0	5.53967	5.09226	9.16656	14.9496	2.33913	1.92798	11.4953	5.41344	21	No hit	No hit	AT1G29410.1 | Symbols: PAI3 | phosphoribosylanthranilate isomerase 3 | chr1:10298370-10300005 REVERSE LENGTH=1009(801-821,-, mm: 0);AT1G07780.3 | Symbols: PAI1, TRP6 | phosphoribosylanthranilate isomerase 1 | chr1:2410120-2412675 REVERSE LENGTH=1512(1153-1173,-, mm: 0);AT1G07780.1 | Symbols: PAI1, TRP6 | phosphoribosylanthranilate isomerase 1 | chr1:2410120-2412677 REVERSE LENGTH=1250(891-911,-, …
CGATGGTGAAGAACTTGAAGC	6.64729	8.0386	1.43717	1.49424e-13	5.39749e-11	0	0	1.01421	0	0	0	0	0	0	0	0	0	25.2675	30.8397	39.2973	22.3317	0	0	0	0	0	0	0	0	0.503606	0	0	0	14.0348	15.4239	13.9585	2.32005	21	No hit	No hit	AT3G57730.1 | Symbols: | Protein kinase superfamily protein | chr3:21389964-21391562 REVERSE LENGTH=1599(175-195,+, mm: 1);AT3G57720.1 | Symbols: | Protein kinase superfamily protein | chr3:21387722-21389726 FORWARD LENGTH=2005(52-72,+, mm: 1)
GTCGTTCTGTTTTGGACAGGT	5.96017	2.99492	0.684668	6.66323e-05	0.00248182	0	0	0	0	0	2.15701	4.74542	3.21882	2.36698	5.57219	3.73302	6.80798	19.2514	14.7494	23.859	26.798	0	0	0	0	0	0.899796	0	3.47028	0.503606	0	0	0	10.5261	13.4959	5.74763	3.86675	21	No hit	No hit	AT2G01010-AT2G01020 | chr2:5514-5781 FORWARD LENGTH=268(6-26,-, mm: 0);AT3G41768-AT3G41979 | chr3:14199485-14199752 FORWARD LENGTH=268(6-26,-, mm: 0)
AGTGACTATTTTGCAAATTAT	8.89416	4.35547	1.20181	0.000258861	0.00808891	0	0	0	0	0	6.47102	2.84725	6.43764	0	0	0	0.756442	30.0803	57.6568	36.4903	23.4483	0	0	0	0	0	0	0	0	0	0	0	0	0	0	0	3.86675	21	No hit	No hit	AT1G11670-AT1G11680 | chr1:3931577-3938500 FORWARD LENGTH=6924(1822-1842,+, mm: 1);AT1G19890-AT1G19900 | chr1:6906019-6906898 FORWARD LENGTH=880(192-212,-, mm: 0);AT1G19890-AT1G19900 | chr1:6906019-6906898 FORWARD LENGTH=880(366-386,+, mm: 0);AT1G48900-AT1G48910 | chr1:18087880-18091680 FORWARD LENGTH=3801(817-837,-, mm: 1);AT1G48900-AT1G48910 | chr1:18087880-18091680 FORWARD LENGTH=3801(974-994,…
CATGAATATGTCTAGTATTAC	7.76897	3.84005	1.09397	0.000515308	0.0146734	0	0	0	0	0	0	0	0	2.36698	3.98014	5.59953	8.32086	26.4707	34.8623	30.8764	33.4976	0	0	0	0	0	0	0	0	0	0.636533	0	0	1.16957	3.85596	2.46327	1.5467	21	No hit	No hit	AT2G39681.1 | Symbols: TAS2 | TAS2; other RNA | chr2:16539384-16540417 REVERSE LENGTH=1034(713-733,-, mm: 1)
TGTCGTAAGTGCCTCAATAAT	9.35381	4.97703	0.74927	6.8334e-10	1.0522e-07	0	0	0	0	1.30937	4.31401	2.84725	1.60941	1.57799	0	0	2.26933	26.4707	37.544	56.1389	33.4976	0	0	0	0	0	0	0	0	0	0	0	0	0	0	0	0	21	No hit	No hit	AT3G43828.1 | Symbols: | transposable element gene | chr3:15677383-15678009 REVERSE LENGTH=627(172-192,+, mm: 0)
GTCGAATGCATCATCCATATG	1.75446	3.21976	1.07207	0.00171768	0.0399083	0	0	0	0	0	0	0	0	1.57799	0	1.86651	2.26933	9.6257	8.04514	5.61389	4.46634	0	0	0	0	0	0	0	0	0.503606	0	1.07842	0.37374	24.5609	40.4876	24.6327	21.6538	21	No hit	No hit	AT1G63070.1 | Symbols: | pentatricopeptide (PPR) repeat-containing protein | chr1:23385324-23387167 REVERSE LENGTH=1773(793-813,-, mm: 0)
CATTGTTCATGCGTATTGTTG	9.74975	8.53408	1.48282	6.30164e-14	2.44546e-11	0	0	0	0	1.30937	0	0	0	0	0	0	0	37.2996	46.93	63.1563	23.4483	0	0	0	0	0	0	0	0	0	0	0	0	0	0	0	0	21	No hit	No hit	AT1G42690.1 | Symbols: | transposable element gene | chr1:16043755-16045041 FORWARD LENGTH=1287(239-259,+, mm: 1);AT2G05025.1 | Symbols: | transposable element gene | chr2:1773259-1774761 FORWARD LENGTH=1503(311-331,+, mm: 0);AT3G43726.1 | Symbols: | transposable element gene | chr3:15629330-15630085 REVERSE LENGTH=756(233-253,+, mm: 1);AT4G01975.1 | Symbols: | transposable element gene | chr4:85…
ATGGTAGAAACATAGGTTTT	8.78068	5.10951	0.906732	1.47325e-07	1.17684e-05	0	0	0	0	0	0	0	0	2.36698	1.59205	5.59953	1.51288	33.6899	53.6342	40.7007	22.3317	0	0	0	0	0	0	0	0	0.503606	0	0	0	1.16957	1.92798	0	0	20	No hit	No hit	AT2G39681.1 | Symbols: TAS2 | TAS2; other RNA | chr2:16539384-16540417 REVERSE LENGTH=1034(597-616,+, mm: 1)
GGGAAGGTTGTAGAGATAGCG	7.73985	2.50487	0.650799	0.000419746	0.0122999	1.39171	0	0	0	6.54687	1.0785	4.74542	6.43764	3.94496	6.36822	8.39929	6.80798	21.6578	32.1805	21.0521	24.5649	0	0	0	0	0	0	0	0	0.503606	0	0	0.37374	3.5087	1.92798	0.82109	0	21	No hit	No hit	AT1G42520.1 | Symbols: | transposable element gene | chr1:15962140-15964392 FORWARD LENGTH=2253(275-295,+, mm: 1);AT2G11670.1 | Symbols: | transposable element gene | chr2:4685014-4687082 FORWARD LENGTH=2069(324-344,+, mm: 1);AT3G43828.1 | Symbols: | transposable element gene | chr3:15677383-15678009 REVERSE LENGTH=627(275-295,+, mm: 0);AT3G43828.1 | Symbols: | transposable element gene | chr3:15…
CCCGCCTTGCATCAACTGAATCA	7.96889	3.09265	0.687351	3.96497e-05	0.00158472	0	0	0	0	2.61875	4.31401	7.59267	4.82823	3.15597	3.18411	6.53278	3.78221	25.2675	40.2257	8.42084	43.5468	0	0	0	0	0	0	0	0	0	0	0	0	0	0	0	0	23	No hit	No hit	No hit
ACCTTAAGTATAAGTAGATATA	7.33713	2.21315	0.610034	0.00107836	0.0274871	0	0	1.01421	4.4933	1.30937	7.54952	12.3381	6.43764	7.10093	4.77616	2.79976	5.29509	26.4707	28.158	8.42084	29.0312	0	0	0	0	0	0.449898	0	0	0	0.636533	0	0	0	1.92798	0	0	22	No hit	No hit	AT5G03552.1 | Symbols: MIR822A | MIR822a; miRNA | chr5:897020-897356 REVERSE LENGTH=337(3-24,+, mm: 0)
AAACAAACAATAACATATATT	9.30716	7.74632	1.11245	1.13736e-16	6.46764e-14	1.39171	0	0	0	0	0	0	0	0	0.796027	0	0	28.8771	40.2257	51.9285	43.5468	0	0	0	0	0	0	0	0	0	0	0	0	0	0	0	0	21	No hit	No hit	AT1G55690-AT1G55700 | chr1:20812841-20821600 FORWARD LENGTH=8760(3072-3092,+, mm: 1);AT3G29034-AT3G29035 | chr3:11030634-11033664 FORWARD LENGTH=3031(1483-1503,-, mm: 1)
TTCAATAAATAATTGGTTCT	9.2867	4.26167	0.953535	1.96857e-05	0.000860447	0	0	0	0	0	4.31401	7.59267	3.21882	0	2.38808	0.933254	1.51288	21.6578	18.772	71.5771	32.381	0	0	0	0	0	0	0	0	0	0	0	0	0	0	0	0	20	No hit	No hit	AT2G39675.1 | Symbols: TAS1C | TAS1C; other RNA | chr2:16537288-16538277 REVERSE LENGTH=990(590-609,+, mm: 0)
CCATAGAGATCCGTCGATCA	1.39435	4.05645	1.19109	0.000311821	0.00951094	0	0	0	0	0	0	0	0	0	0.796027	1.86651	0	4.81285	6.70428	7.01737	4.46634	0	0	0	0	0	0	0	0	6.54688	0	10.245	15.3233	14.0348	5.78395	10.6742	7.73349	20	No hit	No hit	AT3G43828.1 | Symbols: | transposable element gene | chr3:15677383-15678009 REVERSE LENGTH=627(54-73,+, mm: 1);AT3G43826-AT3G43828 | chr3:15676149-15677382 FORWARD LENGTH=1234(525-544,+, mm: 1)
CAGTGGACACGGATTTAACTG	6.48986	6.70743	1.03537	8.85776e-12	2.03495e-09	0	0	0	0	0	0	0	0	1.57799	0.796027	0	0	28.8771	17.4311	36.4903	31.2644	0	0	0	0	0	0	0	0	2.01442	0	0	1.8687	5.84783	15.4239	11.4953	0.773349	21	No hit	No hit	AT1G07780.3 | Symbols: PAI1, TRP6 | phosphoribosylanthranilate isomerase 1 | chr1:2410120-2412675 REVERSE LENGTH=1512(1052-1072,+, mm: 1);AT1G07780.1 | Symbols: PAI1, TRP6 | phosphoribosylanthranilate isomerase 1 | chr1:2410120-2412677 REVERSE LENGTH=1250(790-810,+, mm: 1);AT1G07780.2 | Symbols: PAI1, TRP6 | phosphoribosylanthranilate isomerase 1 | chr1:2410120-2412673 REVERSE LENGTH=1220(760-780…
ACATATCGACGAACTAAAAA	8.72885	7.6887	1.19882	5.20579e-13	1.6428e-10	0	0	0	0	0	0	0	0	0	0	0	1.51288	30.0803	36.2031	53.332	34.6141	0	0	0	0	0	0	0	0	0	0	0	0	4.67827	0	0.82109	2.32005	20	No hit	No hit	AT2G39675.1 | Symbols: TAS1C | TAS1C; other RNA | chr2:16537288-16538277 REVERSE LENGTH=990(453-472,+, mm: 1)
TTGATTCGTACACTTGGATTGT	4.92391	6.11398	1.02374	1.40471e-10	2.50552e-08	0	5.32228	0	0	0	0	0	1.60941	0	0	0	0.756442	10.8289	32.1805	21.0521	20.0985	0	0	0	0	0.395306	0	0	0	2.01442	1.27307	0.539209	0.37374	18.7131	26.9918	4.10545	13.1469	22	No hit	No hit	AT1G11670-AT1G11680 | chr1:3931577-3938500 FORWARD LENGTH=6924(1695-1716,+, mm: 0);AT1G19890-AT1G19900 | chr1:6906019-6906898 FORWARD LENGTH=880(222-243,+, mm: 0);AT1G48900-AT1G48910 | chr1:18087880-18091680 FORWARD LENGTH=3801(847-868,+, mm: 1);AT1G48900-AT1G48910 | chr1:18087880-18091680 FORWARD LENGTH=3801(943-964,-, mm: 1);AT2G31215-AT2G31218 | chr2:13300303-13302038 FORWARD LENGTH=1736(62-83…
TCATGTAGGATCTGACCTTAT	7.98479	5.95998	1.06013	1.22406e-08	1.37849e-06	0	0	0	0	2.61875	0	0	1.60941	0	0	1.86651	0	22.861	34.8623	57.5424	17.8654	0	0	0	0	0	1.79959	0	5.78379	0	0	0	0	10.5261	1.92798	2.46327	0.773349	21	No hit	No hit	AT1G73490-AT1G73500 | chr1:27634965-27639090 FORWARD LENGTH=4126(863-883,-, mm: 0);AT1G73490-AT1G73500 | chr1:27634965-27639090 FORWARD LENGTH=4126(1043-1063,+, mm: 0)
TCTCTCGTCACATCACTGGTC	5.99344	2.56627	0.794497	0.00169578	0.0395273	1.39171	0	0	0	1.30937	4.31401	0	1.60941	10.2569	4.77616	3.73302	6.05153	22.861	13.4086	23.859	20.0985	0	0	0	0	2.37183	0.449898	0	0	2.51803	0	0	2.24244	3.5087	0	1.64218	3.86675	21	No hit	No hit	AT3G43828.1 | Symbols: | transposable element gene | chr3:15677383-15678009 REVERSE LENGTH=627(69-89,-, mm: 1);AT1G36790-AT1G36795 | chr1:13938918-13942798 FORWARD LENGTH=3881(1663-1683,-, mm: 1);AT3G43826-AT3G43828 | chr3:15676149-15677382 FORWARD LENGTH=1234(540-560,-, mm: 0)
GTGCCTCAATAATAAATATTT	9.23098	5.99172	0.785442	2.49487e-13	8.47872e-11	0	0	0	0	0	2.15701	0.949083	3.21882	0.788993	0.796027	0	0	32.4867	29.4988	58.9459	35.7307	0	0	0	0	0	0	0	0	0	0	0	0	0	0	0	0	21	No hit	No hit	AT3G43828.1 | Symbols: | transposable element gene | chr3:15677383-15678009 REVERSE LENGTH=627(180-200,+, mm: 0)
AATACAAAACATATTCGAGG	8.55595	4.02917	0.688658	1.05669e-07	8.89883e-06	0	0	0	0	0	1.0785	6.64358	3.21882	3.15597	4.77616	1.86651	2.26933	28.8771	29.4988	46.3146	29.0312	0	0	0	0	0	0	0	0	0	0	0	0	0	0	0	0	20	No hit	No hit	AT2G39675.1 | Symbols: TAS1C | TAS1C; other RNA | chr2:16537288-16538277 REVERSE LENGTH=990(613-632,+, mm: 0)
TGCAAAACCGTGATAGTGCTGA	4.00472	2.56474	0.834792	0.00201621	0.0450931	0	0	0	0	1.30937	9.70653	2.84725	3.21882	1.57799	1.59205	0.933254	0.756442	16.845	10.7268	9.82431	16.7488	0	0	0	0	3.55775	3.59918	3.26397	4.62703	0	0	0.539209	0	11.6957	5.78395	20.5273	0.773349	22	No hit	No hit	AT1G67481.1 | Symbols: MIR839A | MIR839a; miRNA | chr1:25278944-25279207 REVERSE LENGTH=264(92-113,+, mm: 0);AT3G15980-AT3G15990 | chr3:5418542-5426986 FORWARD LENGTH=8445(7476-7497,+, mm: 1)
TTGATGGATTGCGTAGTTTC	9.65347	8.6046	1.55668	1.60772e-11	3.49764e-09	0	0	0	0	0	0	0	0	0	0	0	0.756442	28.8771	44.2483	75.7876	18.9819	0	0	0	0	0	0	0	0	0	0	0	0	0	0	0	0	20	No hit	No hit	AT3G43828.1 | Symbols: | transposable element gene | chr3:15677383-15678009 REVERSE LENGTH=627(95-114,+, mm: 1)
TATTGTACCATTCTCTCGAGCAAA	3.43753	3.10212	1.019	0.00186449	0.0425484	0	0	0	0	0	0	0	0	2.36698	1.59205	4.66627	4.53865	12.0321	20.1128	7.01737	14.5156	0	0	0	0	0	0	0	0	4.53246	5.09226	16.1763	4.11114	1.16957	0	4.10545	4.64009	24	No hit	No hit	AT3G43826-AT3G43828 | chr3:15676149-15677382 FORWARD LENGTH=1234(1158-1181,-, mm: 1)
GCTCAAGAAAGCTGTGGGAAG	8.22572	2.12028	0.584633	0.00104122	0.026697	11.1337	5.32228	3.04263	7.48884	5.23749	4.31401	10.4399	6.43764	1.57799	2.38808	0.933254	4.53865	18.0482	26.8171	26.666	21.2151	0	0	0	0	0	0	0	0	0	0	0	0	1.16957	1.92798	1.64218	0	21	No hit	No hit	AT5G35407.1 | Symbols: MIR396B | MIR396B; miRNA | chr5:13611798-13611932 FORWARD LENGTH=135(107-127,+, mm: 1)
CGGATTTAACTGGGCTCAATT	8.95115	7.6348	1.19327	2.93675e-13	9.9122e-11	0	0	1.01421	0	0	0	0.949083	0	0	0	0	0	22.861	36.2031	65.9633	30.1478	0	0	0	0	0	0	0	0	0	0	0	0	0	0	0.82109	4.64009	21	No hit	No hit	AT1G29410.1 | Symbols: PAI3 | phosphoribosylanthranilate isomerase 3 | chr1:10298370-10300005 REVERSE LENGTH=1009(709-729,+, mm: 1);AT1G07780.3 | Symbols: PAI1, TRP6 | phosphoribosylanthranilate isomerase 1 | chr1:2410120-2412675 REVERSE LENGTH=1512(1061-1081,+, mm: 0);AT1G07780.1 | Symbols: PAI1, TRP6 | phosphoribosylanthranilate isomerase 1 | chr1:2410120-2412677 REVERSE LENGTH=1250(799-819,+, …
AGTGATGTGACGAGAGAGTTT	7.68508	3.6316	0.674492	1.00765e-06	6.29058e-05	0	0	0	0	2.61875	2.15701	2.84725	1.60941	3.15597	0.796027	5.59953	6.80798	28.8771	26.8171	39.2973	20.0985	0	0.927502	0	0	0	0	0	0	0	1.27307	0	2.24244	0	0	0	1.5467	21	No hit	No hit	AT3G43828.1 | Symbols: | transposable element gene | chr3:15677383-15678009 REVERSE LENGTH=627(73-93,+, mm: 0);AT3G43826-AT3G43828 | chr3:15676149-15677382 FORWARD LENGTH=1234(544-564,+, mm: 0)
TTTCAAAAAGAAACAAAAAAG	8.55286	6.21293	0.807122	1.46986e-13	5.34304e-11	0	0	0	0	0	0	0	0	0.788993	0.796027	2.79976	0.756442	25.2675	45.5891	40.7007	39.0805	0	0	0	0	0	0	0	0	0	1.27307	0	0	0	0	1.64218	0	21	No hit	No hit	AT1G78080.1 | Symbols: RAP2.4 | related to AP2 4 | chr1:29364249-29366073 FORWARD LENGTH=1825(190-210,+, mm: 1);AT1G37120-AT1G37130 | chr1:14146002-14158526 FORWARD LENGTH=12525(6506-6526,-, mm: 1)
CGGTACAGACGGTATCCAGAA	8.84712	5.7045	0.807933	4.75287e-11	9.3485e-09	0	0	0	0	0	0	0	0	0.788993	2.38808	2.79976	1.51288	32.4867	40.2257	53.332	25.6815	0	0	0	0	0	0	0	0	0	0	0	0	0	0	0	1.5467	21	No hit	No hit	AT1G07780.3 | Symbols: PAI1, TRP6 | phosphoribosylanthranilate isomerase 1 | chr1:2410120-2412675 REVERSE LENGTH=1512(1205-1225,+, mm: 0);AT1G07780.1 | Symbols: PAI1, TRP6 | phosphoribosylanthranilate isomerase 1 | chr1:2410120-2412677 REVERSE LENGTH=1250(943-963,+, mm: 0);AT1G07780.2 | Symbols: PAI1, TRP6 | phosphoribosylanthranilate isomerase 1 | chr1:2410120-2412673 REVERSE LENGTH=1220(913-933…
TTTTAGGTTTACCCTCTGCCT	2.84983	4.60843	0.850058	9.51018e-08	8.15236e-06	0	0	0	0	1.30937	1.0785	0.949083	0	0	0.796027	0	0.756442	8.42249	12.0677	15.4382	10.0493	0	0	0	0	3.16245	0	0	17.3514	6.04327	3.18266	2.15684	1.8687	7.0174	7.71193	9.85308	11.6002	21	No hit	No hit	AT1G73490-AT1G73500 | chr1:27634965-27639090 FORWARD LENGTH=4126(691-711,+, mm: 0);AT1G73490-AT1G73500 | chr1:27634965-27639090 FORWARD LENGTH=4126(1208-1228,-, mm: 0)
AGGAGAAAGAAGATGAAGAAG	6.0279	6.89908	1.34423	2.61558e-08	2.67777e-06	0	0	0	0	0	0	0	1.60941	0	0.796027	0	0	14.4385	22.7946	56.1389	7.8161	0	0	0	0	0	0	0	0	0	0	0	0	5.84783	0	6.56872	27.8406	21	No hit	No hit	AT1G70895.1 | Symbols: CLE17 | CLAVATA3/ESR-RELATED 17 | chr1:26727899-26728754 FORWARD LENGTH=856(146-166,-, mm: 1);AT1G63930.1 | Symbols: ROH1 | from the Czech 'roh' meaning 'corner' | chr1:23727891-23729333 FORWARD LENGTH=1443(5-25,-, mm: 1);AT1G70895.2 | Symbols: CLE17 | CLAVATA3/ESR-RELATED 17 | chr1:26728031-26729137 FORWARD LENGTH=734(14-34,-, mm: 1);AT3G29200.1 | Symbols: CM1, ATCM1 | cho…
GAGAGAGAGATAGAACAAGCA	9.23072	10.7612	3.02748	4.87247e-12	1.20105e-09	0	0	0	0	0	0	0	0	0	0	0	0	40.9092	34.8623	61.7528	25.6815	0	0	0	0	0	0	0	0	0	0	0	0	0	0	0	0	21	No hit	No hit	AT1G32350-AT1G32360 | chr1:11668691-11672930 FORWARD LENGTH=4240(1951-1971,-, mm: 1)
TCAAAGATTTCCTAAACTGAAGC	7.60847	1.78966	0.502051	0.0022584	0.0494129	0	10.6446	2.02842	5.99107	2.61875	11.8635	11.389	6.43764	3.94496	3.98014	8.39929	5.29509	21.6578	18.772	18.2452	21.2151	0	0	0	0	0	0	0	0	0	0	0	0	0	0	0	0	23	No hit	No hit	AT1G02450-AT1G02460 | chr1:498517-504672 FORWARD LENGTH=6156(1873-1895,-, mm: 1);AT1G10390-AT1G10400 | chr1:3412844-3414851 FORWARD LENGTH=2008(901-923,+, mm: 1);AT1G20320-AT1G20330 | chr1:7034875-7038687 FORWARD LENGTH=3813(1307-1329,+, mm: 1);AT1G22920-AT1G22930 | chr1:8112052-8117338 FORWARD LENGTH=5287(3692-3714,+, mm: 0);AT1G28120-AT1G28130 | chr1:9815545-9825285 FORWARD LENGTH=9741(1640-166…
CCTTAAGTATAAGTAGATATATG	5.34237	4.33173	1.20297	0.000268067	0.00833578	0	0	0	0	0	3.23551	4.74542	1.60941	0	0	0	0	26.4707	16.0903	22.4556	23.4483	0	0	0	0	1.97653	2.24949	1.63199	0	0	0	0	0	17.5435	3.85596	6.56872	7.73349	23	No hit	No hit	AT5G03552.1 | Symbols: MIR822A | MIR822a; miRNA | chr5:897020-897356 REVERSE LENGTH=337(4-26,+, mm: 0)
TAATCGTACCTCCGAGTTAAC	8.69474	3.7966	0.709102	8.36379e-07	5.40344e-05	0	0	0	0	1.30937	6.47102	4.74542	6.43764	1.57799	2.38808	2.79976	1.51288	26.4707	29.4988	54.7355	18.9819	0	0	0	0	0	0	0	0	0	0	0	0	0	0	0	0	21	No hit	No hit	AT1G36445-AT1G36450 | chr1:13731570-13732951 FORWARD LENGTH=1382(1068-1088,+, mm: 1);AT3G30835-AT3G30839 | chr3:12571933-12575630 FORWARD LENGTH=3698(946-966,+, mm: 1);AT3G30835-AT3G30839 | chr3:12571933-12575630 FORWARD LENGTH=3698(1516-1536,-, mm: 1);AT5G11790-AT5G11800 | chr5:3802793-3803335 FORWARD LENGTH=543(13-33,+, mm: 0)
GCATTTATATAATAGAGGATT	8.59549	4.57962	0.636065	4.62566e-11	9.12955e-09	0	0	0	0	1.30937	3.23551	1.89817	4.82823	3.15597	0.796027	0	2.26933	28.8771	40.2257	42.1042	27.9146	0	0	0	0	0	0	0	0	0	0	0	0	0	0	0	0	21	No hit	No hit	AT1G34660.1 | Symbols: | transposable element gene | chr1:12699872-12701377 FORWARD LENGTH=1506(177-197,+, mm: 1);AT2G16610.1 | Symbols: | transposable element gene | chr2:7202413-7203876 REVERSE LENGTH=1464(212-232,+, mm: 1);AT2G11670.1 | Symbols: | transposable element gene | chr2:4685014-4687082 FORWARD LENGTH=2069(271-291,+, mm: 1);AT3G43657.1 | Symbols: | transposable element gene | chr3:155…
CGAGAGAGTTTGTTGATGGAT	6.29928	4.45733	0.946263	4.87026e-06	0.000251094	0	0	0	0	1.30937	1.0785	0	6.43764	0.788993	0	0.933254	2.26933	10.8289	18.772	49.1216	18.9819	0	0	0	0	0.790611	2.24949	0	1.15676	0.503606	1.27307	2.15684	0	7.0174	1.92798	4.10545	9.28019	21	No hit	No hit	AT3G43828.1 | Symbols: | transposable element gene | chr3:15677383-15678009 REVERSE LENGTH=627(83-103,+, mm: 0);AT3G43826-AT3G43828 | chr3:15676149-15677382 FORWARD LENGTH=1234(554-574,+, mm: 1)
CAACAAATGTTTCAGAAGCTC	7.46609	4.02625	1.06922	0.000243221	0.00768381	0	0	0	0	0	0	0	0	3.15597	5.57219	1.86651	6.80798	25.2675	37.544	37.8938	20.0985	0	0	0	0	0	0	0	0	0	0	1.07842	0	1.16957	1.92798	2.46327	1.5467	21	No hit	No hit	AT1G29410.1 | Symbols: PAI3 | phosphoribosylanthranilate isomerase 3 | chr1:10298370-10300005 REVERSE LENGTH=1009(786-806,+, mm: 0);AT1G07780.3 | Symbols: PAI1, TRP6 | phosphoribosylanthranilate isomerase 1 | chr1:2410120-2412675 REVERSE LENGTH=1512(1138-1158,+, mm: 0);AT1G07780.1 | Symbols: PAI1, TRP6 | phosphoribosylanthranilate isomerase 1 | chr1:2410120-2412677 REVERSE LENGTH=1250(876-896,+, …
TCAAGATCCATTTTACTCTTTT	7.20079	3.51432	1.17569	0.00194692	0.0439948	0	0	0	0	0	0	0	0	7.88993	3.18411	1.86651	8.32086	30.0803	29.4988	28.0695	26.798	0	0	0	0	0	0	0	0	0	0	0	0	0	0	0	5.41344	22	No hit	No hit	AT2G39681.1 | Symbols: TAS2 | TAS2; other RNA | chr2:16539384-16540417 REVERSE LENGTH=1034(646-667,-, mm: 1)
TCACAAACAAACTAAAAAGGC	8.54326	4.41048	0.898902	2.71817e-06	0.000149651	0	0	0	0	5.23749	0	0.949083	1.60941	1.57799	4.77616	0.933254	0.756442	10.8289	40.2257	50.525	33.4976	0	0	0	0	0	0	0	3.47028	0	0	0	0	0	0	0	0.773349	21	No hit	No hit	AT1G73490-AT1G73500 | chr1:27634965-27639090 FORWARD LENGTH=4126(708-728,-, mm: 0);AT1G73490-AT1G73500 | chr1:27634965-27639090 FORWARD LENGTH=4126(1191-1211,+, mm: 0)
CTCTCTCGTCACATCACTGGT	7.65858	4.40869	0.726588	1.82263e-08	1.96063e-06	0	0	0	0	3.92812	0	0.949083	1.60941	2.36698	2.38808	3.73302	0.756442	22.861	20.1128	44.9112	32.381	0	0	2.4955	0	0	0	0	0	1.51082	0.636533	0	1.8687	1.16957	0	1.64218	0	21	No hit	No hit	AT3G43828.1 | Symbols: | transposable element gene | chr3:15677383-15678009 REVERSE LENGTH=627(70-90,-, mm: 1);AT1G36790-AT1G36795 | chr1:13938918-13942798 FORWARD LENGTH=3881(1664-1684,-, mm: 1);AT3G43826-AT3G43828 | chr3:15676149-15677382 FORWARD LENGTH=1234(541-561,-, mm: 0)
TCACGTCAACATGAACTTTGA	1.79807	4.56666	1.48013	0.000430586	0.0125662	2.78342	0	0	0	0	0	0	0	0	0	0	0	6.01606	6.70428	12.6313	3.34976	0	0	0	0	0	0	0.815994	0	6.54688	3.8192	6.47051	5.23235	16.3739	17.3518	17.2429	8.50684	21	No hit	No hit	AT4G26255.1 | Symbols: | other RNA | chr4:13293941-13296465 FORWARD LENGTH=1222(740-760,+, mm: 0)
TTATGATTGATAGGATGGTAG	3.09631	2.75821	0.907037	0.00158404	0.0375787	0	0	0	0	2.61875	2.15701	2.84725	4.82823	0	1.59205	0	0.756442	7.21927	8.04514	12.6313	13.399	0	0	1.24775	1.3359	1.58122	0.449898	0	0	5.03606	6.36533	3.23526	3.7374	11.6957	9.63991	9.85308	6.96014	21	No hit	No hit	AT1G50055.1 | Symbols: TAS1B | TAS1B; other RNA | chr1:18549204-18550042 REVERSE LENGTH=839(430-450,+, mm: 0)
TTACGACATGGACAGAATATT	8.01659	3.23576	0.736225	4.29554e-05	0.00170262	0	0	0	1.49777	5.23749	4.31401	3.79633	1.60941	5.52295	0.796027	3.73302	5.29509	10.8289	26.8171	53.332	20.0985	0	0	0	0	0	0	0	0	1.00721	0	0	0	1.16957	1.92798	0.82109	1.5467	21	No hit	No hit	AT1G42520.1 | Symbols: | transposable element gene | chr1:15962140-15964392 FORWARD LENGTH=2253(159-179,-, mm: 1);AT1G36270.1 | Symbols: | transposable element gene | chr1:13628848-13633367 REVERSE LENGTH=4520(1288-1308,-, mm: 0);AT1G36200.1 | Symbols: | transposable element gene | chr1:13577455-13580996 REVERSE LENGTH=3542(170-190,-, mm: 0);AT2G13000.1 | Symbols: | transposable element gene | ch…
GATGGTAGAAACATAGGTTTTT	6.82667	4.1417	1.03853	0.000117029	0.00402723	0	0	0	0	0	0	0	0	4.73396	0.796027	5.59953	3.78221	22.861	33.5214	30.8764	24.5649	0	0	0	0	0	0	0	0	0	1.27307	0	0.747479	1.16957	0	6.56872	3.86675	22	No hit	No hit	AT2G39681.1 | Symbols: TAS2 | TAS2; other RNA | chr2:16539384-16540417 REVERSE LENGTH=1034(596-617,+, mm: 1)
CAGATATCTCCCAATTTTTTA	7.62814	3.824	1.12173	0.000665193	0.0182797	0	0	0	0	0	0	0	0	7.88993	1.59205	4.66627	5.29509	36.0964	33.5214	32.2799	21.2151	0	0	0	0	0	0	0	0	0	0	0	0	0	0	1.64218	0.773349	21	No hit	No hit	AT1G50055.1 | Symbols: TAS1B | TAS1B; other RNA | chr1:18549204-18550042 REVERSE LENGTH=839(498-518,-, mm: 1)
AGGTAGTAGAGAATAGGATGCT	2.10195	7.84102	3.06063	0.000898179	0.0235876	0	0	0	0	0	0	0	0	0	0	0	0	1.20321	18.772	11.2278	6.69951	0	0	0	0	0	0	0	0	0	0.636533	0	0	28.0696	17.3518	19.7062	28.6139	22	No hit	No hit	AT1G76065.1 | Symbols: | LYR family of Fe/S cluster biogenesis protein | chr1:28544338-28545376 REVERSE LENGTH=874(671-692,+, mm: 1);AT1G76062.1 | Symbols: MIR835A | MIR835a; miRNA | chr1:28544454-28544853 REVERSE LENGTH=400(313-334,+, mm: 1)
ATGATGACATATATCTGAGCT	5.90534	5.04169	0.903345	1.57879e-07	1.24899e-05	0	0	0	0	0	0	0	0	3.15597	2.38808	0.933254	0.756442	14.4385	28.158	36.4903	20.0985	0	0	0	0	0	0	0	0	1.00721	0.636533	0	0	24.5609	3.85596	4.10545	5.41344	21	No hit	No hit	AT2G31141.2 | Symbols: | unknown protein. | chr2:13271726-13272534 REVERSE LENGTH=673(320-340,+, mm: 1)
ACCAGTCTACCATAGAGTCTC	3.84394	3.8412	0.933909	7.84948e-05	0.00285965	0	0	0	0	0	0	0	0	1.57799	2.38808	3.73302	2.26933	13.2353	8.04514	25.2625	13.399	0	0	0	0	0	0	0	0	7.05049	7.63839	9.70577	3.36366	8.18697	1.92798	3.28436	0	21	No hit	No hit	AT4G13590-AT4G13600 | chr4:7904026-7911178 FORWARD LENGTH=7153(3372-3392,+, mm: 1)
CAAGGTGTTTGTAGAAAAAGG	5.89774	6.96534	1.17813	1.40999e-11	3.12669e-09	0	0	0	0	0	0	0.949083	1.60941	0	0	0	0	20.4546	29.4988	37.8938	14.5156	0	0	0	0	0	0	0	0	0	0	0.539209	0	7.0174	5.78395	18.8851	7.73349	21	No hit	No hit	AT3G16220-AT3G16230 | chr3:5499236-5500177 FORWARD LENGTH=942(804-824,-, mm: 0)
CGTAGTTTCATGTATCAAGCA	8.60395	8.47142	1.46634	6.48782e-14	2.50082e-11	0	0	0	0	0	0	0	0	0	0	0	0.756442	27.6739	36.2031	57.5424	30.1478	0	0	0	0	0	0	0	0	0	0	0	0	1.16957	0	0	2.32005	21	No hit	No hit	AT3G43828.1 | Symbols: | transposable element gene | chr3:15677383-15678009 REVERSE LENGTH=627(106-126,+, mm: 1)
AAGTGACTACTTTTCCAATT	8.29731	7.63877	1.09658	1.08146e-16	6.21124e-14	0	0	0	0	0	0	0	0	0	0.796027	0	0.756442	36.0964	28.158	35.0868	50.2463	0	0	0	0	0	0	0	0	0	0	0	0	0	0	0	0	20	No hit	No hit	AT3G51860.1 | Symbols: CAX3, ATHCX1, CAX1-LIKE, ATCAX3 | cation exchanger 3 | chr3:19239427-19242913 FORWARD LENGTH=1805(1779-1798,-, mm: 0);AT1G11670-AT1G11680 | chr1:3931577-3938500 FORWARD LENGTH=6924(1851-1870,+, mm: 1);AT1G19890-AT1G19900 | chr1:6906019-6906898 FORWARD LENGTH=880(395-414,+, mm: 1);AT1G33290-AT1G33300 | chr1:12076105-12080512 FORWARD LENGTH=4408(2116-2135,+, mm: 1);AT1G48900-…
TCTAAGTGTACGAATCAAACA	7.24758	7.37306	1.19752	4.30568e-12	1.07988e-09	0	0	0	0	0	0	0	0	0.788993	0.796027	0	0	24.0642	25.4763	54.7355	21.2151	0	0	0	0	0	0	0	0	0	0	0	0	4.67827	9.63991	9.03199	3.0934	21	No hit	No hit	AT2G31215.1 | Symbols: | basic helix-loop-helix (bHLH) DNA-binding superfamily protein | chr2:13299807-13300302 FORWARD LENGTH=390(352-372,-, mm: 0);AT1G11670-AT1G11680 | chr1:3931577-3938500 FORWARD LENGTH=6924(1692-1712,-, mm: 1);AT1G19890-AT1G19900 | chr1:6906019-6906898 FORWARD LENGTH=880(219-239,-, mm: 1);AT1G19890-AT1G19900 | chr1:6906019-6906898 FORWARD LENGTH=880(322-342,+, mm: 1);AT1G332…
TGATGATGAGTAAGATGATGT	8.04838	5.47766	1.24182	1.86079e-05	0.000819577	0	0	0	0	0	0	0	0	3.15597	0	3.73302	0	36.0964	29.4988	47.7181	24.5649	0	0	0	0	0	0	0	0	0	0	0	0	3.5087	1.92798	1.64218	0.773349	21	No hit	No hit	AT5G35420-AT5G35425 | chr5:13655938-13659848 FORWARD LENGTH=3911(2727-2747,-, mm: 1)
CGAAACATATTTTAGGATATG	2.61202	5.70882	1.13626	1.05414e-08	1.20845e-06	0	0	0	0	0	1.0785	0	1.60941	0	0	0	0	10.8289	10.7268	11.2278	12.2824	0	0	0	0	1.18592	3.59918	0	4.62703	0	0	0	0	29.2392	21.2078	25.4538	2.32005	21	No hit	No hit	AT1G50055.1 | Symbols: TAS1B | TAS1B; other RNA | chr1:18549204-18550042 REVERSE LENGTH=839(586-606,+, mm: 0)
TATCCTAAAATATGTTTCGTT	7.32157	2.90261	0.714834	0.000173626	0.00571793	0	0	0	0	2.61875	4.31401	0.949083	3.21882	7.88993	4.77616	3.73302	8.32086	20.4546	33.5214	30.8764	16.7488	0	0	0	0	0	0	0	0	0	0	0	0	0	5.78395	0.82109	0	21	No hit	No hit	AT1G50055.1 | Symbols: TAS1B | TAS1B; other RNA | chr1:18549204-18550042 REVERSE LENGTH=839(584-604,-, mm: 0)
ATATGTCCAATGTCTTTTTT	8.57976	7.65998	1.13345	3.12418e-15	1.48292e-12	0	0	0	0	0	0	0	0	0	0	0.933254	0.756442	31.2835	26.8171	51.9285	41.3137	0	0	0	0	0	0	0	0	0	0	0	0	0	0	0	0	20	No hit	No hit	AT2G39675.1 | Symbols: TAS1C | TAS1C; other RNA | chr2:16537288-16538277 REVERSE LENGTH=990(468-487,-, mm: 1)
ATCGTACCTCCGAGTTAACTT	8.22227	4.43472	0.892123	3.42347e-06	0.000183932	0	0	0	0	0	2.15701	1.89817	0	5.52295	2.38808	0	3.78221	25.2675	17.4311	57.5424	31.2644	0	0	0	0	0	0	0	0	0	0	0	0	0	0	0	0	21	No hit	No hit	AT3G30835-AT3G30839 | chr3:12571933-12575630 FORWARD LENGTH=3698(1514-1534,-, mm: 1);AT5G11790-AT5G11800 | chr5:3802793-3803335 FORWARD LENGTH=543(15-35,+, mm: 0)
GAGGTACCAAGAACAACTTTT	7.6945	5.25206	1.01494	9.66669e-07	6.07436e-05	0	0	0	0	0	0	0	0	3.15597	0.796027	2.79976	1.51288	14.4385	30.8397	67.3667	13.399	0	0	0	0	0	0	0	0	4.53246	1.27307	1.07842	0	4.67827	0	0	0	21	No hit	No hit	AT5G05590.2 | Symbols: PAI2 | phosphoribosylanthranilate isomerase 2 | chr5:1666471-1668315 REVERSE LENGTH=1437(791-811,+, mm: 0)
CATTACTCTTGATGATTCTGC	7.7365	2.26696	0.578159	0.000452204	0.0131171	4.17513	0	6.08527	2.99554	5.23749	0	3.79633	8.04705	7.10093	4.77616	8.39929	2.26933	13.2353	24.1354	35.0868	17.8654	0	0.927502	0	0	0	0	0	0	0	0	0	0	0	0	0	0	21	No hit	No hit	AT2G22496.1 | Symbols: MIR779A | MIR779a; miRNA | chr2:9560761-9560923 FORWARD LENGTH=163(127-147,+, mm: 0)
TGAGGTACTTACGACATGGAC	5.62134	3.87562	0.765609	2.00116e-06	0.000114363	0	0	0	0	1.30937	4.31401	3.79633	4.82823	0.788993	0	0.933254	0.756442	24.0642	20.1128	19.6486	23.4483	0	0	0	0	2.76714	0.449898	0.815994	6.94055	2.01442	0	2.69605	0.37374	3.5087	0	4.10545	3.0934	21	No hit	No hit	AT3G43826-AT3G43828 | chr3:15676149-15677382 FORWARD LENGTH=1234(1186-1206,-, mm: 0)
TATATATGCAACTTAGAATAT	8.5895	6.43124	1.08602	9.27961e-09	1.07021e-06	0	0	0	0	0	0	0	0	2.36698	0	0	1.51288	21.6578	34.8623	57.5424	34.6141	0	0	0	0	0	0	0	0	0	0	0	0	0	0	0.82109	0	21	No hit	No hit	AT4G13495.1 | Symbols: | other RNA | chr4:7843217-7846774 FORWARD LENGTH=842(750-770,+, mm: 1);AT4G13495.2 | Symbols: | other RNA | chr4:7842967-7846774 FORWARD LENGTH=876(784-804,+, mm: 1);AT4G13494.1 | Symbols: MIR863A | MIR863a; miRNA | chr4:7846597-7846899 FORWARD LENGTH=303(86-106,+, mm: 1);AT5G44150-AT5G44160 | chr5:17765421-17772940 FORWARD LENGTH=7520(2044-2064,-, mm: 1)
TTACTTATGGTGCGGTAATT	8.42053	4.0507	0.829614	4.94344e-06	0.000254638	0	0	0	0	0	8.62803	4.74542	1.60941	1.57799	1.59205	1.86651	1.51288	15.6418	36.2031	56.1389	22.3317	0	0	0	0	0	0	0	0	0	0	0	0	0	0	0	0	20	No hit	No hit	AT1G63080.1 | Symbols: | Pentatricopeptide repeat (PPR) superfamily protein | chr1:23387631-23390816 REVERSE LENGTH=3186(705-724,+, mm: 0);AT1G63070.1 | Symbols: | pentatricopeptide (PPR) repeat-containing protein | chr1:23385324-23387167 REVERSE LENGTH=1773(647-666,+, mm: 0);AT1G62914.1 | Symbols: | pentatricopeptide (PPR) repeat-containing protein | chr1:23301576-23303162 FORWARD LENGTH=1587(65…
TATGAAACCGATATGGAGAAC	7.7494	8.25423	1.57312	3.36658e-10	5.57222e-08	0	0	0	0	0	0	0	0	0	0	0	0.756442	24.0642	41.5665	57.5424	12.2824	0	0	0	0	0	0	0	0	0	0.636533	0	0	9.35653	3.85596	3.28436	2.32005	21	No hit	No hit	No hit
AGAGTTTGTTGATGGATTGCG	7.86166	6.24414	1.16093	1.78589e-07	1.39742e-05	0	0	0	0	0	0	0	0	3.15597	0	0	0.756442	26.4707	33.5214	53.332	22.3317	0	0	0	0	0	0	0	0	0	0	0.539209	0.37374	3.5087	3.85596	3.28436	0.773349	21	No hit	No hit	AT3G43828.1 | Symbols: | transposable element gene | chr3:15677383-15678009 REVERSE LENGTH=627(87-107,+, mm: 1);AT3G43826-AT3G43828 | chr3:15676149-15677382 FORWARD LENGTH=1234(558-578,+, mm: 1)
ACGACATGGACAGAATATTGTAC	8.55082	5.20389	0.940366	6.46827e-08	5.80297e-06	0	0	0	0	3.92812	1.0785	0	3.21882	0.788993	0	0	1.51288	25.2675	32.1805	56.1389	25.6815	0	0	0	0	0	0	0	0	0.503606	0	1.07842	0.747479	0	0	0	0	23	No hit	No hit	AT1G42520.1 | Symbols: | transposable element gene | chr1:15962140-15964392 FORWARD LENGTH=2253(155-177,-, mm: 1);AT1G36270.1 | Symbols: | transposable element gene | chr1:13628848-13633367 REVERSE LENGTH=4520(1284-1306,-, mm: 0);AT1G36200.1 | Symbols: | transposable element gene | chr1:13577455-13580996 REVERSE LENGTH=3542(166-188,-, mm: 0);AT2G13000.1 | Symbols: | transposable element gene | ch…
TACGACATGGACAGAATATTG	9.03925	5.00036	0.882242	1.21494e-07	9.96839e-06	0	0	0	0	0	2.15701	1.89817	0	0.788993	3.18411	2.79976	1.51288	24.0642	14.7494	89.8223	14.5156	0	0	0	0	0	0	0	0	0	0	0	0	0	0	0	0	21	No hit	No hit	AT1G42520.1 | Symbols: | transposable element gene | chr1:15962140-15964392 FORWARD LENGTH=2253(158-178,-, mm: 1);AT1G36270.1 | Symbols: | transposable element gene | chr1:13628848-13633367 REVERSE LENGTH=4520(1287-1307,-, mm: 0);AT1G36200.1 | Symbols: | transposable element gene | chr1:13577455-13580996 REVERSE LENGTH=3542(169-189,-, mm: 0);AT2G13000.1 | Symbols: | transposable element gene | ch…
ACTGATCAAGCGTTGCACTAA	8.51003	8.4126	1.45458	2.57069e-14	1.05461e-11	0	0	1.01421	0	0	0	0	0	0	0	0	0	51.7381	26.8171	46.3146	26.798	0	0	0	0	0	0	0	0	0	0	0	0	0	0	0.82109	0	21	No hit	No hit	AT1G32350-AT1G32360 | chr1:11668691-11672930 FORWARD LENGTH=4240(1996-2016,+, mm: 1)
AGGTTGAAGGATAGAAAGAGC	6.63213	4.97508	0.743621	7.68369e-10	1.17057e-07	0	0	0	0	0	0	0.949083	0	2.36698	3.18411	0.933254	1.51288	18.0482	30.8397	35.0868	27.9146	0	0	0	0	0	0	0	0	0.503606	0	0	0	4.67827	0	0.82109	12.3736	21	No hit	No hit	AT1G29410.1 | Symbols: PAI3 | phosphoribosylanthranilate isomerase 3 | chr1:10298370-10300005 REVERSE LENGTH=1009(803-823,-, mm: 0);AT1G07780.3 | Symbols: PAI1, TRP6 | phosphoribosylanthranilate isomerase 1 | chr1:2410120-2412675 REVERSE LENGTH=1512(1155-1175,-, mm: 0);AT1G07780.1 | Symbols: PAI1, TRP6 | phosphoribosylanthranilate isomerase 1 | chr1:2410120-2412677 REVERSE LENGTH=1250(893-913,-, …
GTGAATGGTTAGATACCGATGT	8.10448	3.616	0.935572	0.000151222	0.00503788	0	0	0	1.49777	2.61875	4.31401	4.74542	9.65646	1.57799	0	0.933254	0	22.861	30.8397	39.2973	29.0312	0	0	0	0	0	0	0	4.62703	0	0	0	0	0	0	0	0	22	No hit	No hit	AT1G50055.1 | Symbols: TAS1B | TAS1B; other RNA | chr1:18549204-18550042 REVERSE LENGTH=839(392-413,-, mm: 1)
ATCACTCTAGTACATAAAACC	7.92519	8.34572	1.43917	1.50072e-14	6.24583e-12	0	0	0	0	0	0	0	0	0	0.796027	0	0	31.2835	30.8397	49.1216	29.0312	0	0	0	0	0	0	0	0	0	0	0	0	4.67827	0	2.46327	1.5467	21	No hit	No hit	AT5G05590.2 | Symbols: PAI2 | phosphoribosylanthranilate isomerase 2 | chr5:1666471-1668315 REVERSE LENGTH=1437(860-880,+, mm: 1)
TGAATTTCTGTTTTTTCTTT	8.91546	7.0412	1.05467	8.02767e-13	2.40136e-10	0	0	1.01421	0	1.30937	0	0.949083	0	0	0	0	0	27.6739	41.5665	64.5598	18.9819	0	0	0	0	0	0	0	0	0	0	0	0	0	0	0	0	20	No hit	No hit	AT1G73490-AT1G73500 | chr1:27634965-27639090 FORWARD LENGTH=4126(881-900,+, mm: 1);AT1G73490-AT1G73500 | chr1:27634965-27639090 FORWARD LENGTH=4126(1026-1045,-, mm: 0);AT5G66660-AT5G66670 | chr5:26610505-26611257 FORWARD LENGTH=753(57-76,-, mm: 1)
ATGCCGATATTAGTGATGATGT	8.92541	4.78409	1.36723	0.000310202	0.0094666	0	0	0	0	0	2.15701	1.89817	8.04705	0	0	0	0	12.0321	36.2031	68.7702	27.9146	0	0	0	0	0	0	0	0	0	0	0	0	0	0	0	0	22	No hit	No hit	AT4G03060.1 | Symbols: AOP2 | AOP2 (ALKENYL HYDROXALKYL PRODUCING 2); oxidoreductase, acting on paired donors, with incorporation or reduction of molecular oxygen, 2-oxoglutarate as one donor, and incorporation of one atom each of oxygen into both donors | chr4:1351980-1353854 REVERSE LENGTH=1267(612-633,+, mm: 0)
TAGGTCAACCACTTTCTAAA	8.43646	7.6333	1.1161	7.09333e-16	3.67026e-13	0	0	0	0	0	0	0	0	0	0.796027	0.933254	0	37.2996	28.158	49.1216	34.6141	0	0	0	0	0	0	0	0	0	0	0	0	0	0	0	0	20	No hit	No hit	AT4G04407-AT4G04408 | chr4:2176016-2184058 FORWARD LENGTH=8043(3115-3134,+, mm: 1);AT4G13572-AT4G13575 | chr4:7888639-7892319 FORWARD LENGTH=3681(1912-1931,-, mm: 1)
AAAATGGATCTTGATAATCTT	6.30523	4.29757	0.982196	3.33685e-05	0.00136308	0	0	0	0	0	0	0	0	3.15597	3.98014	0.933254	4.53865	27.6739	28.158	12.6313	39.0805	0	0	0	0	0	0	0	0	0	0	0	0	3.5087	7.71193	2.46327	3.86675	21	No hit	No hit	AT2G39681.1 | Symbols: TAS2 | TAS2; other RNA | chr2:16539384-16540417 REVERSE LENGTH=1034(654-674,+, mm: 1)
CATGTGTTCAAGTAAATGAGAT	7.01512	2.52313	0.795759	0.00198124	0.0445197	0	0	0	0	1.30937	9.70653	5.6945	4.82823	7.88993	2.38808	0.933254	7.56442	27.6739	20.1128	19.6486	26.798	0	0	0	0	0	0	0	0	0	0	0	0	0	0	0	0	22	No hit	No hit	AT2G39675.1 | Symbols: TAS1C | TAS1C; other RNA | chr2:16537288-16538277 REVERSE LENGTH=990(526-547,+, mm: 1)
CATGGGGAAGGTTGTAGAGATT	8.49231	6.0319	1.11334	5.19386e-08	4.85837e-06	1.39171	0	0	0	1.30937	3.23551	0	0	0	0	0	0	16.845	28.158	67.3667	29.0312	0	0	0	0	0	0.899796	0	0	0	0	0	1.12122	0	0	0	0	22	No hit	No hit	AT2G11670.1 | Symbols: | transposable element gene | chr2:4685014-4687082 FORWARD LENGTH=2069(320-341,+, mm: 1);AT3G43828.1 | Symbols: | transposable element gene | chr3:15677383-15678009 REVERSE LENGTH=627(271-292,+, mm: 1);AT3G32230.1 | Symbols: | transposable element gene | chr3:13203901-13208938 FORWARD LENGTH=5038(1593-1614,+, mm: 1)
TGGATTTTAATTTGGTGAAGA	8.95346	6.16473	1.08576	3.91414e-08	3.79737e-06	0	0	0	0	0	0	0	1.60941	0	2.38808	0	1.51288	18.0482	22.7946	84.2084	23.4483	0	0	0	0	0	0	0	0	0	0	0	0	0	0	0	0	21	No hit	No hit	No hit
ATGTCGTAAGTGCCTCAATAA	7.69848	3.3906	0.854221	0.000127975	0.00436729	0	0	0	0	7.85624	2.15701	2.84725	0	1.57799	4.77616	2.79976	3.02577	19.2514	25.4763	49.1216	15.6322	0	0	0	0	0	0	0	0	0	0	0	0	1.16957	1.92798	0.82109	4.64009	21	No hit	No hit	AT3G43828.1 | Symbols: | transposable element gene | chr3:15677383-15678009 REVERSE LENGTH=627(171-191,+, mm: 0)
CAGAGAATGTAGCTCCTAAGG	7.01835	6.33939	1.14725	4.32452e-08	4.12582e-06	0	0	0	0	0	0	0	0	0	0	2.79976	0.756442	25.2675	26.8171	53.332	14.5156	0	0	0	0	0	0	0	0	3.02164	0	0	0	4.67827	1.92798	3.28436	6.18679	21	No hit	No hit	AT1G29410.1 | Symbols: PAI3 | phosphoribosylanthranilate isomerase 3 | chr1:10298370-10300005 REVERSE LENGTH=1009(227-247,+, mm: 0);AT1G07780.3 | Symbols: PAI1, TRP6 | phosphoribosylanthranilate isomerase 1 | chr1:2410120-2412675 REVERSE LENGTH=1512(604-624,+, mm: 0);AT1G07780.1 | Symbols: PAI1, TRP6 | phosphoribosylanthranilate isomerase 1 | chr1:2410120-2412677 REVERSE LENGTH=1250(342-362,+, mm…
AATGTTTCAGAAGCTCTTTCT	7.47017	4.78151	0.911669	9.90204e-07	6.21545e-05	0	0	0	0	0	0	0	0	3.94496	3.18411	1.86651	2.26933	13.2353	37.544	37.8938	36.8473	0	0	0	0	0	0	0	0	0	1.27307	0	0.747479	0	1.92798	0.82109	0	21	No hit	No hit	AT1G29410.1 | Symbols: PAI3 | phosphoribosylanthranilate isomerase 3 | chr1:10298370-10300005 REVERSE LENGTH=1009(791-811,+, mm: 0);AT1G07780.3 | Symbols: PAI1, TRP6 | phosphoribosylanthranilate isomerase 1 | chr1:2410120-2412675 REVERSE LENGTH=1512(1143-1163,+, mm: 0);AT1G07780.1 | Symbols: PAI1, TRP6 | phosphoribosylanthranilate isomerase 1 | chr1:2410120-2412677 REVERSE LENGTH=1250(881-901,+, …
AATATTGTACCATTCTCTCGA	7.58627	4.00388	1.03587	0.000179461	0.00588659	0	0	0	0	0	0	0	0	3.94496	3.98014	6.53278	3.78221	24.0642	44.2483	33.6834	21.2151	0	0	0	0	0	0	0	0	0	0	0	0	0	0	0	0	21	No hit	No hit	AT3G43826-AT3G43828 | chr3:15676149-15677382 FORWARD LENGTH=1234(1163-1183,-, mm: 1)
GTAAAATGGATCTTGATAAT	5.37441	5.04564	0.839209	1.4643e-08	1.61732e-06	0	0	0	0	0	0	0	1.60941	0	0.796027	1.86651	3.02577	15.6418	24.1354	29.4729	21.2151	0	0	0	0	0	0	0	0	0	0	1.07842	0.37374	3.5087	0	1.64218	23.2005	20	No hit	No hit	AT2G39681.1 | Symbols: TAS2 | TAS2; other RNA | chr2:16539384-16540417 REVERSE LENGTH=1034(652-671,+, mm: 1)
AAGTGACTATTTTGCAAATT	7.99886	5.50947	0.725408	1.55254e-12	4.43625e-10	0	0	2.02842	0	0	2.15701	0	0	0.788993	0	0.933254	2.26933	27.6739	49.6117	36.4903	24.5649	0	0	0	0	0	0	0	0	0	0	0	0	0	0	0	0	20	No hit	No hit	AT1G11670-AT1G11680 | chr1:3931577-3938500 FORWARD LENGTH=6924(1821-1840,+, mm: 1);AT1G19890-AT1G19900 | chr1:6906019-6906898 FORWARD LENGTH=880(194-213,-, mm: 0);AT1G19890-AT1G19900 | chr1:6906019-6906898 FORWARD LENGTH=880(365-384,+, mm: 0);AT1G19890-AT1G19900 | chr1:6906019-6906898 FORWARD LENGTH=880(425-444,+, mm: 1);AT1G33290-AT1G33300 | chr1:12076105-12080512 FORWARD LENGTH=4408(2086-2105,+…
CAAAACTCGGAGTCGGAGATC	6.64655	10.0869	3.0778	1.11968e-07	9.342e-06	0	0	0	0	0	0	0	0	0	0	0	0	14.4385	25.4763	58.9459	15.6322	0	0	0	0	0	0	0	0	0	0	0	0	8.18697	9.63991	9.85308	4.64009	21	No hit	No hit	AT5G66380.1 | Symbols: ATFOLT1, FOLT1 | folate transporter 1 | chr5:26513524-26515695 REVERSE LENGTH=1210(14-34,+, mm: 1)
TATCCGGAATGATATTTGTA	9.00433	10.5822	3.14038	4.30941e-08	4.11825e-06	0	0	0	0	0	0	0	0	0	0	0	0	19.2514	21.4537	87.0154	25.6815	0	0	0	0	0	0	0	0	0	0	0	0	0	0	0	0	20	No hit	No hit	AT1G50055.1 | Symbols: TAS1B | TAS1B; other RNA | chr1:18549204-18550042 REVERSE LENGTH=839(551-570,+, mm: 1)
ATATTCTGCCCATGTCGTAAG	3.59828	2.90297	0.93628	0.0016652	0.0389728	0	0	1.01421	0	1.30937	2.15701	0.949083	0	0	3.18411	0	6.80798	12.0321	8.04514	16.8417	14.5156	1.92192	0	0	1.3359	0	0.449898	0	3.47028	4.02885	3.18266	4.85288	1.12122	9.35653	5.78395	4.10545	6.96014	21	No hit	No hit	AT1G36200.1 | Symbols: | transposable element gene | chr1:13577455-13580996 REVERSE LENGTH=3542(171-191,+, mm: 1);AT3G42653.1 | Symbols: | transposable element gene | chr3:14743147-14745900 REVERSE LENGTH=2754(175-195,+, mm: 1);AT3G30790.1 | Symbols: | transposable element gene | chr3:12467942-12471863 REVERSE LENGTH=3922(567-587,+, mm: 1);AT3G43828.1 | Symbols: | transposable element gene | chr3…
TTTCGTGGAGAATGAAATCACATT	8.27793	4.66953	0.98084	4.01935e-06	0.000211592	0	0	1.01421	0	1.30937	5.39252	0	4.82823	0.788993	0	0.933254	0	16.845	32.1805	60.3494	22.3317	0	0	0	0	0	0	0	0	0	0.636533	1.61763	0	0	0	0	0	24	No hit	No hit	AT5G03552.1 | Symbols: MIR822A | MIR822a; miRNA | chr5:897020-897356 REVERSE LENGTH=337(71-94,+, mm: 0)
ACGGATCTCTATGGTTGTAC	8.94423	10.5868	3.12624	2.26365e-08	2.36813e-06	0	0	0	0	0	0	0	0	0	0	0	0	15.6418	30.8397	81.4015	25.6815	0	0	0	0	0	0	0	0	0	0	0	0	0	0	0	0	20	No hit	No hit	AT3G43828.1 | Symbols: | transposable element gene | chr3:15677383-15678009 REVERSE LENGTH=627(48-67,-, mm: 1);AT3G43826-AT3G43828 | chr3:15676149-15677382 FORWARD LENGTH=1234(519-538,-, mm: 0)
AGGAGTACATTACAATGCGAA	7.7555	3.79867	1.19523	0.00117017	0.0293941	0	0	0	0	0	0	0	0	7.88993	6.36822	1.86651	3.02577	15.6418	28.158	57.5424	18.9819	0	0	0	0	0	0	0	0	0	0	0.539209	0	0	0	0	0	21	No hit	No hit	AT5G05590.2 | Symbols: PAI2 | phosphoribosylanthranilate isomerase 2 | chr5:1666471-1668315 REVERSE LENGTH=1437(820-840,-, mm: 0)
AACAGTGAAAAGTGACTATTT	7.23868	3.43958	0.873666	0.000147638	0.00493853	0	0	0	0	2.61875	4.31401	9.49083	3.21882	2.36698	0.796027	0	1.51288	22.861	24.1354	30.8764	30.1478	0	0	0	0	0	0	0	0	0	0	0.539209	0	0	0	4.10545	0.773349	21	No hit	No hit	AT1G11670-AT1G11680 | chr1:3931577-3938500 FORWARD LENGTH=6924(1812-1832,+, mm: 1);AT1G19890-AT1G19900 | chr1:6906019-6906898 FORWARD LENGTH=880(202-222,-, mm: 0);AT1G19890-AT1G19900 | chr1:6906019-6906898 FORWARD LENGTH=880(356-376,+, mm: 0);AT1G33290-AT1G33300 | chr1:12076105-12080512 FORWARD LENGTH=4408(2077-2097,+, mm: 1);AT1G48900-AT1G48910 | chr1:18087880-18091680 FORWARD LENGTH=3801(827-84…
CGCAATCCATCAACAAACTCT	8.70939	8.41135	1.56986	1.00682e-10	1.86534e-08	0	0	0	0	0	0	0	0	0.788993	0	0	0	18.0482	33.5214	72.9806	25.6815	0	0	0	0	0	0	0	0	0	0	0	0	0	0	0	0	21	No hit	No hit	AT3G43828.1 | Symbols: | transposable element gene | chr3:15677383-15678009 REVERSE LENGTH=627(87-107,-, mm: 1);AT3G43826-AT3G43828 | chr3:15676149-15677382 FORWARD LENGTH=1234(558-578,-, mm: 1)
TGTACGAATCAAACAGTGAAA	8.04135	5.7717	0.796477	3.70264e-12	9.40963e-10	0	0	0	0	0	1.0785	1.89817	3.21882	0	0	0.933254	0.756442	30.0803	41.5665	46.3146	18.9819	0	0	0	0	0	0	0	0	0	0	0	0	1.16957	0	1.64218	0	21	No hit	No hit	AT2G31215.1 | Symbols: | basic helix-loop-helix (bHLH) DNA-binding superfamily protein | chr2:13299807-13300302 FORWARD LENGTH=390(346-366,-, mm: 1);AT1G11670-AT1G11680 | chr1:3931577-3938500 FORWARD LENGTH=6924(1686-1706,-, mm: 0);AT1G19890-AT1G19900 | chr1:6906019-6906898 FORWARD LENGTH=880(213-233,-, mm: 0);AT1G19890-AT1G19900 | chr1:6906019-6906898 FORWARD LENGTH=880(328-348,+, mm: 1);AT1G332…
CTTTACTATTCATAATTTGCA	7.62545	5.06053	0.868203	6.27843e-08	5.66084e-06	0	0	0	0	0	0	1.89817	0	0.788993	3.18411	0	3.78221	42.1124	26.8171	33.6834	27.9146	0	0	0	0	0	0	0	0	0	0	0	0	0	0	0	0	21	No hit	No hit	AT1G11670-AT1G11680 | chr1:3931577-3938500 FORWARD LENGTH=6924(1654-1674,+, mm: 0);AT1G11670-AT1G11680 | chr1:3931577-3938500 FORWARD LENGTH=6924(1833-1853,-, mm: 0);AT1G19890-AT1G19900 | chr1:6906019-6906898 FORWARD LENGTH=880(181-201,+, mm: 0);AT1G19890-AT1G19900 | chr1:6906019-6906898 FORWARD LENGTH=880(377-397,-, mm: 0);AT1G33290-AT1G33300 | chr1:12076105-12080512 FORWARD LENGTH=4408(2098-211…
ATACCTGTCCAAAACAGAACGACCT	2.70221	3.57317	0.879469	5.55821e-05	0.00212113	1.39171	0	1.01421	0	2.61875	0	0	0	1.57799	1.59205	0	0	6.01606	8.04514	14.0347	11.1659	0	0	0	0	5.13897	3.14929	0	0	1.51082	7.00186	3.23526	3.7374	0	7.71193	9.85308	8.50684	25	No hit	No hit	AT2G01010-AT2G01020 | chr2:5514-5781 FORWARD LENGTH=268(4-28,+, mm: 1);AT3G41768-AT3G41979 | chr3:14199485-14199752 FORWARD LENGTH=268(4-28,+, mm: 1)
CATGAATTTCTGTTTTTTCTT	8.42608	4.04745	1.19193	0.000422323	0.0123564	0	0	0	0	6.54687	2.15701	2.84725	3.21882	0	0.796027	0	0	18.0482	46.93	46.3146	21.2151	0	0	0	0	0	0	0	0	0	0	0	0	0	0	0.82109	0	21	No hit	No hit	AT1G73490-AT1G73500 | chr1:27634965-27639090 FORWARD LENGTH=4126(879-899,+, mm: 1);AT1G73490-AT1G73500 | chr1:27634965-27639090 FORWARD LENGTH=4126(1027-1047,-, mm: 0)
ATTCGAAAACGGCGTTGAAAT	8.44559	8.33889	1.47954	2.95119e-13	9.9122e-11	0	0	0	0	0	0	0	1.60941	0	0	0	0	28.8771	28.158	58.9459	31.2644	0	0	0	0	0	0	0	0	0	0	0	0	0	0	0	0	21	No hit	No hit	AT3G30848-AT3G30849 | chr3:12626841-12629617 FORWARD LENGTH=2777(1147-1167,-, mm: 1)
GATGTTAGTAGCGGTATTTGC	3.03559	4.84383	0.842313	2.19542e-08	2.30937e-06	0	0	0	0	0	1.0785	0	0	0.788993	1.59205	0	0.756442	12.0321	12.0677	11.2278	16.7488	0	0	0	0	0	0	0	0	2.01442	0	0	0	39.7653	7.71193	7.38981	13.1469	21	No hit	No hit	AT1G07780.3 | Symbols: PAI1, TRP6 | phosphoribosylanthranilate isomerase 1 | chr1:2410120-2412675 REVERSE LENGTH=1512(1185-1205,+, mm: 0);AT1G07780.1 | Symbols: PAI1, TRP6 | phosphoribosylanthranilate isomerase 1 | chr1:2410120-2412677 REVERSE LENGTH=1250(923-943,+, mm: 0);AT1G07780.2 | Symbols: PAI1, TRP6 | phosphoribosylanthranilate isomerase 1 | chr1:2410120-2412673 REVERSE LENGTH=1220(893-913…
TATGTTGCTGCTCATTATGTTGT	8.56837	10.5309	3.10607	1.38315e-08	1.53655e-06	0	0	0	0	0	0	0	0	0	0	0	0	13.2353	33.5214	71.5771	30.1478	0	0	0	0	0	0	0	0	0	0	0	0	0	0	0.82109	0	23	No hit	No hit	No hit
GCTTCTGAAACATTTGTTGGA	5.83826	5.07545	0.87107	5.26791e-08	4.91164e-06	0	0	0	0	0	0	0	0	0.788993	1.59205	0.933254	3.78221	20.4546	30.8397	29.4729	18.9819	0	0	0	0	0	0	0	0	0.503606	0	0	0	3.5087	13.4959	5.74763	7.73349	21	No hit	No hit	AT1G29410.1 | Symbols: PAI3 | phosphoribosylanthranilate isomerase 3 | chr1:10298370-10300005 REVERSE LENGTH=1009(784-804,-, mm: 0);AT1G07780.3 | Symbols: PAI1, TRP6 | phosphoribosylanthranilate isomerase 1 | chr1:2410120-2412675 REVERSE LENGTH=1512(1136-1156,-, mm: 0);AT1G07780.1 | Symbols: PAI1, TRP6 | phosphoribosylanthranilate isomerase 1 | chr1:2410120-2412677 REVERSE LENGTH=1250(874-894,-, …
TTTGCAAAGGATTCGTGACCT	2.17431	5.90557	1.88045	0.00073269	0.019803	0	0	0	0	0	0	0	0	0	0.796027	0	0	1.20321	4.02257	23.859	6.69951	0	0	0	0	1.18592	1.34969	0	1.15676	2.01442	1.27307	0	0.747479	32.7479	19.2798	13.1374	13.9203	21	No hit	No hit	AT1G73490-AT1G73500 | chr1:27634965-27639090 FORWARD LENGTH=4126(658-678,-, mm: 1);AT1G73490-AT1G73500 | chr1:27634965-27639090 FORWARD LENGTH=4126(1241-1261,+, mm: 0)
AAGGTTGTAGAGATAGCGCA	8.61807	3.49968	0.966972	0.000312018	0.00951191	1.39171	0	0	0	6.54687	5.39252	4.74542	3.21882	1.57799	0	0.933254	1.51288	13.2353	17.4311	72.9806	17.8654	0	0	0	0	0	0	0	0	0	0	0	0	0	0	0	0	20	No hit	No hit	AT1G42520.1 | Symbols: | transposable element gene | chr1:15962140-15964392 FORWARD LENGTH=2253(278-297,+, mm: 0);AT1G42510.1 | Symbols: | transposable element gene | chr1:15954731-15958558 REVERSE LENGTH=3828(330-349,+, mm: 1);AT1G36270.1 | Symbols: | transposable element gene | chr1:13628848-13633367 REVERSE LENGTH=4520(1407-1426,+, mm: 1);AT1G36200.1 | Symbols: | transposable element gene | ch…
TGAAACATTTGTTGGATTGATT	8.50552	7.58793	1.26234	3.76327e-11	7.55732e-09	0	0	0	0	0	0	0	0	0	0	0.933254	0.756442	20.4546	28.158	74.3841	22.3317	0	0	0	0	0	0	0	0	0	0	0	0	0	0	1.64218	0	22	No hit	No hit	AT1G29410.1 | Symbols: PAI3 | phosphoribosylanthranilate isomerase 3 | chr1:10298370-10300005 REVERSE LENGTH=1009(778-799,-, mm: 0);AT1G07780.3 | Symbols: PAI1, TRP6 | phosphoribosylanthranilate isomerase 1 | chr1:2410120-2412675 REVERSE LENGTH=1512(1130-1151,-, mm: 0);AT1G07780.1 | Symbols: PAI1, TRP6 | phosphoribosylanthranilate isomerase 1 | chr1:2410120-2412677 REVERSE LENGTH=1250(868-889,-, …
GCATCAAAATCAGTGTGTATT	8.05524	10.6042	2.94403	1.55659e-15	7.64114e-13	0	0	0	0	0	0	0	0	0	0	0	0	33.6899	36.2031	40.7007	34.6141	0	0	0	0	0	0	0	0	0	0	0	0	0	0	0	0	21	No hit	No hit	AT1G70645.1 | Symbols: MIR777A | MIR777a; miRNA | chr1:26638000-26638107 FORWARD LENGTH=108(6-26,+, mm: 1)
ATTCATTTTATATCTTTTGTA	7.04319	2.3132	0.555262	0.000233961	0.00742543	1.39171	0	1.01421	0	7.85624	4.31401	4.74542	4.82823	4.73396	3.98014	5.59953	7.56442	14.4385	22.7946	25.2625	21.2151	0	0	0	0	0.790611	0	0	0	0	0	0	0	0	0	0	0	21	No hit	No hit	AT2G39681.1 | Symbols: TAS2 | TAS2; other RNA | chr2:16539384-16540417 REVERSE LENGTH=1034(695-715,+, mm: 0)
TTGTTGATCGACTCTCCAGTG	7.75311	8.29425	1.499	3.41511e-12	8.79642e-10	0	0	0	0	0	0	0	0	0	0	0	0.756442	25.2675	22.7946	56.1389	31.2644	0	0	0	0	0	0	0	0	1.00721	0	0	0	2.33913	0	0.82109	1.5467	21	No hit	No hit	AT2G05025.1 | Symbols: | transposable element gene | chr2:1773259-1774761 FORWARD LENGTH=1503(326-346,+, mm: 1);AT3G15310.1 | Symbols: | transposable element gene | chr3:5152099-5153642 REVERSE LENGTH=1544(379-399,+, mm: 0);AT5G32621.1 | Symbols: | transposable element gene | chr5:12271360-12273728 FORWARD LENGTH=1878(266-286,+, mm: 0)
AAGTTCACGTTGATGTGGAGA	7.86695	7.47076	1.08685	1.04177e-16	6.04375e-14	0	0	0	0	1.30937	1.0785	0	0	0	0	0	0	39.706	26.8171	35.0868	37.9639	0	0	0	0	0	0	0	0	0	0	0	0	0	0	0	0	21	No hit	No hit	AT4G26260.1 | Symbols: MIOX4 | myo-inositol oxygenase 4 | chr4:13297698-13300387 FORWARD LENGTH=1436(1113-1133,+, mm: 0);AT4G26255.1 | Symbols: | other RNA | chr4:13293941-13296465 FORWARD LENGTH=1222(928-948,+, mm: 0);AT4G26260.2 | Symbols: MIOX4 | myo-inositol oxygenase 4 | chr4:13297803-13300319 FORWARD LENGTH=1266(1011-1031,+, mm: 0)
TGAAAGACAAATGGTTTTATG	7.14505	4.19599	1.09947	0.000193189	0.00628646	0	0	0	0	0	0	0	0	6.31194	4.77616	1.86651	1.51288	16.845	24.1354	53.332	18.9819	0	0	0	0	0	0	0	0	0	0.636533	1.61763	0	1.16957	1.92798	2.46327	0	21	No hit	No hit	AT5G05590.2 | Symbols: PAI2 | phosphoribosylanthranilate isomerase 2 | chr5:1666471-1668315 REVERSE LENGTH=1437(872-892,-, mm: 1)
GATGGAATTGATGTTAGTAGC	5.68625	5.00688	0.860795	5.35042e-08	4.98049e-06	0	0	0	0	0	0	0	0	1.57799	3.18411	0.933254	1.51288	15.6418	26.8171	35.0868	17.8654	0	0	0	0	0	0	0	0	0	0	0	1.8687	4.67827	5.78395	11.4953	3.86675	21	No hit	No hit	AT1G07780.3 | Symbols: PAI1, TRP6 | phosphoribosylanthranilate isomerase 1 | chr1:2410120-2412675 REVERSE LENGTH=1512(1176-1196,+, mm: 0);AT1G07780.1 | Symbols: PAI1, TRP6 | phosphoribosylanthranilate isomerase 1 | chr1:2410120-2412677 REVERSE LENGTH=1250(914-934,+, mm: 0);AT1G07780.2 | Symbols: PAI1, TRP6 | phosphoribosylanthranilate isomerase 1 | chr1:2410120-2412673 REVERSE LENGTH=1220(884-904…
CGAGAGAGTTTGTTGATGGATT	2.62691	4.27175	1.0644	4.77356e-05	0.00186	0	0	0	0	0	0	2.84725	1.60941	0	0	0.933254	0	6.01606	9.38599	15.4382	11.1659	0	0	0	0	0.395306	0	0.815994	0	0.503606	1.27307	5.39209	4.11114	3.5087	5.78395	14.7796	20.1071	22	No hit	No hit	AT3G43828.1 | Symbols: | transposable element gene | chr3:15677383-15678009 REVERSE LENGTH=627(83-104,+, mm: 0);AT3G43826-AT3G43828 | chr3:15676149-15677382 FORWARD LENGTH=1234(554-575,+, mm: 1)
CAGAAGGATAAGTCTAAGATA	4.58168	6.67005	1.18539	3.08135e-10	5.17468e-08	0	0	0	0	0	0	0	0	1.57799	0	0	0	20.4546	16.0903	22.4556	22.3317	0	0	0	0	0	0	0	0	0	1.27307	0	1.49496	11.6957	7.71193	9.85308	11.6002	21	No hit	No hit	AT1G29410.1 | Symbols: PAI3 | phosphoribosylanthranilate isomerase 3 | chr1:10298370-10300005 REVERSE LENGTH=1009(869-889,+, mm: 0);AT1G07780.3 | Symbols: PAI1, TRP6 | phosphoribosylanthranilate isomerase 1 | chr1:2410120-2412675 REVERSE LENGTH=1512(1221-1241,+, mm: 0);AT1G07780.1 | Symbols: PAI1, TRP6 | phosphoribosylanthranilate isomerase 1 | chr1:2410120-2412677 REVERSE LENGTH=1250(959-979,+, …
TACAACCTTCCCATTGACGTA	7.81206	4.28604	1.09492	0.000142658	0.00480551	0	0	0	0	0	0	0	0	6.31194	1.59205	2.79976	4.53865	15.6418	30.8397	58.9459	18.9819	0	0	0	0	0	0	0	0	0	0	0	0	0	0	0	0	21	No hit	No hit	AT3G43828.1 | Symbols: | transposable element gene | chr3:15677383-15678009 REVERSE LENGTH=627(557-577,+, mm: 1)
GAAGGATAAGTCTAAGATAAGC	5.81767	7.87234	1.4518	2.77409e-12	7.44519e-10	0	0	0	0	0	0	0	0	0	0	0	0.756442	21.6578	34.8623	30.8764	16.7488	0	0	0	0	0	0	0	0	0	0	0	0	3.5087	3.85596	13.1374	8.50684	22	No hit	No hit	AT1G29410.1 | Symbols: PAI3 | phosphoribosylanthranilate isomerase 3 | chr1:10298370-10300005 REVERSE LENGTH=1009(871-892,+, mm: 1);AT1G07780.3 | Symbols: PAI1, TRP6 | phosphoribosylanthranilate isomerase 1 | chr1:2410120-2412675 REVERSE LENGTH=1512(1223-1244,+, mm: 0);AT1G07780.1 | Symbols: PAI1, TRP6 | phosphoribosylanthranilate isomerase 1 | chr1:2410120-2412677 REVERSE LENGTH=1250(961-982,+, …
CGAAGCATCTGTCCCCTGGTA	5.6919	3.02827	0.996764	0.00147941	0.035522	1.39171	0	0	0	5.23749	5.39252	2.84725	4.82823	0	0.796027	0.933254	0	14.4385	17.4311	26.666	21.2151	0	0	0	0	1.18592	2.69939	2.44798	0	0.503606	0	2.69605	1.49496	5.84783	0	2.46327	1.5467	21	No hit	No hit	AT4G03445.1 | Symbols: MIR447A | MIR447A; miRNA | chr4:1528134-1528370 REVERSE LENGTH=237(60-80,+, mm: 0);AT4G03455.1 | Symbols: MIR447B | MIR447B; miRNA | chr4:1535426-1535661 REVERSE LENGTH=236(60-80,+, mm: 0)
CCATTGACGTAACCATACATA	6.97571	3.86724	1.0819	0.000425284	0.0124368	0	0	0	0	0	0	0	0	6.31194	2.38808	2.79976	6.05153	22.861	22.7946	42.1042	22.3317	0	0	0	0	0	0	0	0	0	0	0	0.37374	2.33913	0	1.64218	0	21	No hit	No hit	AT3G43828.1 | Symbols: | transposable element gene | chr3:15677383-15678009 REVERSE LENGTH=627(567-587,+, mm: 1)
ATCATTGTCGATACCTGTCT	4.72248	2.14158	0.666994	0.00219293	0.0483117	0	0	4.05684	1.49777	6.54687	6.47102	2.84725	0	2.36698	3.98014	1.86651	1.51288	14.4385	14.7494	16.8417	8.93268	1.92192	0	0	0	1.97653	3.59918	0	2.31352	0	1.9096	1.61763	0.747479	5.84783	1.92798	1.64218	3.86675	20	No hit	No hit	No hit
AAGATATGATTATAGAAGAAT	7.95805	4.27663	1.21317	0.000332829	0.0100715	0	0	0	0	2.61875	5.39252	4.74542	0	0.788993	0	0	0	25.2675	22.7946	54.7355	23.4483	0	0	0	0	0	0	0	0	0	0	0	0	0	1.92798	0.82109	0	21	No hit	No hit	AT1G55920-AT1G55928 | chr1:20913448-20917189 FORWARD LENGTH=3742(588-608,+, mm: 1);AT5G37072-AT5G37080 | chr5:14653819-14659132 FORWARD LENGTH=5314(1110-1130,+, mm: 1);AT5G44585-AT5G44590 | chr5:17985474-17987590 FORWARD LENGTH=2117(417-437,+, mm: 0);AT5G44585-AT5G44590 | chr5:17985474-17987590 FORWARD LENGTH=2117(462-482,-, mm: 1)
CGATCAGTGATGTGACGAGAG	7.80634	5.55701	0.823821	1.62257e-10	2.84987e-08	0	0	0	0	0	0	0	3.21882	1.57799	0	2.79976	0.756442	28.8771	37.544	44.9112	21.2151	0	0	0	0	0	0	0	0	0	0	0	0	2.33913	0	0	0	21	No hit	No hit	AT3G43828.1 | Symbols: | transposable element gene | chr3:15677383-15678009 REVERSE LENGTH=627(68-88,+, mm: 0);AT3G43826-AT3G43828 | chr3:15676149-15677382 FORWARD LENGTH=1234(539-559,+, mm: 1)
TTGTACCATTCTCTCGAGCAA	7.69587	5.16981	0.963853	4.79781e-07	3.36867e-05	0	0	0	0	0	0	0	0	4.73396	0.796027	0.933254	2.26933	26.4707	24.1354	50.525	27.9146	0	0	0	0	0	0	0	0	0	0	0	0	0	0	0.82109	0	21	No hit	No hit	AT3G43826-AT3G43828 | chr3:15676149-15677382 FORWARD LENGTH=1234(1159-1179,-, mm: 1)
TACAGAGCGAACTGCAGTTAT	7.94189	6.08454	1.04172	2.25752e-08	2.36603e-06	0	0	0	0	0	0	0	0	0	0.796027	0.933254	3.02577	27.6739	36.2031	54.7355	17.8654	0	0	0	0	0	0	0	0	0	0	0	0	0	1.92798	0.82109	0	21	No hit	No hit	AT1G29410.1 | Symbols: PAI3 | phosphoribosylanthranilate isomerase 3 | chr1:10298370-10300005 REVERSE LENGTH=1009(899-919,-, mm: 1);AT1G07780.3 | Symbols: PAI1, TRP6 | phosphoribosylanthranilate isomerase 1 | chr1:2410120-2412675 REVERSE LENGTH=1512(1251-1271,-, mm: 0);AT1G07780.1 | Symbols: PAI1, TRP6 | phosphoribosylanthranilate isomerase 1 | chr1:2410120-2412677 REVERSE LENGTH=1250(989-1009,-,…
CTAAGAGCCACCCATTTCTGC	7.09416	3.72475	1.18678	0.00130804	0.032229	0	0	0	0	0	0	0	0	0.788993	3.18411	6.53278	8.32086	26.4707	20.1128	40.7007	24.5649	0	0	0	0	0	0	0	0	0	0	0	0	0	0	0	0.773349	21	No hit	No hit	AT1G29410.1 | Symbols: PAI3 | phosphoribosylanthranilate isomerase 3 | chr1:10298370-10300005 REVERSE LENGTH=1009(750-770,-, mm: 0);AT1G07780.3 | Symbols: PAI1, TRP6 | phosphoribosylanthranilate isomerase 1 | chr1:2410120-2412675 REVERSE LENGTH=1512(1102-1122,-, mm: 0);AT1G07780.1 | Symbols: PAI1, TRP6 | phosphoribosylanthranilate isomerase 1 | chr1:2410120-2412677 REVERSE LENGTH=1250(840-860,-, …
AGTGTGAGTTGAGCGAAGGCT	4.24307	7.32362	1.47734	6.32101e-10	9.81192e-08	0	0	0	0	0	0	0	0	0	0	0.933254	0	15.6418	16.0903	28.0695	14.5156	0	0	0	0	0	0	0	0	2.51803	0	2.69605	1.49496	5.84783	7.71193	12.3164	11.6002	21	No hit	No hit	AT5G35339-AT5G35341 | chr5:13552952-13554777 FORWARD LENGTH=1826(1056-1076,-, mm: 1)
CGAACTGCAGTTATAAAGGAG	6.37259	4.22663	0.975186	3.62823e-05	0.00146956	0	0	0	0	0	0	0	0	2.36698	2.38808	6.53278	2.26933	21.6578	36.2031	30.8764	15.6322	0	0	0	0	0	0	0	0	1.00721	1.27307	0	0.37374	3.5087	3.85596	1.64218	2.32005	21	No hit	No hit	AT1G07780.3 | Symbols: PAI1, TRP6 | phosphoribosylanthranilate isomerase 1 | chr1:2410120-2412675 REVERSE LENGTH=1512(1244-1264,-, mm: 0);AT1G07780.1 | Symbols: PAI1, TRP6 | phosphoribosylanthranilate isomerase 1 | chr1:2410120-2412677 REVERSE LENGTH=1250(982-1002,-, mm: 0);AT1G07780.2 | Symbols: PAI1, TRP6 | phosphoribosylanthranilate isomerase 1 | chr1:2410120-2412673 REVERSE LENGTH=1220(952-97…
TTTGGTTACCTATTAAAACTT	7.33737	4.14944	1.26557	0.000861639	0.0227581	0	0	0	0	0	0	0	0	7.88993	2.38808	0	3.78221	19.2514	32.1805	40.7007	27.9146	0	0	0	0	0	0	0	0	0	0	0	0	0	0	0	0	21	No hit	No hit	AT3G30835-AT3G30839 | chr3:12571933-12575630 FORWARD LENGTH=3698(1558-1578,-, mm: 1);AT3G46310-AT3G46320 | chr3:17017826-17019910 FORWARD LENGTH=2085(1846-1866,-, mm: 1);AT5G11790-AT5G11800 | chr5:3802793-3803335 FORWARD LENGTH=543(201-221,-, mm: 1)
TGTTTACTTTAGTAATGTCTT	7.30052	4.24122	0.879866	5.11012e-06	0.000262283	0	0	0	0	3.92812	0	0	0	2.36698	0.796027	2.79976	5.29509	25.2675	33.5214	25.2625	34.6141	0	0	0	0	0	0	0	0	0	0	0	0	0	0	0	0	21	No hit	No hit	AT3G29740-AT3G29750 | chr3:11578848-11579124 FORWARD LENGTH=277(173-193,-, mm: 0);AT3G29755-AT3G29760 | chr3:11585252-11589504 FORWARD LENGTH=4253(383-403,+, mm: 0);AT3G29755-AT3G29760 | chr3:11585252-11589504 FORWARD LENGTH=4253(1152-1172,-, mm: 0)
GGTGAGGGACGACGATTTGTG	6.61303	2.5317	0.565102	6.74855e-05	0.00250385	1.39171	0	3.04263	0	6.54687	3.23551	3.79633	4.82823	4.73396	1.59205	4.66627	5.29509	13.2353	26.8171	28.0695	13.399	0	0	0	0	0	0.899796	0	0	0	0	1.07842	0	3.5087	3.85596	0	0	21	No hit	No hit	No hit
AAGTCCGAGACTAGCTTTAAC	7.40616	10.3019	3.06941	1.5053e-08	1.65941e-06	0	0	0	0	0	0	0	0	0	0	0	0	30.0803	17.4311	61.7528	18.9819	0	0	0	0	0	0	0	0	0	0	0	0	4.67827	3.85596	1.64218	3.0934	21	No hit	No hit	AT4G13560-AT4G13570 | chr4:7880384-7884515 FORWARD LENGTH=4132(2740-2760,-, mm: 1);AT4G13560-AT4G13570 | chr4:7880384-7884515 FORWARD LENGTH=4132(3676-3696,-, mm: 1)
TATATGCAACTTAGAATATGTT	8.05169	7.00801	1.14081	2.3943e-10	4.11719e-08	0	0	0	0	0	0	0	0	1.57799	0	0	0.756442	20.4546	34.8623	63.1563	20.0985	0	0	0	0	0	0	0	0	0	0	0	0	0	1.92798	0	0.773349	22	No hit	No hit	AT4G13495.1 | Symbols: | other RNA | chr4:7843217-7846774 FORWARD LENGTH=842(752-773,+, mm: 1);AT4G13495.2 | Symbols: | other RNA | chr4:7842967-7846774 FORWARD LENGTH=876(786-807,+, mm: 1);AT4G13494.1 | Symbols: MIR863A | MIR863a; miRNA | chr4:7846597-7846899 FORWARD LENGTH=303(88-109,+, mm: 1)
AAAATAAGAATACCAACATCC	7.47211	4.05976	0.849889	6.8787e-06	0.000341866	0	0	0	0	1.30937	4.31401	7.59267	0	0.788993	0.796027	0.933254	2.26933	15.6418	30.8397	40.7007	30.1478	0	0	0	0	0	0	0	0	0	0	0	0	0	0	0	0	21	No hit	No hit	AT2G27400.1 | Symbols: TAS1A | TAS1A; other RNA | chr2:11721539-11722468 REVERSE LENGTH=930(715-735,-, mm: 0)
AGGAGAACATGAAATCTACACTT	8.08004	4.28087	1.44411	0.00137258	0.0335739	0	0	0	0	0	3.23551	0.949083	9.65646	0	0	0	0	21.6578	42.9074	49.1216	17.8654	0	0	0	0	0	0	0	0	0	0	0	0	0	0	0	0	23	No hit	No hit	AT3G43828.1 | Symbols: | transposable element gene | chr3:15677383-15678009 REVERSE LENGTH=627(12-34,+, mm: 1)
TGTTGATCGACTCTCCAGTGA	8.07911	8.36497	1.48465	6.95994e-13	2.13763e-10	0	0	0	0	0	0	0	0	0	0	0	0.756442	24.0642	34.8623	56.1389	26.798	0	0	0	0	0	0	0	0	0	0	0	0	0	0	0	0	21	No hit	No hit	AT2G05025.1 | Symbols: | transposable element gene | chr2:1773259-1774761 FORWARD LENGTH=1503(327-347,+, mm: 1);AT3G15310.1 | Symbols: | transposable element gene | chr3:5152099-5153642 REVERSE LENGTH=1544(380-400,+, mm: 0);AT5G32621.1 | Symbols: | transposable element gene | chr5:12271360-12273728 FORWARD LENGTH=1878(267-287,+, mm: 0)
CGATCTAAACCAAGATGGAAC	8.20601	6.20586	0.947255	8.38188e-11	1.57322e-08	0	0	0	0	1.30937	1.0785	1.89817	0	0	0	0.933254	0	21.6578	25.4763	64.5598	25.6815	0	0	0	0	0	0	0	0	0	0	0	0	0	0	0	0	21	No hit	No hit	AT5G44585-AT5G44590 | chr5:17985474-17987590 FORWARD LENGTH=2117(361-381,+, mm: 0)
TATTTTAAGATCGTTCTTCAC	7.96433	4.61665	0.923256	1.38747e-06	8.28357e-05	0	0	0	0	2.61875	3.23551	1.89817	4.82823	0	0	0.933254	0.756442	22.861	28.158	57.5424	16.7488	0	0	0	0	0	0	0	0	0	0	0	0	1.16957	0	0.82109	0	21	No hit	No hit	AT1G73490-AT1G73500 | chr1:27634965-27639090 FORWARD LENGTH=4126(725-745,-, mm: 0);AT1G73490-AT1G73500 | chr1:27634965-27639090 FORWARD LENGTH=4126(1174-1194,+, mm: 0)
CGTTTGTTGCTTGATACATA	7.793	8.27768	1.54628	7.21373e-11	1.36509e-08	0	0	0	0	0	0	0	0	0	0	0	0.756442	15.6418	28.158	60.3494	31.2644	0	0	0	0	0	0	0	0	2.01442	0	0	0	0	0	0	0	20	No hit	No hit	AT3G43828.1 | Symbols: | transposable element gene | chr3:15677383-15678009 REVERSE LENGTH=627(114-133,-, mm: 1)
AAATGCTTCTTCACCAAATT	8.52232	4.00947	1.46517	0.00209208	0.0465544	0	0	1.01421	0	6.54687	2.15701	0	3.21882	0	0	0	0	7.21927	21.4537	72.9806	29.0312	0	0	0	0	0	0	0	0	0	0	0	0	0	0	0	0	20	No hit	No hit	No hit
CATTGCAGAGATGGATGTACA	7.33362	4.64071	0.934874	2.5694e-06	0.000142306	0	0	0	0	0	4.31401	2.84725	0	0	1.59205	3.73302	0	24.0642	38.8848	33.6834	25.6815	0	0	0	0	0	0	0	0	0	0	0	0	1.16957	0	0	0	21	No hit	No hit	AT3G43828.1 | Symbols: | transposable element gene | chr3:15677383-15678009 REVERSE LENGTH=627(32-52,+, mm: 0);AT3G43826-AT3G43828 | chr3:15676149-15677382 FORWARD LENGTH=1234(503-523,+, mm: 1)
TTTGGATCATCTCATCAAAC	8.11058	3.6431	1.14109	0.00086963	0.0229322	0	0	0	0	3.92812	2.15701	3.79633	9.65646	0.788993	0.796027	0	0	14.4385	20.1128	58.9459	26.798	0	0	0	0	0	0	0	0	0	0	0	0	0	0	0	0	20	No hit	No hit	AT1G63080.1 | Symbols: | Pentatricopeptide repeat (PPR) superfamily protein | chr1:23387631-23390816 REVERSE LENGTH=3186(1084-1103,-, mm: 0)
TAAGTGTACGAATCAAACAGTT	7.79805	5.37256	0.910238	1.14047e-08	1.2945e-06	0	0	0	0	1.30937	1.0785	0	4.82823	0	0.796027	0	1.51288	18.0482	33.5214	56.1389	20.0985	0	0	0	0	0	0	0	0	0	0	0	0	1.16957	1.92798	1.64218	0	22	No hit	No hit	AT2G31215.1 | Symbols: | basic helix-loop-helix (bHLH) DNA-binding superfamily protein | chr2:13299807-13300302 FORWARD LENGTH=390(349-370,-, mm: 0);AT1G48900-AT1G48910 | chr1:18087880-18091680 FORWARD LENGTH=3801(949-970,+, mm: 1);AT3G06340-AT3G06350 | chr3:1923739-1924309 FORWARD LENGTH=571(472-493,+, mm: 1);AT3G22580-AT3G22590 | chr3:8003146-8003933 FORWARD LENGTH=788(306-327,-, mm: 1);AT3G439…
AATACTAGACATATTCATGGA	7.76345	5.8352	1.00888	3.90186e-08	3.79187e-06	0	0	0	0	0	0	0	0	1.57799	0	0.933254	3.02577	24.0642	25.4763	54.7355	27.9146	0	0	0	0	0	0	0	0	0	0	0	0	0	0	0	0	21	No hit	No hit	AT2G39681.1 | Symbols: TAS2 | TAS2; other RNA | chr2:16539384-16540417 REVERSE LENGTH=1034(715-735,+, mm: 1)
TGTGATTTTATCCTCCATAA	7.61259	10.5095	2.93726	4.70187e-15	2.07729e-12	0	0	0	0	0	0	0	0	0	0	0	0	40.9092	29.4988	35.0868	32.381	0	0	0	0	0	0	0	0	0	0	0	0	0	0	0	0	20	No hit	No hit	AT3G21210.1 | Symbols: | zinc ion binding | chr3:7437964-7440826 REVERSE LENGTH=2762(1727-1746,+, mm: 1);AT5G03552.1 | Symbols: MIR822A | MIR822a; miRNA | chr5:897020-897356 REVERSE LENGTH=337(246-265,+, mm: 1);AT4G14135-AT4G14140 | chr4:8143074-8146344 FORWARD LENGTH=3271(2294-2313,-, mm: 1)
AATAATATCTTCTTGCCATATC	7.39824	5.5725	0.897308	5.04748e-09	6.22097e-07	0	0	0	0	0	0	0	0	1.57799	0	2.79976	2.26933	21.6578	38.8848	36.4903	31.2644	0	0	0	0	0	0	0	0	0	0	0	0	0	0	0	0	22	No hit	No hit	AT1G51170-AT1G51172 | chr1:18954893-18963204 FORWARD LENGTH=8312(2487-2508,-, mm: 1);AT3G45760-AT3G45770 | chr3:16804968-16805561 FORWARD LENGTH=594(27-48,-, mm: 0);AT4G09468-AT4G09470 | chr4:6007886-6010996 FORWARD LENGTH=3111(1872-1893,+, mm: 0);AT4G09840-AT4G09850 | chr4:6191665-6192511 FORWARD LENGTH=847(724-745,+, mm: 0)
TCTCCCAATTTTTTACGCTAT	7.04878	3.1887	0.748047	6.2737e-05	0.00235045	0	0	0	0	6.54687	2.15701	3.79633	1.60941	1.57799	3.98014	6.53278	1.51288	31.2835	22.7946	30.8764	14.5156	0	0	0	0	0	0	0	0	0	0	0	0	0	3.85596	0.82109	0	21	No hit	No hit	AT1G50055.1 | Symbols: TAS1B | TAS1B; other RNA | chr1:18549204-18550042 REVERSE LENGTH=839(492-512,-, mm: 0)
ACTTAGAATATGTTTTTCCTA	7.30894	10.4506	2.92507	2.46742e-15	1.19087e-12	0	0	0	0	0	0	0	0	0	0	0	0	33.6899	32.1805	26.666	41.3137	0	0	0	0	0	0	0	0	0	0	0	0	0	1.92798	0	0	21	No hit	No hit	AT4G13495.1 | Symbols: | other RNA | chr4:7843217-7846774 FORWARD LENGTH=842(760-780,+, mm: 1);AT4G13495.2 | Symbols: | other RNA | chr4:7842967-7846774 FORWARD LENGTH=876(794-814,+, mm: 1);AT4G13494.1 | Symbols: MIR863A | MIR863a; miRNA | chr4:7846597-7846899 FORWARD LENGTH=303(96-116,+, mm: 1)
AAGGCAGGCTCTTGGAAGATT	7.49256	5.14266	0.804433	3.20843e-09	4.20714e-07	0	0	0	0	0	0	0.949083	0	1.57799	1.59205	2.79976	2.26933	25.2675	14.7494	54.7355	29.0312	0	0	0	0	0	0	0	0	0	0	0	0	0	1.92798	0	0	21	No hit	No hit	AT3G52280-AT3G52285 | chr3:19391384-19392673 FORWARD LENGTH=1290(947-967,-, mm: 1)
TTCTTTAAATTTCTTGTTCTC	7.54351	5.4561	0.816573	4.79644e-10	7.71649e-08	0	0	0	0	0	0	0	0	1.57799	0.796027	2.79976	2.26933	25.2675	28.158	47.7181	26.798	0	0	0	0	0	0	0	0	0	0	0	0	0	0	0	0	21	No hit	No hit	AT2G05025.1 | Symbols: | transposable element gene | chr2:1773259-1774761 FORWARD LENGTH=1503(24-44,+, mm: 1);AT1G19080-AT1G19086 | chr1:6586518-6588541 FORWARD LENGTH=2024(1558-1578,-, mm: 1)
ATTTGGATTTTAATTTGGTGA	6.65531	2.57682	0.512221	1.32429e-05	0.000607274	2.78342	0	5.07106	2.99554	3.92812	0	0.949083	3.21882	5.52295	5.57219	3.73302	6.80798	21.6578	20.1128	26.666	15.6322	0	0	0	0	0.395306	0	0	0	0	0	0	0	0	0	0	0	21	No hit	No hit	AT3G43828.1 | Symbols: | transposable element gene | chr3:15677383-15678009 REVERSE LENGTH=627(197-217,+, mm: 0)
AACAAAGTTCGAACGGTCGAGT	6.99325	8.08552	1.51293	3.00515e-11	6.1642e-09	0	0	0	0	0	0	0	0	0	0	0.933254	0	24.0642	30.8397	50.525	16.7488	0	0	0	0	0	0	0	0	0.503606	0	0	0	5.84783	11.5679	0.82109	0.773349	22	No hit	No hit	AT5G44585-AT5G44590 | chr5:17985474-17987590 FORWARD LENGTH=2117(510-531,-, mm: 1)
AATTTGGTGAAGAAGCATTT	8.1342	10.4895	3.05925	1.55735e-09	2.21397e-07	0	0	0	0	0	0	0	0	0	0	0	0	22.861	26.8171	65.9633	25.6815	0	0	0	0	0	0	0	0	0	0	0	0	0	0	0	0	20	No hit	No hit	No hit
ACCGAGCTGCTTGATGACTTC	2.12318	3.56626	1.29052	0.00082741	0.0219803	0	5.32228	0	0	2.61875	0	0	0	0.788993	0	0	0	6.01606	4.02257	12.6313	6.69951	0	0	0	0	1.58122	3.14929	1.63199	9.25407	0	0	0	0	18.7131	21.2078	13.9585	12.3736	21	No hit	No hit	AT5G44900-AT5G44910 | chr5:18136439-18137353 FORWARD LENGTH=915(438-458,-, mm: 0);AT5G44900-AT5G44910 | chr5:18136439-18137353 FORWARD LENGTH=915(513-533,+, mm: 0)
GTTTGCCATAAATCCTCTATT	7.72668	4.98739	0.861507	2.92273e-08	2.93468e-06	0	0	0	0	2.61875	4.31401	0.949083	1.60941	0	0.796027	0.933254	0	18.0482	30.8397	47.7181	29.0312	0	0	0	0	0	0	0	0	0	0	0	0	0	0	0	0	21	No hit	No hit	AT1G36270.1 | Symbols: | transposable element gene | chr1:13628848-13633367 REVERSE LENGTH=4520(1361-1381,-, mm: 1);AT1G36200.1 | Symbols: | transposable element gene | chr1:13577455-13580996 REVERSE LENGTH=3542(244-264,-, mm: 1);AT2G13000.1 | Symbols: | transposable element gene | chr2:5342940-5346917 REVERSE LENGTH=3978(1416-1436,-, mm: 1);AT2G11670.1 | Symbols: | transposable element gene | ch…
TTCCACAGCTTTCTTGAAATG	1.88548	3.2612	0.839837	0.000127569	0.004356	0	0	0	1.49777	0	1.0785	0.949083	3.21882	0.788993	0	0	0.756442	4.81285	6.70428	7.01737	8.93268	1.92192	2.78251	2.4955	2.6718	3.16245	2.24949	0.815994	1.15676	1.00721	1.27307	2.15684	1.12122	10.5261	46.2716	2.46327	5.41344	21	No hit	No hit	AT2G10606.1 | Symbols: MIR396A | MIR396A; miRNA | chr2:4142323-4142473 REVERSE LENGTH=151(11-31,+, mm: 1)
ATCGTGAGCCCTGTCAACTGG	1.44405	3.74969	1.26235	0.000740418	0.019993	2.78342	0	0	0	0	0	0.949083	0	0	0	0	0	4.81285	5.36342	8.42084	3.34976	3.84383	5.56501	4.991	0	1.18592	6.74847	4.07997	4.62703	6.54688	1.27307	3.77446	0.37374	3.5087	5.78395	6.56872	6.18679	21	No hit	No hit	AT3G02020.1 | Symbols: AK3 | aspartate kinase 3 | chr3:340546-343835 REVERSE LENGTH=2195(199-219,+, mm: 0)
TTCTTTAGACGACTTGAAAATCT	5.33773	2.42426	0.792384	0.00199572	0.0447474	1.39171	5.32228	0	2.99554	7.85624	1.0785	2.84725	1.60941	3.94496	0.796027	2.79976	1.51288	9.6257	14.7494	30.8764	7.8161	1.28128	0	0	0	0.790611	0.899796	1.63199	1.15676	0.503606	2.54613	5.9313	0	0	5.78395	1.64218	2.32005	23	No hit	No hit	AT2G39675.1 | Symbols: TAS1C | TAS1C; other RNA | chr2:16537288-16538277 REVERSE LENGTH=990(544-566,-, mm: 0)
TTGAGCCGTGCCAATATCACA	6.67129	2.55831	0.784997	0.00149984	0.035853	1.39171	0	0	0	1.30937	7.54952	10.4399	8.04705	0.788993	1.59205	2.79976	3.78221	24.0642	18.772	21.0521	24.5649	0	0	0	0	0	0	0	0	0	0	0	0	0	0	0	0	21	No hit	No hit	AT1G62035.1 | Symbols: MIR171C | MIR171C; miRNA | chr1:22930089-22930204 REVERSE LENGTH=116(90-110,+, mm: 1);AT1G11735.1 | Symbols: MIR171B | MIR171B; miRNA | chr1:3961348-3961464 REVERSE LENGTH=117(78-98,+, mm: 1)
ACTACTATGTATGGTTACGTC	6.87593	3.594	0.785454	2.15523e-05	0.000930521	0	0	0	0	0	0	4.74542	3.21882	3.15597	3.98014	1.86651	6.05153	26.4707	22.7946	37.8938	16.7488	0	0	0	0	0	0	0	0	0	0	0	0	0	0	0	0	21	No hit	No hit	AT1G42510.1 | Symbols: | transposable element gene | chr1:15954731-15958558 REVERSE LENGTH=3828(303-323,+, mm: 0);AT1G36270.1 | Symbols: | transposable element gene | chr1:13628848-13633367 REVERSE LENGTH=4520(1380-1400,+, mm: 1);AT1G36200.1 | Symbols: | transposable element gene | chr1:13577455-13580996 REVERSE LENGTH=3542(263-283,+, mm: 1);AT2G13000.1 | Symbols: | transposable element gene | ch…
AACGGTATAATATTCTGCCCATGT	6.99702	4.69432	0.639235	2.90436e-11	6.00032e-09	0	0	1.01421	0	0	0	0	1.60941	3.15597	1.59205	1.86651	3.02577	26.4707	40.2257	26.666	24.5649	0	0	0	0	0	0	0	0	0	0	0	0	0	0	0	0	24	No hit	No hit	AT3G43828.1 | Symbols: | transposable element gene | chr3:15677383-15678009 REVERSE LENGTH=627(151-174,+, mm: 0)
GAATAATATCTTCTTGCCATATC	6.86984	5.62967	1.01987	1.50299e-07	1.19527e-05	0	0	0	0	0	0	0	0	0.788993	3.98014	0	0.756442	22.861	33.5214	32.2799	31.2644	0	0	0	0	0	0	0	0	0	0	0	0	0	1.92798	2.46327	0	23	No hit	No hit	AT1G51170-AT1G51172 | chr1:18954893-18963204 FORWARD LENGTH=8312(2487-2509,-, mm: 1);AT3G45760-AT3G45770 | chr3:16804968-16805561 FORWARD LENGTH=594(27-49,-, mm: 0);AT4G09468-AT4G09470 | chr4:6007886-6010996 FORWARD LENGTH=3111(1871-1893,+, mm: 1);AT4G09840-AT4G09850 | chr4:6191665-6192511 FORWARD LENGTH=847(723-745,+, mm: 0)
CTTCCATCTTGCTGAGCAGAT	4.51594	2.75309	0.86925	0.00162893	0.0383269	0	5.32228	0	0	0	2.15701	0	0	7.10093	4.77616	2.79976	3.02577	15.6418	10.7268	15.4382	21.2151	0	0	0	0	0	0	0	0	2.51803	1.9096	2.69605	0	8.18697	5.78395	4.10545	1.5467	21	No hit	No hit	AT1G63150.1 | Symbols: | Tetratricopeptide repeat (TPR)-like superfamily protein | chr1:23419396-23421579 FORWARD LENGTH=2049(734-754,-, mm: 1);AT1G63400.1 | Symbols: | Pentatricopeptide repeat (PPR) superfamily protein | chr1:23507320-23509053 FORWARD LENGTH=1734(737-757,-, mm: 1);AT1G63330.1 | Symbols: | Pentatricopeptide repeat (PPR) superfamily protein | chr1:23489840-23491519 FORWARD LENGTH=…
TTTTTGCAAAGGATTCGTGAC	2.69869	6.53476	1.51734	2.60059e-07	1.97569e-05	0	0	1.01421	0	0	0	0	0	0	0	0	0	6.01606	14.7494	15.4382	11.1659	0	0	0	0	0.790611	1.79959	1.63199	2.31352	0.503606	0.636533	0	0.747479	16.3739	19.2798	9.85308	13.9203	21	No hit	No hit	AT1G73490-AT1G73500 | chr1:27634965-27639090 FORWARD LENGTH=4126(660-680,-, mm: 1);AT1G73490-AT1G73500 | chr1:27634965-27639090 FORWARD LENGTH=4126(1239-1259,+, mm: 0)
ATAGGTTTTTAATCCCATAT	7.8776	10.4422	3.04867	1.30339e-09	1.89038e-07	0	0	0	0	0	0	0	0	0	0	0	0	19.2514	37.544	58.9459	22.3317	0	0	0	0	0	0	0	0	0	0	0	0	0	0	0	0	20	No hit	No hit	AT2G39681.1 | Symbols: TAS2 | TAS2; other RNA | chr2:16539384-16540417 REVERSE LENGTH=1034(608-627,+, mm: 1)
CAACACAGAGAATGTAGCTCC	5.93068	4.30581	1.05243	7.75153e-05	0.00283207	0	0	0	0	0	0	0	0	1.57799	4.77616	2.79976	2.26933	8.42249	18.772	50.525	15.6322	0	0	0	0	0	0	0	0	0.503606	0.636533	0	0	7.0174	15.4239	2.46327	1.5467	21	No hit	No hit	AT1G29410.1 | Symbols: PAI3 | phosphoribosylanthranilate isomerase 3 | chr1:10298370-10300005 REVERSE LENGTH=1009(222-242,+, mm: 1);AT1G07780.3 | Symbols: PAI1, TRP6 | phosphoribosylanthranilate isomerase 1 | chr1:2410120-2412675 REVERSE LENGTH=1512(599-619,+, mm: 0);AT1G07780.1 | Symbols: PAI1, TRP6 | phosphoribosylanthranilate isomerase 1 | chr1:2410120-2412677 REVERSE LENGTH=1250(337-357,+, mm…
AATCATATCTTCGTTATTTCT	6.39953	4.01183	1.06849	0.0002505	0.00787045	0	0	0	0	0	0	0	0	1.57799	3.18411	1.86651	8.32086	20.4546	30.8397	32.2799	20.0985	0	0	0	0	0	0	0	0	0	0	0	0.747479	0	0	0	3.0934	21	No hit	No hit	AT5G44585-AT5G44590 | chr5:17985474-17987590 FORWARD LENGTH=2117(407-427,-, mm: 1)
GTCCTCGGGATGCGGATTACC	5.98236	2.68132	0.545977	1.9734e-05	0.000861903	0	0	2.02842	2.99554	1.30937	4.31401	2.84725	0	3.94496	5.57219	3.73302	8.32086	22.861	16.0903	12.6313	30.1478	0	0	0	0	0	0	0	0	0	0	0	0	0	0	0	0	21	No hit	No hit	AT3G09285.1 | Symbols: | | chr3:2854280-2854449 FORWARD LENGTH=170(115-135,+, mm: 0)
TAATAATACAAAACATATTCG	7.89587	3.38585	1.19869	0.00206516	0.0460624	0	0	0	4.4933	9.16561	2.15701	1.89817	1.60941	0	0	0	1.51288	13.2353	26.8171	54.7355	20.0985	0	0	0	0	0	0	0	0	0	0	0	0	0	0	0	0	21	No hit	No hit	AT2G39675.1 | Symbols: TAS1C | TAS1C; other RNA | chr2:16537288-16538277 REVERSE LENGTH=990(609-629,+, mm: 0)
ATATTTATCATTGAGGTACTT	6.13198	4.89605	0.868944	1.26236e-07	1.03279e-05	0	0	0	0	0	1.0785	2.84725	0	0.788993	0	0.933254	3.02577	10.8289	22.7946	40.7007	26.798	0	0	0	0	0	0	0	0	1.51082	1.27307	0	0.747479	3.5087	11.5679	0	0	21	No hit	No hit	AT3G43826-AT3G43828 | chr3:15676149-15677382 FORWARD LENGTH=1234(1197-1217,-, mm: 0)
TACGAATCAAACAGTGAAAAG	4.4351	6.14947	0.956954	5.70178e-12	1.38761e-09	0	0	0	0	0	0	0	0	0	0.796027	0.933254	0.756442	21.6578	22.7946	19.6486	14.5156	0	0	0	0	0	0	0	0	0	0	0	0.747479	11.6957	11.5679	10.6742	6.96014	21	No hit	No hit	AT2G31215.1 | Symbols: | basic helix-loop-helix (bHLH) DNA-binding superfamily protein | chr2:13299807-13300302 FORWARD LENGTH=390(344-364,-, mm: 1);AT1G11670-AT1G11680 | chr1:3931577-3938500 FORWARD LENGTH=6924(1684-1704,-, mm: 0);AT1G19890-AT1G19900 | chr1:6906019-6906898 FORWARD LENGTH=880(211-231,-, mm: 0);AT1G19890-AT1G19900 | chr1:6906019-6906898 FORWARD LENGTH=880(330-350,+, mm: 1);AT1G332…
TATATGCAAAAGAGTAAAATG	6.40248	5.78136	0.792885	3.03116e-12	7.98585e-10	0	0	0	0	0	0	0	0	0.788993	0.796027	1.86651	1.51288	22.861	29.4988	35.0868	23.4483	0	0	0	0	0	0	0	0	0	0	0	0	3.5087	0	2.46327	3.86675	21	No hit	No hit	AT1G62930.1 | Symbols: | Tetratricopeptide repeat (TPR)-like superfamily protein | chr1:23306534-23308683 FORWARD LENGTH=2150(1468-1488,+, mm: 1);AT1G63080.1 | Symbols: | Pentatricopeptide repeat (PPR) superfamily protein | chr1:23387631-23390816 REVERSE LENGTH=3186(1511-1531,+, mm: 1);AT2G39681.1 | Symbols: TAS2 | TAS2; other RNA | chr2:16539384-16540417 REVERSE LENGTH=1034(639-659,+, mm: 1)
TGGGATTAAAAACCTATGTTT	6.80823	3.58371	1.09947	0.00101542	0.0261641	0	0	0	0	0	0	0.949083	0	6.31194	1.59205	2.79976	8.32086	26.4707	16.0903	50.525	10.0493	0	0	0	0	0	0	0	0	0	0	0	0	0	0	0	0	21	No hit	No hit	AT2G39681.1 | Symbols: TAS2 | TAS2; other RNA | chr2:16539384-16540417 REVERSE LENGTH=1034(604-624,-, mm: 1)
AGGAGAACATGAAATCTACACT	7.72384	4.24383	1.29406	0.000609756	0.0169346	0	0	0	0	1.30937	5.39252	0.949083	6.43764	0	0	0	0	19.2514	32.1805	56.1389	14.5156	0	0	0	0	0	0	0	0	0	0	0	0	0	0	0	0	22	No hit	No hit	AT3G43828.1 | Symbols: | transposable element gene | chr3:15677383-15678009 REVERSE LENGTH=627(12-33,+, mm: 1)
TCAAGCAACAAATGAATCATTT	7.10381	5.70702	0.940705	8.91623e-09	1.03663e-06	0	0	0	0	0	0	0	0	0	3.18411	0.933254	1.51288	24.0642	32.1805	37.8938	29.0312	0	0	0	0	0	0	0	0	0	0	0	0	0	0	0	0	22	No hit	No hit	AT3G43828.1 | Symbols: | transposable element gene | chr3:15677383-15678009 REVERSE LENGTH=627(120-141,+, mm: 1);AT3G32230.1 | Symbols: | transposable element gene | chr3:13203901-13208938 FORWARD LENGTH=5038(1442-1463,+, mm: 1);AT3G43826-AT3G43828 | chr3:15676149-15677382 FORWARD LENGTH=1234(1139-1160,+, mm: 1)
AAGTGGTGTACAATCTAAGTG	6.85794	5.33117	0.841593	3.64343e-09	4.69186e-07	0	0	0	0	0	0	0	0	1.57799	1.59205	0.933254	3.02577	14.4385	34.8623	35.0868	33.4976	0	0	0	0	0	0	0	0	0	0	0	0	0	3.85596	0	0	21	No hit	No hit	AT1G19890-AT1G19900 | chr1:6906019-6906898 FORWARD LENGTH=880(309-329,+, mm: 0);AT1G48900-AT1G48910 | chr1:18087880-18091680 FORWARD LENGTH=3801(934-954,+, mm: 0);AT3G22580-AT3G22590 | chr3:8003146-8003933 FORWARD LENGTH=788(322-342,-, mm: 0);AT3G51860-AT3G51870 | chr3:19242914-19243949 FORWARD LENGTH=1036(42-62,-, mm: 0);AT3G51860-AT3G51870 | chr3:19242914-19243949 FORWARD LENGTH=1036(763-783,-,…
TTCTCTCGAGCAAATGATTCG	2.11887	3.87948	0.981349	9.84646e-05	0.00347159	0	0	1.01421	0	0	0	0	0	2.36698	0	0	1.51288	8.42249	9.38599	7.01737	10.0493	0	0	0	0	0	0	0	0	4.02885	2.54613	3.77446	1.12122	11.6957	19.2798	12.3164	9.28019	21	No hit	No hit	AT3G43828.1 | Symbols: | transposable element gene | chr3:15677383-15678009 REVERSE LENGTH=627(132-152,-, mm: 1);AT3G43826-AT3G43828 | chr3:15676149-15677382 FORWARD LENGTH=1234(1151-1171,-, mm: 1)
TGGTCTTTGCAAATACAAAC	7.10171	4.37496	1.11975	0.000107055	0.00374913	0	0	1.01421	0	0	3.23551	5.6945	3.21882	0	0	0	0	30.0803	24.1354	37.8938	23.4483	0	0	0	0	0	0	0	0	0	0	0	0	0	0	0	0	20	No hit	No hit	AT1G62670.1 | Symbols: RPF2 | rna processing factor 2 | chr1:23204773-23206665 REVERSE LENGTH=1893(792-811,+, mm: 0);AT1G62910.1 | Symbols: | Pentatricopeptide repeat (PPR) superfamily protein | chr1:23299057-23300958 FORWARD LENGTH=1902(801-820,+, mm: 0);AT1G63070.1 | Symbols: | pentatricopeptide (PPR) repeat-containing protein | chr1:23385324-23387167 REVERSE LENGTH=1773(774-793,+, mm: 0)
TTCTGAAACATTTGTTGGATT	5.11852	5.1447	1.03034	1.7377e-06	0.000101529	0	0	0	0	0	0	0	0	0.788993	0	1.86651	3.02577	18.0482	14.7494	35.0868	17.8654	0	0	0	0	0	0	0	0	0.503606	1.9096	0	0.37374	8.18697	15.4239	5.74763	1.5467	21	No hit	No hit	AT1G29410.1 | Symbols: PAI3 | phosphoribosylanthranilate isomerase 3 | chr1:10298370-10300005 REVERSE LENGTH=1009(782-802,-, mm: 0);AT1G07780.3 | Symbols: PAI1, TRP6 | phosphoribosylanthranilate isomerase 1 | chr1:2410120-2412675 REVERSE LENGTH=1512(1134-1154,-, mm: 0);AT1G07780.1 | Symbols: PAI1, TRP6 | phosphoribosylanthranilate isomerase 1 | chr1:2410120-2412677 REVERSE LENGTH=1250(872-892,-, …
AAGGAGCTTATCTTAGACTTA	6.1506	3.81265	1.08638	0.000500015	0.0143017	0	0	0	0	0	0	0	0	5.52295	4.77616	4.66627	0.756442	21.6578	21.4537	29.4729	25.6815	0	0	0	0	0	0	0	0	0.503606	0	0	0	4.67827	0	0.82109	0	21	No hit	No hit	AT1G29410.1 | Symbols: PAI3 | phosphoribosylanthranilate isomerase 3 | chr1:10298370-10300005 REVERSE LENGTH=1009(877-897,-, mm: 1);AT1G07780.3 | Symbols: PAI1, TRP6 | phosphoribosylanthranilate isomerase 1 | chr1:2410120-2412675 REVERSE LENGTH=1512(1229-1249,-, mm: 0);AT1G07780.1 | Symbols: PAI1, TRP6 | phosphoribosylanthranilate isomerase 1 | chr1:2410120-2412677 REVERSE LENGTH=1250(967-987,-, …
AATCTAAGTGTACGAATCAAA	7.16645	5.69221	0.77002	2.27316e-12	6.24673e-10	0	0	0	0	0	0	0	1.60941	1.57799	0.796027	1.86651	0.756442	19.2514	34.8623	43.5077	24.5649	0	0	0	0	0	0	0	0	0	0	0	0	0	0	0	0	21	No hit	No hit	AT2G31215.1 | Symbols: | basic helix-loop-helix (bHLH) DNA-binding superfamily protein | chr2:13299807-13300302 FORWARD LENGTH=390(354-374,-, mm: 0);AT1G11670-AT1G11680 | chr1:3931577-3938500 FORWARD LENGTH=6924(1694-1714,-, mm: 1);AT1G19890-AT1G19900 | chr1:6906019-6906898 FORWARD LENGTH=880(221-241,-, mm: 1);AT1G19890-AT1G19900 | chr1:6906019-6906898 FORWARD LENGTH=880(320-340,+, mm: 1);AT1G332…
ACATGTAGTTGAGCTTGTTT	7.62168	8.15221	1.57596	4.98075e-10	7.94624e-08	0	0	0	0	0	0	0.949083	0	0	0	0	0	15.6418	22.7946	64.5598	27.9146	0	0	0	0	0	0	0	0	0	0	0	0	0	0	0	0	20	No hit	No hit	AT4G09875-AT4G09880 | chr4:6212149-6214623 FORWARD LENGTH=2475(438-457,-, mm: 1);AT4G09875-AT4G09880 | chr4:6212149-6214623 FORWARD LENGTH=2475(566-585,+, mm: 0)
CGAGAAAGCAGCACGCGAACC	5.56797	6.89161	1.35121	5.86765e-08	5.36629e-06	0	0	0	0	0	0	0	0	0	1.59205	0	0	19.2514	13.4086	44.9112	17.8654	0	0	0	0	0	0	0	0	0	0	0	0	16.3739	23.1358	0	0	21	No hit	No hit	AT1G07780.3 | Symbols: PAI1, TRP6 | phosphoribosylanthranilate isomerase 1 | chr1:2410120-2412675 REVERSE LENGTH=1512(903-923,-, mm: 0);AT1G07780.1 | Symbols: PAI1, TRP6 | phosphoribosylanthranilate isomerase 1 | chr1:2410120-2412677 REVERSE LENGTH=1250(641-661,-, mm: 0);AT1G07780.2 | Symbols: PAI1, TRP6 | phosphoribosylanthranilate isomerase 1 | chr1:2410120-2412673 REVERSE LENGTH=1220(611-631,-…
ATAAGTAACCAAAATTAACT	7.56189	10.3792	3.03735	1.21069e-09	1.77839e-07	0	0	0	0	0	0	0	0	0	0	0	0	25.2675	36.2031	54.7355	16.7488	0	0	0	0	0	0	0	0	0	0	0	0	0	0	0	0	20	No hit	No hit	AT3G46310-AT3G46320 | chr3:17017826-17019910 FORWARD LENGTH=2085(976-995,-, mm: 1);AT5G11790-AT5G11800 | chr5:3802793-3803335 FORWARD LENGTH=543(209-228,+, mm: 0)
TCATAATTTGCAAAATAGTC	6.91342	5.90564	0.858396	4.90499e-11	9.51734e-09	0	0	0	0	0	0	0	0	1.57799	0	0.933254	2.26933	25.2675	30.8397	33.6834	31.2644	0	0	0	0	0	0	0	0	0	0	0	0	0	0	0	0	20	No hit	No hit	AT1G11670-AT1G11680 | chr1:3931577-3938500 FORWARD LENGTH=6924(1825-1844,-, mm: 0);AT1G19890-AT1G19900 | chr1:6906019-6906898 FORWARD LENGTH=880(190-209,+, mm: 0);AT1G19890-AT1G19900 | chr1:6906019-6906898 FORWARD LENGTH=880(369-388,-, mm: 0);AT1G48900-AT1G48910 | chr1:18087880-18091680 FORWARD LENGTH=3801(815-834,+, mm: 1);AT1G48900-AT1G48910 | chr1:18087880-18091680 FORWARD LENGTH=3801(977-996,…
AGGATTCGTGACCTAAAAATC	6.08148	5.58273	0.890197	1.28789e-09	1.87262e-07	0	0	0	0	1.30937	1.0785	0	0	1.57799	0	0	1.51288	15.6418	29.4988	42.1042	14.5156	0	0	0	0	0.395306	0.899796	0	3.47028	0	0	0.539209	0	3.5087	1.92798	3.28436	2.32005	21	No hit	No hit	AT1G73490-AT1G73500 | chr1:27634965-27639090 FORWARD LENGTH=4126(651-671,-, mm: 1);AT1G73490-AT1G73500 | chr1:27634965-27639090 FORWARD LENGTH=4126(1248-1268,+, mm: 0)
TGTACCATTCTCTCGAGCAAAT	7.44394	7.37298	1.30019	8.37673e-10	1.26275e-07	0	0	0	0	0	0	0	0	0	1.59205	0	0	18.0482	30.8397	54.7355	25.6815	0	0	0	0	0	0	0	0	0	0	0	0	0	0	0	0	22	No hit	No hit	AT3G43826-AT3G43828 | chr3:15676149-15677382 FORWARD LENGTH=1234(1157-1178,-, mm: 1)
TTCAACCTGATGGAATTGATG	6.66552	4.853	0.844874	1.02715e-07	8.68829e-06	0	0	0	0	0	0	0	0	2.36698	0.796027	2.79976	3.78221	33.6899	25.4763	29.4729	24.5649	0	0	0	0	0	0	0	0	0	0	0	0	0	0	0	0	21	No hit	No hit	AT1G29410.1 | Symbols: PAI3 | phosphoribosylanthranilate isomerase 3 | chr1:10298370-10300005 REVERSE LENGTH=1009(816-836,+, mm: 0);AT1G07780.3 | Symbols: PAI1, TRP6 | phosphoribosylanthranilate isomerase 1 | chr1:2410120-2412675 REVERSE LENGTH=1512(1168-1188,+, mm: 0);AT1G07780.1 | Symbols: PAI1, TRP6 | phosphoribosylanthranilate isomerase 1 | chr1:2410120-2412677 REVERSE LENGTH=1250(906-926,+, …
TATTTCAACATTGCTTTCGAA	7.02644	7.36788	1.16655	6.8561e-13	2.11706e-10	0	0	0	0	0	0	0	0	0	0	0	1.51288	30.0803	26.8171	37.8938	30.1478	0	0	0	0	0	0	0	0	0	0	0	0	0	0	0	0	21	No hit	No hit	AT2G05025.1 | Symbols: | transposable element gene | chr2:1773259-1774761 FORWARD LENGTH=1503(281-301,+, mm: 1)
CAAACAGTGAAAAGTGACTAT	6.14758	5.27412	0.748707	4.23299e-11	8.38337e-09	0	0	0	1.49777	0	0	0.949083	0	0	2.38808	1.86651	0.756442	28.8771	22.7946	33.6834	18.9819	0	0	0	0	0	0	0	0	0	0	0	0.37374	2.33913	0	2.46327	3.86675	21	No hit	No hit	AT1G11670-AT1G11680 | chr1:3931577-3938500 FORWARD LENGTH=6924(1810-1830,+, mm: 1);AT1G19890-AT1G19900 | chr1:6906019-6906898 FORWARD LENGTH=880(204-224,-, mm: 0);AT1G19890-AT1G19900 | chr1:6906019-6906898 FORWARD LENGTH=880(354-374,+, mm: 0);AT1G33290-AT1G33300 | chr1:12076105-12080512 FORWARD LENGTH=4408(2075-2095,+, mm: 1);AT1G48900-AT1G48910 | chr1:18087880-18091680 FORWARD LENGTH=3801(829-84…
CAGGAACTTCATTCAAGAGCT	6.2064	6.55708	1.2408	8.43394e-08	7.38407e-06	0	0	0	0	0	0	0	0	1.57799	0	0	0.756442	12.0321	25.4763	56.1389	11.1659	0	0	0	0	0	0	0	0	0	1.27307	0.539209	0.747479	0	3.85596	3.28436	6.18679	21	No hit	No hit	AT1G07780.3 | Symbols: PAI1, TRP6 | phosphoribosylanthranilate isomerase 1 | chr1:2410120-2412675 REVERSE LENGTH=1512(979-999,-, mm: 0);AT1G07780.1 | Symbols: PAI1, TRP6 | phosphoribosylanthranilate isomerase 1 | chr1:2410120-2412677 REVERSE LENGTH=1250(717-737,-, mm: 0);AT1G07780.2 | Symbols: PAI1, TRP6 | phosphoribosylanthranilate isomerase 1 | chr1:2410120-2412673 REVERSE LENGTH=1220(687-707,-…
[truncated: 1,379 more rows]

## Sheet: Table S4b
Name	baseMean	log2FoldChange	lfcSE	pvalue	padj	TVCV_Col_mock_1	TVCV_Col_mock_2	TVCV_Col_mock_3	TVCV_Col_mock_4	TVCV_Col_virus_1	TVCV_Col_virus_2	TVCV_Col_virus_3	TVCV_Col_virus_4	TVCV_Bur_mock_1	TVCV_Bur_mock_2	TVCV_Bur_mock_3	TVCV_Bur_mock_4	TVCV_Bur_virus_1	TVCV_Bur_virus_2	TVCV_Bur_virus_3	TVCV_Bur_virus_4	TuMV_Col_mock_1	TuMV_Col_mock_2	TuMV_Col_mock_3	TuMV_Col_mock_4	TuMV_Col_virus_1	TuMV_Col_virus_2	TuMV_Col_virus_3	TuMV_Col_virus_4	TuMV_Bur_mock_1	TuMV_Bur_mock_2	TuMV_Bur_mock_3	TuMV_Bur_mock_4	TuMV_Bur_virus_1	TuMV_Bur_virus_2	TuMV_Bur_virus_3	TuMV_Bur_virus_4	Length (nt)	miRBase	tasiRNA	TAIR10
[truncated: 38 more rows]

[truncated: 8 more sheets: Table S4c, Table S4d, Table S4e, Table S4f, Table S4g, Table S4h, Table S4i, Table S4j]
