# Supplementary material for: Ecotype-specific blockage of tasiARF production by two different RNA viruses in Arabidopsis
Source: PLoS One. 2022 Oct 5;17(10):e0275588. doi: 10.1371/journal.pone.0275588 (PMC9534422; doi:10.1371/journal.pone.0275588)
Supplement: S5 Table — Result of the target prediction performed using the psRNATarget server. Only the predicted Cleavage hits are shown. The sRNAs and the target genes are annotated. (XLSX) [file pone.0275588.s005.xlsx]

## Sheet: b
sRNA sequence	sRNA length (nt)	miRBase	tasiRNA	TAIR10	Target_Acc.	Gene	Target annotation	Expectation	UPE$	miRNA_start	miRNA_end	Target_start	Target_end	miRNA_aligned_fragment	Alignment	Target_aligned_fragment
AATGTGTAGATCTCACGTTCT	21	No hit	No hit	AT3G43826-AT3G43828 | chr3:15676149-15677382 FORWARD LENGTH=1234(486-506,-, mm: 1)	AT5G49665_P1	AT5G49665	Zinc finger (C3HC4-type RING finger) family protein	2.5	18.421	1	21	1867	1887	AAUGUGUAGAUCUCACGUUCU	::::::.:::: ::::.::	CUAACGUGGGAUCAACACGUU
TTTCTTTTGGTCTCCAGCTCT	21	No hit	No hit	AT4G09875-AT4G09880 | chr4:6212149-6214623 FORWARD LENGTH=2475(407-427,-, mm: 1);AT4G09875-AT4G09880 | chr4:6212149-6214623 FORWARD LENGTH=2475(596-616,+, mm: 0)	AT5G28630_c1	AT5G28630	glycine-rich protein	2.5	12.828	1	21	220	240	UUUCUUUUGGUCUCCAGCUCU	: :: ::::::: ::::::::	AAAGAUGGAGACAAAAAGAAA
TTTCTTTTGGTCTCCAGCTCT	21	No hit	No hit	AT4G09875-AT4G09880 | chr4:6212149-6214623 FORWARD LENGTH=2475(407-427,-, mm: 1);AT4G09875-AT4G09880 | chr4:6212149-6214623 FORWARD LENGTH=2475(596-616,+, mm: 0)	AT5G28630_P1	AT5G28630	glycine-rich protein	2.5	12.828	1	21	220	240	UUUCUUUUGGUCUCCAGCUCU	: :: ::::::: ::::::::	AAAGAUGGAGACAAAAAGAAA
AATACGAGACACTTGAAACTG	21	No hit	No hit	AT4G13564.1 | Symbols: MIR841A | MIR841a; miRNA | chr4:7885251-7885462 REVERSE LENGTH=212(48-68,+, mm: 1)	AT5G47050_P1	AT5G47050	SBP (S-ribonuclease binding protein) family protein	3.5	15.049	1	21	1539	1559	AAUACGAGACACUUGAAACUG	.: :::::: :::.:.:::::	UAUUUUCAAAUGUUUUGUAUU
AGCTGGAGACAAAAAGAAAAG	21	No hit	No hit	AT1G73860.1 | Symbols: | P-loop containing nucleoside triphosphate hydrolases superfamily protein | chr1:27770986-27776857 REVERSE LENGTH=3460(1103-1123,+, mm: 1);AT4G09875-AT4G09880 | chr4:6212149-6214623 FORWARD LENGTH=2475(409-429,+, mm: 0);AT4G09875-AT4G09880 | chr4:6212149-6214623 FORWARD LENGTH=2475(594-614,-, mm: 1);AT5G48100-AT5G48110 | chr5:19492745-19501156 FORWARD LENGTH=8412(6827-6847…	AT1G69160_c1	AT1G69160	BGL1 (BIG GRAIN LIKE 1)	3.5	17.919	1	21	1375	1395	AGCUGGAGACAAAAAGAAAAG	::.:::::::.:::: ::	UGGUUUUUUUUGUUUCCAUCU
AGCTGGAGACAAAAAGAAAAG	21	No hit	No hit	AT1G73860.1 | Symbols: | P-loop containing nucleoside triphosphate hydrolases superfamily protein | chr1:27770986-27776857 REVERSE LENGTH=3460(1103-1123,+, mm: 1);AT4G09875-AT4G09880 | chr4:6212149-6214623 FORWARD LENGTH=2475(409-429,+, mm: 0);AT4G09875-AT4G09880 | chr4:6212149-6214623 FORWARD LENGTH=2475(594-614,-, mm: 1);AT5G48100-AT5G48110 | chr5:19492745-19501156 FORWARD LENGTH=8412(6827-6847…	AT1G69160_P1	AT1G69160	BGL1 (BIG GRAIN LIKE 1)	3.5	17.919	1	21	1661	1681	AGCUGGAGACAAAAAGAAAAG	::.:::::::.:::: ::	UGGUUUUUUUUGUUUCCAUCU
ATGTGTAGATCTCACGTTCTCC	22	No hit	No hit	AT3G43826-AT3G43828 | chr3:15676149-15677382 FORWARD LENGTH=1234(484-505,-, mm: 1)	AT5G49665_P1	AT5G49665	Zinc finger (C3HC4-type RING finger) family protein	3.5	17.887	1	22	1865	1886	AUGUGUAGAUCUCACGUUCUCC	::::::.:::: ::::.:	AACUAACGUGGGAUCAACACGU
CAATGTCTTTTTTAGTTCGTC	21	No hit	No hit	AT2G39675.1 | Symbols: TAS1C | TAS1C; other RNA | chr2:16537288-16538277 REVERSE LENGTH=990(460-480,-, mm: 1)	AT5G22794_c2	AT5G22794	hypothetical protein	3.5	14.16	1	21	5154	5174	CAAUGUCUUUUUUAGUUCGUC	:: .:.:.:::::::::::	AACUGAUUGAAAAAGACAUUA
CAATGTCTTTTTTAGTTCGTC	21	No hit	No hit	AT2G39675.1 | Symbols: TAS1C | TAS1C; other RNA | chr2:16537288-16538277 REVERSE LENGTH=990(460-480,-, mm: 1)	AT5G22794_JC6	AT5G22794	hypothetical protein	3.5	14.16	1	21	5103	5123	CAAUGUCUUUUUUAGUUCGUC	:: .:.:.:::::::::::	AACUGAUUGAAAAAGACAUUA
CAATGTCTTTTTTAGTTCGTC	21	No hit	No hit	AT2G39675.1 | Symbols: TAS1C | TAS1C; other RNA | chr2:16537288-16538277 REVERSE LENGTH=990(460-480,-, mm: 1)	AT5G22794_c1	AT5G22794	hypothetical protein	3.5	14.16	1	21	5082	5102	CAAUGUCUUUUUUAGUUCGUC	:: .:.:.:::::::::::	AACUGAUUGAAAAAGACAUUA
CAATGTCTTTTTTAGTTCGTC	21	No hit	No hit	AT2G39675.1 | Symbols: TAS1C | TAS1C; other RNA | chr2:16537288-16538277 REVERSE LENGTH=990(460-480,-, mm: 1)	AT5G22794_JS2	AT5G22794	hypothetical protein	3.5	14.16	1	21	4911	4931	CAAUGUCUUUUUUAGUUCGUC	:: .:.:.:::::::::::	AACUGAUUGAAAAAGACAUUA
CAATGTCTTTTTTAGTTCGTC	21	No hit	No hit	AT2G39675.1 | Symbols: TAS1C | TAS1C; other RNA | chr2:16537288-16538277 REVERSE LENGTH=990(460-480,-, mm: 1)	AT5G22794_JC21	AT5G22794	hypothetical protein	3.5	14.16	1	21	4903	4923	CAAUGUCUUUUUUAGUUCGUC	:: .:.:.:::::::::::	AACUGAUUGAAAAAGACAUUA
CAATGTCTTTTTTAGTTCGTC	21	No hit	No hit	AT2G39675.1 | Symbols: TAS1C | TAS1C; other RNA | chr2:16537288-16538277 REVERSE LENGTH=990(460-480,-, mm: 1)	AT5G22794_c3	AT5G22794	hypothetical protein	3.5	14.16	1	21	4422	4442	CAAUGUCUUUUUUAGUUCGUC	:: .:.:.:::::::::::	AACUGAUUGAAAAAGACAUUA
CCCTCCATAATTCCCTCCACT	21	No hit	No hit	AT3G30110.1 | Symbols: | pseudogene, hypothetical protein | chr3:11746725-11748496 REVERSE LENGTH=1772(747-767,+, mm: 0)	AT5G49665_P1	AT5G49665	Zinc finger (C3HC4-type RING finger) family protein	3.5	17.873	1	21	1212	1232	CCCUCCAUAAUUCCCUCCACU	:: : :::::.:::::::	GCUGAUGAGAAUUGUGGAGGG
CGAAACATATTTTAGGATATG	21	No hit	No hit	AT1G50055.1 | Symbols: TAS1B | TAS1B; other RNA | chr1:18549204-18550042 REVERSE LENGTH=839(586-606,+, mm: 0)	AT2G38550_ID4	AT2G38550	FAX2 (fatty acid export 2)	3.5	20.383	1	21	603	623	CGAAACAUAUUUUAGGAUAUG	:.::::: ..:::: ::::::	CGUAUCCAGGAAUACGUUUCG
CGAAACATATTTTAGGATATG	21	No hit	No hit	AT1G50055.1 | Symbols: TAS1B | TAS1B; other RNA | chr1:18549204-18550042 REVERSE LENGTH=839(586-606,+, mm: 0)	AT2G38550_P1	AT2G38550	FAX2 (fatty acid export 2)	3.5	20.383	1	21	603	623	CGAAACAUAUUUUAGGAUAUG	:.::::: ..:::: ::::::	CGUAUCCAGGAAUACGUUUCG
CGAAACATATTTTAGGATATG	21	No hit	No hit	AT1G50055.1 | Symbols: TAS1B | TAS1B; other RNA | chr1:18549204-18550042 REVERSE LENGTH=839(586-606,+, mm: 0)	AT2G38550_s1	AT2G38550	FAX2 (fatty acid export 2)	3.5	20.383	1	21	484	504	CGAAACAUAUUUUAGGAUAUG	:.::::: ..:::: ::::::	CGUAUCCAGGAAUACGUUUCG
GAGAGTTTGTTGATGGATTGC	21	No hit	No hit	AT3G43828.1 | Symbols: | transposable element gene | chr3:15677383-15678009 REVERSE LENGTH=627(86-106,+, mm: 0);AT3G43826-AT3G43828 | chr3:15676149-15677382 FORWARD LENGTH=1234(557-577,+, mm: 1)	AT4G18050_P2	AT4G18050	ABCB9 (ATP-binding cassette B9); PGP9 (P-glycoprotein 9)	3.5	19.479	1	21	1930	1950	GAGAGUUUGUUGAUGGAUUGC	:::.:::..:.:::::: :	UAAAUUCAUUGAUAAACUCCC
GAGAGTTTGTTGATGGATTGC	21	No hit	No hit	AT3G43828.1 | Symbols: | transposable element gene | chr3:15677383-15678009 REVERSE LENGTH=627(86-106,+, mm: 0);AT3G43826-AT3G43828 | chr3:15676149-15677382 FORWARD LENGTH=1234(557-577,+, mm: 1)	AT4G18050_JS1	AT4G18050	ABCB9 (ATP-binding cassette B9); PGP9 (P-glycoprotein 9)	3.5	19.479	1	21	1593	1613	GAGAGUUUGUUGAUGGAUUGC	:::.:::..:.:::::: :	UAAAUUCAUUGAUAAACUCCC
GAGAGTTTGTTGATGGATTGCG	22	No hit	No hit	AT3G43828.1 | Symbols: | transposable element gene | chr3:15677383-15678009 REVERSE LENGTH=627(86-107,+, mm: 1);AT3G43826-AT3G43828 | chr3:15676149-15677382 FORWARD LENGTH=1234(557-578,+, mm: 1)	AT4G18050_P2	AT4G18050	ABCB9 (ATP-binding cassette B9); PGP9 (P-glycoprotein 9)	3.5	19.479	1	22	1929	1950	GAGAGUUUGUUGAUGGAUUGCG	:::.:::..:.:::::: :	CUAAAUUCAUUGAUAAACUCCC
GAGAGTTTGTTGATGGATTGCG	22	No hit	No hit	AT3G43828.1 | Symbols: | transposable element gene | chr3:15677383-15678009 REVERSE LENGTH=627(86-107,+, mm: 1);AT3G43826-AT3G43828 | chr3:15676149-15677382 FORWARD LENGTH=1234(557-578,+, mm: 1)	AT4G18050_JS1	AT4G18050	ABCB9 (ATP-binding cassette B9); PGP9 (P-glycoprotein 9)	3.5	19.479	1	22	1592	1613	GAGAGUUUGUUGAUGGAUUGCG	:::.:::..:.:::::: :	CUAAAUUCAUUGAUAAACUCCC
GCTTCGGATTTTTAGGTCACG	21	No hit	No hit	AT1G73490-AT1G73500 | chr1:27634965-27639090 FORWARD LENGTH=4126(645-665,+, mm: 1);AT1G73490-AT1G73500 | chr1:27634965-27639090 FORWARD LENGTH=4126(1254-1274,-, mm: 1)	AT5G10250_s1	AT5G10250	DOT3 (DEFECTIVELY ORGANIZED TRIBUTARIES 3)	3.5	15.145	1	21	530	550	GCUUCGGAUUUUUAGGUCACG	: ::::. ::.:.:..:::::	CAUGACUGAAGAGUUUGAAGC
GCTTCGGATTTTTAGGTCACG	21	No hit	No hit	AT1G73490-AT1G73500 | chr1:27634965-27639090 FORWARD LENGTH=4126(645-665,+, mm: 1);AT1G73490-AT1G73500 | chr1:27634965-27639090 FORWARD LENGTH=4126(1254-1274,-, mm: 1)	AT5G10250_P1	AT5G10250	DOT3 (DEFECTIVELY ORGANIZED TRIBUTARIES 3)	3.5	15.145	1	21	530	550	GCUUCGGAUUUUUAGGUCACG	: ::::. ::.:.:..:::::	CAUGACUGAAGAGUUUGAAGC
TGGAGGAGAACATGAAATCTA	21	No hit	No hit	AT3G43828.1 | Symbols: | transposable element gene | chr3:15677383-15678009 REVERSE LENGTH=627(9-29,+, mm: 0);AT3G43826-AT3G43828 | chr3:15676149-15677382 FORWARD LENGTH=1234(480-500,+, mm: 1)	AT4G12430_JS1	AT4G12430	TPPF (trehalose-6-phosphate phosphatase F)	3.5	16.801	1	21	1445	1465	UGGAGGAGAACAUGAAAUCUA	:::::::: :::::: ::.	AUGAUUUCAUCUUCUCCACCG
TGGAGGAGAACATGAAATCTA	21	No hit	No hit	AT3G43828.1 | Symbols: | transposable element gene | chr3:15677383-15678009 REVERSE LENGTH=627(9-29,+, mm: 0);AT3G43826-AT3G43828 | chr3:15676149-15677382 FORWARD LENGTH=1234(480-500,+, mm: 1)	AT4G12430_ID1	AT4G12430	TPPF (trehalose-6-phosphate phosphatase F)	3.5	16.801	1	21	593	613	UGGAGGAGAACAUGAAAUCUA	:::::::: :::::: ::.	AUGAUUUCAUCUUCUCCACCG
TGGAGGAGAACATGAAATCTA	21	No hit	No hit	AT3G43828.1 | Symbols: | transposable element gene | chr3:15677383-15678009 REVERSE LENGTH=627(9-29,+, mm: 0);AT3G43826-AT3G43828 | chr3:15676149-15677382 FORWARD LENGTH=1234(480-500,+, mm: 1)	AT4G12430.1	AT4G12430	TPPF (trehalose-6-phosphate phosphatase F)	3.5	16.801	1	21	593	613	UGGAGGAGAACAUGAAAUCUA	:::::::: :::::: ::.	AUGAUUUCAUCUUCUCCACCG
TTGAATTGAAGTGCTTGAATT	21	ath-miR846-3p(1-21,+, mm: 0)	No hit	AT1G61230.1 | Symbols: | Mannose-binding lectin superfamily protein | chr1:22578951-22580781 FORWARD LENGTH=1518(459-479,-, mm: 1);AT1G61226.1 | Symbols: MIR846A | MIR846a; miRNA | chr1:22577417-22577691 FORWARD LENGTH=275(246-266,+, mm: 0)	AT3G05900.1	AT3G05900	neurofilament protein-like protein	3.5	11.906	1	21	2177	2197	UUGAAUUGAAGUGCUUGAAUU	::::.:.:.::. ::::::	UUUUCAGGUAUUUUUAUUCAA
TTGAATTGAAGTGCTTGAATT	21	ath-miR846-3p(1-21,+, mm: 0)	No hit	AT1G61230.1 | Symbols: | Mannose-binding lectin superfamily protein | chr1:22578951-22580781 FORWARD LENGTH=1518(459-479,-, mm: 1);AT1G61226.1 | Symbols: MIR846A | MIR846a; miRNA | chr1:22577417-22577691 FORWARD LENGTH=275(246-266,+, mm: 0)	AT3G05900_s1	AT3G05900	neurofilament protein-like protein	3.5	11.906	1	21	1511	1531	UUGAAUUGAAGUGCUUGAAUU	::::.:.:.::. ::::::	UUUUCAGGUAUUUUUAUUCAA
TTGAATTGAAGTGCTTGAATT	21	ath-miR846-3p(1-21,+, mm: 0)	No hit	AT1G61230.1 | Symbols: | Mannose-binding lectin superfamily protein | chr1:22578951-22580781 FORWARD LENGTH=1518(459-479,-, mm: 1);AT1G61226.1 | Symbols: MIR846A | MIR846a; miRNA | chr1:22577417-22577691 FORWARD LENGTH=275(246-266,+, mm: 0)	AT3G05900_c1	AT3G05900	neurofilament protein-like protein	3.5	11.906	1	21	1655	1675	UUGAAUUGAAGUGCUUGAAUU	::::.:.:.::. ::::::	UUUUCAGGUAUUUUUAUUCAA
TTTTGCAAAGGATTCGTGACC	21	No hit	No hit	AT1G73490-AT1G73500 | chr1:27634965-27639090 FORWARD LENGTH=4126(659-679,-, mm: 1);AT1G73490-AT1G73500 | chr1:27634965-27639090 FORWARD LENGTH=4126(1240-1260,+, mm: 0)	AT2G19400_JS4	AT2G19400	AGC (cAMP-dependent cGMP-dependent and protein kinase C) kinase family protein	3.5	16.804	1	21	864	884	UUUUGCAAAGGAUUCGUGACC	: :::: .:::.::::::...	GUUCACAGAUCUUUUGCAGGG
TTTTGCAAAGGATTCGTGACC	21	No hit	No hit	AT1G73490-AT1G73500 | chr1:27634965-27639090 FORWARD LENGTH=4126(659-679,-, mm: 1);AT1G73490-AT1G73500 | chr1:27634965-27639090 FORWARD LENGTH=4126(1240-1260,+, mm: 0)	AT2G19400_c1	AT2G19400	AGC (cAMP-dependent cGMP-dependent and protein kinase C) kinase family protein	3.5	16.804	1	21	859	879	UUUUGCAAAGGAUUCGUGACC	: :::: .:::.::::::...	GUUCACAGAUCUUUUGCAGGG
TTTTTGCAAAGGATTCGTGAC	21	No hit	No hit	AT1G73490-AT1G73500 | chr1:27634965-27639090 FORWARD LENGTH=4126(660-680,-, mm: 1);AT1G73490-AT1G73500 | chr1:27634965-27639090 FORWARD LENGTH=4126(1239-1259,+, mm: 0)	AT2G19400_c1	AT2G19400	AGC (cAMP-dependent cGMP-dependent and protein kinase C) kinase family protein	3.5	16.953	1	21	860	880	UUUUUGCAAAGGAUUCGUGAC	:::: .:::.::::::...:	UUCACAGAUCUUUUGCAGGGA
TTTTTGCAAAGGATTCGTGAC	21	No hit	No hit	AT1G73490-AT1G73500 | chr1:27634965-27639090 FORWARD LENGTH=4126(660-680,-, mm: 1);AT1G73490-AT1G73500 | chr1:27634965-27639090 FORWARD LENGTH=4126(1239-1259,+, mm: 0)	AT2G19400_JS4	AT2G19400	AGC (cAMP-dependent cGMP-dependent and protein kinase C) kinase family protein	3.5	16.953	1	21	865	885	UUUUUGCAAAGGAUUCGUGAC	:::: .:::.::::::...:	UUCACAGAUCUUUUGCAGGGA
AAGTAACTGTATTAGCAACTG	21	No hit	TAS1c-3'D10(-)(1-21,+, mm: 0)	AT1G63630.1 | Symbols: | Tetratricopeptide repeat (TPR)-like superfamily protein | chr1:23587298-23588220 FORWARD LENGTH=774(542-562,-, mm: 1);AT1G63630.2 | Symbols: | Tetratricopeptide repeat (TPR)-like superfamily protein | chr1:23587005-23588421 FORWARD LENGTH=1024(591-611,-, mm: 1);AT2G39675.1 | Symbols: TAS1C | TAS1C; other RNA | chr2:16537288-16538277 REVERSE LENGTH=990(567-587,-, mm: 0)	AT5G51460_s2	AT5G51460	ATTPPA; TPPA (trehalose-6-phosphate phosphatase A)	4	20.787	1	21	494	514	AAGUAACUGUAUUAGCAACUG	:::::.:::.::::..:	AGUUUGCUGAUAUAGUUGUUA
AAGTAACTGTATTAGCAACTG	21	No hit	TAS1c-3'D10(-)(1-21,+, mm: 0)	AT1G63630.1 | Symbols: | Tetratricopeptide repeat (TPR)-like superfamily protein | chr1:23587298-23588220 FORWARD LENGTH=774(542-562,-, mm: 1);AT1G63630.2 | Symbols: | Tetratricopeptide repeat (TPR)-like superfamily protein | chr1:23587005-23588421 FORWARD LENGTH=1024(591-611,-, mm: 1);AT2G39675.1 | Symbols: TAS1C | TAS1C; other RNA | chr2:16537288-16538277 REVERSE LENGTH=990(567-587,-, mm: 0)	AT5G51460_s1	AT5G51460	ATTPPA; TPPA (trehalose-6-phosphate phosphatase A)	4	20.787	1	21	494	514	AAGUAACUGUAUUAGCAACUG	:::::.:::.::::..:	AGUUUGCUGAUAUAGUUGUUA
AAGTAACTGTATTAGCAACTG	21	No hit	TAS1c-3'D10(-)(1-21,+, mm: 0)	AT1G63630.1 | Symbols: | Tetratricopeptide repeat (TPR)-like superfamily protein | chr1:23587298-23588220 FORWARD LENGTH=774(542-562,-, mm: 1);AT1G63630.2 | Symbols: | Tetratricopeptide repeat (TPR)-like superfamily protein | chr1:23587005-23588421 FORWARD LENGTH=1024(591-611,-, mm: 1);AT2G39675.1 | Symbols: TAS1C | TAS1C; other RNA | chr2:16537288-16538277 REVERSE LENGTH=990(567-587,-, mm: 0)	AT5G51460_P1	AT5G51460	ATTPPA; TPPA (trehalose-6-phosphate phosphatase A)	4	20.787	1	21	494	514	AAGUAACUGUAUUAGCAACUG	:::::.:::.::::..:	AGUUUGCUGAUAUAGUUGUUA
AAGTAACTGTATTAGCAACTG	21	No hit	TAS1c-3'D10(-)(1-21,+, mm: 0)	AT1G63630.1 | Symbols: | Tetratricopeptide repeat (TPR)-like superfamily protein | chr1:23587298-23588220 FORWARD LENGTH=774(542-562,-, mm: 1);AT1G63630.2 | Symbols: | Tetratricopeptide repeat (TPR)-like superfamily protein | chr1:23587005-23588421 FORWARD LENGTH=1024(591-611,-, mm: 1);AT2G39675.1 | Symbols: TAS1C | TAS1C; other RNA | chr2:16537288-16538277 REVERSE LENGTH=990(567-587,-, mm: 0)	AT5G51460_ID3	AT5G51460	ATTPPA; TPPA (trehalose-6-phosphate phosphatase A)	4	20.787	1	21	494	514	AAGUAACUGUAUUAGCAACUG	:::::.:::.::::..:	AGUUUGCUGAUAUAGUUGUUA
AAGTAACTGTATTAGCAACTG	21	No hit	TAS1c-3'D10(-)(1-21,+, mm: 0)	AT1G63630.1 | Symbols: | Tetratricopeptide repeat (TPR)-like superfamily protein | chr1:23587298-23588220 FORWARD LENGTH=774(542-562,-, mm: 1);AT1G63630.2 | Symbols: | Tetratricopeptide repeat (TPR)-like superfamily protein | chr1:23587005-23588421 FORWARD LENGTH=1024(591-611,-, mm: 1);AT2G39675.1 | Symbols: TAS1C | TAS1C; other RNA | chr2:16537288-16538277 REVERSE LENGTH=990(567-587,-, mm: 0)	AT5G51460_s3	AT5G51460	ATTPPA; TPPA (trehalose-6-phosphate phosphatase A)	4	20.787	1	21	1222	1242	AAGUAACUGUAUUAGCAACUG	:::::.:::.::::..:	AGUUUGCUGAUAUAGUUGUUA
AAGTGTTTGACGTGTTCGATC	21	No hit	No hit	AT4G04407-AT4G04408 | chr4:2176016-2184058 FORWARD LENGTH=8043(2964-2984,+, mm: 1);AT4G13572-AT4G13575 | chr4:7888639-7892319 FORWARD LENGTH=3681(2062-2082,-, mm: 1)	AT5G49665_P1	AT5G49665	Zinc finger (C3HC4-type RING finger) family protein	4	23.926	1	21	1664	1684	AAGUGUUUGACGUGUUCGAUC	:: :::::::: :::::.::	GACCGAACACGGCAAACGCUC
AATTATGAATAGTAAAGTGACT	22	No hit	No hit	AT1G11670-AT1G11680 | chr1:3931577-3938500 FORWARD LENGTH=6924(1649-1670,-, mm: 0);AT1G11670-AT1G11680 | chr1:3931577-3938500 FORWARD LENGTH=6924(1837-1858,+, mm: 0);AT1G19890-AT1G19900 | chr1:6906019-6906898 FORWARD LENGTH=880(176-197,-, mm: 0);AT1G19890-AT1G19900 | chr1:6906019-6906898 FORWARD LENGTH=880(381-402,+, mm: 0);AT1G48900-AT1G48910 | chr1:18087880-18091680 FORWARD LENGTH=3801(801-822,…	AT1G71030_P2	AT1G71030	ATMYBL2 (ARABIDOPSIS MYB-LIKE 2); MYBL2 (MYB-like 2)	4	18.33	1	22	395	416	AAUUAUGAAUAGUAAAGUGACU	:::: :.::::::::.::	CAUCACCAAAUUAUUCAUAGUU
AGAGGATTTATAGCAAACTAC	21	No hit	No hit	AT3G43828.1 | Symbols: | transposable element gene | chr3:15677383-15678009 REVERSE LENGTH=627(235-255,+, mm: 0);AT3G43828.1 | Symbols: | transposable element gene | chr3:15677383-15678009 REVERSE LENGTH=627(588-608,-, mm: 1)	AT1G22590_P2	AT1G22590	AGL87 (AGAMOUS-like 87)	4	13.169	1	21	1500	1520	AGAGGAUUUAUAGCAAACUAC	:: ::: ::::::::.:::	AUAAAUUGAUAUAAAUCUUCU
AGAGGATTTATAGCAAACTACT	22	No hit	No hit	AT3G43828.1 | Symbols: | transposable element gene | chr3:15677383-15678009 REVERSE LENGTH=627(235-256,+, mm: 0);AT3G43828.1 | Symbols: | transposable element gene | chr3:15677383-15678009 REVERSE LENGTH=627(587-608,-, mm: 1)	AT1G22590_P2	AT1G22590	AGL87 (AGAMOUS-like 87)	4	13.169	1	22	1499	1520	AGAGGAUUUAUAGCAAACUACU	: :: ::: ::::::::.:::	AAUAAAUUGAUAUAAAUCUUCU
AGATGATGAGAACACGATACT	21	No hit	No hit	AT1G29410.1 | Symbols: PAI3 | phosphoribosylanthranilate isomerase 3 | chr1:10298370-10300005 REVERSE LENGTH=1009(456-476,+, mm: 0);AT1G07780.3 | Symbols: PAI1, TRP6 | phosphoribosylanthranilate isomerase 1 | chr1:2410120-2412675 REVERSE LENGTH=1512(833-853,+, mm: 0);AT1G07780.1 | Symbols: PAI1, TRP6 | phosphoribosylanthranilate isomerase 1 | chr1:2410120-2412677 REVERSE LENGTH=1250(571-591,+, mm…	AT3G28300_P1	AT3G28300	AT14A	4	8.492	1	21	1628	1648	AGAUGAUGAGAACACGAUACU	:: ::::::.::.::::	AAAUUCUUGUUCUUAUUAUCU
AGATGATGAGAACACGATACT	21	No hit	No hit	AT1G29410.1 | Symbols: PAI3 | phosphoribosylanthranilate isomerase 3 | chr1:10298370-10300005 REVERSE LENGTH=1009(456-476,+, mm: 0);AT1G07780.3 | Symbols: PAI1, TRP6 | phosphoribosylanthranilate isomerase 1 | chr1:2410120-2412675 REVERSE LENGTH=1512(833-853,+, mm: 0);AT1G07780.1 | Symbols: PAI1, TRP6 | phosphoribosylanthranilate isomerase 1 | chr1:2410120-2412677 REVERSE LENGTH=1250(571-591,+, mm…	AT3G28290_P1	AT3G28290	AT14A	4	8.492	1	21	1628	1648	AGAUGAUGAGAACACGAUACU	:: ::::::.::.::::	AAAUUCUUGUUCUUAUUAUCU
AGCTGGAGACAAAAAGAAAAG	21	No hit	No hit	AT1G73860.1 | Symbols: | P-loop containing nucleoside triphosphate hydrolases superfamily protein | chr1:27770986-27776857 REVERSE LENGTH=3460(1103-1123,+, mm: 1);AT4G09875-AT4G09880 | chr4:6212149-6214623 FORWARD LENGTH=2475(409-429,+, mm: 0);AT4G09875-AT4G09880 | chr4:6212149-6214623 FORWARD LENGTH=2475(594-614,-, mm: 1);AT5G48100-AT5G48110 | chr5:19492745-19501156 FORWARD LENGTH=8412(6827-6847…	AT3G16690_P2	AT3G16690	AtSWEET16; SWEET16	4	9.781	1	21	1413	1433	AGCUGGAGACAAAAAGAAAAG	.::::.::::: :::::.: :	UUUUUUUUUUUCUCUCCGGAU
AGCTGGAGACAAAAAGAAAAG	21	No hit	No hit	AT1G73860.1 | Symbols: | P-loop containing nucleoside triphosphate hydrolases superfamily protein | chr1:27770986-27776857 REVERSE LENGTH=3460(1103-1123,+, mm: 1);AT4G09875-AT4G09880 | chr4:6212149-6214623 FORWARD LENGTH=2475(409-429,+, mm: 0);AT4G09875-AT4G09880 | chr4:6212149-6214623 FORWARD LENGTH=2475(594-614,-, mm: 1);AT5G48100-AT5G48110 | chr5:19492745-19501156 FORWARD LENGTH=8412(6827-6847…	AT3G16690_P1	AT3G16690	AtSWEET16; SWEET16	4	9.781	1	21	917	937	AGCUGGAGACAAAAAGAAAAG	.::::.::::: :::::.: :	UUUUUUUUUUUCUCUCCGGAU
AGGTAGTAGAGAATAGGATGCT	22	No hit	No hit	AT1G76065.1 | Symbols: | LYR family of Fe/S cluster biogenesis protein | chr1:28544338-28545376 REVERSE LENGTH=874(671-692,+, mm: 1);AT1G76062.1 | Symbols: MIR835A | MIR835a; miRNA | chr1:28544454-28544853 REVERSE LENGTH=400(313-334,+, mm: 1)	AT5G24105_P1	AT5G24105	AGP41 (arabinogalactan protein 41)	4	2.604	1	22	609	630	AGGUAGUAGAGAAUAGGAUGCU	:: ::::: .::::::::	UUAUUCAUAUUCAUUACUACCU
CAGGTAGTAGAGAATAGGATG	21	No hit	No hit	AT1G76065.1 | Symbols: | LYR family of Fe/S cluster biogenesis protein | chr1:28544338-28545376 REVERSE LENGTH=874(670-690,+, mm: 1);AT1G76062.1 | Symbols: MIR835A | MIR835a; miRNA | chr1:28544454-28544853 REVERSE LENGTH=400(312-332,+, mm: 1)	AT5G24105_P1	AT5G24105	AGP41 (arabinogalactan protein 41)	4	2.592	1	21	611	631	CAGGUAGUAGAGAAUAGGAUG	:: ::::: .::::::::	AUUCAUAUUCAUUACUACCUU
CGAACTAAAAAAGACATTGGAC	22	No hit	No hit	AT2G39675.1 | Symbols: TAS1C | TAS1C; other RNA | chr2:16537288-16538277 REVERSE LENGTH=990(462-483,+, mm: 1)	AT2G28305_s2	AT2G28305	ATLOG1; LOG1 (LONELY GUY 1)	4	12.739	1	22	2216	2237	CGAACUAAAAAAGACAUUGGAC	: .. :: .::::::::::.:	AUAUGUUGGUUUUUUUAGUUUG
CGAACTAAAAAAGACATTGGAC	22	No hit	No hit	AT2G39675.1 | Symbols: TAS1C | TAS1C; other RNA | chr2:16537288-16538277 REVERSE LENGTH=990(462-483,+, mm: 1)	AT2G28305_JS3	AT2G28305	ATLOG1; LOG1 (LONELY GUY 1)	4	12.739	1	22	1436	1457	CGAACUAAAAAAGACAUUGGAC	: .. :: .::::::::::.:	AUAUGUUGGUUUUUUUAGUUUG
CGAACTAAAAAAGACATTGGAC	22	No hit	No hit	AT2G39675.1 | Symbols: TAS1C | TAS1C; other RNA | chr2:16537288-16538277 REVERSE LENGTH=990(462-483,+, mm: 1)	AT2G28305_c1	AT2G28305	ATLOG1; LOG1 (LONELY GUY 1)	4	12.739	1	22	1002	1023	CGAACUAAAAAAGACAUUGGAC	: .. :: .::::::::::.:	AUAUGUUGGUUUUUUUAGUUUG
CGAACTAAAAAAGACATTGGAC	22	No hit	No hit	AT2G39675.1 | Symbols: TAS1C | TAS1C; other RNA | chr2:16537288-16538277 REVERSE LENGTH=990(462-483,+, mm: 1)	AT2G28305_ID2	AT2G28305	ATLOG1; LOG1 (LONELY GUY 1)	4	12.739	1	22	938	959	CGAACUAAAAAAGACAUUGGAC	: .. :: .::::::::::.:	AUAUGUUGGUUUUUUUAGUUUG
CGAACTAAAAAAGACATTGGAC	22	No hit	No hit	AT2G39675.1 | Symbols: TAS1C | TAS1C; other RNA | chr2:16537288-16538277 REVERSE LENGTH=990(462-483,+, mm: 1)	AT2G28305_P1	AT2G28305	ATLOG1; LOG1 (LONELY GUY 1)	4	12.739	1	22	1009	1030	CGAACUAAAAAAGACAUUGGAC	: .. :: .::::::::::.:	AUAUGUUGGUUUUUUUAGUUUG
CGAACTAAAAAAGACATTGGAC	22	No hit	No hit	AT2G39675.1 | Symbols: TAS1C | TAS1C; other RNA | chr2:16537288-16538277 REVERSE LENGTH=990(462-483,+, mm: 1)	AT2G28305_P3	AT2G28305	ATLOG1; LOG1 (LONELY GUY 1)	4	12.739	1	22	1094	1115	CGAACUAAAAAAGACAUUGGAC	: .. :: .::::::::::.:	AUAUGUUGGUUUUUUUAGUUUG
CTGTTTGATTCGTACACTTGG	21	No hit	No hit	AT2G31215.1 | Symbols: | basic helix-loop-helix (bHLH) DNA-binding superfamily protein | chr2:13299807-13300302 FORWARD LENGTH=390(351-371,+, mm: 1);AT1G11670-AT1G11680 | chr1:3931577-3938500 FORWARD LENGTH=6924(1691-1711,+, mm: 0);AT1G19890-AT1G19900 | chr1:6906019-6906898 FORWARD LENGTH=880(218-238,+, mm: 0);AT1G48900-AT1G48910 | chr1:18087880-18091680 FORWARD LENGTH=3801(843-863,+, mm: 0);AT1G…	AT5G47050_P1	AT5G47050	SBP (S-ribonuclease binding protein) family protein	4	13.391	1	21	651	671	CUGUUUGAUUCGUACACUUGG	:::: : ::::::.:::.::	CCAAACGGACGAAUUAAAUAG
CTGTTTGATTCGTACACTTGG	21	No hit	No hit	AT2G31215.1 | Symbols: | basic helix-loop-helix (bHLH) DNA-binding superfamily protein | chr2:13299807-13300302 FORWARD LENGTH=390(351-371,+, mm: 1);AT1G11670-AT1G11680 | chr1:3931577-3938500 FORWARD LENGTH=6924(1691-1711,+, mm: 0);AT1G19890-AT1G19900 | chr1:6906019-6906898 FORWARD LENGTH=880(218-238,+, mm: 0);AT1G48900-AT1G48910 | chr1:18087880-18091680 FORWARD LENGTH=3801(843-863,+, mm: 0);AT1G…	AT5G22794_c2	AT5G22794	hypothetical protein	4	17.023	1	21	1819	1839	CUGUUUGAUUCGUACACUUGG	::::: :.::.:::.::.	UAAAGUGGAUGAGUCAGACGA
CTGTTTGATTCGTACACTTGG	21	No hit	No hit	AT2G31215.1 | Symbols: | basic helix-loop-helix (bHLH) DNA-binding superfamily protein | chr2:13299807-13300302 FORWARD LENGTH=390(351-371,+, mm: 1);AT1G11670-AT1G11680 | chr1:3931577-3938500 FORWARD LENGTH=6924(1691-1711,+, mm: 0);AT1G19890-AT1G19900 | chr1:6906019-6906898 FORWARD LENGTH=880(218-238,+, mm: 0);AT1G48900-AT1G48910 | chr1:18087880-18091680 FORWARD LENGTH=3801(843-863,+, mm: 0);AT1G…	AT5G22794_JC6	AT5G22794	hypothetical protein	4	17.023	1	21	1819	1839	CUGUUUGAUUCGUACACUUGG	::::: :.::.:::.::.	UAAAGUGGAUGAGUCAGACGA
CTGTTTGATTCGTACACTTGG	21	No hit	No hit	AT2G31215.1 | Symbols: | basic helix-loop-helix (bHLH) DNA-binding superfamily protein | chr2:13299807-13300302 FORWARD LENGTH=390(351-371,+, mm: 1);AT1G11670-AT1G11680 | chr1:3931577-3938500 FORWARD LENGTH=6924(1691-1711,+, mm: 0);AT1G19890-AT1G19900 | chr1:6906019-6906898 FORWARD LENGTH=880(218-238,+, mm: 0);AT1G48900-AT1G48910 | chr1:18087880-18091680 FORWARD LENGTH=3801(843-863,+, mm: 0);AT1G…	AT5G22794_c1	AT5G22794	hypothetical protein	4	17.023	1	21	1819	1839	CUGUUUGAUUCGUACACUUGG	::::: :.::.:::.::.	UAAAGUGGAUGAGUCAGACGA
CTGTTTGATTCGTACACTTGG	21	No hit	No hit	AT2G31215.1 | Symbols: | basic helix-loop-helix (bHLH) DNA-binding superfamily protein | chr2:13299807-13300302 FORWARD LENGTH=390(351-371,+, mm: 1);AT1G11670-AT1G11680 | chr1:3931577-3938500 FORWARD LENGTH=6924(1691-1711,+, mm: 0);AT1G19890-AT1G19900 | chr1:6906019-6906898 FORWARD LENGTH=880(218-238,+, mm: 0);AT1G48900-AT1G48910 | chr1:18087880-18091680 FORWARD LENGTH=3801(843-863,+, mm: 0);AT1G…	AT5G22794_JS2	AT5G22794	hypothetical protein	4	17.023	1	21	1819	1839	CUGUUUGAUUCGUACACUUGG	::::: :.::.:::.::.	UAAAGUGGAUGAGUCAGACGA
CTGTTTGATTCGTACACTTGG	21	No hit	No hit	AT2G31215.1 | Symbols: | basic helix-loop-helix (bHLH) DNA-binding superfamily protein | chr2:13299807-13300302 FORWARD LENGTH=390(351-371,+, mm: 1);AT1G11670-AT1G11680 | chr1:3931577-3938500 FORWARD LENGTH=6924(1691-1711,+, mm: 0);AT1G19890-AT1G19900 | chr1:6906019-6906898 FORWARD LENGTH=880(218-238,+, mm: 0);AT1G48900-AT1G48910 | chr1:18087880-18091680 FORWARD LENGTH=3801(843-863,+, mm: 0);AT1G…	AT5G22794_JC21	AT5G22794	hypothetical protein	4	17.023	1	21	1819	1839	CUGUUUGAUUCGUACACUUGG	::::: :.::.:::.::.	UAAAGUGGAUGAGUCAGACGA
CTGTTTGATTCGTACACTTGG	21	No hit	No hit	AT2G31215.1 | Symbols: | basic helix-loop-helix (bHLH) DNA-binding superfamily protein | chr2:13299807-13300302 FORWARD LENGTH=390(351-371,+, mm: 1);AT1G11670-AT1G11680 | chr1:3931577-3938500 FORWARD LENGTH=6924(1691-1711,+, mm: 0);AT1G19890-AT1G19900 | chr1:6906019-6906898 FORWARD LENGTH=880(218-238,+, mm: 0);AT1G48900-AT1G48910 | chr1:18087880-18091680 FORWARD LENGTH=3801(843-863,+, mm: 0);AT1G…	AT5G22794_c3	AT5G22794	hypothetical protein	4	17.023	1	21	1163	1183	CUGUUUGAUUCGUACACUUGG	::::: :.::.:::.::.	UAAAGUGGAUGAGUCAGACGA
CTGTTTGATTCGTACACTTGGA	22	No hit	No hit	AT2G31215.1 | Symbols: | basic helix-loop-helix (bHLH) DNA-binding superfamily protein | chr2:13299807-13300302 FORWARD LENGTH=390(351-372,+, mm: 1);AT1G11670-AT1G11680 | chr1:3931577-3938500 FORWARD LENGTH=6924(1691-1712,+, mm: 0);AT1G19890-AT1G19900 | chr1:6906019-6906898 FORWARD LENGTH=880(218-239,+, mm: 0);AT1G48900-AT1G48910 | chr1:18087880-18091680 FORWARD LENGTH=3801(843-864,+, mm: 0);AT1G…	AT5G22794_c2	AT5G22794	hypothetical protein	4	17.023	1	22	1818	1839	CUGUUUGAUUCGUACACUUGGA	:. ::::: :.::.:::.::.	UUAAAGUGGAUGAGUCAGACGA
CTGTTTGATTCGTACACTTGGA	22	No hit	No hit	AT2G31215.1 | Symbols: | basic helix-loop-helix (bHLH) DNA-binding superfamily protein | chr2:13299807-13300302 FORWARD LENGTH=390(351-372,+, mm: 1);AT1G11670-AT1G11680 | chr1:3931577-3938500 FORWARD LENGTH=6924(1691-1712,+, mm: 0);AT1G19890-AT1G19900 | chr1:6906019-6906898 FORWARD LENGTH=880(218-239,+, mm: 0);AT1G48900-AT1G48910 | chr1:18087880-18091680 FORWARD LENGTH=3801(843-864,+, mm: 0);AT1G…	AT5G22794_JC6	AT5G22794	hypothetical protein	4	17.023	1	22	1818	1839	CUGUUUGAUUCGUACACUUGGA	:. ::::: :.::.:::.::.	UUAAAGUGGAUGAGUCAGACGA
CTGTTTGATTCGTACACTTGGA	22	No hit	No hit	AT2G31215.1 | Symbols: | basic helix-loop-helix (bHLH) DNA-binding superfamily protein | chr2:13299807-13300302 FORWARD LENGTH=390(351-372,+, mm: 1);AT1G11670-AT1G11680 | chr1:3931577-3938500 FORWARD LENGTH=6924(1691-1712,+, mm: 0);AT1G19890-AT1G19900 | chr1:6906019-6906898 FORWARD LENGTH=880(218-239,+, mm: 0);AT1G48900-AT1G48910 | chr1:18087880-18091680 FORWARD LENGTH=3801(843-864,+, mm: 0);AT1G…	AT5G22794_c1	AT5G22794	hypothetical protein	4	17.023	1	22	1818	1839	CUGUUUGAUUCGUACACUUGGA	:. ::::: :.::.:::.::.	UUAAAGUGGAUGAGUCAGACGA
CTGTTTGATTCGTACACTTGGA	22	No hit	No hit	AT2G31215.1 | Symbols: | basic helix-loop-helix (bHLH) DNA-binding superfamily protein | chr2:13299807-13300302 FORWARD LENGTH=390(351-372,+, mm: 1);AT1G11670-AT1G11680 | chr1:3931577-3938500 FORWARD LENGTH=6924(1691-1712,+, mm: 0);AT1G19890-AT1G19900 | chr1:6906019-6906898 FORWARD LENGTH=880(218-239,+, mm: 0);AT1G48900-AT1G48910 | chr1:18087880-18091680 FORWARD LENGTH=3801(843-864,+, mm: 0);AT1G…	AT5G22794_JS2	AT5G22794	hypothetical protein	4	17.023	1	22	1818	1839	CUGUUUGAUUCGUACACUUGGA	:. ::::: :.::.:::.::.	UUAAAGUGGAUGAGUCAGACGA
CTGTTTGATTCGTACACTTGGA	22	No hit	No hit	AT2G31215.1 | Symbols: | basic helix-loop-helix (bHLH) DNA-binding superfamily protein | chr2:13299807-13300302 FORWARD LENGTH=390(351-372,+, mm: 1);AT1G11670-AT1G11680 | chr1:3931577-3938500 FORWARD LENGTH=6924(1691-1712,+, mm: 0);AT1G19890-AT1G19900 | chr1:6906019-6906898 FORWARD LENGTH=880(218-239,+, mm: 0);AT1G48900-AT1G48910 | chr1:18087880-18091680 FORWARD LENGTH=3801(843-864,+, mm: 0);AT1G…	AT5G22794_JC21	AT5G22794	hypothetical protein	4	17.023	1	22	1818	1839	CUGUUUGAUUCGUACACUUGGA	:. ::::: :.::.:::.::.	UUAAAGUGGAUGAGUCAGACGA
CTGTTTGATTCGTACACTTGGA	22	No hit	No hit	AT2G31215.1 | Symbols: | basic helix-loop-helix (bHLH) DNA-binding superfamily protein | chr2:13299807-13300302 FORWARD LENGTH=390(351-372,+, mm: 1);AT1G11670-AT1G11680 | chr1:3931577-3938500 FORWARD LENGTH=6924(1691-1712,+, mm: 0);AT1G19890-AT1G19900 | chr1:6906019-6906898 FORWARD LENGTH=880(218-239,+, mm: 0);AT1G48900-AT1G48910 | chr1:18087880-18091680 FORWARD LENGTH=3801(843-864,+, mm: 0);AT1G…	AT5G22794_c3	AT5G22794	hypothetical protein	4	17.023	1	22	1162	1183	CUGUUUGAUUCGUACACUUGGA	:. ::::: :.::.:::.::.	UUAAAGUGGAUGAGUCAGACGA
CTGTTTGATTCGTACACTTGGA	22	No hit	No hit	AT2G31215.1 | Symbols: | basic helix-loop-helix (bHLH) DNA-binding superfamily protein | chr2:13299807-13300302 FORWARD LENGTH=390(351-372,+, mm: 1);AT1G11670-AT1G11680 | chr1:3931577-3938500 FORWARD LENGTH=6924(1691-1712,+, mm: 0);AT1G19890-AT1G19900 | chr1:6906019-6906898 FORWARD LENGTH=880(218-239,+, mm: 0);AT1G48900-AT1G48910 | chr1:18087880-18091680 FORWARD LENGTH=3801(843-864,+, mm: 0);AT1G…	AT5G47050_P1	AT5G47050	SBP (S-ribonuclease binding protein) family protein	4	13.391	1	22	650	671	CUGUUUGAUUCGUACACUUGGA	:::: : ::::::.:::.::	GCCAAACGGACGAAUUAAAUAG
GAGTAAAATGGATCTTGATAA	21	No hit	No hit	AT2G39681.1 | Symbols: TAS2 | TAS2; other RNA | chr2:16539384-16540417 REVERSE LENGTH=1034(650-670,+, mm: 1)	AT2G28305_s2	AT2G28305	ATLOG1; LOG1 (LONELY GUY 1)	4	18.761	1	21	916	936	GAGUAAAAUGGAUCUUGAUAA	::.:::: :::::::..:	GCAUUAAGAGCCAUUUUGUUA
GAGTAAAATGGATCTTGATAAT	22	No hit	No hit	AT2G39681.1 | Symbols: TAS2 | TAS2; other RNA | chr2:16539384-16540417 REVERSE LENGTH=1034(650-671,+, mm: 1)	AT2G28305_s2	AT2G28305	ATLOG1; LOG1 (LONELY GUY 1)	4	18.761	1	22	915	936	GAGUAAAAUGGAUCUUGAUAAU	::.:::: :::::::..:	AGCAUUAAGAGCCAUUUUGUUA
GCAGAGATGGATGTACAACC	20	No hit	No hit	AT3G43828.1 | Symbols: | transposable element gene | chr3:15677383-15678009 REVERSE LENGTH=627(36-55,+, mm: 0);AT3G43826-AT3G43828 | chr3:15676149-15677382 FORWARD LENGTH=1234(507-526,+, mm: 1)	AT3G13404_ID2	AT3G13404	hypothetical protein	4	10.475	1	20	416	435	GCAGAGAUGGAUGUACAACC	:::: ::::...:.:.::.	UGUUGAACAUUUGUUUUUGU
GCAGAGATGGATGTACAACCT	21	No hit	No hit	AT3G43828.1 | Symbols: | transposable element gene | chr3:15677383-15678009 REVERSE LENGTH=627(36-56,+, mm: 1)	AT3G13404_ID2	AT3G13404	hypothetical protein	4	10.475	1	21	415	435	GCAGAGAUGGAUGUACAACCU	:::: ::::...:.:.::.	UUGUUGAACAUUUGUUUUUGU
TAATATCGGTTAGTCATCTCG	21	No hit	No hit	AT5G44585-AT5G44590 | chr5:17985474-17987590 FORWARD LENGTH=2117(385-405,-, mm: 0)	AT2G40130.2	AT2G40130	SMXL8 (SMAX1-like 8)	4	12.546	1	21	1943	1963	UAAUAUCGGUUAGUCAUCUCG	::: ::.::::::::::	ACAGAAGAUUAACCGAUAUGG
TAATATCGGTTAGTCATCTCG	21	No hit	No hit	AT5G44585-AT5G44590 | chr5:17985474-17987590 FORWARD LENGTH=2117(385-405,-, mm: 0)	AT2G40130.1	AT2G40130	SMXL8 (SMAX1-like 8)	4	12.546	1	21	1939	1959	UAAUAUCGGUUAGUCAUCUCG	::: ::.::::::::::	ACAGAAGAUUAACCGAUAUGG
TAATATCGGTTAGTCATCTCG	21	No hit	No hit	AT5G44585-AT5G44590 | chr5:17985474-17987590 FORWARD LENGTH=2117(385-405,-, mm: 0)	AT2G40130_P1	AT2G40130	SMXL8 (SMAX1-like 8)	4	12.546	1	21	1934	1954	UAAUAUCGGUUAGUCAUCUCG	::: ::.::::::::::	ACAGAAGAUUAACCGAUAUGG
TACACATTGCAGAGATGGATG	21	No hit	No hit	AT3G43828.1 | Symbols: | transposable element gene | chr3:15677383-15678009 REVERSE LENGTH=627(28-48,+, mm: 0);AT3G43826-AT3G43828 | chr3:15676149-15677382 FORWARD LENGTH=1234(499-519,+, mm: 1)	AT3G53680_P2	AT3G53680	Acyl-CoA N-acyltransferase with RING/FYVE/PHD-type zinc finger domain-containing protein	4	14.594	1	21	3361	3381	UACACAUUGCAGAGAUGGAUG	..:.: :.::::.: ::::::	UGUUCCUUUCUGUACUGUGUA
TACACATTGCAGAGATGGATG	21	No hit	No hit	AT3G43828.1 | Symbols: | transposable element gene | chr3:15677383-15678009 REVERSE LENGTH=627(28-48,+, mm: 0);AT3G43826-AT3G43828 | chr3:15676149-15677382 FORWARD LENGTH=1234(499-519,+, mm: 1)	AT3G53680_JS1	AT3G53680	Acyl-CoA N-acyltransferase with RING/FYVE/PHD-type zinc finger domain-containing protein	4	14.594	1	21	3363	3383	UACACAUUGCAGAGAUGGAUG	..:.: :.::::.: ::::::	UGUUCCUUUCUGUACUGUGUA
TACACATTGCAGAGATGGATG	21	No hit	No hit	AT3G43828.1 | Symbols: | transposable element gene | chr3:15677383-15678009 REVERSE LENGTH=627(28-48,+, mm: 0);AT3G43826-AT3G43828 | chr3:15676149-15677382 FORWARD LENGTH=1234(499-519,+, mm: 1)	AT3G53680_JS3	AT3G53680	Acyl-CoA N-acyltransferase with RING/FYVE/PHD-type zinc finger domain-containing protein	4	14.594	1	21	3348	3368	UACACAUUGCAGAGAUGGAUG	..:.: :.::::.: ::::::	UGUUCCUUUCUGUACUGUGUA
TACACATTGCAGAGATGGATG	21	No hit	No hit	AT3G43828.1 | Symbols: | transposable element gene | chr3:15677383-15678009 REVERSE LENGTH=627(28-48,+, mm: 0);AT3G43826-AT3G43828 | chr3:15676149-15677382 FORWARD LENGTH=1234(499-519,+, mm: 1)	AT3G53680_P1	AT3G53680	Acyl-CoA N-acyltransferase with RING/FYVE/PHD-type zinc finger domain-containing protein	4	14.594	1	21	3355	3375	UACACAUUGCAGAGAUGGAUG	..:.: :.::::.: ::::::	UGUUCCUUUCUGUACUGUGUA
TTATGAATAGTAAAGTGACTA	21	No hit	No hit	AT1G11670-AT1G11680 | chr1:3931577-3938500 FORWARD LENGTH=6924(1648-1668,-, mm: 0);AT1G11670-AT1G11680 | chr1:3931577-3938500 FORWARD LENGTH=6924(1839-1859,+, mm: 0);AT1G19890-AT1G19900 | chr1:6906019-6906898 FORWARD LENGTH=880(175-195,-, mm: 0);AT1G19890-AT1G19900 | chr1:6906019-6906898 FORWARD LENGTH=880(383-403,+, mm: 0);AT1G48900-AT1G48910 | chr1:18087880-18091680 FORWARD LENGTH=3801(800-820,…	AT5G22794_c2	AT5G22794	hypothetical protein	4	13.717	1	21	5135	5155	UUAUGAAUAGUAAAGUGACUA	: :::.:::: .:::::: ::	UUGUCGCUUUUUUAUUCACAA
TTATGAATAGTAAAGTGACTA	21	No hit	No hit	AT1G11670-AT1G11680 | chr1:3931577-3938500 FORWARD LENGTH=6924(1648-1668,-, mm: 0);AT1G11670-AT1G11680 | chr1:3931577-3938500 FORWARD LENGTH=6924(1839-1859,+, mm: 0);AT1G19890-AT1G19900 | chr1:6906019-6906898 FORWARD LENGTH=880(175-195,-, mm: 0);AT1G19890-AT1G19900 | chr1:6906019-6906898 FORWARD LENGTH=880(383-403,+, mm: 0);AT1G48900-AT1G48910 | chr1:18087880-18091680 FORWARD LENGTH=3801(800-820,…	AT5G22794_JC6	AT5G22794	hypothetical protein	4	13.717	1	21	5084	5104	UUAUGAAUAGUAAAGUGACUA	: :::.:::: .:::::: ::	UUGUCGCUUUUUUAUUCACAA
TTATGAATAGTAAAGTGACTA	21	No hit	No hit	AT1G11670-AT1G11680 | chr1:3931577-3938500 FORWARD LENGTH=6924(1648-1668,-, mm: 0);AT1G11670-AT1G11680 | chr1:3931577-3938500 FORWARD LENGTH=6924(1839-1859,+, mm: 0);AT1G19890-AT1G19900 | chr1:6906019-6906898 FORWARD LENGTH=880(175-195,-, mm: 0);AT1G19890-AT1G19900 | chr1:6906019-6906898 FORWARD LENGTH=880(383-403,+, mm: 0);AT1G48900-AT1G48910 | chr1:18087880-18091680 FORWARD LENGTH=3801(800-820,…	AT5G22794_c1	AT5G22794	hypothetical protein	4	13.717	1	21	5063	5083	UUAUGAAUAGUAAAGUGACUA	: :::.:::: .:::::: ::	UUGUCGCUUUUUUAUUCACAA
TTATGAATAGTAAAGTGACTA	21	No hit	No hit	AT1G11670-AT1G11680 | chr1:3931577-3938500 FORWARD LENGTH=6924(1648-1668,-, mm: 0);AT1G11670-AT1G11680 | chr1:3931577-3938500 FORWARD LENGTH=6924(1839-1859,+, mm: 0);AT1G19890-AT1G19900 | chr1:6906019-6906898 FORWARD LENGTH=880(175-195,-, mm: 0);AT1G19890-AT1G19900 | chr1:6906019-6906898 FORWARD LENGTH=880(383-403,+, mm: 0);AT1G48900-AT1G48910 | chr1:18087880-18091680 FORWARD LENGTH=3801(800-820,…	AT5G22794_JS2	AT5G22794	hypothetical protein	4	13.717	1	21	4892	4912	UUAUGAAUAGUAAAGUGACUA	: :::.:::: .:::::: ::	UUGUCGCUUUUUUAUUCACAA
TTATGAATAGTAAAGTGACTA	21	No hit	No hit	AT1G11670-AT1G11680 | chr1:3931577-3938500 FORWARD LENGTH=6924(1648-1668,-, mm: 0);AT1G11670-AT1G11680 | chr1:3931577-3938500 FORWARD LENGTH=6924(1839-1859,+, mm: 0);AT1G19890-AT1G19900 | chr1:6906019-6906898 FORWARD LENGTH=880(175-195,-, mm: 0);AT1G19890-AT1G19900 | chr1:6906019-6906898 FORWARD LENGTH=880(383-403,+, mm: 0);AT1G48900-AT1G48910 | chr1:18087880-18091680 FORWARD LENGTH=3801(800-820,…	AT5G22794_JC21	AT5G22794	hypothetical protein	4	13.717	1	21	4884	4904	UUAUGAAUAGUAAAGUGACUA	: :::.:::: .:::::: ::	UUGUCGCUUUUUUAUUCACAA
TTATGAATAGTAAAGTGACTA	21	No hit	No hit	AT1G11670-AT1G11680 | chr1:3931577-3938500 FORWARD LENGTH=6924(1648-1668,-, mm: 0);AT1G11670-AT1G11680 | chr1:3931577-3938500 FORWARD LENGTH=6924(1839-1859,+, mm: 0);AT1G19890-AT1G19900 | chr1:6906019-6906898 FORWARD LENGTH=880(175-195,-, mm: 0);AT1G19890-AT1G19900 | chr1:6906019-6906898 FORWARD LENGTH=880(383-403,+, mm: 0);AT1G48900-AT1G48910 | chr1:18087880-18091680 FORWARD LENGTH=3801(800-820,…	AT5G22794_c3	AT5G22794	hypothetical protein	4	13.717	1	21	4403	4423	UUAUGAAUAGUAAAGUGACUA	: :::.:::: .:::::: ::	UUGUCGCUUUUUUAUUCACAA
TTATGAATAGTAAAGTGACTA	21	No hit	No hit	AT1G11670-AT1G11680 | chr1:3931577-3938500 FORWARD LENGTH=6924(1648-1668,-, mm: 0);AT1G11670-AT1G11680 | chr1:3931577-3938500 FORWARD LENGTH=6924(1839-1859,+, mm: 0);AT1G19890-AT1G19900 | chr1:6906019-6906898 FORWARD LENGTH=880(175-195,-, mm: 0);AT1G19890-AT1G19900 | chr1:6906019-6906898 FORWARD LENGTH=880(383-403,+, mm: 0);AT1G48900-AT1G48910 | chr1:18087880-18091680 FORWARD LENGTH=3801(800-820,…	AT1G06980_P1	AT1G06980	67-dimethyl-8-ribityllumazine synthase	4	21.902	1	21	57	76	UUAUGAAUAGUAAAGUGACUA	::::: ::::::.::..::.	AAGUCA-UUUACUGUUUGUAG
TTTCTTTTGGTCTCCAGCTCT	21	No hit	No hit	AT4G09875-AT4G09880 | chr4:6212149-6214623 FORWARD LENGTH=2475(407-427,-, mm: 1);AT4G09875-AT4G09880 | chr4:6212149-6214623 FORWARD LENGTH=2475(596-616,+, mm: 0)	AT5G47050_P1	AT5G47050	SBP (S-ribonuclease binding protein) family protein	4	9.53	1	21	767	787	UUUCUUUUGGUCUCCAGCUCU	:: :::::..::.:::.:	UAAGGCGGAGAUUAAGAGAGA
TTTGCAAAGGATTCGTGACCT	21	No hit	No hit	AT1G73490-AT1G73500 | chr1:27634965-27639090 FORWARD LENGTH=4126(658-678,-, mm: 1);AT1G73490-AT1G73500 | chr1:27634965-27639090 FORWARD LENGTH=4126(1241-1261,+, mm: 0)	AT2G19400_JS4	AT2G19400	AGC (cAMP-dependent cGMP-dependent and protein kinase C) kinase family protein	4	16.42	1	21	863	883	UUUGCAAAGGAUUCGUGACCU	: :::: .:::.::::::..	UGUUCACAGAUCUUUUGCAGG
TTTGCAAAGGATTCGTGACCT	21	No hit	No hit	AT1G73490-AT1G73500 | chr1:27634965-27639090 FORWARD LENGTH=4126(658-678,-, mm: 1);AT1G73490-AT1G73500 | chr1:27634965-27639090 FORWARD LENGTH=4126(1241-1261,+, mm: 0)	AT2G19400_c1	AT2G19400	AGC (cAMP-dependent cGMP-dependent and protein kinase C) kinase family protein	4	16.42	1	21	858	878	UUUGCAAAGGAUUCGUGACCU	: :::: .:::.::::::..	UGUUCACAGAUCUUUUGCAGG
AAAATAGTCACTTTTCACTGT	21	No hit	No hit	AT1G11670-AT1G11680 | chr1:3931577-3938500 FORWARD LENGTH=6924(1813-1833,-, mm: 1);AT1G19890-AT1G19900 | chr1:6906019-6906898 FORWARD LENGTH=880(201-221,+, mm: 0);AT1G19890-AT1G19900 | chr1:6906019-6906898 FORWARD LENGTH=880(357-377,-, mm: 0);AT1G33290-AT1G33300 | chr1:12076105-12080512 FORWARD LENGTH=4408(2078-2098,-, mm: 1);AT1G48900-AT1G48910 | chr1:18087880-18091680 FORWARD LENGTH=3801(826-84…	AT1G34760_P1	AT1G34760	GF14 OMICRON; GRF11 (general regulatory factor 11); RHS5 (ROOT HAIR SPECIFIC 5)	4.5	15.222	1	21	515	535	AAAAUAGUCACUUUUCACUGU	: : :::::.: ::.:::::	AAAAUGAAAGGAGAUUAUUUC
AAAATAGTCACTTTTCACTGT	21	No hit	No hit	AT1G11670-AT1G11680 | chr1:3931577-3938500 FORWARD LENGTH=6924(1813-1833,-, mm: 1);AT1G19890-AT1G19900 | chr1:6906019-6906898 FORWARD LENGTH=880(201-221,+, mm: 0);AT1G19890-AT1G19900 | chr1:6906019-6906898 FORWARD LENGTH=880(357-377,-, mm: 0);AT1G33290-AT1G33300 | chr1:12076105-12080512 FORWARD LENGTH=4408(2078-2098,-, mm: 1);AT1G48900-AT1G48910 | chr1:18087880-18091680 FORWARD LENGTH=3801(826-84…	AT1G34760_P2	AT1G34760	GF14 OMICRON; GRF11 (general regulatory factor 11); RHS5 (ROOT HAIR SPECIFIC 5)	4.5	15.222	1	21	515	535	AAAAUAGUCACUUUUCACUGU	: : :::::.: ::.:::::	AAAAUGAAAGGAGAUUAUUUC
AAACAAAGTTCGAACGGTCGA	21	No hit	No hit	AT5G44585-AT5G44590 | chr5:17985474-17987590 FORWARD LENGTH=2117(512-532,-, mm: 0)	AT5G17300_c1	AT5G17300	RVE1 (REVEILLE 1)	4.5	11.796	1	21	502	522	AAACAAAGUUCGAACGGUCGA	::: :::::..::: :::	CACACCUUUCGAGUUUUUUUU
AAACAAAGTTCGAACGGTCGA	21	No hit	No hit	AT5G44585-AT5G44590 | chr5:17985474-17987590 FORWARD LENGTH=2117(512-532,-, mm: 0)	AT5G17300_P1	AT5G17300	RVE1 (REVEILLE 1)	4.5	11.796	1	21	502	522	AAACAAAGUUCGAACGGUCGA	::: :::::..::: :::	CACACCUUUCGAGUUUUUUUU
AAACAAAGTTCGAACGGTCGA	21	No hit	No hit	AT5G44585-AT5G44590 | chr5:17985474-17987590 FORWARD LENGTH=2117(512-532,-, mm: 0)	AT5G17300_P2	AT5G17300	RVE1 (REVEILLE 1)	4.5	11.796	1	21	502	522	AAACAAAGUUCGAACGGUCGA	::: :::::..::: :::	CACACCUUUCGAGUUUUUUUU
AAATAGTCACTTTTCACTGTT	21	No hit	No hit	AT1G11670-AT1G11680 | chr1:3931577-3938500 FORWARD LENGTH=6924(1812-1832,-, mm: 1);AT1G19890-AT1G19900 | chr1:6906019-6906898 FORWARD LENGTH=880(202-222,+, mm: 0);AT1G19890-AT1G19900 | chr1:6906019-6906898 FORWARD LENGTH=880(356-376,-, mm: 0);AT1G33290-AT1G33300 | chr1:12076105-12080512 FORWARD LENGTH=4408(2077-2097,-, mm: 1);AT1G48900-AT1G48910 | chr1:18087880-18091680 FORWARD LENGTH=3801(827-84…	AT1G34760_P1	AT1G34760	GF14 OMICRON; GRF11 (general regulatory factor 11); RHS5 (ROOT HAIR SPECIFIC 5)	4.5	14.895	1	21	514	534	AAAUAGUCACUUUUCACUGUU	: : :::::.: ::.:::::	CAAAAUGAAAGGAGAUUAUUU
AAATAGTCACTTTTCACTGTT	21	No hit	No hit	AT1G11670-AT1G11680 | chr1:3931577-3938500 FORWARD LENGTH=6924(1812-1832,-, mm: 1);AT1G19890-AT1G19900 | chr1:6906019-6906898 FORWARD LENGTH=880(202-222,+, mm: 0);AT1G19890-AT1G19900 | chr1:6906019-6906898 FORWARD LENGTH=880(356-376,-, mm: 0);AT1G33290-AT1G33300 | chr1:12076105-12080512 FORWARD LENGTH=4408(2077-2097,-, mm: 1);AT1G48900-AT1G48910 | chr1:18087880-18091680 FORWARD LENGTH=3801(827-84…	AT1G34760_P2	AT1G34760	GF14 OMICRON; GRF11 (general regulatory factor 11); RHS5 (ROOT HAIR SPECIFIC 5)	4.5	14.895	1	21	514	534	AAAUAGUCACUUUUCACUGUU	: : :::::.: ::.:::::	CAAAAUGAAAGGAGAUUAUUU
AACAGAGAGATTACATGTAGT	21	No hit	No hit	AT3G21530.1 | Symbols: | DNAse I-like superfamily protein | chr3:7582740-7584583 REVERSE LENGTH=1600(122-142,+, mm: 1);AT4G09875-AT4G09880 | chr4:6212149-6214623 FORWARD LENGTH=2475(554-574,+, mm: 0)	AT1G22590_P2	AT1G22590	AGL87 (AGAMOUS-like 87)	4.5	8.232	1	21	1559	1578	AACAGAGAGAUUACAUGUAGU	.::.::::: :.:.::::::	CUUAUAUGUA-UUUUUCUGUU
AACAGAGAGATTACATGTAGT	21	No hit	No hit	AT3G21530.1 | Symbols: | DNAse I-like superfamily protein | chr3:7582740-7584583 REVERSE LENGTH=1600(122-142,+, mm: 1);AT4G09875-AT4G09880 | chr4:6212149-6214623 FORWARD LENGTH=2475(554-574,+, mm: 0)	AT4G03510_P3	AT4G03510	ATRMA1; RMA1 (RING membrane-anchor 1)	4.5	8.114	1	21	18	38	AACAGAGAGAUUACAUGUAGU	:: ::: :::::::.: ::	UAUAAAUGAAAUCUCUUUCUU
AACAGAGAGATTACATGTAGT	21	No hit	No hit	AT3G21530.1 | Symbols: | DNAse I-like superfamily protein | chr3:7582740-7584583 REVERSE LENGTH=1600(122-142,+, mm: 1);AT4G09875-AT4G09880 | chr4:6212149-6214623 FORWARD LENGTH=2475(554-574,+, mm: 0)	AT4G03510_P4	AT4G03510	ATRMA1; RMA1 (RING membrane-anchor 1)	4.5	8.114	1	21	18	38	AACAGAGAGAUUACAUGUAGU	:: ::: :::::::.: ::	UAUAAAUGAAAUCUCUUUCUU
AACAGAGAGATTACATGTAGT	21	No hit	No hit	AT3G21530.1 | Symbols: | DNAse I-like superfamily protein | chr3:7582740-7584583 REVERSE LENGTH=1600(122-142,+, mm: 1);AT4G09875-AT4G09880 | chr4:6212149-6214623 FORWARD LENGTH=2475(554-574,+, mm: 0)	AT4G03510_P2	AT4G03510	ATRMA1; RMA1 (RING membrane-anchor 1)	4.5	8.114	1	21	18	38	AACAGAGAGAUUACAUGUAGU	:: ::: :::::::.: ::	UAUAAAUGAAAUCUCUUUCUU
AACAGAGAGATTACATGTAGT	21	No hit	No hit	AT3G21530.1 | Symbols: | DNAse I-like superfamily protein | chr3:7582740-7584583 REVERSE LENGTH=1600(122-142,+, mm: 1);AT4G09875-AT4G09880 | chr4:6212149-6214623 FORWARD LENGTH=2475(554-574,+, mm: 0)	AT4G03510.1	AT4G03510	ATRMA1; RMA1 (RING membrane-anchor 1)	4.5	8.114	1	21	18	38	AACAGAGAGAUUACAUGUAGU	:: ::: :::::::.: ::	UAUAAAUGAAAUCUCUUUCUU
ACGGCAAAACTCGGAGTCGGA	21	No hit	No hit	AT5G66380.1 | Symbols: ATFOLT1, FOLT1 | folate transporter 1 | chr5:26513524-26515695 REVERSE LENGTH=1210(10-30,+, mm: 1)	AT1G20390.1	AT1G20390	gypsy-like retrotransposon family	4.5	22.573	1	21	2802	2822	ACGGCAAAACUCGGAGUCGGA	:: :::::::: :::::	GAGGAGUCCGAGUUGUGCCGC
AGCTGGAGACAAAAAGAAAAG	21	No hit	No hit	AT1G73860.1 | Symbols: | P-loop containing nucleoside triphosphate hydrolases superfamily protein | chr1:27770986-27776857 REVERSE LENGTH=3460(1103-1123,+, mm: 1);AT4G09875-AT4G09880 | chr4:6212149-6214623 FORWARD LENGTH=2475(409-429,+, mm: 0);AT4G09875-AT4G09880 | chr4:6212149-6214623 FORWARD LENGTH=2475(594-614,-, mm: 1);AT5G48100-AT5G48110 | chr5:19492745-19501156 FORWARD LENGTH=8412(6827-6847…	AT1G06080_P2	AT1G06080	ADS1 (delta 9 desaturase 1); AtADS1	4.5	12.959	1	21	152	172	AGCUGGAGACAAAAAGAAAAG	.::::.::::: :::.:. ::	UUUUUUUUUUUCUCUUCGACU
AGCTGGAGACAAAAAGAAAAG	21	No hit	No hit	AT1G73860.1 | Symbols: | P-loop containing nucleoside triphosphate hydrolases superfamily protein | chr1:27770986-27776857 REVERSE LENGTH=3460(1103-1123,+, mm: 1);AT4G09875-AT4G09880 | chr4:6212149-6214623 FORWARD LENGTH=2475(409-429,+, mm: 0);AT4G09875-AT4G09880 | chr4:6212149-6214623 FORWARD LENGTH=2475(594-614,-, mm: 1);AT5G48100-AT5G48110 | chr5:19492745-19501156 FORWARD LENGTH=8412(6827-6847…	AT1G06080_P1	AT1G06080	ADS1 (delta 9 desaturase 1); AtADS1	4.5	12.959	1	21	152	172	AGCUGGAGACAAAAAGAAAAG	.::::.::::: :::.:. ::	UUUUUUUUUUUCUCUUCGACU
AGCTGGAGACAAAAAGAAAAG	21	No hit	No hit	AT1G73860.1 | Symbols: | P-loop containing nucleoside triphosphate hydrolases superfamily protein | chr1:27770986-27776857 REVERSE LENGTH=3460(1103-1123,+, mm: 1);AT4G09875-AT4G09880 | chr4:6212149-6214623 FORWARD LENGTH=2475(409-429,+, mm: 0);AT4G09875-AT4G09880 | chr4:6212149-6214623 FORWARD LENGTH=2475(594-614,-, mm: 1);AT5G48100-AT5G48110 | chr5:19492745-19501156 FORWARD LENGTH=8412(6827-6847…	AT5G05890_P1	AT5G05890	UGT76C5 (UDP-glucosyl transferase 76C5)	4.5	8.327	1	21	1533	1553	AGCUGGAGACAAAAAGAAAAG	::::::: :::.:. ::.:	UGUUUCUUUGUGUUUUAAGUU
AGCTGGAGACAAAAAGAAAAG	21	No hit	No hit	AT1G73860.1 | Symbols: | P-loop containing nucleoside triphosphate hydrolases superfamily protein | chr1:27770986-27776857 REVERSE LENGTH=3460(1103-1123,+, mm: 1);AT4G09875-AT4G09880 | chr4:6212149-6214623 FORWARD LENGTH=2475(409-429,+, mm: 0);AT4G09875-AT4G09880 | chr4:6212149-6214623 FORWARD LENGTH=2475(594-614,-, mm: 1);AT5G48100-AT5G48110 | chr5:19492745-19501156 FORWARD LENGTH=8412(6827-6847…	AT5G05890_JS1	AT5G05890	UGT76C5 (UDP-glucosyl transferase 76C5)	4.5	8.327	1	21	1454	1474	AGCUGGAGACAAAAAGAAAAG	::::::: :::.:. ::.:	UGUUUCUUUGUGUUUUAAGUU
AGGTAGTAGAGAATAGGATGCT	22	No hit	No hit	AT1G76065.1 | Symbols: | LYR family of Fe/S cluster biogenesis protein | chr1:28544338-28545376 REVERSE LENGTH=874(671-692,+, mm: 1);AT1G76062.1 | Symbols: MIR835A | MIR835a; miRNA | chr1:28544454-28544853 REVERSE LENGTH=400(313-334,+, mm: 1)	AT2G40130_P1	AT2G40130	SMXL8 (SMAX1-like 8)	4.5	9.192	1	22	3209	3230	AGGUAGUAGAGAAUAGGAUGCU	:::.:::::.: : .:::::	UACAUUCUAUUUUAUUUUACCU
AGGTAGTAGAGAATAGGATGCT	22	No hit	No hit	AT1G76065.1 | Symbols: | LYR family of Fe/S cluster biogenesis protein | chr1:28544338-28545376 REVERSE LENGTH=874(671-692,+, mm: 1);AT1G76062.1 | Symbols: MIR835A | MIR835a; miRNA | chr1:28544454-28544853 REVERSE LENGTH=400(313-334,+, mm: 1)	AT2G40130.1	AT2G40130	SMXL8 (SMAX1-like 8)	4.5	9.192	1	22	3214	3235	AGGUAGUAGAGAAUAGGAUGCU	:::.:::::.: : .:::::	UACAUUCUAUUUUAUUUUACCU
AGGTAGTAGAGAATAGGATGCT	22	No hit	No hit	AT1G76065.1 | Symbols: | LYR family of Fe/S cluster biogenesis protein | chr1:28544338-28545376 REVERSE LENGTH=874(671-692,+, mm: 1);AT1G76062.1 | Symbols: MIR835A | MIR835a; miRNA | chr1:28544454-28544853 REVERSE LENGTH=400(313-334,+, mm: 1)	AT2G40130.2	AT2G40130	SMXL8 (SMAX1-like 8)	4.5	9.192	1	22	3218	3239	AGGUAGUAGAGAAUAGGAUGCU	:::.:::::.: : .:::::	UACAUUCUAUUUUAUUUUACCU
AGGTAGTAGAGAATAGGATGCT	22	No hit	No hit	AT1G76065.1 | Symbols: | LYR family of Fe/S cluster biogenesis protein | chr1:28544338-28545376 REVERSE LENGTH=874(671-692,+, mm: 1);AT1G76062.1 | Symbols: MIR835A | MIR835a; miRNA | chr1:28544454-28544853 REVERSE LENGTH=400(313-334,+, mm: 1)	AT5G22794_c2	AT5G22794	hypothetical protein	4.5	4.16	1	22	937	958	AGGUAGUAGAGAAUAGGAUGCU	..:: ::::::.:.:: .::	UUUGUCAUAUUCUUUGCUUUCU
AGGTAGTAGAGAATAGGATGCT	22	No hit	No hit	AT1G76065.1 | Symbols: | LYR family of Fe/S cluster biogenesis protein | chr1:28544338-28545376 REVERSE LENGTH=874(671-692,+, mm: 1);AT1G76062.1 | Symbols: MIR835A | MIR835a; miRNA | chr1:28544454-28544853 REVERSE LENGTH=400(313-334,+, mm: 1)	AT5G22794_JC6	AT5G22794	hypothetical protein	4.5	4.16	1	22	937	958	AGGUAGUAGAGAAUAGGAUGCU	..:: ::::::.:.:: .::	UUUGUCAUAUUCUUUGCUUUCU
AGGTAGTAGAGAATAGGATGCT	22	No hit	No hit	AT1G76065.1 | Symbols: | LYR family of Fe/S cluster biogenesis protein | chr1:28544338-28545376 REVERSE LENGTH=874(671-692,+, mm: 1);AT1G76062.1 | Symbols: MIR835A | MIR835a; miRNA | chr1:28544454-28544853 REVERSE LENGTH=400(313-334,+, mm: 1)	AT5G22794_c1	AT5G22794	hypothetical protein	4.5	4.16	1	22	937	958	AGGUAGUAGAGAAUAGGAUGCU	..:: ::::::.:.:: .::	UUUGUCAUAUUCUUUGCUUUCU
AGGTAGTAGAGAATAGGATGCT	22	No hit	No hit	AT1G76065.1 | Symbols: | LYR family of Fe/S cluster biogenesis protein | chr1:28544338-28545376 REVERSE LENGTH=874(671-692,+, mm: 1);AT1G76062.1 | Symbols: MIR835A | MIR835a; miRNA | chr1:28544454-28544853 REVERSE LENGTH=400(313-334,+, mm: 1)	AT5G22794_JS2	AT5G22794	hypothetical protein	4.5	4.16	1	22	937	958	AGGUAGUAGAGAAUAGGAUGCU	..:: ::::::.:.:: .::	UUUGUCAUAUUCUUUGCUUUCU
AGGTAGTAGAGAATAGGATGCT	22	No hit	No hit	AT1G76065.1 | Symbols: | LYR family of Fe/S cluster biogenesis protein | chr1:28544338-28545376 REVERSE LENGTH=874(671-692,+, mm: 1);AT1G76062.1 | Symbols: MIR835A | MIR835a; miRNA | chr1:28544454-28544853 REVERSE LENGTH=400(313-334,+, mm: 1)	AT5G22794_JC21	AT5G22794	hypothetical protein	4.5	4.16	1	22	937	958	AGGUAGUAGAGAAUAGGAUGCU	..:: ::::::.:.:: .::	UUUGUCAUAUUCUUUGCUUUCU
AGGTAGTAGAGAATAGGATGCT	22	No hit	No hit	AT1G76065.1 | Symbols: | LYR family of Fe/S cluster biogenesis protein | chr1:28544338-28545376 REVERSE LENGTH=874(671-692,+, mm: 1);AT1G76062.1 | Symbols: MIR835A | MIR835a; miRNA | chr1:28544454-28544853 REVERSE LENGTH=400(313-334,+, mm: 1)	AT4G11211_c1	AT4G11211	hypothetical protein	4.5	11.354	1	22	375	396	AGGUAGUAGAGAAUAGGAUGCU	: :. :. ::::::::::.::	AUCGGCUCCUUCUCUACUAUCU
AGGTAGTAGAGAATAGGATGCT	22	No hit	No hit	AT1G76065.1 | Symbols: | LYR family of Fe/S cluster biogenesis protein | chr1:28544338-28545376 REVERSE LENGTH=874(671-692,+, mm: 1);AT1G76062.1 | Symbols: MIR835A | MIR835a; miRNA | chr1:28544454-28544853 REVERSE LENGTH=400(313-334,+, mm: 1)	AT2G06040.1	AT2G06040	RAD7a (Radiation sensitive 7a)	4.5	19.292	1	22	1105	1125	AGGUAGUAGAGAAUAGGAUGCU	: .:::: :::::::::.:.	CGGGUCCU-UUCUCUACUGCUA
ATAGAGGATTTATAGCAAACT	21	No hit	No hit	AT3G43828.1 | Symbols: | transposable element gene | chr3:15677383-15678009 REVERSE LENGTH=627(233-253,+, mm: 0);AT3G43828.1 | Symbols: | transposable element gene | chr3:15677383-15678009 REVERSE LENGTH=627(590-610,-, mm: 1)	AT5G51460_s3	AT5G51460	ATTPPA; TPPA (trehalose-6-phosphate phosphatase A)	4.5	14.454	1	21	3294	3314	AUAGAGGAUUUAUAGCAAACU	::: :: :.:.:..:::::	UAUUUUCUUUGAGUUUUCUAU
ATAGAGGATTTATAGCAAACT	21	No hit	No hit	AT3G43828.1 | Symbols: | transposable element gene | chr3:15677383-15678009 REVERSE LENGTH=627(233-253,+, mm: 0);AT3G43828.1 | Symbols: | transposable element gene | chr3:15677383-15678009 REVERSE LENGTH=627(590-610,-, mm: 1)	AT5G51460_P1	AT5G51460	ATTPPA; TPPA (trehalose-6-phosphate phosphatase A)	4.5	14.454	1	21	2582	2602	AUAGAGGAUUUAUAGCAAACU	::: :: :.:.:..:::::	UAUUUUCUUUGAGUUUUCUAU
ATAGAGGATTTATAGCAAACT	21	No hit	No hit	AT3G43828.1 | Symbols: | transposable element gene | chr3:15677383-15678009 REVERSE LENGTH=627(233-253,+, mm: 0);AT3G43828.1 | Symbols: | transposable element gene | chr3:15677383-15678009 REVERSE LENGTH=627(590-610,-, mm: 1)	AT5G51460_s2	AT5G51460	ATTPPA; TPPA (trehalose-6-phosphate phosphatase A)	4.5	14.454	1	21	2579	2599	AUAGAGGAUUUAUAGCAAACU	::: :: :.:.:..:::::	UAUUUUCUUUGAGUUUUCUAU
ATAGAGGATTTATAGCAAACT	21	No hit	No hit	AT3G43828.1 | Symbols: | transposable element gene | chr3:15677383-15678009 REVERSE LENGTH=627(233-253,+, mm: 0);AT3G43828.1 | Symbols: | transposable element gene | chr3:15677383-15678009 REVERSE LENGTH=627(590-610,-, mm: 1)	AT5G51460_ID3	AT5G51460	ATTPPA; TPPA (trehalose-6-phosphate phosphatase A)	4.5	14.454	1	21	2569	2589	AUAGAGGAUUUAUAGCAAACU	::: :: :.:.:..:::::	UAUUUUCUUUGAGUUUUCUAU
ATAGAGGATTTATAGCAAACT	21	No hit	No hit	AT3G43828.1 | Symbols: | transposable element gene | chr3:15677383-15678009 REVERSE LENGTH=627(233-253,+, mm: 0);AT3G43828.1 | Symbols: | transposable element gene | chr3:15677383-15678009 REVERSE LENGTH=627(590-610,-, mm: 1)	AT5G51460_s1	AT5G51460	ATTPPA; TPPA (trehalose-6-phosphate phosphatase A)	4.5	14.454	1	21	2566	2586	AUAGAGGAUUUAUAGCAAACU	::: :: :.:.:..:::::	UAUUUUCUUUGAGUUUUCUAU
ATCAATGAGTTGAAAGTGACT	21	No hit	No hit	AT1G63400.1 | Symbols: | Pentatricopeptide repeat (PPR) superfamily protein | chr1:23507320-23509053 FORWARD LENGTH=1734(990-1010,-, mm: 1);AT1G63080.1 | Symbols: | Pentatricopeptide repeat (PPR) superfamily protein | chr1:23387631-23390816 REVERSE LENGTH=3186(1018-1038,-, mm: 0)	AT1G72130_P2	AT1G72130	NPF5.11	4.5	16.21	1	21	649	670	AUCAAUGAGUUGAA-AGUGACU	:::.: ::::::: .:::::	GUUCAUUCUUCAACUGGUUGAU
ATCAATGAGTTGAAAGTGACT	21	No hit	No hit	AT1G63400.1 | Symbols: | Pentatricopeptide repeat (PPR) superfamily protein | chr1:23507320-23509053 FORWARD LENGTH=1734(990-1010,-, mm: 1);AT1G63080.1 | Symbols: | Pentatricopeptide repeat (PPR) superfamily protein | chr1:23387631-23390816 REVERSE LENGTH=3186(1018-1038,-, mm: 0)	AT1G72130_P1	AT1G72130	NPF5.11	4.5	16.21	1	21	564	585	AUCAAUGAGUUGAA-AGUGACU	:::.: ::::::: .:::::	GUUCAUUCUUCAACUGGUUGAU
ATCAATGAGTTGAAAGTGACT	21	No hit	No hit	AT1G63400.1 | Symbols: | Pentatricopeptide repeat (PPR) superfamily protein | chr1:23507320-23509053 FORWARD LENGTH=1734(990-1010,-, mm: 1);AT1G63080.1 | Symbols: | Pentatricopeptide repeat (PPR) superfamily protein | chr1:23387631-23390816 REVERSE LENGTH=3186(1018-1038,-, mm: 0)	AT1G72130_ID1	AT1G72130	NPF5.11	4.5	16.21	1	21	552	573	AUCAAUGAGUUGAA-AGUGACU	:::.: ::::::: .:::::	GUUCAUUCUUCAACUGGUUGAU
ATCAATGAGTTGAAAGTGACT	21	No hit	No hit	AT1G63400.1 | Symbols: | Pentatricopeptide repeat (PPR) superfamily protein | chr1:23507320-23509053 FORWARD LENGTH=1734(990-1010,-, mm: 1);AT1G63080.1 | Symbols: | Pentatricopeptide repeat (PPR) superfamily protein | chr1:23387631-23390816 REVERSE LENGTH=3186(1018-1038,-, mm: 0)	AT1G20390.1	AT1G20390	gypsy-like retrotransposon family	4.5	16.647	1	21	317	337	AUCAAUGAGUUGAAAGUGACU	::: ::::.:::.: :::	CUUCAAGUUCAGCUCGUGGAU
ATGAATAGTAAAGTGACTACT	21	No hit	No hit	AT1G11670-AT1G11680 | chr1:3931577-3938500 FORWARD LENGTH=6924(1646-1666,-, mm: 0);AT1G11670-AT1G11680 | chr1:3931577-3938500 FORWARD LENGTH=6924(1841-1861,+, mm: 0);AT1G19890-AT1G19900 | chr1:6906019-6906898 FORWARD LENGTH=880(173-193,-, mm: 0);AT1G19890-AT1G19900 | chr1:6906019-6906898 FORWARD LENGTH=880(385-405,+, mm: 0);AT1G48900-AT1G48910 | chr1:18087880-18091680 FORWARD LENGTH=3801(798-818,…	AT5G22794_c2	AT5G22794	hypothetical protein	4.5	13.53	1	21	5133	5153	AUGAAUAGUAAAGUGACUACU	: :::.:::: .::::::	GAUUGUCGCUUUUUUAUUCAC
ATGAATAGTAAAGTGACTACT	21	No hit	No hit	AT1G11670-AT1G11680 | chr1:3931577-3938500 FORWARD LENGTH=6924(1646-1666,-, mm: 0);AT1G11670-AT1G11680 | chr1:3931577-3938500 FORWARD LENGTH=6924(1841-1861,+, mm: 0);AT1G19890-AT1G19900 | chr1:6906019-6906898 FORWARD LENGTH=880(173-193,-, mm: 0);AT1G19890-AT1G19900 | chr1:6906019-6906898 FORWARD LENGTH=880(385-405,+, mm: 0);AT1G48900-AT1G48910 | chr1:18087880-18091680 FORWARD LENGTH=3801(798-818,…	AT5G22794_JC6	AT5G22794	hypothetical protein	4.5	13.53	1	21	5082	5102	AUGAAUAGUAAAGUGACUACU	: :::.:::: .::::::	GAUUGUCGCUUUUUUAUUCAC
ATGAATAGTAAAGTGACTACT	21	No hit	No hit	AT1G11670-AT1G11680 | chr1:3931577-3938500 FORWARD LENGTH=6924(1646-1666,-, mm: 0);AT1G11670-AT1G11680 | chr1:3931577-3938500 FORWARD LENGTH=6924(1841-1861,+, mm: 0);AT1G19890-AT1G19900 | chr1:6906019-6906898 FORWARD LENGTH=880(173-193,-, mm: 0);AT1G19890-AT1G19900 | chr1:6906019-6906898 FORWARD LENGTH=880(385-405,+, mm: 0);AT1G48900-AT1G48910 | chr1:18087880-18091680 FORWARD LENGTH=3801(798-818,…	AT5G22794_c1	AT5G22794	hypothetical protein	4.5	13.53	1	21	5061	5081	AUGAAUAGUAAAGUGACUACU	: :::.:::: .::::::	GAUUGUCGCUUUUUUAUUCAC
ATGAATAGTAAAGTGACTACT	21	No hit	No hit	AT1G11670-AT1G11680 | chr1:3931577-3938500 FORWARD LENGTH=6924(1646-1666,-, mm: 0);AT1G11670-AT1G11680 | chr1:3931577-3938500 FORWARD LENGTH=6924(1841-1861,+, mm: 0);AT1G19890-AT1G19900 | chr1:6906019-6906898 FORWARD LENGTH=880(173-193,-, mm: 0);AT1G19890-AT1G19900 | chr1:6906019-6906898 FORWARD LENGTH=880(385-405,+, mm: 0);AT1G48900-AT1G48910 | chr1:18087880-18091680 FORWARD LENGTH=3801(798-818,…	AT5G22794_JS2	AT5G22794	hypothetical protein	4.5	13.53	1	21	4890	4910	AUGAAUAGUAAAGUGACUACU	: :::.:::: .::::::	GAUUGUCGCUUUUUUAUUCAC
ATGAATAGTAAAGTGACTACT	21	No hit	No hit	AT1G11670-AT1G11680 | chr1:3931577-3938500 FORWARD LENGTH=6924(1646-1666,-, mm: 0);AT1G11670-AT1G11680 | chr1:3931577-3938500 FORWARD LENGTH=6924(1841-1861,+, mm: 0);AT1G19890-AT1G19900 | chr1:6906019-6906898 FORWARD LENGTH=880(173-193,-, mm: 0);AT1G19890-AT1G19900 | chr1:6906019-6906898 FORWARD LENGTH=880(385-405,+, mm: 0);AT1G48900-AT1G48910 | chr1:18087880-18091680 FORWARD LENGTH=3801(798-818,…	AT5G22794_JC21	AT5G22794	hypothetical protein	4.5	13.53	1	21	4882	4902	AUGAAUAGUAAAGUGACUACU	: :::.:::: .::::::	GAUUGUCGCUUUUUUAUUCAC
ATGAATAGTAAAGTGACTACT	21	No hit	No hit	AT1G11670-AT1G11680 | chr1:3931577-3938500 FORWARD LENGTH=6924(1646-1666,-, mm: 0);AT1G11670-AT1G11680 | chr1:3931577-3938500 FORWARD LENGTH=6924(1841-1861,+, mm: 0);AT1G19890-AT1G19900 | chr1:6906019-6906898 FORWARD LENGTH=880(173-193,-, mm: 0);AT1G19890-AT1G19900 | chr1:6906019-6906898 FORWARD LENGTH=880(385-405,+, mm: 0);AT1G48900-AT1G48910 | chr1:18087880-18091680 FORWARD LENGTH=3801(798-818,…	AT5G22794_c3	AT5G22794	hypothetical protein	4.5	13.53	1	21	4401	4421	AUGAAUAGUAAAGUGACUACU	: :::.:::: .::::::	GAUUGUCGCUUUUUUAUUCAC
CAATGTCTTTTTTAGTTCGTC	21	No hit	No hit	AT2G39675.1 | Symbols: TAS1C | TAS1C; other RNA | chr2:16537288-16538277 REVERSE LENGTH=990(460-480,-, mm: 1)	AT5G51460_s3	AT5G51460	ATTPPA; TPPA (trehalose-6-phosphate phosphatase A)	4.5	11.137	1	21	175	195	CAAUGUCUUUUUUAGUUCGUC	: ::: :::::::::::	UGGGCACUUAAAAAGACAUUU
CAATGTCTTTTTTAGTTCGTC	21	No hit	No hit	AT2G39675.1 | Symbols: TAS1C | TAS1C; other RNA | chr2:16537288-16538277 REVERSE LENGTH=990(460-480,-, mm: 1)	AT5G51460_P1	AT5G51460	ATTPPA; TPPA (trehalose-6-phosphate phosphatase A)	4.5	11.137	1	21	175	195	CAAUGUCUUUUUUAGUUCGUC	: ::: :::::::::::	UGGGCACUUAAAAAGACAUUU
CAATGTCTTTTTTAGTTCGTC	21	No hit	No hit	AT2G39675.1 | Symbols: TAS1C | TAS1C; other RNA | chr2:16537288-16538277 REVERSE LENGTH=990(460-480,-, mm: 1)	AT5G51460_s2	AT5G51460	ATTPPA; TPPA (trehalose-6-phosphate phosphatase A)	4.5	11.137	1	21	175	195	CAAUGUCUUUUUUAGUUCGUC	: ::: :::::::::::	UGGGCACUUAAAAAGACAUUU
CAATGTCTTTTTTAGTTCGTC	21	No hit	No hit	AT2G39675.1 | Symbols: TAS1C | TAS1C; other RNA | chr2:16537288-16538277 REVERSE LENGTH=990(460-480,-, mm: 1)	AT5G51460_ID3	AT5G51460	ATTPPA; TPPA (trehalose-6-phosphate phosphatase A)	4.5	11.137	1	21	175	195	CAAUGUCUUUUUUAGUUCGUC	: ::: :::::::::::	UGGGCACUUAAAAAGACAUUU
CAATGTCTTTTTTAGTTCGTC	21	No hit	No hit	AT2G39675.1 | Symbols: TAS1C | TAS1C; other RNA | chr2:16537288-16538277 REVERSE LENGTH=990(460-480,-, mm: 1)	AT5G51460_s1	AT5G51460	ATTPPA; TPPA (trehalose-6-phosphate phosphatase A)	4.5	11.137	1	21	175	195	CAAUGUCUUUUUUAGUUCGUC	: ::: :::::::::::	UGGGCACUUAAAAAGACAUUU
CAGAGATGGATGTACAACCA	20	No hit	No hit	AT3G43828.1 | Symbols: | transposable element gene | chr3:15677383-15678009 REVERSE LENGTH=627(37-56,+, mm: 0);AT3G43826-AT3G43828 | chr3:15676149-15677382 FORWARD LENGTH=1234(508-527,+, mm: 1)	AT3G13404_ID2	AT3G13404	hypothetical protein	4.5	9.83	1	20	415	434	CAGAGAUGGAUGUACAACCA	: :::: ::::...:.:.::	UUGUUGAACAUUUGUUUUUG
CAGAGATGGATGTACAACCT	20	No hit	No hit	AT3G43828.1 | Symbols: | transposable element gene | chr3:15677383-15678009 REVERSE LENGTH=627(37-56,+, mm: 1)	AT3G13404_ID2	AT3G13404	hypothetical protein	4.5	9.83	1	20	415	434	CAGAGAUGGAUGUACAACCU	:::: ::::...:.:.::	UUGUUGAACAUUUGUUUUUG
CAGGTAGTAGAGAATAGGATG	21	No hit	No hit	AT1G76065.1 | Symbols: | LYR family of Fe/S cluster biogenesis protein | chr1:28544338-28545376 REVERSE LENGTH=874(670-690,+, mm: 1);AT1G76062.1 | Symbols: MIR835A | MIR835a; miRNA | chr1:28544454-28544853 REVERSE LENGTH=400(312-332,+, mm: 1)	AT2G40130.2	AT2G40130	SMXL8 (SMAX1-like 8)	4.5	9.031	1	21	3220	3240	CAGGUAGUAGAGAAUAGGAUG	:::.:::::.: : .::::::	CAUUCUAUUUUAUUUUACCUG
CAGGTAGTAGAGAATAGGATG	21	No hit	No hit	AT1G76065.1 | Symbols: | LYR family of Fe/S cluster biogenesis protein | chr1:28544338-28545376 REVERSE LENGTH=874(670-690,+, mm: 1);AT1G76062.1 | Symbols: MIR835A | MIR835a; miRNA | chr1:28544454-28544853 REVERSE LENGTH=400(312-332,+, mm: 1)	AT2G40130.1	AT2G40130	SMXL8 (SMAX1-like 8)	4.5	9.031	1	21	3216	3236	CAGGUAGUAGAGAAUAGGAUG	:::.:::::.: : .::::::	CAUUCUAUUUUAUUUUACCUG
CAGGTAGTAGAGAATAGGATG	21	No hit	No hit	AT1G76065.1 | Symbols: | LYR family of Fe/S cluster biogenesis protein | chr1:28544338-28545376 REVERSE LENGTH=874(670-690,+, mm: 1);AT1G76062.1 | Symbols: MIR835A | MIR835a; miRNA | chr1:28544454-28544853 REVERSE LENGTH=400(312-332,+, mm: 1)	AT2G40130_P1	AT2G40130	SMXL8 (SMAX1-like 8)	4.5	9.031	1	21	3211	3231	CAGGUAGUAGAGAAUAGGAUG	:::.:::::.: : .::::::	CAUUCUAUUUUAUUUUACCUG
CAGGTAGTAGAGAATAGGATG	21	No hit	No hit	AT1G76065.1 | Symbols: | LYR family of Fe/S cluster biogenesis protein | chr1:28544338-28545376 REVERSE LENGTH=874(670-690,+, mm: 1);AT1G76062.1 | Symbols: MIR835A | MIR835a; miRNA | chr1:28544454-28544853 REVERSE LENGTH=400(312-332,+, mm: 1)	AT1G50590_P2	AT1G50590	RmlC-like cupins superfamily protein	4.5	12.332	1	21	680	700	CAGGUAGUAGAGAAUAGGAUG	::.: :: :.:::::..::	GUUCUUCUUGUUUACUAUUUG
CGAAACATATTTTAGGATATG	21	No hit	No hit	AT1G50055.1 | Symbols: TAS1B | TAS1B; other RNA | chr1:18549204-18550042 REVERSE LENGTH=839(586-606,+, mm: 0)	AT3G11690_P1	AT3G11690	hypothetical protein	4.5	13.041	1	21	1314	1334	CGAAACAUAUUUUAGGAUAUG	::.::. :::::.: :::.:	AAUGUCUCAAAAUGUCUUUUG
GAGGTACTTACGACATGGACA	21	No hit	No hit	AT3G43826-AT3G43828 | chr3:15676149-15677382 FORWARD LENGTH=1234(1185-1205,-, mm: 0)	AT2G05100_P1	AT2G05100	LHCB2 (LIGHT-HARVESTING CHLOROPHYLL B-BINDING 2); LHCB2.1 (photosystem II light harvesting complex gene 2.1)	4.5	12.175	1	21	1076	1096	GAGGUACUUACGACAUGGACA	: :..:: :.::..::::.:.	UUUUUAUUUUGUGGGUACUUU
GAGGTACTTACGACATGGACA	21	No hit	No hit	AT3G43826-AT3G43828 | chr3:15676149-15677382 FORWARD LENGTH=1234(1185-1205,-, mm: 0)	AT2G05100_JS1	AT2G05100	LHCB2 (LIGHT-HARVESTING CHLOROPHYLL B-BINDING 2); LHCB2.1 (photosystem II light harvesting complex gene 2.1)	4.5	12.175	1	21	964	984	GAGGUACUUACGACAUGGACA	: :..:: :.::..::::.:.	UUUUUAUUUUGUGGGUACUUU
GCAGAGATGGATGTACAACC	20	No hit	No hit	AT3G43828.1 | Symbols: | transposable element gene | chr3:15677383-15678009 REVERSE LENGTH=627(36-55,+, mm: 0);AT3G43826-AT3G43828 | chr3:15676149-15677382 FORWARD LENGTH=1234(507-526,+, mm: 1)	AT4G03510_P3	AT4G03510	ATRMA1; RMA1 (RING membrane-anchor 1)	4.5	9.594	1	20	370	389	GCAGAGAUGGAUGUACAACC	::::: . ::..:.:::::	UGUUGUCUCUCUGUUUCUGC
GCAGAGATGGATGTACAACCT	21	No hit	No hit	AT3G43828.1 | Symbols: | transposable element gene | chr3:15677383-15678009 REVERSE LENGTH=627(36-56,+, mm: 1)	AT4G03510_P3	AT4G03510	ATRMA1; RMA1 (RING membrane-anchor 1)	4.5	9.594	1	21	369	389	GCAGAGAUGGAUGUACAACCU	::::: . ::..:.:::::	UUGUUGUCUCUCUGUUUCUGC
GGGTCGTTCTGTTTTGGACAG	21	No hit	No hit	AT2G01010-AT2G01020 | chr2:5514-5781 FORWARD LENGTH=268(8-28,-, mm: 0);AT3G41768-AT3G41979 | chr3:14199485-14199752 FORWARD LENGTH=268(8-28,-, mm: 0)	AT5G49665_P1	AT5G49665	Zinc finger (C3HC4-type RING finger) family protein	4.5	18.808	1	21	1130	1150	GGGUCGUUCUGUUUUGGACAG	: :::::.::::..::..	AAGGCCAAAGCAGAGUGAUUA
GGGTCGTTCTGTTTTGGACAG	21	No hit	No hit	AT2G01010-AT2G01020 | chr2:5514-5781 FORWARD LENGTH=268(8-28,-, mm: 0);AT3G41768-AT3G41979 | chr3:14199485-14199752 FORWARD LENGTH=268(8-28,-, mm: 0)	AT5G22794_c2	AT5G22794	hypothetical protein	4.5	12.344	1	21	2994	3014	GGGUCGUUCUGUUUUGGACAG	:: .::::.: .::::.::	UGGUAUAAAAUAAGACGAUCC
GGGTCGTTCTGTTTTGGACAG	21	No hit	No hit	AT2G01010-AT2G01020 | chr2:5514-5781 FORWARD LENGTH=268(8-28,-, mm: 0);AT3G41768-AT3G41979 | chr3:14199485-14199752 FORWARD LENGTH=268(8-28,-, mm: 0)	AT5G22794_JC6	AT5G22794	hypothetical protein	4.5	12.344	1	21	2923	2943	GGGUCGUUCUGUUUUGGACAG	:: .::::.: .::::.::	UGGUAUAAAAUAAGACGAUCC
GGGTCGTTCTGTTTTGGACAG	21	No hit	No hit	AT2G01010-AT2G01020 | chr2:5514-5781 FORWARD LENGTH=268(8-28,-, mm: 0);AT3G41768-AT3G41979 | chr3:14199485-14199752 FORWARD LENGTH=268(8-28,-, mm: 0)	AT5G22794_c1	AT5G22794	hypothetical protein	4.5	12.344	1	21	2910	2930	GGGUCGUUCUGUUUUGGACAG	:: .::::.: .::::.::	UGGUAUAAAAUAAGACGAUCC
GGGTCGTTCTGTTTTGGACAG	21	No hit	No hit	AT2G01010-AT2G01020 | chr2:5514-5781 FORWARD LENGTH=268(8-28,-, mm: 0);AT3G41768-AT3G41979 | chr3:14199485-14199752 FORWARD LENGTH=268(8-28,-, mm: 0)	AT5G22794_JS2	AT5G22794	hypothetical protein	4.5	12.344	1	21	2731	2751	GGGUCGUUCUGUUUUGGACAG	:: .::::.: .::::.::	UGGUAUAAAAUAAGACGAUCC
GGGTCGTTCTGTTTTGGACAG	21	No hit	No hit	AT2G01010-AT2G01020 | chr2:5514-5781 FORWARD LENGTH=268(8-28,-, mm: 0);AT3G41768-AT3G41979 | chr3:14199485-14199752 FORWARD LENGTH=268(8-28,-, mm: 0)	AT5G22794_JC21	AT5G22794	hypothetical protein	4.5	12.344	1	21	2731	2751	GGGUCGUUCUGUUUUGGACAG	:: .::::.: .::::.::	UGGUAUAAAAUAAGACGAUCC
GGGTCGTTCTGTTTTGGACAG	21	No hit	No hit	AT2G01010-AT2G01020 | chr2:5514-5781 FORWARD LENGTH=268(8-28,-, mm: 0);AT3G41768-AT3G41979 | chr3:14199485-14199752 FORWARD LENGTH=268(8-28,-, mm: 0)	AT5G22794_c3	AT5G22794	hypothetical protein	4.5	12.344	1	21	2338	2358	GGGUCGUUCUGUUUUGGACAG	:: .::::.: .::::.::	UGGUAUAAAAUAAGACGAUCC
GTTTGATTCGTACACTTGGAT	21	No hit	No hit	AT2G31215.1 | Symbols: | basic helix-loop-helix (bHLH) DNA-binding superfamily protein | chr2:13299807-13300302 FORWARD LENGTH=390(353-373,+, mm: 1);AT1G11670-AT1G11680 | chr1:3931577-3938500 FORWARD LENGTH=6924(1693-1713,+, mm: 0);AT1G19890-AT1G19900 | chr1:6906019-6906898 FORWARD LENGTH=880(220-240,+, mm: 0);AT1G48900-AT1G48910 | chr1:18087880-18091680 FORWARD LENGTH=3801(845-865,+, mm: 0);AT1G…	AT5G22794_c2	AT5G22794	hypothetical protein	4.5	17.2	1	21	1817	1837	GUUUGAUUCGUACACUUGGAU	:. ::::: :.::.:::.::	CUUAAAGUGGAUGAGUCAGAC
GTTTGATTCGTACACTTGGAT	21	No hit	No hit	AT2G31215.1 | Symbols: | basic helix-loop-helix (bHLH) DNA-binding superfamily protein | chr2:13299807-13300302 FORWARD LENGTH=390(353-373,+, mm: 1);AT1G11670-AT1G11680 | chr1:3931577-3938500 FORWARD LENGTH=6924(1693-1713,+, mm: 0);AT1G19890-AT1G19900 | chr1:6906019-6906898 FORWARD LENGTH=880(220-240,+, mm: 0);AT1G48900-AT1G48910 | chr1:18087880-18091680 FORWARD LENGTH=3801(845-865,+, mm: 0);AT1G…	AT5G22794_JC6	AT5G22794	hypothetical protein	4.5	17.2	1	21	1817	1837	GUUUGAUUCGUACACUUGGAU	:. ::::: :.::.:::.::	CUUAAAGUGGAUGAGUCAGAC
GTTTGATTCGTACACTTGGAT	21	No hit	No hit	AT2G31215.1 | Symbols: | basic helix-loop-helix (bHLH) DNA-binding superfamily protein | chr2:13299807-13300302 FORWARD LENGTH=390(353-373,+, mm: 1);AT1G11670-AT1G11680 | chr1:3931577-3938500 FORWARD LENGTH=6924(1693-1713,+, mm: 0);AT1G19890-AT1G19900 | chr1:6906019-6906898 FORWARD LENGTH=880(220-240,+, mm: 0);AT1G48900-AT1G48910 | chr1:18087880-18091680 FORWARD LENGTH=3801(845-865,+, mm: 0);AT1G…	AT5G22794_c1	AT5G22794	hypothetical protein	4.5	17.2	1	21	1817	1837	GUUUGAUUCGUACACUUGGAU	:. ::::: :.::.:::.::	CUUAAAGUGGAUGAGUCAGAC
GTTTGATTCGTACACTTGGAT	21	No hit	No hit	AT2G31215.1 | Symbols: | basic helix-loop-helix (bHLH) DNA-binding superfamily protein | chr2:13299807-13300302 FORWARD LENGTH=390(353-373,+, mm: 1);AT1G11670-AT1G11680 | chr1:3931577-3938500 FORWARD LENGTH=6924(1693-1713,+, mm: 0);AT1G19890-AT1G19900 | chr1:6906019-6906898 FORWARD LENGTH=880(220-240,+, mm: 0);AT1G48900-AT1G48910 | chr1:18087880-18091680 FORWARD LENGTH=3801(845-865,+, mm: 0);AT1G…	AT5G22794_JS2	AT5G22794	hypothetical protein	4.5	17.2	1	21	1817	1837	GUUUGAUUCGUACACUUGGAU	:. ::::: :.::.:::.::	CUUAAAGUGGAUGAGUCAGAC
GTTTGATTCGTACACTTGGAT	21	No hit	No hit	AT2G31215.1 | Symbols: | basic helix-loop-helix (bHLH) DNA-binding superfamily protein | chr2:13299807-13300302 FORWARD LENGTH=390(353-373,+, mm: 1);AT1G11670-AT1G11680 | chr1:3931577-3938500 FORWARD LENGTH=6924(1693-1713,+, mm: 0);AT1G19890-AT1G19900 | chr1:6906019-6906898 FORWARD LENGTH=880(220-240,+, mm: 0);AT1G48900-AT1G48910 | chr1:18087880-18091680 FORWARD LENGTH=3801(845-865,+, mm: 0);AT1G…	AT5G22794_JC21	AT5G22794	hypothetical protein	4.5	17.2	1	21	1817	1837	GUUUGAUUCGUACACUUGGAU	:. ::::: :.::.:::.::	CUUAAAGUGGAUGAGUCAGAC
GTTTGATTCGTACACTTGGAT	21	No hit	No hit	AT2G31215.1 | Symbols: | basic helix-loop-helix (bHLH) DNA-binding superfamily protein | chr2:13299807-13300302 FORWARD LENGTH=390(353-373,+, mm: 1);AT1G11670-AT1G11680 | chr1:3931577-3938500 FORWARD LENGTH=6924(1693-1713,+, mm: 0);AT1G19890-AT1G19900 | chr1:6906019-6906898 FORWARD LENGTH=880(220-240,+, mm: 0);AT1G48900-AT1G48910 | chr1:18087880-18091680 FORWARD LENGTH=3801(845-865,+, mm: 0);AT1G…	AT5G22794_c3	AT5G22794	hypothetical protein	4.5	17.2	1	21	1161	1181	GUUUGAUUCGUACACUUGGAU	:. ::::: :.::.:::.::	CUUAAAGUGGAUGAGUCAGAC
GTTTGATTCGTACACTTGGAT	21	No hit	No hit	AT2G31215.1 | Symbols: | basic helix-loop-helix (bHLH) DNA-binding superfamily protein | chr2:13299807-13300302 FORWARD LENGTH=390(353-373,+, mm: 1);AT1G11670-AT1G11680 | chr1:3931577-3938500 FORWARD LENGTH=6924(1693-1713,+, mm: 0);AT1G19890-AT1G19900 | chr1:6906019-6906898 FORWARD LENGTH=880(220-240,+, mm: 0);AT1G48900-AT1G48910 | chr1:18087880-18091680 FORWARD LENGTH=3801(845-865,+, mm: 0);AT1G…	AT5G47050_P1	AT5G47050	SBP (S-ribonuclease binding protein) family protein	4.5	13.551	1	21	649	669	GUUUGAUUCGUACACUUGGAU	: :::: : ::::::.:::.	AGCCAAACGGACGAAUUAAAU
TCACTGTTTGATTCGTACACT	21	No hit	No hit	AT2G31215.1 | Symbols: | basic helix-loop-helix (bHLH) DNA-binding superfamily protein | chr2:13299807-13300302 FORWARD LENGTH=390(348-368,+, mm: 1);AT1G11670-AT1G11680 | chr1:3931577-3938500 FORWARD LENGTH=6924(1688-1708,+, mm: 0);AT1G19890-AT1G19900 | chr1:6906019-6906898 FORWARD LENGTH=880(215-235,+, mm: 0);AT1G19890-AT1G19900 | chr1:6906019-6906898 FORWARD LENGTH=880(326-346,-, mm: 1);AT1G332…	AT5G22794_c1	AT5G22794	hypothetical protein	4.5	17.249	1	21	1822	1842	UCACUGUUUGAUUCGUACACU	:::: :.::.:::.::. :::	AGUGGAUGAGUCAGACGAUGA
TCACTGTTTGATTCGTACACT	21	No hit	No hit	AT2G31215.1 | Symbols: | basic helix-loop-helix (bHLH) DNA-binding superfamily protein | chr2:13299807-13300302 FORWARD LENGTH=390(348-368,+, mm: 1);AT1G11670-AT1G11680 | chr1:3931577-3938500 FORWARD LENGTH=6924(1688-1708,+, mm: 0);AT1G19890-AT1G19900 | chr1:6906019-6906898 FORWARD LENGTH=880(215-235,+, mm: 0);AT1G19890-AT1G19900 | chr1:6906019-6906898 FORWARD LENGTH=880(326-346,-, mm: 1);AT1G332…	AT5G22794_JC21	AT5G22794	hypothetical protein	4.5	17.249	1	21	1822	1842	UCACUGUUUGAUUCGUACACU	:::: :.::.:::.::. :::	AGUGGAUGAGUCAGACGAUGA
TCACTGTTTGATTCGTACACT	21	No hit	No hit	AT2G31215.1 | Symbols: | basic helix-loop-helix (bHLH) DNA-binding superfamily protein | chr2:13299807-13300302 FORWARD LENGTH=390(348-368,+, mm: 1);AT1G11670-AT1G11680 | chr1:3931577-3938500 FORWARD LENGTH=6924(1688-1708,+, mm: 0);AT1G19890-AT1G19900 | chr1:6906019-6906898 FORWARD LENGTH=880(215-235,+, mm: 0);AT1G19890-AT1G19900 | chr1:6906019-6906898 FORWARD LENGTH=880(326-346,-, mm: 1);AT1G332…	AT5G22794_c3	AT5G22794	hypothetical protein	4.5	17.249	1	21	1166	1186	UCACUGUUUGAUUCGUACACU	:::: :.::.:::.::. :::	AGUGGAUGAGUCAGACGAUGA
TCACTGTTTGATTCGTACACT	21	No hit	No hit	AT2G31215.1 | Symbols: | basic helix-loop-helix (bHLH) DNA-binding superfamily protein | chr2:13299807-13300302 FORWARD LENGTH=390(348-368,+, mm: 1);AT1G11670-AT1G11680 | chr1:3931577-3938500 FORWARD LENGTH=6924(1688-1708,+, mm: 0);AT1G19890-AT1G19900 | chr1:6906019-6906898 FORWARD LENGTH=880(215-235,+, mm: 0);AT1G19890-AT1G19900 | chr1:6906019-6906898 FORWARD LENGTH=880(326-346,-, mm: 1);AT1G332…	AT5G22794_JC6	AT5G22794	hypothetical protein	4.5	17.249	1	21	1822	1842	UCACUGUUUGAUUCGUACACU	:::: :.::.:::.::. :::	AGUGGAUGAGUCAGACGAUGA
TCACTGTTTGATTCGTACACT	21	No hit	No hit	AT2G31215.1 | Symbols: | basic helix-loop-helix (bHLH) DNA-binding superfamily protein | chr2:13299807-13300302 FORWARD LENGTH=390(348-368,+, mm: 1);AT1G11670-AT1G11680 | chr1:3931577-3938500 FORWARD LENGTH=6924(1688-1708,+, mm: 0);AT1G19890-AT1G19900 | chr1:6906019-6906898 FORWARD LENGTH=880(215-235,+, mm: 0);AT1G19890-AT1G19900 | chr1:6906019-6906898 FORWARD LENGTH=880(326-346,-, mm: 1);AT1G332…	AT5G22794_JS2	AT5G22794	hypothetical protein	4.5	17.249	1	21	1822	1842	UCACUGUUUGAUUCGUACACU	:::: :.::.:::.::. :::	AGUGGAUGAGUCAGACGAUGA
TCACTGTTTGATTCGTACACT	21	No hit	No hit	AT2G31215.1 | Symbols: | basic helix-loop-helix (bHLH) DNA-binding superfamily protein | chr2:13299807-13300302 FORWARD LENGTH=390(348-368,+, mm: 1);AT1G11670-AT1G11680 | chr1:3931577-3938500 FORWARD LENGTH=6924(1688-1708,+, mm: 0);AT1G19890-AT1G19900 | chr1:6906019-6906898 FORWARD LENGTH=880(215-235,+, mm: 0);AT1G19890-AT1G19900 | chr1:6906019-6906898 FORWARD LENGTH=880(326-346,-, mm: 1);AT1G332…	AT5G22794_c2	AT5G22794	hypothetical protein	4.5	17.249	1	21	1822	1842	UCACUGUUUGAUUCGUACACU	:::: :.::.:::.::. :::	AGUGGAUGAGUCAGACGAUGA
TCCCCAAATGTAGACAAAGCA	21	No hit	No hit	AT1G55591.1 | Symbols: MIR158B | MIR158b; miRNA | chr1:20772218-20772302 FORWARD LENGTH=85(55-75,+, mm: 0);AT3G10745.1 | Symbols: MIR158A | MIR158A; miRNA | chr3:3366331-3366430 REVERSE LENGTH=100(62-82,+, mm: 1)	AT1G06080_P2	AT1G06080	ADS1 (delta 9 desaturase 1); AtADS1	4.5	22.037	1	21	972	991	UCCCCAAAUGUAGACAAAGCA	::::: : :..::::::::	CUCUUUG-CCAUGUUUGGGGA
TCCCCAAATGTAGACAAAGCA	21	No hit	No hit	AT1G55591.1 | Symbols: MIR158B | MIR158b; miRNA | chr1:20772218-20772302 FORWARD LENGTH=85(55-75,+, mm: 0);AT3G10745.1 | Symbols: MIR158A | MIR158A; miRNA | chr3:3366331-3366430 REVERSE LENGTH=100(62-82,+, mm: 1)	AT1G06080_P1	AT1G06080	ADS1 (delta 9 desaturase 1); AtADS1	4.5	21.644	1	21	857	876	UCCCCAAAUGUAGACAAAGCA	::::: : :..::::::::	CUCUUUG-CCAUGUUUGGGGA
TCTGCCCATGTCGTAAGTGCC	21	No hit	No hit	AT3G43828.1 | Symbols: | transposable element gene | chr3:15677383-15678009 REVERSE LENGTH=627(164-184,+, mm: 0);AT3G32230.1 | Symbols: | transposable element gene | chr3:13203901-13208938 FORWARD LENGTH=5038(1486-1506,+, mm: 1)	AT4G18050_JS1	AT4G18050	ABCB9 (ATP-binding cassette B9); PGP9 (P-glycoprotein 9)	4.5	19.056	1	21	1189	1209	UCUGCCCAUGUCGUAAGUGCC	: ..:::::::.::: ::.:	GAUGCUUACGAUAUGAGCGGU
TCTGCCCATGTCGTAAGTGCC	21	No hit	No hit	AT3G43828.1 | Symbols: | transposable element gene | chr3:15677383-15678009 REVERSE LENGTH=627(164-184,+, mm: 0);AT3G32230.1 | Symbols: | transposable element gene | chr3:13203901-13208938 FORWARD LENGTH=5038(1486-1506,+, mm: 1)	AT4G18050_P2	AT4G18050	ABCB9 (ATP-binding cassette B9); PGP9 (P-glycoprotein 9)	4.5	19.056	1	21	1526	1546	UCUGCCCAUGUCGUAAGUGCC	: ..:::::::.::: ::.:	GAUGCUUACGAUAUGAGCGGU
TGATTCGTACACTTGGATTGTA	22	No hit	No hit	AT1G11670-AT1G11680 | chr1:3931577-3938500 FORWARD LENGTH=6924(1696-1717,+, mm: 0);AT1G19890-AT1G19900 | chr1:6906019-6906898 FORWARD LENGTH=880(223-244,+, mm: 0);AT1G48900-AT1G48910 | chr1:18087880-18091680 FORWARD LENGTH=3801(848-869,+, mm: 1);AT1G48900-AT1G48910 | chr1:18087880-18091680 FORWARD LENGTH=3801(942-963,-, mm: 1);AT2G31215-AT2G31218 | chr2:13300303-13302038 FORWARD LENGTH=1736(61-82…	AT5G45820_P1	AT5G45820	CIPK20 (CBL-interacting protein kinase 20); PKS18 (PROTEIN KINASE 18); SnRK3.6 (SNF1-RELATED PROTEIN KINASE 3.6)	4.5	14.962	1	22	1072	1093	UGAUUCGUACACUUGGAUUGUA	:::.::: ::: :::::..	GCGAAUUCAAAUGUCCGAAUUG
TGCCCATGTCGTAAGTGCCTC	21	No hit	No hit	AT3G43828.1 | Symbols: | transposable element gene | chr3:15677383-15678009 REVERSE LENGTH=627(166-186,+, mm: 0);AT3G32230.1 | Symbols: | transposable element gene | chr3:13203901-13208938 FORWARD LENGTH=5038(1488-1508,+, mm: 1)	AT4G18050_P2	AT4G18050	ABCB9 (ATP-binding cassette B9); PGP9 (P-glycoprotein 9)	4.5	15.455	1	21	1524	1544	UGCCCAUGUCGUAAGUGCCUC	: ..:::::::.::: ::.	UUGAUGCUUACGAUAUGAGCG
TGCCCATGTCGTAAGTGCCTC	21	No hit	No hit	AT3G43828.1 | Symbols: | transposable element gene | chr3:15677383-15678009 REVERSE LENGTH=627(166-186,+, mm: 0);AT3G32230.1 | Symbols: | transposable element gene | chr3:13203901-13208938 FORWARD LENGTH=5038(1488-1508,+, mm: 1)	AT4G18050_JS1	AT4G18050	ABCB9 (ATP-binding cassette B9); PGP9 (P-glycoprotein 9)	4.5	15.455	1	21	1187	1207	UGCCCAUGUCGUAAGUGCCUC	: ..:::::::.::: ::.	UUGAUGCUUACGAUAUGAGCG
TGCCCATGTCGTAAGTGCCTC	21	No hit	No hit	AT3G43828.1 | Symbols: | transposable element gene | chr3:15677383-15678009 REVERSE LENGTH=627(166-186,+, mm: 0);AT3G32230.1 | Symbols: | transposable element gene | chr3:13203901-13208938 FORWARD LENGTH=5038(1488-1508,+, mm: 1)	AT4G11211_c1	AT4G11211	hypothetical protein	4.5	8.484	1	21	1161	1181	UGCCCAUGUCGUAAGUGCCUC	.:: :: ::.::.:::: ::	CGGGAACAUAUGAUAUGGCCA
TGCGGTAATTAATGGATTATG	21	No hit	No hit	AT1G63080.1 | Symbols: | Pentatricopeptide repeat (PPR) superfamily protein | chr1:23387631-23390816 REVERSE LENGTH=3186(715-735,+, mm: 0);AT1G63070.1 | Symbols: | pentatricopeptide (PPR) repeat-containing protein | chr1:23385324-23387167 REVERSE LENGTH=1773(657-677,+, mm: 0);AT1G62914.1 | Symbols: | pentatricopeptide (PPR) repeat-containing protein | chr1:23301576-23303162 FORWARD LENGTH=1587(66…	AT5G08150_P1	AT5G08150	SOB5 (SUPPRESSOR OF PHYTOCHROME B 5)	4.5	9.489	1	21	892	912	UGCGGUAAUUAAUGGAUUAUG	.::: :. :::::::::.:.	UAUAUUUGAUUAAUUACUGUC
TTGCAGAGATGGATGTACAACC	22	No hit	No hit	AT3G43828.1 | Symbols: | transposable element gene | chr3:15677383-15678009 REVERSE LENGTH=627(34-55,+, mm: 0);AT3G43826-AT3G43828 | chr3:15676149-15677382 FORWARD LENGTH=1234(505-526,+, mm: 1)	AT4G18290_ID4	AT4G18290	KAT2 (potassium channel in Arabidopsis thaliana 2)	4.5	14.841	1	22	2854	2875	UUGCAGAGAUGGAUGUACAACC	::::.:: .:: ::::::.	GAGUGUAUAUGUAUAUCUGCAG
TTGCAGAGATGGATGTACAACC	22	No hit	No hit	AT3G43828.1 | Symbols: | transposable element gene | chr3:15677383-15678009 REVERSE LENGTH=627(34-55,+, mm: 0);AT3G43826-AT3G43828 | chr3:15676149-15677382 FORWARD LENGTH=1234(505-526,+, mm: 1)	AT4G18290_ID7	AT4G18290	KAT2 (potassium channel in Arabidopsis thaliana 2)	4.5	14.841	1	22	2849	2870	UUGCAGAGAUGGAUGUACAACC	::::.:: .:: ::::::.	GAGUGUAUAUGUAUAUCUGCAG
TTGCAGAGATGGATGTACAACC	22	No hit	No hit	AT3G43828.1 | Symbols: | transposable element gene | chr3:15677383-15678009 REVERSE LENGTH=627(34-55,+, mm: 0);AT3G43826-AT3G43828 | chr3:15676149-15677382 FORWARD LENGTH=1234(505-526,+, mm: 1)	AT4G18290_ID2	AT4G18290	KAT2 (potassium channel in Arabidopsis thaliana 2)	4.5	14.841	1	22	2761	2782	UUGCAGAGAUGGAUGUACAACC	::::.:: .:: ::::::.	GAGUGUAUAUGUAUAUCUGCAG
TTGCAGAGATGGATGTACAACC	22	No hit	No hit	AT3G43828.1 | Symbols: | transposable element gene | chr3:15677383-15678009 REVERSE LENGTH=627(34-55,+, mm: 0);AT3G43826-AT3G43828 | chr3:15676149-15677382 FORWARD LENGTH=1234(505-526,+, mm: 1)	AT4G18290_ID5	AT4G18290	KAT2 (potassium channel in Arabidopsis thaliana 2)	4.5	14.841	1	22	2756	2777	UUGCAGAGAUGGAUGUACAACC	::::.:: .:: ::::::.	GAGUGUAUAUGUAUAUCUGCAG
TTGCAGAGATGGATGTACAACC	22	No hit	No hit	AT3G43828.1 | Symbols: | transposable element gene | chr3:15677383-15678009 REVERSE LENGTH=627(34-55,+, mm: 0);AT3G43826-AT3G43828 | chr3:15676149-15677382 FORWARD LENGTH=1234(505-526,+, mm: 1)	AT4G18290_P2	AT4G18290	KAT2 (potassium channel in Arabidopsis thaliana 2)	4.5	14.841	1	22	2752	2773	UUGCAGAGAUGGAUGUACAACC	::::.:: .:: ::::::.	GAGUGUAUAUGUAUAUCUGCAG
TTGCAGAGATGGATGTACAACC	22	No hit	No hit	AT3G43828.1 | Symbols: | transposable element gene | chr3:15677383-15678009 REVERSE LENGTH=627(34-55,+, mm: 0);AT3G43826-AT3G43828 | chr3:15676149-15677382 FORWARD LENGTH=1234(505-526,+, mm: 1)	AT4G18290_s1	AT4G18290	KAT2 (potassium channel in Arabidopsis thaliana 2)	4.5	14.841	1	22	2745	2766	UUGCAGAGAUGGAUGUACAACC	::::.:: .:: ::::::.	GAGUGUAUAUGUAUAUCUGCAG
TTGCAGAGATGGATGTACAACC	22	No hit	No hit	AT3G43828.1 | Symbols: | transposable element gene | chr3:15677383-15678009 REVERSE LENGTH=627(34-55,+, mm: 0);AT3G43826-AT3G43828 | chr3:15676149-15677382 FORWARD LENGTH=1234(505-526,+, mm: 1)	AT4G18290_ID1	AT4G18290	KAT2 (potassium channel in Arabidopsis thaliana 2)	4.5	14.841	1	22	2659	2680	UUGCAGAGAUGGAUGUACAACC	::::.:: .:: ::::::.	GAGUGUAUAUGUAUAUCUGCAG
TTGCAGAGATGGATGTACAACC	22	No hit	No hit	AT3G43828.1 | Symbols: | transposable element gene | chr3:15677383-15678009 REVERSE LENGTH=627(34-55,+, mm: 0);AT3G43826-AT3G43828 | chr3:15676149-15677382 FORWARD LENGTH=1234(505-526,+, mm: 1)	AT4G18290_JC10	AT4G18290	KAT2 (potassium channel in Arabidopsis thaliana 2)	4.5	14.841	1	22	2652	2673	UUGCAGAGAUGGAUGUACAACC	::::.:: .:: ::::::.	GAGUGUAUAUGUAUAUCUGCAG
TTTCTTTTGGTCTCCAGCTCT	21	No hit	No hit	AT4G09875-AT4G09880 | chr4:6212149-6214623 FORWARD LENGTH=2475(407-427,-, mm: 1);AT4G09875-AT4G09880 | chr4:6212149-6214623 FORWARD LENGTH=2475(596-616,+, mm: 0)	AT2G38550_P1	AT2G38550	FAX2 (fatty acid export 2)	4.5	17.626	1	21	1366	1386	UUUCUUUUGGUCUCCAGCUCU	:: ::: :..:::.:::.:	CAAGAUGGUGGUCAAGAGAGA
TTTCTTTTGGTCTCCAGCTCT	21	No hit	No hit	AT4G09875-AT4G09880 | chr4:6212149-6214623 FORWARD LENGTH=2475(407-427,-, mm: 1);AT4G09875-AT4G09880 | chr4:6212149-6214623 FORWARD LENGTH=2475(596-616,+, mm: 0)	AT2G38550_s1	AT2G38550	FAX2 (fatty acid export 2)	4.5	17.626	1	21	1247	1267	UUUCUUUUGGUCUCCAGCUCU	:: ::: :..:::.:::.:	CAAGAUGGUGGUCAAGAGAGA
TTTCTTTTGGTCTCCAGCTCT	21	No hit	No hit	AT4G09875-AT4G09880 | chr4:6212149-6214623 FORWARD LENGTH=2475(407-427,-, mm: 1);AT4G09875-AT4G09880 | chr4:6212149-6214623 FORWARD LENGTH=2475(596-616,+, mm: 0)	AT2G38550_ID4	AT2G38550	FAX2 (fatty acid export 2)	4.5	17.853	1	21	1328	1348	UUUCUUUUGGUCUCCAGCUCU	:: ::: :..:::.:::.:	CAAGAUGGUGGUCAAGAGAGA
TTTCTTTTGGTCTCCAGCTCT	21	No hit	No hit	AT4G09875-AT4G09880 | chr4:6212149-6214623 FORWARD LENGTH=2475(407-427,-, mm: 1);AT4G09875-AT4G09880 | chr4:6212149-6214623 FORWARD LENGTH=2475(596-616,+, mm: 0)	AT2G38550_ID1	AT2G38550	FAX2 (fatty acid export 2)	4.5	17.626	1	21	945	965	UUUCUUUUGGUCUCCAGCUCU	:: ::: :..:::.:::.:	CAAGAUGGUGGUCAAGAGAGA
TTTCTTTTGGTCTCCAGCTCT	21	No hit	No hit	AT4G09875-AT4G09880 | chr4:6212149-6214623 FORWARD LENGTH=2475(407-427,-, mm: 1);AT4G09875-AT4G09880 | chr4:6212149-6214623 FORWARD LENGTH=2475(596-616,+, mm: 0)	AT5G35970_JS2	AT5G35970	P-loop containing nucleoside triphosphate hydrolases superfamily protein	4.5	21.752	1	21	2504	2524	UUUCUUUUGGUCUCCAGCUCU	.:.:::. :.::::.::.:	CUGGUUGGGCAUCAAAGGAGA
TTTCTTTTGGTCTCCAGCTCT	21	No hit	No hit	AT4G09875-AT4G09880 | chr4:6212149-6214623 FORWARD LENGTH=2475(407-427,-, mm: 1);AT4G09875-AT4G09880 | chr4:6212149-6214623 FORWARD LENGTH=2475(596-616,+, mm: 0)	AT5G35970_P1	AT5G35970	P-loop containing nucleoside triphosphate hydrolases superfamily protein	4.5	21.752	1	21	2509	2529	UUUCUUUUGGUCUCCAGCUCU	.:.:::. :.::::.::.:	CUGGUUGGGCAUCAAAGGAGA
TTTCTTTTGGTCTCCAGCTCT	21	No hit	No hit	AT4G09875-AT4G09880 | chr4:6212149-6214623 FORWARD LENGTH=2475(407-427,-, mm: 1);AT4G09875-AT4G09880 | chr4:6212149-6214623 FORWARD LENGTH=2475(596-616,+, mm: 0)	AT5G35970_JC2	AT5G35970	P-loop containing nucleoside triphosphate hydrolases superfamily protein	4.5	21.752	1	21	2504	2524	UUUCUUUUGGUCUCCAGCUCU	.:.:::. :.::::.::.:	CUGGUUGGGCAUCAAAGGAGA
TTTCTTTTGGTCTCCAGCTCT	21	No hit	No hit	AT4G09875-AT4G09880 | chr4:6212149-6214623 FORWARD LENGTH=2475(407-427,-, mm: 1);AT4G09875-AT4G09880 | chr4:6212149-6214623 FORWARD LENGTH=2475(596-616,+, mm: 0)	AT4G12690_P2	AT4G12690	DUF868 family protein (DUF868)	4.5	16.886	1	21	598	618	UUUCUUUUGGUCUCCAGCUCU	:.: :::..:.::.::::	AUCGUUUGAGGUCGAAGGAAA
TTTCTTTTGGTCTCCAGCTCT	21	No hit	No hit	AT4G09875-AT4G09880 | chr4:6212149-6214623 FORWARD LENGTH=2475(407-427,-, mm: 1);AT4G09875-AT4G09880 | chr4:6212149-6214623 FORWARD LENGTH=2475(596-616,+, mm: 0)	AT4G12690.1	AT4G12690	DUF868 family protein (DUF868)	4.5	16.886	1	21	497	517	UUUCUUUUGGUCUCCAGCUCU	:.: :::..:.::.::::	AUCGUUUGAGGUCGAAGGAAA
TTTCTTTTGGTCTCCAGCTCT	21	No hit	No hit	AT4G09875-AT4G09880 | chr4:6212149-6214623 FORWARD LENGTH=2475(407-427,-, mm: 1);AT4G09875-AT4G09880 | chr4:6212149-6214623 FORWARD LENGTH=2475(596-616,+, mm: 0)	AT5G17300_P2	AT5G17300	RVE1 (REVEILLE 1)	4.5	17.575	1	21	419	439	UUUCUUUUGGUCUCCAGCUCU	: :: ::::: ::.:.::::	ACAGACGGAGAACAGAGGAAA
TTTCTTTTGGTCTCCAGCTCT	21	No hit	No hit	AT4G09875-AT4G09880 | chr4:6212149-6214623 FORWARD LENGTH=2475(407-427,-, mm: 1);AT4G09875-AT4G09880 | chr4:6212149-6214623 FORWARD LENGTH=2475(596-616,+, mm: 0)	AT5G17300_P1	AT5G17300	RVE1 (REVEILLE 1)	4.5	17.575	1	21	419	439	UUUCUUUUGGUCUCCAGCUCU	: :: ::::: ::.:.::::	ACAGACGGAGAACAGAGGAAA
TTTCTTTTGGTCTCCAGCTCT	21	No hit	No hit	AT4G09875-AT4G09880 | chr4:6212149-6214623 FORWARD LENGTH=2475(407-427,-, mm: 1);AT4G09875-AT4G09880 | chr4:6212149-6214623 FORWARD LENGTH=2475(596-616,+, mm: 0)	AT5G17300_c1	AT5G17300	RVE1 (REVEILLE 1)	4.5	17.575	1	21	419	439	UUUCUUUUGGUCUCCAGCUCU	: :: ::::: ::.:.::::	ACAGACGGAGAACAGAGGAAA
TTTGATTCGTACACTTGGATT	21	No hit	No hit	AT2G31215.1 | Symbols: | basic helix-loop-helix (bHLH) DNA-binding superfamily protein | chr2:13299807-13300302 FORWARD LENGTH=390(354-374,+, mm: 1);AT1G11670-AT1G11680 | chr1:3931577-3938500 FORWARD LENGTH=6924(1694-1714,+, mm: 0);AT1G19890-AT1G19900 | chr1:6906019-6906898 FORWARD LENGTH=880(221-241,+, mm: 0);AT1G48900-AT1G48910 | chr1:18087880-18091680 FORWARD LENGTH=3801(846-866,+, mm: 0);AT1G…	AT5G22794_c2	AT5G22794	hypothetical protein	4.5	16.131	1	21	1816	1836	UUUGAUUCGUACACUUGGAUU	:. ::::: :.::.:::.:	UCUUAAAGUGGAUGAGUCAGA
TTTGATTCGTACACTTGGATT	21	No hit	No hit	AT2G31215.1 | Symbols: | basic helix-loop-helix (bHLH) DNA-binding superfamily protein | chr2:13299807-13300302 FORWARD LENGTH=390(354-374,+, mm: 1);AT1G11670-AT1G11680 | chr1:3931577-3938500 FORWARD LENGTH=6924(1694-1714,+, mm: 0);AT1G19890-AT1G19900 | chr1:6906019-6906898 FORWARD LENGTH=880(221-241,+, mm: 0);AT1G48900-AT1G48910 | chr1:18087880-18091680 FORWARD LENGTH=3801(846-866,+, mm: 0);AT1G…	AT5G22794_JC6	AT5G22794	hypothetical protein	4.5	16.131	1	21	1816	1836	UUUGAUUCGUACACUUGGAUU	:. ::::: :.::.:::.:	UCUUAAAGUGGAUGAGUCAGA
TTTGATTCGTACACTTGGATT	21	No hit	No hit	AT2G31215.1 | Symbols: | basic helix-loop-helix (bHLH) DNA-binding superfamily protein | chr2:13299807-13300302 FORWARD LENGTH=390(354-374,+, mm: 1);AT1G11670-AT1G11680 | chr1:3931577-3938500 FORWARD LENGTH=6924(1694-1714,+, mm: 0);AT1G19890-AT1G19900 | chr1:6906019-6906898 FORWARD LENGTH=880(221-241,+, mm: 0);AT1G48900-AT1G48910 | chr1:18087880-18091680 FORWARD LENGTH=3801(846-866,+, mm: 0);AT1G…	AT5G22794_c1	AT5G22794	hypothetical protein	4.5	16.131	1	21	1816	1836	UUUGAUUCGUACACUUGGAUU	:. ::::: :.::.:::.:	UCUUAAAGUGGAUGAGUCAGA
TTTGATTCGTACACTTGGATT	21	No hit	No hit	AT2G31215.1 | Symbols: | basic helix-loop-helix (bHLH) DNA-binding superfamily protein | chr2:13299807-13300302 FORWARD LENGTH=390(354-374,+, mm: 1);AT1G11670-AT1G11680 | chr1:3931577-3938500 FORWARD LENGTH=6924(1694-1714,+, mm: 0);AT1G19890-AT1G19900 | chr1:6906019-6906898 FORWARD LENGTH=880(221-241,+, mm: 0);AT1G48900-AT1G48910 | chr1:18087880-18091680 FORWARD LENGTH=3801(846-866,+, mm: 0);AT1G…	AT5G22794_JS2	AT5G22794	hypothetical protein	4.5	16.131	1	21	1816	1836	UUUGAUUCGUACACUUGGAUU	:. ::::: :.::.:::.:	UCUUAAAGUGGAUGAGUCAGA
TTTGATTCGTACACTTGGATT	21	No hit	No hit	AT2G31215.1 | Symbols: | basic helix-loop-helix (bHLH) DNA-binding superfamily protein | chr2:13299807-13300302 FORWARD LENGTH=390(354-374,+, mm: 1);AT1G11670-AT1G11680 | chr1:3931577-3938500 FORWARD LENGTH=6924(1694-1714,+, mm: 0);AT1G19890-AT1G19900 | chr1:6906019-6906898 FORWARD LENGTH=880(221-241,+, mm: 0);AT1G48900-AT1G48910 | chr1:18087880-18091680 FORWARD LENGTH=3801(846-866,+, mm: 0);AT1G…	AT5G22794_JC21	AT5G22794	hypothetical protein	4.5	16.131	1	21	1816	1836	UUUGAUUCGUACACUUGGAUU	:. ::::: :.::.:::.:	UCUUAAAGUGGAUGAGUCAGA
TTTGATTCGTACACTTGGATT	21	No hit	No hit	AT2G31215.1 | Symbols: | basic helix-loop-helix (bHLH) DNA-binding superfamily protein | chr2:13299807-13300302 FORWARD LENGTH=390(354-374,+, mm: 1);AT1G11670-AT1G11680 | chr1:3931577-3938500 FORWARD LENGTH=6924(1694-1714,+, mm: 0);AT1G19890-AT1G19900 | chr1:6906019-6906898 FORWARD LENGTH=880(221-241,+, mm: 0);AT1G48900-AT1G48910 | chr1:18087880-18091680 FORWARD LENGTH=3801(846-866,+, mm: 0);AT1G…	AT5G22794_c3	AT5G22794	hypothetical protein	4.5	16.131	1	21	1160	1180	UUUGAUUCGUACACUUGGAUU	:. ::::: :.::.:::.:	UCUUAAAGUGGAUGAGUCAGA
TTTTGCAAAGGATTCGTGACC	21	No hit	No hit	AT1G73490-AT1G73500 | chr1:27634965-27639090 FORWARD LENGTH=4126(659-679,-, mm: 1);AT1G73490-AT1G73500 | chr1:27634965-27639090 FORWARD LENGTH=4126(1240-1260,+, mm: 0)	AT4G23060.1	AT4G23060	IQD22 (IQ-domain 22)	4.5	11.17	1	21	609	629	UUUUGCAAAGGAUUCGUGACC	::.::.:: ::: :::::.	UUUCGCGGAUACUUGGCAAAG
TTTTTGCAAAGGATTCGTGAC	21	No hit	No hit	AT1G73490-AT1G73500 | chr1:27634965-27639090 FORWARD LENGTH=4126(660-680,-, mm: 1);AT1G73490-AT1G73500 | chr1:27634965-27639090 FORWARD LENGTH=4126(1239-1259,+, mm: 0)	AT4G23060.1	AT4G23060	IQD22 (IQ-domain 22)	4.5	10.813	1	21	610	630	UUUUUGCAAAGGAUUCGUGAC	::.::.:: ::: :::::.:	UUCGCGGAUACUUGGCAAAGA
AAATAGTCACTTTTCACTGTT	21	No hit	No hit	AT1G11670-AT1G11680 | chr1:3931577-3938500 FORWARD LENGTH=6924(1812-1832,-, mm: 1);AT1G19890-AT1G19900 | chr1:6906019-6906898 FORWARD LENGTH=880(202-222,+, mm: 0);AT1G19890-AT1G19900 | chr1:6906019-6906898 FORWARD LENGTH=880(356-376,-, mm: 0);AT1G33290-AT1G33300 | chr1:12076105-12080512 FORWARD LENGTH=4408(2077-2097,-, mm: 1);AT1G48900-AT1G48910 | chr1:18087880-18091680 FORWARD LENGTH=3801(827-84…	AT5G44490_P2	AT5G44490	FBD F-box Skp2-like and Leucine Rich Repeat domains containing protein	5	10.754	1	21	1669	1689	AAAUAGUCACUUUUCACUGUU	: ::: :::.::::::: :	UAAAGUAAAAGGUGACUAAUA
AAATAGTCACTTTTCACTGTT	21	No hit	No hit	AT1G11670-AT1G11680 | chr1:3931577-3938500 FORWARD LENGTH=6924(1812-1832,-, mm: 1);AT1G19890-AT1G19900 | chr1:6906019-6906898 FORWARD LENGTH=880(202-222,+, mm: 0);AT1G19890-AT1G19900 | chr1:6906019-6906898 FORWARD LENGTH=880(356-376,-, mm: 0);AT1G33290-AT1G33300 | chr1:12076105-12080512 FORWARD LENGTH=4408(2077-2097,-, mm: 1);AT1G48900-AT1G48910 | chr1:18087880-18091680 FORWARD LENGTH=3801(827-84…	AT5G44490_ID3	AT5G44490	FBD F-box Skp2-like and Leucine Rich Repeat domains containing protein	5	10.754	1	21	1594	1614	AAAUAGUCACUUUUCACUGUU	: ::: :::.::::::: :	UAAAGUAAAAGGUGACUAAUA
AAATAGTCACTTTTCACTGTT	21	No hit	No hit	AT1G11670-AT1G11680 | chr1:3931577-3938500 FORWARD LENGTH=6924(1812-1832,-, mm: 1);AT1G19890-AT1G19900 | chr1:6906019-6906898 FORWARD LENGTH=880(202-222,+, mm: 0);AT1G19890-AT1G19900 | chr1:6906019-6906898 FORWARD LENGTH=880(356-376,-, mm: 0);AT1G33290-AT1G33300 | chr1:12076105-12080512 FORWARD LENGTH=4408(2077-2097,-, mm: 1);AT1G48900-AT1G48910 | chr1:18087880-18091680 FORWARD LENGTH=3801(827-84…	AT5G44490_ID1	AT5G44490	FBD F-box Skp2-like and Leucine Rich Repeat domains containing protein	5	10.754	1	21	1083	1103	AAAUAGUCACUUUUCACUGUU	: ::: :::.::::::: :	UAAAGUAAAAGGUGACUAAUA
AAATAGTCACTTTTCACTGTT	21	No hit	No hit	AT1G11670-AT1G11680 | chr1:3931577-3938500 FORWARD LENGTH=6924(1812-1832,-, mm: 1);AT1G19890-AT1G19900 | chr1:6906019-6906898 FORWARD LENGTH=880(202-222,+, mm: 0);AT1G19890-AT1G19900 | chr1:6906019-6906898 FORWARD LENGTH=880(356-376,-, mm: 0);AT1G33290-AT1G33300 | chr1:12076105-12080512 FORWARD LENGTH=4408(2077-2097,-, mm: 1);AT1G48900-AT1G48910 | chr1:18087880-18091680 FORWARD LENGTH=3801(827-84…	AT5G44490_ID2	AT5G44490	FBD F-box Skp2-like and Leucine Rich Repeat domains containing protein	5	10.754	1	21	1008	1028	AAAUAGUCACUUUUCACUGUU	: ::: :::.::::::: :	UAAAGUAAAAGGUGACUAAUA
AAATAGTCACTTTTCACTGTT	21	No hit	No hit	AT1G11670-AT1G11680 | chr1:3931577-3938500 FORWARD LENGTH=6924(1812-1832,-, mm: 1);AT1G19890-AT1G19900 | chr1:6906019-6906898 FORWARD LENGTH=880(202-222,+, mm: 0);AT1G19890-AT1G19900 | chr1:6906019-6906898 FORWARD LENGTH=880(356-376,-, mm: 0);AT1G33290-AT1G33300 | chr1:12076105-12080512 FORWARD LENGTH=4408(2077-2097,-, mm: 1);AT1G48900-AT1G48910 | chr1:18087880-18091680 FORWARD LENGTH=3801(827-84…	AT5G22794_c2	AT5G22794	hypothetical protein	5	17.777	1	21	4918	4938	AAAUAGUCACUUUUCACUGUU	.:::: :::::::. :: :	UCUAGUGUAAAGUGAUCAUGU
AAATAGTCACTTTTCACTGTT	21	No hit	No hit	AT1G11670-AT1G11680 | chr1:3931577-3938500 FORWARD LENGTH=6924(1812-1832,-, mm: 1);AT1G19890-AT1G19900 | chr1:6906019-6906898 FORWARD LENGTH=880(202-222,+, mm: 0);AT1G19890-AT1G19900 | chr1:6906019-6906898 FORWARD LENGTH=880(356-376,-, mm: 0);AT1G33290-AT1G33300 | chr1:12076105-12080512 FORWARD LENGTH=4408(2077-2097,-, mm: 1);AT1G48900-AT1G48910 | chr1:18087880-18091680 FORWARD LENGTH=3801(827-84…	AT5G22794_JC6	AT5G22794	hypothetical protein	5	17.777	1	21	4867	4887	AAAUAGUCACUUUUCACUGUU	.:::: :::::::. :: :	UCUAGUGUAAAGUGAUCAUGU
AAATAGTCACTTTTCACTGTT	21	No hit	No hit	AT1G11670-AT1G11680 | chr1:3931577-3938500 FORWARD LENGTH=6924(1812-1832,-, mm: 1);AT1G19890-AT1G19900 | chr1:6906019-6906898 FORWARD LENGTH=880(202-222,+, mm: 0);AT1G19890-AT1G19900 | chr1:6906019-6906898 FORWARD LENGTH=880(356-376,-, mm: 0);AT1G33290-AT1G33300 | chr1:12076105-12080512 FORWARD LENGTH=4408(2077-2097,-, mm: 1);AT1G48900-AT1G48910 | chr1:18087880-18091680 FORWARD LENGTH=3801(827-84…	AT5G22794_c1	AT5G22794	hypothetical protein	5	17.777	1	21	4846	4866	AAAUAGUCACUUUUCACUGUU	.:::: :::::::. :: :	UCUAGUGUAAAGUGAUCAUGU
AAATAGTCACTTTTCACTGTT	21	No hit	No hit	AT1G11670-AT1G11680 | chr1:3931577-3938500 FORWARD LENGTH=6924(1812-1832,-, mm: 1);AT1G19890-AT1G19900 | chr1:6906019-6906898 FORWARD LENGTH=880(202-222,+, mm: 0);AT1G19890-AT1G19900 | chr1:6906019-6906898 FORWARD LENGTH=880(356-376,-, mm: 0);AT1G33290-AT1G33300 | chr1:12076105-12080512 FORWARD LENGTH=4408(2077-2097,-, mm: 1);AT1G48900-AT1G48910 | chr1:18087880-18091680 FORWARD LENGTH=3801(827-84…	AT5G22794_JS2	AT5G22794	hypothetical protein	5	17.777	1	21	4675	4695	AAAUAGUCACUUUUCACUGUU	.:::: :::::::. :: :	UCUAGUGUAAAGUGAUCAUGU
AAATAGTCACTTTTCACTGTT	21	No hit	No hit	AT1G11670-AT1G11680 | chr1:3931577-3938500 FORWARD LENGTH=6924(1812-1832,-, mm: 1);AT1G19890-AT1G19900 | chr1:6906019-6906898 FORWARD LENGTH=880(202-222,+, mm: 0);AT1G19890-AT1G19900 | chr1:6906019-6906898 FORWARD LENGTH=880(356-376,-, mm: 0);AT1G33290-AT1G33300 | chr1:12076105-12080512 FORWARD LENGTH=4408(2077-2097,-, mm: 1);AT1G48900-AT1G48910 | chr1:18087880-18091680 FORWARD LENGTH=3801(827-84…	AT5G22794_JC21	AT5G22794	hypothetical protein	5	17.777	1	21	4667	4687	AAAUAGUCACUUUUCACUGUU	.:::: :::::::. :: :	UCUAGUGUAAAGUGAUCAUGU
AAATAGTCACTTTTCACTGTT	21	No hit	No hit	AT1G11670-AT1G11680 | chr1:3931577-3938500 FORWARD LENGTH=6924(1812-1832,-, mm: 1);AT1G19890-AT1G19900 | chr1:6906019-6906898 FORWARD LENGTH=880(202-222,+, mm: 0);AT1G19890-AT1G19900 | chr1:6906019-6906898 FORWARD LENGTH=880(356-376,-, mm: 0);AT1G33290-AT1G33300 | chr1:12076105-12080512 FORWARD LENGTH=4408(2077-2097,-, mm: 1);AT1G48900-AT1G48910 | chr1:18087880-18091680 FORWARD LENGTH=3801(827-84…	AT5G22794_c3	AT5G22794	hypothetical protein	5	17.777	1	21	4186	4206	AAAUAGUCACUUUUCACUGUU	.:::: :::::::. :: :	UCUAGUGUAAAGUGAUCAUGU
AAATAGTCACTTTTCACTGTT	21	No hit	No hit	AT1G11670-AT1G11680 | chr1:3931577-3938500 FORWARD LENGTH=6924(1812-1832,-, mm: 1);AT1G19890-AT1G19900 | chr1:6906019-6906898 FORWARD LENGTH=880(202-222,+, mm: 0);AT1G19890-AT1G19900 | chr1:6906019-6906898 FORWARD LENGTH=880(356-376,-, mm: 0);AT1G33290-AT1G33300 | chr1:12076105-12080512 FORWARD LENGTH=4408(2077-2097,-, mm: 1);AT1G48900-AT1G48910 | chr1:18087880-18091680 FORWARD LENGTH=3801(827-84…	AT5G49665_P1	AT5G49665	Zinc finger (C3HC4-type RING finger) family protein	5	15.683	1	21	1133	1153	AAAUAGUCACUUUUCACUGUU	:: : :.:::::.::::	GCCAAAGCAGAGUGAUUAUUC
AACAGAGAGATTACATGTAGT	21	No hit	No hit	AT3G21530.1 | Symbols: | DNAse I-like superfamily protein | chr3:7582740-7584583 REVERSE LENGTH=1600(122-142,+, mm: 1);AT4G09875-AT4G09880 | chr4:6212149-6214623 FORWARD LENGTH=2475(554-574,+, mm: 0)	AT5G52570_ID3	AT5G52570	B2; BCH2 (BETA CAROTENOID HYDROXYLASE 2); BETA-OHASE 2 (beta-carotene hydroxylase 2); CHY2	5	17.971	1	21	642	662	AACAGAGAGAUUACAUGUAGU	::::: :. :::.:: :::	GGUACAUUUGCUCUUUCCGUU
AACAGAGAGATTACATGTAGT	21	No hit	No hit	AT3G21530.1 | Symbols: | DNAse I-like superfamily protein | chr3:7582740-7584583 REVERSE LENGTH=1600(122-142,+, mm: 1);AT4G09875-AT4G09880 | chr4:6212149-6214623 FORWARD LENGTH=2475(554-574,+, mm: 0)	AT5G52570_P1	AT5G52570	B2; BCH2 (BETA CAROTENOID HYDROXYLASE 2); BETA-OHASE 2 (beta-carotene hydroxylase 2); CHY2	5	17.971	1	21	642	662	AACAGAGAGAUUACAUGUAGU	::::: :. :::.:: :::	GGUACAUUUGCUCUUUCCGUU
AACAGAGAGATTACATGTAGT	21	No hit	No hit	AT3G21530.1 | Symbols: | DNAse I-like superfamily protein | chr3:7582740-7584583 REVERSE LENGTH=1600(122-142,+, mm: 1);AT4G09875-AT4G09880 | chr4:6212149-6214623 FORWARD LENGTH=2475(554-574,+, mm: 0)	AT5G52570.2	AT5G52570	B2; BCH2 (BETA CAROTENOID HYDROXYLASE 2); BETA-OHASE 2 (beta-carotene hydroxylase 2); CHY2	5	15.727	1	21	642	662	AACAGAGAGAUUACAUGUAGU	::::: :. :::.:: :::	GGUACAUUUGCUCUUUCCGUU
AACATATCGACGAACTAAAAA	21	No hit	No hit	AT2G39675.1 | Symbols: TAS1C | TAS1C; other RNA | chr2:16537288-16538277 REVERSE LENGTH=990(452-472,+, mm: 1)	AT5G52570_ID3	AT5G52570	B2; BCH2 (BETA CAROTENOID HYDROXYLASE 2); BETA-OHASE 2 (beta-carotene hydroxylase 2); CHY2	5	9.638	1	21	1268	1288	AACAUAUCGACGAACUAAAAA	::::: ::: :.:::.: ::	AUUUUACUUCUUUGAUGUUUU
AACATATCGACGAACTAAAAA	21	No hit	No hit	AT2G39675.1 | Symbols: TAS1C | TAS1C; other RNA | chr2:16537288-16538277 REVERSE LENGTH=990(452-472,+, mm: 1)	AT5G52570.2	AT5G52570	B2; BCH2 (BETA CAROTENOID HYDROXYLASE 2); BETA-OHASE 2 (beta-carotene hydroxylase 2); CHY2	5	9.638	1	21	959	979	AACAUAUCGACGAACUAAAAA	::::: ::: :.:::.: ::	AUUUUACUUCUUUGAUGUUUU
AACATATCGACGAACTAAAAA	21	No hit	No hit	AT2G39675.1 | Symbols: TAS1C | TAS1C; other RNA | chr2:16537288-16538277 REVERSE LENGTH=990(452-472,+, mm: 1)	AT5G52570_P1	AT5G52570	B2; BCH2 (BETA CAROTENOID HYDROXYLASE 2); BETA-OHASE 2 (beta-carotene hydroxylase 2); CHY2	5	9.638	1	21	1166	1186	AACAUAUCGACGAACUAAAAA	::::: ::: :.:::.: ::	AUUUUACUUCUUUGAUGUUUU
AAGCTCAGGAGGGATAGCGCA	21	No hit	No hit	AT2G38325.1 | Symbols: MIR390A, MIR390 | MIR390A; miRNA | chr2:16061954-16062060 FORWARD LENGTH=107(18-38,+, mm: 1);AT5G58465.1 | Symbols: MIR390B, MIR390 | MIR390B; miRNA | chr5:23636947-23637066 FORWARD LENGTH=120(15-35,+, mm: 1)	AT4G12980_P1	AT4G12980	Araport11 (Auxin-responsive family protein gene); DEG18 (Auxin-responsive family protein gene)	5	8.013	1	21	214	234	AAGCUCAGGAGGGAUAGCGCA	.: ::.::.:::.::::	UUUCUUUUCUCUUCUGGGCUU
AAGCTCAGGAGGGATAGCGCA	21	No hit	No hit	AT2G38325.1 | Symbols: MIR390A, MIR390 | MIR390A; miRNA | chr2:16061954-16062060 FORWARD LENGTH=107(18-38,+, mm: 1);AT5G58465.1 | Symbols: MIR390B, MIR390 | MIR390B; miRNA | chr5:23636947-23637066 FORWARD LENGTH=120(15-35,+, mm: 1)	AT5G22794_c3	AT5G22794	hypothetical protein	5	12.661	1	21	360	380	AAGCUCAGGAGGGAUAGCGCA	: ::.:: .:.::.::: .::	UACGUUAAUCUUCUUGAUUUU
AAGCTCAGGAGGGATAGCGCA	21	No hit	No hit	AT2G38325.1 | Symbols: MIR390A, MIR390 | MIR390A; miRNA | chr2:16061954-16062060 FORWARD LENGTH=107(18-38,+, mm: 1);AT5G58465.1 | Symbols: MIR390B, MIR390 | MIR390B; miRNA | chr5:23636947-23637066 FORWARD LENGTH=120(15-35,+, mm: 1)	AT4G03510_P3	AT4G03510	ATRMA1; RMA1 (RING membrane-anchor 1)	5	12.293	1	21	405	425	AAGCUCAGGAGGGAUAGCGCA	: .: ::..::.::.:.::	AUCAUUCUCUUUCUUGGGUUU
AAGTAACTGTATTAGCAACTG	21	No hit	TAS1c-3'D10(-)(1-21,+, mm: 0)	AT1G63630.1 | Symbols: | Tetratricopeptide repeat (TPR)-like superfamily protein | chr1:23587298-23588220 FORWARD LENGTH=774(542-562,-, mm: 1);AT1G63630.2 | Symbols: | Tetratricopeptide repeat (TPR)-like superfamily protein | chr1:23587005-23588421 FORWARD LENGTH=1024(591-611,-, mm: 1);AT2G39675.1 | Symbols: TAS1C | TAS1C; other RNA | chr2:16537288-16538277 REVERSE LENGTH=990(567-587,-, mm: 0)	AT5G45820_P1	AT5G45820	CIPK20 (CBL-interacting protein kinase 20); PKS18 (PROTEIN KINASE 18); SnRK3.6 (SNF1-RELATED PROTEIN KINASE 3.6)	5	18.243	1	21	1821	1841	AAGUAACUGUAUUAGCAACUG	::::.:.:: .: :::.::	UUGUUGUUGAUUUAUUUAUUU
AAGTGTTTGACGTGTTCGATC	21	No hit	No hit	AT4G04407-AT4G04408 | chr4:2176016-2184058 FORWARD LENGTH=8043(2964-2984,+, mm: 1);AT4G13572-AT4G13575 | chr4:7888639-7892319 FORWARD LENGTH=3681(2062-2082,-, mm: 1)	AT1G29930_P1	AT1G29930	AB140; CAB1 (chlorophyll A/B binding protein 1); CAB140 (CHLOROPHYLL A/B PROTEIN 140); LHCB1.3 (LIGHT-HARVESTING CHLOROPHYLL A/B-PROTEIN 1.3)	5	23.304	1	21	364	385	AAGUGUUUGACGUGUUC-GAUC	:::: :: :..:::::..::::	GAUCUGACCGUGUCAAGUACUU
AAGTGTTTGACGTGTTCGATC	21	No hit	No hit	AT4G04407-AT4G04408 | chr4:2176016-2184058 FORWARD LENGTH=8043(2964-2984,+, mm: 1);AT4G13572-AT4G13575 | chr4:7888639-7892319 FORWARD LENGTH=3681(2062-2082,-, mm: 1)	AT1G29930_c1	AT1G29930	AB140; CAB1 (chlorophyll A/B binding protein 1); CAB140 (CHLOROPHYLL A/B PROTEIN 140); LHCB1.3 (LIGHT-HARVESTING CHLOROPHYLL A/B-PROTEIN 1.3)	5	23.187	1	21	364	385	AAGUGUUUGACGUGUUC-GAUC	:::: :: :..:::::..::::	GAUCUGACCGUGUCAAGUACUU
AAGTGTTTGACGTGTTCGATC	21	No hit	No hit	AT4G04407-AT4G04408 | chr4:2176016-2184058 FORWARD LENGTH=8043(2964-2984,+, mm: 1);AT4G13572-AT4G13575 | chr4:7888639-7892319 FORWARD LENGTH=3681(2062-2082,-, mm: 1)	AT4G12980_P1	AT4G12980	Araport11 (Auxin-responsive family protein gene); DEG18 (Auxin-responsive family protein gene)	5	12.213	1	21	1715	1735	AAGUGUUUGACGUGUUCGAUC	:.: :: :.:: ::::::::	GGUGUAAGAUGUAAAACACUU
AATACGAGACACTTGAAACTG	21	No hit	No hit	AT4G13564.1 | Symbols: MIR841A | MIR841a; miRNA | chr4:7885251-7885462 REVERSE LENGTH=212(48-68,+, mm: 1)	AT5G35970_JS2	AT5G35970	P-loop containing nucleoside triphosphate hydrolases superfamily protein	5	17.361	1	21	292	312	AAUACGAGACACUUGAAACUG	::: ::::::: :.:.::.:	CAGCUUCAAGUUUUUUGUGUA
AATACGAGACACTTGAAACTG	21	No hit	No hit	AT4G13564.1 | Symbols: MIR841A | MIR841a; miRNA | chr4:7885251-7885462 REVERSE LENGTH=212(48-68,+, mm: 1)	AT5G35970_P1	AT5G35970	P-loop containing nucleoside triphosphate hydrolases superfamily protein	5	17.361	1	21	292	312	AAUACGAGACACUUGAAACUG	::: ::::::: :.:.::.:	CAGCUUCAAGUUUUUUGUGUA
AATACGAGACACTTGAAACTG	21	No hit	No hit	AT4G13564.1 | Symbols: MIR841A | MIR841a; miRNA | chr4:7885251-7885462 REVERSE LENGTH=212(48-68,+, mm: 1)	AT5G35970_JC2	AT5G35970	P-loop containing nucleoside triphosphate hydrolases superfamily protein	5	17.361	1	21	292	312	AAUACGAGACACUUGAAACUG	::: ::::::: :.:.::.:	CAGCUUCAAGUUUUUUGUGUA
AATACGAGACACTTGAAACTG	21	No hit	No hit	AT4G13564.1 | Symbols: MIR841A | MIR841a; miRNA | chr4:7885251-7885462 REVERSE LENGTH=212(48-68,+, mm: 1)	AT4G21870_P1	AT4G21870	HSP20-like chaperones superfamily protein	5	7.62	1	21	181	201	AAUACGAGACACUUGAAACUG	: :::::::: :.:. ::::	GACUUUCAAGUUUUUUAUAUU
AATACGAGACACTTGAAACTG	21	No hit	No hit	AT4G13564.1 | Symbols: MIR841A | MIR841a; miRNA | chr4:7885251-7885462 REVERSE LENGTH=212(48-68,+, mm: 1)	AT4G21870_P1	AT4G21870	HSP20-like chaperones superfamily protein	5	7.795	1	21	141	161	AAUACGAGACACUUGAAACUG	::::::::: .:.::: :	UCUUUUCAAGUGAUUUGUACU
AATACGAGACACTTGAAACTG	21	No hit	No hit	AT4G13564.1 | Symbols: MIR841A | MIR841a; miRNA | chr4:7885251-7885462 REVERSE LENGTH=212(48-68,+, mm: 1)	AT1G71030_P2	AT1G71030	ATMYBL2 (ARABIDOPSIS MYB-LIKE 2); MYBL2 (MYB-like 2)	5	21.253	1	21	1216	1236	AAUACGAGACACUUGAAACUG	: ::::. :::: .: :::::	CUGUUUUCAGUGAUUAGUAUU
AATACGAGACACTTGAAACTG	21	No hit	No hit	AT4G13564.1 | Symbols: MIR841A | MIR841a; miRNA | chr4:7885251-7885462 REVERSE LENGTH=212(48-68,+, mm: 1)	AT1G71030_P1	AT1G71030	ATMYBL2 (ARABIDOPSIS MYB-LIKE 2); MYBL2 (MYB-like 2)	5	21.253	1	21	1046	1066	AAUACGAGACACUUGAAACUG	: ::::. :::: .: :::::	CUGUUUUCAGUGAUUAGUAUU
AATGTGTAGATCTCACGTTCT	21	No hit	No hit	AT3G43826-AT3G43828 | chr3:15676149-15677382 FORWARD LENGTH=1234(486-506,-, mm: 1)	AT5G17300_P2	AT5G17300	RVE1 (REVEILLE 1)	5	20.316	1	21	1677	1697	AAUGUGUAGAUCUCACGUUCU	:..: :::.:::.::. ::	CAAGUGAGAGGUCUGCAUUUU
AATGTGTAGATCTCACGTTCT	21	No hit	No hit	AT3G43826-AT3G43828 | chr3:15676149-15677382 FORWARD LENGTH=1234(486-506,-, mm: 1)	AT5G17300_P1	AT5G17300	RVE1 (REVEILLE 1)	5	20.316	1	21	1591	1611	AAUGUGUAGAUCUCACGUUCU	:..: :::.:::.::. ::	CAAGUGAGAGGUCUGCAUUUU
AATGTGTAGATCTCACGTTCT	21	No hit	No hit	AT3G43826-AT3G43828 | chr3:15676149-15677382 FORWARD LENGTH=1234(486-506,-, mm: 1)	AT5G17300_c1	AT5G17300	RVE1 (REVEILLE 1)	5	20.316	1	21	1529	1549	AAUGUGUAGAUCUCACGUUCU	:..: :::.:::.::. ::	CAAGUGAGAGGUCUGCAUUUU
AATTAGGAAAGTAGTCACTTT	21	No hit	No hit	AT1G11670-AT1G11680 | chr1:3931577-3938500 FORWARD LENGTH=6924(1637-1657,+, mm: 0);AT1G11670-AT1G11680 | chr1:3931577-3938500 FORWARD LENGTH=6924(1850-1870,-, mm: 1);AT1G19890-AT1G19900 | chr1:6906019-6906898 FORWARD LENGTH=880(164-184,+, mm: 0);AT1G48900-AT1G48910 | chr1:18087880-18091680 FORWARD LENGTH=3801(789-809,+, mm: 0);AT2G12462-AT2G12465 | chr2:5051614-5055524 FORWARD LENGTH=3911(2490-25…	AT1G19510_P1	AT1G19510	ATRL5 (RAD-like 5); RL5 (RAD-like 5); RSM4 (RADIALIS-LIKE SANT/MYB 4)	5	9.922	1	21	623	643	AAUUAGGAAAGUAGUCACUUU	:: : .::.:::..:::::	CAAAUUCUUAUUUUUUUAAUU
AATTATGAATAGTAAAGTGACT	22	No hit	No hit	AT1G11670-AT1G11680 | chr1:3931577-3938500 FORWARD LENGTH=6924(1649-1670,-, mm: 0);AT1G11670-AT1G11680 | chr1:3931577-3938500 FORWARD LENGTH=6924(1837-1858,+, mm: 0);AT1G19890-AT1G19900 | chr1:6906019-6906898 FORWARD LENGTH=880(176-197,-, mm: 0);AT1G19890-AT1G19900 | chr1:6906019-6906898 FORWARD LENGTH=880(381-402,+, mm: 0);AT1G48900-AT1G48910 | chr1:18087880-18091680 FORWARD LENGTH=3801(801-822,…	AT1G22590_P2	AT1G22590	AGL87 (AGAMOUS-like 87)	5	8.347	1	22	714	735	AAUUAUGAAUAGUAAAGUGACU	.::::::: ::: .::::	GAGUACUUUACAAUUAGUAAUC
ACACTTGGATTGTACATCACT	21	No hit	No hit	AT1G11670-AT1G11680 | chr1:3931577-3938500 FORWARD LENGTH=6924(1704-1724,+, mm: 0);AT1G19890-AT1G19900 | chr1:6906019-6906898 FORWARD LENGTH=880(231-251,+, mm: 0);AT1G48900-AT1G48910 | chr1:18087880-18091680 FORWARD LENGTH=3801(856-876,+, mm: 1);AT2G31215-AT2G31218 | chr2:13300303-13302038 FORWARD LENGTH=1736(54-74,-, mm: 1);AT2G39790-AT2G39795 | chr2:16595801-16596986 FORWARD LENGTH=1186(530-550…	AT2G12170_c1	AT2G12170	hypothetical protein	5	17.528	1	21	465	485	ACACUUGGAUUGUACAUCACU	::: :::.: :::::::	CUGGAUAAACAGUACAAGUGU
ACACTTGGATTGTACATCACT	21	No hit	No hit	AT1G11670-AT1G11680 | chr1:3931577-3938500 FORWARD LENGTH=6924(1704-1724,+, mm: 0);AT1G19890-AT1G19900 | chr1:6906019-6906898 FORWARD LENGTH=880(231-251,+, mm: 0);AT1G48900-AT1G48910 | chr1:18087880-18091680 FORWARD LENGTH=3801(856-876,+, mm: 1);AT2G31215-AT2G31218 | chr2:13300303-13302038 FORWARD LENGTH=1736(54-74,-, mm: 1);AT2G39790-AT2G39795 | chr2:16595801-16596986 FORWARD LENGTH=1186(530-550…	AT2G12170.1	AT2G12170	hypothetical protein	5	17.507	1	21	465	485	ACACUUGGAUUGUACAUCACU	::: :::.: :::::::	CUGGAUAAACAGUACAAGUGU
ACACTTGGATTGTACATCACT	21	No hit	No hit	AT1G11670-AT1G11680 | chr1:3931577-3938500 FORWARD LENGTH=6924(1704-1724,+, mm: 0);AT1G19890-AT1G19900 | chr1:6906019-6906898 FORWARD LENGTH=880(231-251,+, mm: 0);AT1G48900-AT1G48910 | chr1:18087880-18091680 FORWARD LENGTH=3801(856-876,+, mm: 1);AT2G31215-AT2G31218 | chr2:13300303-13302038 FORWARD LENGTH=1736(54-74,-, mm: 1);AT2G39790-AT2G39795 | chr2:16595801-16596986 FORWARD LENGTH=1186(530-550…	AT2G12170_c2	AT2G12170	hypothetical protein	5	17.507	1	21	465	485	ACACUUGGAUUGUACAUCACU	::: :::.: :::::::	CUGGAUAAACAGUACAAGUGU
ACGACATGGACAGAATATTGT	21	No hit	No hit	AT1G42520.1 | Symbols: | transposable element gene | chr1:15962140-15964392 FORWARD LENGTH=2253(157-177,-, mm: 1);AT1G36270.1 | Symbols: | transposable element gene | chr1:13628848-13633367 REVERSE LENGTH=4520(1286-1306,-, mm: 0);AT1G36200.1 | Symbols: | transposable element gene | chr1:13577455-13580996 REVERSE LENGTH=3542(168-188,-, mm: 0);AT2G13000.1 | Symbols: | transposable element gene | ch…	AT1G34760_P2	AT1G34760	GF14 OMICRON; GRF11 (general regulatory factor 11); RHS5 (ROOT HAIR SPECIFIC 5)	5	8.744	1	21	63	83	ACGACAUGGACAGAAUAUUGU	::: ::::: :..:: ::::	CCAAAAUUCUUUUUAUAUCGU
ACGACATGGACAGAATATTGT	21	No hit	No hit	AT1G42520.1 | Symbols: | transposable element gene | chr1:15962140-15964392 FORWARD LENGTH=2253(157-177,-, mm: 1);AT1G36270.1 | Symbols: | transposable element gene | chr1:13628848-13633367 REVERSE LENGTH=4520(1286-1306,-, mm: 0);AT1G36200.1 | Symbols: | transposable element gene | chr1:13577455-13580996 REVERSE LENGTH=3542(168-188,-, mm: 0);AT2G13000.1 | Symbols: | transposable element gene | ch…	AT1G34760_P1	AT1G34760	GF14 OMICRON; GRF11 (general regulatory factor 11); RHS5 (ROOT HAIR SPECIFIC 5)	5	8.744	1	21	63	83	ACGACAUGGACAGAAUAUUGU	::: ::::: :..:: ::::	CCAAAAUUCUUUUUAUAUCGU
ACGGCAAAACTCGGAGTCGGA	21	No hit	No hit	AT5G66380.1 | Symbols: ATFOLT1, FOLT1 | folate transporter 1 | chr5:26513524-26515695 REVERSE LENGTH=1210(10-30,+, mm: 1)	AT5G44490_P1	AT5G44490	FBD F-box Skp2-like and Leucine Rich Repeat domains containing protein	5	23.373	1	21	1543	1563	ACGGCAAAACUCGGAGUCGGA	..::: :::.:: :::: ::	GUUGACGCCGGGUCUUGCGGU
ACGGCAAAACTCGGAGTCGGA	21	No hit	No hit	AT5G66380.1 | Symbols: ATFOLT1, FOLT1 | folate transporter 1 | chr5:26513524-26515695 REVERSE LENGTH=1210(10-30,+, mm: 1)	AT5G44490.1	AT5G44490	FBD F-box Skp2-like and Leucine Rich Repeat domains containing protein	5	23.373	1	21	1465	1485	ACGGCAAAACUCGGAGUCGGA	..::: :::.:: :::: ::	GUUGACGCCGGGUCUUGCGGU
AGACTCTATGTAGACTGGACT	21	No hit	No hit	AT4G13590-AT4G13600 | chr4:7904026-7911178 FORWARD LENGTH=7153(3635-3655,+, mm: 0)	AT1G06080_P2	AT1G06080	ADS1 (delta 9 desaturase 1); AtADS1	5	5.006	1	21	130	150	AGACUCUAUGUAGACUGGACU	:: : :: ::: :::::::	CUUCAAAUCCACAAAGAGUCU
AGACTCTATGTAGACTGGACT	21	No hit	No hit	AT4G13590-AT4G13600 | chr4:7904026-7911178 FORWARD LENGTH=7153(3635-3655,+, mm: 0)	AT1G06080_P1	AT1G06080	ADS1 (delta 9 desaturase 1); AtADS1	5	5.006	1	21	130	150	AGACUCUAUGUAGACUGGACU	:: : :: ::: :::::::	CUUCAAAUCCACAAAGAGUCU
AGCTGGAGACAAAAAGAAAAG	21	No hit	No hit	AT1G73860.1 | Symbols: | P-loop containing nucleoside triphosphate hydrolases superfamily protein | chr1:27770986-27776857 REVERSE LENGTH=3460(1103-1123,+, mm: 1);AT4G09875-AT4G09880 | chr4:6212149-6214623 FORWARD LENGTH=2475(409-429,+, mm: 0);AT4G09875-AT4G09880 | chr4:6212149-6214623 FORWARD LENGTH=2475(594-614,-, mm: 1);AT5G48100-AT5G48110 | chr5:19492745-19501156 FORWARD LENGTH=8412(6827-6847…	AT1G76240_P1	AT1G76240	DUF241 domain protein (DUF241)	5	11.909	1	21	1004	1024	AGCUGGAGACAAAAAGAAAAG	.::::::: ::::.::: :.	UUUUUCUUCUUGUUUCCUGUC
AGCTGGAGACAAAAAGAAAAG	21	No hit	No hit	AT1G73860.1 | Symbols: | P-loop containing nucleoside triphosphate hydrolases superfamily protein | chr1:27770986-27776857 REVERSE LENGTH=3460(1103-1123,+, mm: 1);AT4G09875-AT4G09880 | chr4:6212149-6214623 FORWARD LENGTH=2475(409-429,+, mm: 0);AT4G09875-AT4G09880 | chr4:6212149-6214623 FORWARD LENGTH=2475(594-614,-, mm: 1);AT5G48100-AT5G48110 | chr5:19492745-19501156 FORWARD LENGTH=8412(6827-6847…	AT1G65150.1	AT1G65150	TRAF-like family protein	5	19.831	1	21	401	421	AGCUGGAGACAAAAAGAAAAG	:.: :::::::.::::	UCACUUUCUUUGUCUUCAGCG
AGCTGGAGACAAAAAGAAAAG	21	No hit	No hit	AT1G73860.1 | Symbols: | P-loop containing nucleoside triphosphate hydrolases superfamily protein | chr1:27770986-27776857 REVERSE LENGTH=3460(1103-1123,+, mm: 1);AT4G09875-AT4G09880 | chr4:6212149-6214623 FORWARD LENGTH=2475(409-429,+, mm: 0);AT4G09875-AT4G09880 | chr4:6212149-6214623 FORWARD LENGTH=2475(594-614,-, mm: 1);AT5G48100-AT5G48110 | chr5:19492745-19501156 FORWARD LENGTH=8412(6827-6847…	AT1G65150_P2	AT1G65150	TRAF-like family protein	5	19.831	1	21	393	413	AGCUGGAGACAAAAAGAAAAG	:.: :::::::.::::	UCACUUUCUUUGUCUUCAGCG
AGCTGGAGACAAAAAGAAAAG	21	No hit	No hit	AT1G73860.1 | Symbols: | P-loop containing nucleoside triphosphate hydrolases superfamily protein | chr1:27770986-27776857 REVERSE LENGTH=3460(1103-1123,+, mm: 1);AT4G09875-AT4G09880 | chr4:6212149-6214623 FORWARD LENGTH=2475(409-429,+, mm: 0);AT4G09875-AT4G09880 | chr4:6212149-6214623 FORWARD LENGTH=2475(594-614,-, mm: 1);AT5G48100-AT5G48110 | chr5:19492745-19501156 FORWARD LENGTH=8412(6827-6847…	AT2G38995_s1	AT2G38995	O-acyltransferase (WSD1-like) family protein	5	12.857	1	21	1329	1349	AGCUGGAGACAAAAAGAAAAG	::. ::::::::.. :::	UAAUUUGUUUUGUCUUUUGCU
AGCTGGAGACAAAAAGAAAAG	21	No hit	No hit	AT1G73860.1 | Symbols: | P-loop containing nucleoside triphosphate hydrolases superfamily protein | chr1:27770986-27776857 REVERSE LENGTH=3460(1103-1123,+, mm: 1);AT4G09875-AT4G09880 | chr4:6212149-6214623 FORWARD LENGTH=2475(409-429,+, mm: 0);AT4G09875-AT4G09880 | chr4:6212149-6214623 FORWARD LENGTH=2475(594-614,-, mm: 1);AT5G48100-AT5G48110 | chr5:19492745-19501156 FORWARD LENGTH=8412(6827-6847…	AT2G38995_s4	AT2G38995	O-acyltransferase (WSD1-like) family protein	5	12.857	1	21	1053	1073	AGCUGGAGACAAAAAGAAAAG	::. ::::::::.. :::	UAAUUUGUUUUGUCUUUUGCU
AGCTGGAGACAAAAAGAAAAG	21	No hit	No hit	AT1G73860.1 | Symbols: | P-loop containing nucleoside triphosphate hydrolases superfamily protein | chr1:27770986-27776857 REVERSE LENGTH=3460(1103-1123,+, mm: 1);AT4G09875-AT4G09880 | chr4:6212149-6214623 FORWARD LENGTH=2475(409-429,+, mm: 0);AT4G09875-AT4G09880 | chr4:6212149-6214623 FORWARD LENGTH=2475(594-614,-, mm: 1);AT5G48100-AT5G48110 | chr5:19492745-19501156 FORWARD LENGTH=8412(6827-6847…	AT2G38995_ID3	AT2G38995	O-acyltransferase (WSD1-like) family protein	5	12.854	1	21	1053	1073	AGCUGGAGACAAAAAGAAAAG	::. ::::::::.. :::	UAAUUUGUUUUGUCUUUUGCU
AGGTAGTAGAGAATAGGATGCT	22	No hit	No hit	AT1G76065.1 | Symbols: | LYR family of Fe/S cluster biogenesis protein | chr1:28544338-28545376 REVERSE LENGTH=874(671-692,+, mm: 1);AT1G76062.1 | Symbols: MIR835A | MIR835a; miRNA | chr1:28544454-28544853 REVERSE LENGTH=400(313-334,+, mm: 1)	AT1G08230_P4	AT1G08230	Transmembrane amino acid transporter family protein	5	10.303	1	22	1080	1101	AGGUAGUAGAGAAUAGGAUGCU	:: :: :::: ::::...:	AAAAUACUUUUCUAUACUGUUU
AGGTAGTAGAGAATAGGATGCT	22	No hit	No hit	AT1G76065.1 | Symbols: | LYR family of Fe/S cluster biogenesis protein | chr1:28544338-28545376 REVERSE LENGTH=874(671-692,+, mm: 1);AT1G76062.1 | Symbols: MIR835A | MIR835a; miRNA | chr1:28544454-28544853 REVERSE LENGTH=400(313-334,+, mm: 1)	AT1G08230_P5	AT1G08230	Transmembrane amino acid transporter family protein	5	10.303	1	22	987	1008	AGGUAGUAGAGAAUAGGAUGCU	:: :: :::: ::::...:	AAAAUACUUUUCUAUACUGUUU
ATAGAGGATTTATAGCAAACT	21	No hit	No hit	AT3G43828.1 | Symbols: | transposable element gene | chr3:15677383-15678009 REVERSE LENGTH=627(233-253,+, mm: 0);AT3G43828.1 | Symbols: | transposable element gene | chr3:15677383-15678009 REVERSE LENGTH=627(590-610,-, mm: 1)	AT1G22590_P2	AT1G22590	AGL87 (AGAMOUS-like 87)	5	13.186	1	21	1502	1522	AUAGAGGAUUUAUAGCAAACU	::: ::::::::.:::	AAAUUGAUAUAAAUCUUCUUA
ATATCGACGAACTAAAAAAGA	21	No hit	No hit	AT2G39675.1 | Symbols: TAS1C | TAS1C; other RNA | chr2:16537288-16538277 REVERSE LENGTH=990(455-475,+, mm: 1)	AT2G19400_c3	AT2G19400	AGC (cAMP-dependent cGMP-dependent and protein kinase C) kinase family protein	5	10.973	1	21	1808	1828	AUAUCGACGAACUAAAAAAGA	:.::: :: :::.::: ::.:	UUUUUGUUUGUUUGUCAAUGU
ATATCGACGAACTAAAAAAGA	21	No hit	No hit	AT2G39675.1 | Symbols: TAS1C | TAS1C; other RNA | chr2:16537288-16538277 REVERSE LENGTH=990(455-475,+, mm: 1)	AT2G19400_s2	AT2G19400	AGC (cAMP-dependent cGMP-dependent and protein kinase C) kinase family protein	5	10.973	1	21	1871	1891	AUAUCGACGAACUAAAAAAGA	:.::: :: :::.::: ::.:	UUUUUGUUUGUUUGUCAAUGU
ATATCGACGAACTAAAAAAGA	21	No hit	No hit	AT2G39675.1 | Symbols: TAS1C | TAS1C; other RNA | chr2:16537288-16538277 REVERSE LENGTH=990(455-475,+, mm: 1)	AT2G19400_JS5	AT2G19400	AGC (cAMP-dependent cGMP-dependent and protein kinase C) kinase family protein	5	10.973	1	21	2049	2069	AUAUCGACGAACUAAAAAAGA	:.::: :: :::.::: ::.:	UUUUUGUUUGUUUGUCAAUGU
ATATCGACGAACTAAAAAAGA	21	No hit	No hit	AT2G39675.1 | Symbols: TAS1C | TAS1C; other RNA | chr2:16537288-16538277 REVERSE LENGTH=990(455-475,+, mm: 1)	AT2G19400_JS4	AT2G19400	AGC (cAMP-dependent cGMP-dependent and protein kinase C) kinase family protein	5	10.973	1	21	2074	2094	AUAUCGACGAACUAAAAAAGA	:.::: :: :::.::: ::.:	UUUUUGUUUGUUUGUCAAUGU
ATATCGACGAACTAAAAAAGA	21	No hit	No hit	AT2G39675.1 | Symbols: TAS1C | TAS1C; other RNA | chr2:16537288-16538277 REVERSE LENGTH=990(455-475,+, mm: 1)	AT2G19400_ID18	AT2G19400	AGC (cAMP-dependent cGMP-dependent and protein kinase C) kinase family protein	5	10.973	1	21	2163	2183	AUAUCGACGAACUAAAAAAGA	:.::: :: :::.::: ::.:	UUUUUGUUUGUUUGUCAAUGU
ATATCGACGAACTAAAAAAGA	21	No hit	No hit	AT2G39675.1 | Symbols: TAS1C | TAS1C; other RNA | chr2:16537288-16538277 REVERSE LENGTH=990(455-475,+, mm: 1)	AT2G19400_JC18	AT2G19400	AGC (cAMP-dependent cGMP-dependent and protein kinase C) kinase family protein	5	10.973	1	21	1775	1795	AUAUCGACGAACUAAAAAAGA	:.::: :: :::.::: ::.:	UUUUUGUUUGUUUGUCAAUGU
ATATCGACGAACTAAAAAAGA	21	No hit	No hit	AT2G39675.1 | Symbols: TAS1C | TAS1C; other RNA | chr2:16537288-16538277 REVERSE LENGTH=990(455-475,+, mm: 1)	AT2G19400_P1	AT2G19400	AGC (cAMP-dependent cGMP-dependent and protein kinase C) kinase family protein	5	10.973	1	21	1885	1905	AUAUCGACGAACUAAAAAAGA	:.::: :: :::.::: ::.:	UUUUUGUUUGUUUGUCAAUGU
ATATCGACGAACTAAAAAAGA	21	No hit	No hit	AT2G39675.1 | Symbols: TAS1C | TAS1C; other RNA | chr2:16537288-16538277 REVERSE LENGTH=990(455-475,+, mm: 1)	AT2G19400_c1	AT2G19400	AGC (cAMP-dependent cGMP-dependent and protein kinase C) kinase family protein	5	10.973	1	21	2069	2089	AUAUCGACGAACUAAAAAAGA	:.::: :: :::.::: ::.:	UUUUUGUUUGUUUGUCAAUGU
ATATCGACGAACTAAAAAAGA	21	No hit	No hit	AT2G39675.1 | Symbols: TAS1C | TAS1C; other RNA | chr2:16537288-16538277 REVERSE LENGTH=990(455-475,+, mm: 1)	AT2G19400_ID17	AT2G19400	AGC (cAMP-dependent cGMP-dependent and protein kinase C) kinase family protein	5	10.973	1	21	1985	2005	AUAUCGACGAACUAAAAAAGA	:.::: :: :::.::: ::.:	UUUUUGUUUGUUUGUCAAUGU
ATATCGACGAACTAAAAAAGA	21	No hit	No hit	AT2G39675.1 | Symbols: TAS1C | TAS1C; other RNA | chr2:16537288-16538277 REVERSE LENGTH=990(455-475,+, mm: 1)	AT2G19400_JS2	AT2G19400	AGC (cAMP-dependent cGMP-dependent and protein kinase C) kinase family protein	5	10.973	1	21	1784	1804	AUAUCGACGAACUAAAAAAGA	:.::: :: :::.::: ::.:	UUUUUGUUUGUUUGUCAAUGU
ATATCGACGAACTAAAAAAGA	21	No hit	No hit	AT2G39675.1 | Symbols: TAS1C | TAS1C; other RNA | chr2:16537288-16538277 REVERSE LENGTH=990(455-475,+, mm: 1)	AT2G19400_s1	AT2G19400	AGC (cAMP-dependent cGMP-dependent and protein kinase C) kinase family protein	5	10.973	1	21	1978	1998	AUAUCGACGAACUAAAAAAGA	:.::: :: :::.::: ::.:	UUUUUGUUUGUUUGUCAAUGU
ATATCGACGAACTAAAAAAGA	21	No hit	No hit	AT2G39675.1 | Symbols: TAS1C | TAS1C; other RNA | chr2:16537288-16538277 REVERSE LENGTH=990(455-475,+, mm: 1)	AT2G19400_ID21	AT2G19400	AGC (cAMP-dependent cGMP-dependent and protein kinase C) kinase family protein	5	10.973	1	21	2058	2078	AUAUCGACGAACUAAAAAAGA	:.::: :: :::.::: ::.:	UUUUUGUUUGUUUGUCAAUGU
ATATCGACGAACTAAAAAAGA	21	No hit	No hit	AT2G39675.1 | Symbols: TAS1C | TAS1C; other RNA | chr2:16537288-16538277 REVERSE LENGTH=990(455-475,+, mm: 1)	AT1G19510_P1	AT1G19510	ATRL5 (RAD-like 5); RL5 (RAD-like 5); RSM4 (RADIALIS-LIKE SANT/MYB 4)	5	12.162	1	21	632	652	AUAUCGACGAACUAAAAAAGA	.::::::: ::.::: ::.	AUUUUUUUAAUUUGUCUAUGG
ATATCGACGAACTAAAAAAGA	21	No hit	No hit	AT2G39675.1 | Symbols: TAS1C | TAS1C; other RNA | chr2:16537288-16538277 REVERSE LENGTH=990(455-475,+, mm: 1)	AT4G03510_P3	AT4G03510	ATRMA1; RMA1 (RING membrane-anchor 1)	5	12.776	1	21	576	596	AUAUCGACGAACUAAAAAAGA	:::: .:::: ::::::	AAUUUUAGGGUUCUUCGAUAA
ATCAATGAGTTGAAAGTGACT	21	No hit	No hit	AT1G63400.1 | Symbols: | Pentatricopeptide repeat (PPR) superfamily protein | chr1:23507320-23509053 FORWARD LENGTH=1734(990-1010,-, mm: 1);AT1G63080.1 | Symbols: | Pentatricopeptide repeat (PPR) superfamily protein | chr1:23387631-23390816 REVERSE LENGTH=3186(1018-1038,-, mm: 0)	AT3G05900.1	AT3G05900	neurofilament protein-like protein	5	14.066	1	21	2186	2206	AUCAAUGAGUUGAAAGUGACU	: :. . :::::.:..:::.:	AUUUUUAUUCAAUUUGUUGGU
ATCAATGAGTTGAAAGTGACT	21	No hit	No hit	AT1G63400.1 | Symbols: | Pentatricopeptide repeat (PPR) superfamily protein | chr1:23507320-23509053 FORWARD LENGTH=1734(990-1010,-, mm: 1);AT1G63080.1 | Symbols: | Pentatricopeptide repeat (PPR) superfamily protein | chr1:23387631-23390816 REVERSE LENGTH=3186(1018-1038,-, mm: 0)	AT3G05900_c1	AT3G05900	neurofilament protein-like protein	5	14.066	1	21	1664	1684	AUCAAUGAGUUGAAAGUGACU	: :. . :::::.:..:::.:	AUUUUUAUUCAAUUUGUUGGU
ATCAATGAGTTGAAAGTGACT	21	No hit	No hit	AT1G63400.1 | Symbols: | Pentatricopeptide repeat (PPR) superfamily protein | chr1:23507320-23509053 FORWARD LENGTH=1734(990-1010,-, mm: 1);AT1G63080.1 | Symbols: | Pentatricopeptide repeat (PPR) superfamily protein | chr1:23387631-23390816 REVERSE LENGTH=3186(1018-1038,-, mm: 0)	AT3G05900_s1	AT3G05900	neurofilament protein-like protein	5	14.066	1	21	1520	1540	AUCAAUGAGUUGAAAGUGACU	: :. . :::::.:..:::.:	AUUUUUAUUCAAUUUGUUGGU
ATTGCAGAGATGGATGTACAA	21	No hit	No hit	AT3G43828.1 | Symbols: | transposable element gene | chr3:15677383-15678009 REVERSE LENGTH=627(33-53,+, mm: 0);AT3G43826-AT3G43828 | chr3:15676149-15677382 FORWARD LENGTH=1234(504-524,+, mm: 1)	AT5G51460_s3	AT5G51460	ATTPPA; TPPA (trehalose-6-phosphate phosphatase A)	5	23.165	1	21	2266	2286	AUUGCAGAGAUGGAUGUACAA	: :::.::. .::::::: .:	UGGUAUAUUAGUCUCUGCUGU
ATTGCAGAGATGGATGTACAA	21	No hit	No hit	AT3G43828.1 | Symbols: | transposable element gene | chr3:15677383-15678009 REVERSE LENGTH=627(33-53,+, mm: 0);AT3G43826-AT3G43828 | chr3:15676149-15677382 FORWARD LENGTH=1234(504-524,+, mm: 1)	AT5G51460_P1	AT5G51460	ATTPPA; TPPA (trehalose-6-phosphate phosphatase A)	5	23.165	1	21	1554	1574	AUUGCAGAGAUGGAUGUACAA	: :::.::. .::::::: .:	UGGUAUAUUAGUCUCUGCUGU
ATTGCAGAGATGGATGTACAA	21	No hit	No hit	AT3G43828.1 | Symbols: | transposable element gene | chr3:15677383-15678009 REVERSE LENGTH=627(33-53,+, mm: 0);AT3G43826-AT3G43828 | chr3:15676149-15677382 FORWARD LENGTH=1234(504-524,+, mm: 1)	AT5G51460_s2	AT5G51460	ATTPPA; TPPA (trehalose-6-phosphate phosphatase A)	5	23.165	1	21	1551	1571	AUUGCAGAGAUGGAUGUACAA	: :::.::. .::::::: .:	UGGUAUAUUAGUCUCUGCUGU
ATTGCAGAGATGGATGTACAA	21	No hit	No hit	AT3G43828.1 | Symbols: | transposable element gene | chr3:15677383-15678009 REVERSE LENGTH=627(33-53,+, mm: 0);AT3G43826-AT3G43828 | chr3:15676149-15677382 FORWARD LENGTH=1234(504-524,+, mm: 1)	AT5G51460_ID3	AT5G51460	ATTPPA; TPPA (trehalose-6-phosphate phosphatase A)	5	23.165	1	21	1541	1561	AUUGCAGAGAUGGAUGUACAA	: :::.::. .::::::: .:	UGGUAUAUUAGUCUCUGCUGU
ATTGCAGAGATGGATGTACAA	21	No hit	No hit	AT3G43828.1 | Symbols: | transposable element gene | chr3:15677383-15678009 REVERSE LENGTH=627(33-53,+, mm: 0);AT3G43826-AT3G43828 | chr3:15676149-15677382 FORWARD LENGTH=1234(504-524,+, mm: 1)	AT5G51460_s1	AT5G51460	ATTPPA; TPPA (trehalose-6-phosphate phosphatase A)	5	23.165	1	21	1538	1558	AUUGCAGAGAUGGAUGUACAA	: :::.::. .::::::: .:	UGGUAUAUUAGUCUCUGCUGU
ATTGCAGAGATGGATGTACAA	21	No hit	No hit	AT3G43828.1 | Symbols: | transposable element gene | chr3:15677383-15678009 REVERSE LENGTH=627(33-53,+, mm: 0);AT3G43826-AT3G43828 | chr3:15676149-15677382 FORWARD LENGTH=1234(504-524,+, mm: 1)	AT2G45190_P2	AT2G45190	AFO (ABNORMAL FLORAL ORGANS); FIL (FILAMENTOUS FLOWER); YAB1 (YABBY1)	5	9.089	1	21	288	308	AUUGCAGAGAUGGAUGUACAA	: :. :::::::::: ::	CCUUCCGACCAUCUCUGCUAU
ATTGCAGAGATGGATGTACAA	21	No hit	No hit	AT3G43828.1 | Symbols: | transposable element gene | chr3:15677383-15678009 REVERSE LENGTH=627(33-53,+, mm: 0);AT3G43826-AT3G43828 | chr3:15676149-15677382 FORWARD LENGTH=1234(504-524,+, mm: 1)	AT2G45190_P1	AT2G45190	AFO (ABNORMAL FLORAL ORGANS); FIL (FILAMENTOUS FLOWER); YAB1 (YABBY1)	5	8.991	1	21	288	308	AUUGCAGAGAUGGAUGUACAA	: :. :::::::::: ::	CCUUCCGACCAUCUCUGCUAU
ATTGCAGAGATGGATGTACAA	21	No hit	No hit	AT3G43828.1 | Symbols: | transposable element gene | chr3:15677383-15678009 REVERSE LENGTH=627(33-53,+, mm: 0);AT3G43826-AT3G43828 | chr3:15676149-15677382 FORWARD LENGTH=1234(504-524,+, mm: 1)	AT2G45190_JC3	AT2G45190	AFO (ABNORMAL FLORAL ORGANS); FIL (FILAMENTOUS FLOWER); YAB1 (YABBY1)	5	8.991	1	21	288	308	AUUGCAGAGAUGGAUGUACAA	: :. :::::::::: ::	CCUUCCGACCAUCUCUGCUAU
ATTGCAGAGATGGATGTACAA	21	No hit	No hit	AT3G43828.1 | Symbols: | transposable element gene | chr3:15677383-15678009 REVERSE LENGTH=627(33-53,+, mm: 0);AT3G43826-AT3G43828 | chr3:15676149-15677382 FORWARD LENGTH=1234(504-524,+, mm: 1)	AT5G05890_P1	AT5G05890	UGT76C5 (UDP-glucosyl transferase 76C5)	5	12.744	1	21	251	271	AUUGCAGAGAUGGAUGUACAA	:: . :::::: :::..::	AGGUUUCUCCAUCACUGUGAU
ATTGCAGAGATGGATGTACAA	21	No hit	No hit	AT3G43828.1 | Symbols: | transposable element gene | chr3:15677383-15678009 REVERSE LENGTH=627(33-53,+, mm: 0);AT3G43826-AT3G43828 | chr3:15676149-15677382 FORWARD LENGTH=1234(504-524,+, mm: 1)	AT5G05890_JS1	AT5G05890	UGT76C5 (UDP-glucosyl transferase 76C5)	5	12.744	1	21	251	271	AUUGCAGAGAUGGAUGUACAA	:: . :::::: :::..::	AGGUUUCUCCAUCACUGUGAU
CAATGTCTTTTTTAGTTCGTC	21	No hit	No hit	AT2G39675.1 | Symbols: TAS1C | TAS1C; other RNA | chr2:16537288-16538277 REVERSE LENGTH=990(460-480,-, mm: 1)	AT1G20390.1	AT1G20390	gypsy-like retrotransposon family	5	15.055	1	21	3333	3353	CAAUGUCUUUUUUAGUUCGUC	::::: : :.:::::::::	GACGAUCAAGAAAAGACAUCA
CAATGTCTTTTTTAGTTCGTC	21	No hit	No hit	AT2G39675.1 | Symbols: TAS1C | TAS1C; other RNA | chr2:16537288-16538277 REVERSE LENGTH=990(460-480,-, mm: 1)	AT4G18050_P2	AT4G18050	ABCB9 (ATP-binding cassette B9); PGP9 (P-glycoprotein 9)	5	22.852	1	21	1556	1577	CAAUGUCUUUUUUAGU-UCGUC	:: :: :.::.:..::::::::	GAGGAUAUUAGAGGAGACAUUG
CAATGTCTTTTTTAGTTCGTC	21	No hit	No hit	AT2G39675.1 | Symbols: TAS1C | TAS1C; other RNA | chr2:16537288-16538277 REVERSE LENGTH=990(460-480,-, mm: 1)	AT4G18050_JS1	AT4G18050	ABCB9 (ATP-binding cassette B9); PGP9 (P-glycoprotein 9)	5	22.852	1	21	1219	1240	CAAUGUCUUUUUUAGU-UCGUC	:: :: :.::.:..::::::::	GAGGAUAUUAGAGGAGACAUUG
CAATGTCTTTTTTAGTTCGTC	21	No hit	No hit	AT2G39675.1 | Symbols: TAS1C | TAS1C; other RNA | chr2:16537288-16538277 REVERSE LENGTH=990(460-480,-, mm: 1)	AT3G05900.1	AT3G05900	neurofilament protein-like protein	5	17.256	1	21	1473	1493	CAAUGUCUUUUUUAGUUCGUC	::::.:..:::::.::	AGGAAACUGAGGAAGACGUUU
CACATCACTGGTCGACGGATC	21	No hit	No hit	AT3G43826-AT3G43828 | chr3:15676149-15677382 FORWARD LENGTH=1234(532-552,-, mm: 0)	AT2G19400_JS5	AT2G19400	AGC (cAMP-dependent cGMP-dependent and protein kinase C) kinase family protein	5	16.638	1	21	741	761	CACAUCACUGGUCGACGGAUC	:::.::: . ..::::::::	UAUCUGUCUGGUGGUGAUGUG
CACATCACTGGTCGACGGATC	21	No hit	No hit	AT3G43826-AT3G43828 | chr3:15676149-15677382 FORWARD LENGTH=1234(532-552,-, mm: 0)	AT2G19400_JC18	AT2G19400	AGC (cAMP-dependent cGMP-dependent and protein kinase C) kinase family protein	5	16.638	1	21	736	756	CACAUCACUGGUCGACGGAUC	:::.::: . ..::::::::	UAUCUGUCUGGUGGUGAUGUG
CACATCACTGGTCGACGGATC	21	No hit	No hit	AT3G43826-AT3G43828 | chr3:15676149-15677382 FORWARD LENGTH=1234(532-552,-, mm: 0)	AT2G19400_c1	AT2G19400	AGC (cAMP-dependent cGMP-dependent and protein kinase C) kinase family protein	5	16.638	1	21	736	756	CACAUCACUGGUCGACGGAUC	:::.::: . ..::::::::	UAUCUGUCUGGUGGUGAUGUG
CACATCACTGGTCGACGGATC	21	No hit	No hit	AT3G43826-AT3G43828 | chr3:15676149-15677382 FORWARD LENGTH=1234(532-552,-, mm: 0)	AT2G19400_s1	AT2G19400	AGC (cAMP-dependent cGMP-dependent and protein kinase C) kinase family protein	5	16.638	1	21	741	761	CACAUCACUGGUCGACGGAUC	:::.::: . ..::::::::	UAUCUGUCUGGUGGUGAUGUG
CACATCACTGGTCGACGGATC	21	No hit	No hit	AT3G43826-AT3G43828 | chr3:15676149-15677382 FORWARD LENGTH=1234(532-552,-, mm: 0)	AT2G19400_ID17	AT2G19400	AGC (cAMP-dependent cGMP-dependent and protein kinase C) kinase family protein	5	16.638	1	21	741	761	CACAUCACUGGUCGACGGAUC	:::.::: . ..::::::::	UAUCUGUCUGGUGGUGAUGUG
CACATCACTGGTCGACGGATC	21	No hit	No hit	AT3G43826-AT3G43828 | chr3:15676149-15677382 FORWARD LENGTH=1234(532-552,-, mm: 0)	AT2G19400_ID18	AT2G19400	AGC (cAMP-dependent cGMP-dependent and protein kinase C) kinase family protein	5	16.638	1	21	741	761	CACAUCACUGGUCGACGGAUC	:::.::: . ..::::::::	UAUCUGUCUGGUGGUGAUGUG
CACATCACTGGTCGACGGATC	21	No hit	No hit	AT3G43826-AT3G43828 | chr3:15676149-15677382 FORWARD LENGTH=1234(532-552,-, mm: 0)	AT2G19400_ID21	AT2G19400	AGC (cAMP-dependent cGMP-dependent and protein kinase C) kinase family protein	5	16.638	1	21	736	756	CACAUCACUGGUCGACGGAUC	:::.::: . ..::::::::	UAUCUGUCUGGUGGUGAUGUG
CACATCACTGGTCGACGGATC	21	No hit	No hit	AT3G43826-AT3G43828 | chr3:15676149-15677382 FORWARD LENGTH=1234(532-552,-, mm: 0)	AT2G19400_P1	AT2G19400	AGC (cAMP-dependent cGMP-dependent and protein kinase C) kinase family protein	5	16.638	1	21	741	761	CACAUCACUGGUCGACGGAUC	:::.::: . ..::::::::	UAUCUGUCUGGUGGUGAUGUG
CACATCACTGGTCGACGGATC	21	No hit	No hit	AT3G43826-AT3G43828 | chr3:15676149-15677382 FORWARD LENGTH=1234(532-552,-, mm: 0)	AT2G19400_c3	AT2G19400	AGC (cAMP-dependent cGMP-dependent and protein kinase C) kinase family protein	5	16.638	1	21	741	761	CACAUCACUGGUCGACGGAUC	:::.::: . ..::::::::	UAUCUGUCUGGUGGUGAUGUG
CACATCACTGGTCGACGGATC	21	No hit	No hit	AT3G43826-AT3G43828 | chr3:15676149-15677382 FORWARD LENGTH=1234(532-552,-, mm: 0)	AT2G19400_JS4	AT2G19400	AGC (cAMP-dependent cGMP-dependent and protein kinase C) kinase family protein	5	16.638	1	21	741	761	CACAUCACUGGUCGACGGAUC	:::.::: . ..::::::::	UAUCUGUCUGGUGGUGAUGUG
CACATCACTGGTCGACGGATC	21	No hit	No hit	AT3G43826-AT3G43828 | chr3:15676149-15677382 FORWARD LENGTH=1234(532-552,-, mm: 0)	AT2G19400_JS2	AT2G19400	AGC (cAMP-dependent cGMP-dependent and protein kinase C) kinase family protein	5	16.638	1	21	741	761	CACAUCACUGGUCGACGGAUC	:::.::: . ..::::::::	UAUCUGUCUGGUGGUGAUGUG
CACATCACTGGTCGACGGATC	21	No hit	No hit	AT3G43826-AT3G43828 | chr3:15676149-15677382 FORWARD LENGTH=1234(532-552,-, mm: 0)	AT2G19400_s2	AT2G19400	AGC (cAMP-dependent cGMP-dependent and protein kinase C) kinase family protein	5	16.638	1	21	741	761	CACAUCACUGGUCGACGGAUC	:::.::: . ..::::::::	UAUCUGUCUGGUGGUGAUGUG
CACATCACTGGTCGACGGATC	21	No hit	No hit	AT3G43826-AT3G43828 | chr3:15676149-15677382 FORWARD LENGTH=1234(532-552,-, mm: 0)	AT1G08230_P5	AT1G08230	Transmembrane amino acid transporter family protein	5	15.201	1	21	2529	2549	CACAUCACUGGUCGACGGAUC	:::: :::::.::: .:: :	CAUCCCUCGACUAGUUGUGCG
CACATCACTGGTCGACGGATC	21	No hit	No hit	AT3G43826-AT3G43828 | chr3:15676149-15677382 FORWARD LENGTH=1234(532-552,-, mm: 0)	AT1G08230_P3	AT1G08230	Transmembrane amino acid transporter family protein	5	15.201	1	21	1418	1438	CACAUCACUGGUCGACGGAUC	:::: :::::.::: .:: :	CAUCCCUCGACUAGUUGUGCG
CACATCACTGGTCGACGGATC	21	No hit	No hit	AT3G43826-AT3G43828 | chr3:15676149-15677382 FORWARD LENGTH=1234(532-552,-, mm: 0)	AT1G08230_c1	AT1G08230	Transmembrane amino acid transporter family protein	5	15.201	1	21	1544	1564	CACAUCACUGGUCGACGGAUC	:::: :::::.::: .:: :	CAUCCCUCGACUAGUUGUGCG
CACATCACTGGTCGACGGATC	21	No hit	No hit	AT3G43826-AT3G43828 | chr3:15676149-15677382 FORWARD LENGTH=1234(532-552,-, mm: 0)	AT1G08230_P6	AT1G08230	Transmembrane amino acid transporter family protein	5	15.201	1	21	1516	1536	CACAUCACUGGUCGACGGAUC	:::: :::::.::: .:: :	CAUCCCUCGACUAGUUGUGCG
CACATCACTGGTCGACGGATC	21	No hit	No hit	AT3G43826-AT3G43828 | chr3:15676149-15677382 FORWARD LENGTH=1234(532-552,-, mm: 0)	AT1G08230_P4	AT1G08230	Transmembrane amino acid transporter family protein	5	15.201	1	21	2622	2642	CACAUCACUGGUCGACGGAUC	:::: :::::.::: .:: :	CAUCCCUCGACUAGUUGUGCG
CACATCACTGGTCGACGGATC	21	No hit	No hit	AT3G43826-AT3G43828 | chr3:15676149-15677382 FORWARD LENGTH=1234(532-552,-, mm: 0)	AT1G08230_P2	AT1G08230	Transmembrane amino acid transporter family protein	5	15.201	1	21	1325	1345	CACAUCACUGGUCGACGGAUC	:::: :::::.::: .:: :	CAUCCCUCGACUAGUUGUGCG
CAGAGATGGATGTACAACCA	20	No hit	No hit	AT3G43828.1 | Symbols: | transposable element gene | chr3:15677383-15678009 REVERSE LENGTH=627(37-56,+, mm: 0);AT3G43826-AT3G43828 | chr3:15676149-15677382 FORWARD LENGTH=1234(508-527,+, mm: 1)	AT1G06080_P2	AT1G06080	ADS1 (delta 9 desaturase 1); AtADS1	5	23.899	1	20	321	340	CAGAGAUGGAUGUACAACCA	: :: :.::::. :::.::	AGCUUUUGCAUCUCUCUUUG
CAGAGATGGATGTACAACCA	20	No hit	No hit	AT3G43828.1 | Symbols: | transposable element gene | chr3:15677383-15678009 REVERSE LENGTH=627(37-56,+, mm: 0);AT3G43826-AT3G43828 | chr3:15676149-15677382 FORWARD LENGTH=1234(508-527,+, mm: 1)	AT1G06080_P1	AT1G06080	ADS1 (delta 9 desaturase 1); AtADS1	5	23.899	1	20	321	340	CAGAGAUGGAUGUACAACCA	: :: :.::::. :::.::	AGCUUUUGCAUCUCUCUUUG
CAGAGATGGATGTACAACCT	20	No hit	No hit	AT3G43828.1 | Symbols: | transposable element gene | chr3:15677383-15678009 REVERSE LENGTH=627(37-56,+, mm: 1)	AT1G06080_P2	AT1G06080	ADS1 (delta 9 desaturase 1); AtADS1	5	23.899	1	20	321	340	CAGAGAUGGAUGUACAACCU	:: :: :.::::. :::.::	AGCUUUUGCAUCUCUCUUUG
CAGAGATGGATGTACAACCT	20	No hit	No hit	AT3G43828.1 | Symbols: | transposable element gene | chr3:15677383-15678009 REVERSE LENGTH=627(37-56,+, mm: 1)	AT1G06080_P1	AT1G06080	ADS1 (delta 9 desaturase 1); AtADS1	5	23.899	1	20	321	340	CAGAGAUGGAUGUACAACCU	:: :: :.::::. :::.::	AGCUUUUGCAUCUCUCUUUG
CAGGTAGTAGAGAATAGGATG	21	No hit	No hit	AT1G76065.1 | Symbols: | LYR family of Fe/S cluster biogenesis protein | chr1:28544338-28545376 REVERSE LENGTH=874(670-690,+, mm: 1);AT1G76062.1 | Symbols: MIR835A | MIR835a; miRNA | chr1:28544454-28544853 REVERSE LENGTH=400(312-332,+, mm: 1)	AT5G22794_c2	AT5G22794	hypothetical protein	5	4.245	1	21	939	959	CAGGUAGUAGAGAAUAGGAUG	..:: ::::::.:.:: .::	UGUCAUAUUCUUUGCUUUCUU
CAGGTAGTAGAGAATAGGATG	21	No hit	No hit	AT1G76065.1 | Symbols: | LYR family of Fe/S cluster biogenesis protein | chr1:28544338-28545376 REVERSE LENGTH=874(670-690,+, mm: 1);AT1G76062.1 | Symbols: MIR835A | MIR835a; miRNA | chr1:28544454-28544853 REVERSE LENGTH=400(312-332,+, mm: 1)	AT5G22794_JC6	AT5G22794	hypothetical protein	5	4.245	1	21	939	959	CAGGUAGUAGAGAAUAGGAUG	..:: ::::::.:.:: .::	UGUCAUAUUCUUUGCUUUCUU
CAGGTAGTAGAGAATAGGATG	21	No hit	No hit	AT1G76065.1 | Symbols: | LYR family of Fe/S cluster biogenesis protein | chr1:28544338-28545376 REVERSE LENGTH=874(670-690,+, mm: 1);AT1G76062.1 | Symbols: MIR835A | MIR835a; miRNA | chr1:28544454-28544853 REVERSE LENGTH=400(312-332,+, mm: 1)	AT5G22794_c1	AT5G22794	hypothetical protein	5	4.245	1	21	939	959	CAGGUAGUAGAGAAUAGGAUG	..:: ::::::.:.:: .::	UGUCAUAUUCUUUGCUUUCUU
CAGGTAGTAGAGAATAGGATG	21	No hit	No hit	AT1G76065.1 | Symbols: | LYR family of Fe/S cluster biogenesis protein | chr1:28544338-28545376 REVERSE LENGTH=874(670-690,+, mm: 1);AT1G76062.1 | Symbols: MIR835A | MIR835a; miRNA | chr1:28544454-28544853 REVERSE LENGTH=400(312-332,+, mm: 1)	AT5G22794_JS2	AT5G22794	hypothetical protein	5	4.245	1	21	939	959	CAGGUAGUAGAGAAUAGGAUG	..:: ::::::.:.:: .::	UGUCAUAUUCUUUGCUUUCUU
CAGGTAGTAGAGAATAGGATG	21	No hit	No hit	AT1G76065.1 | Symbols: | LYR family of Fe/S cluster biogenesis protein | chr1:28544338-28545376 REVERSE LENGTH=874(670-690,+, mm: 1);AT1G76062.1 | Symbols: MIR835A | MIR835a; miRNA | chr1:28544454-28544853 REVERSE LENGTH=400(312-332,+, mm: 1)	AT5G22794_JC21	AT5G22794	hypothetical protein	5	4.245	1	21	939	959	CAGGUAGUAGAGAAUAGGAUG	..:: ::::::.:.:: .::	UGUCAUAUUCUUUGCUUUCUU
CAGGTAGTAGAGAATAGGATG	21	No hit	No hit	AT1G76065.1 | Symbols: | LYR family of Fe/S cluster biogenesis protein | chr1:28544338-28545376 REVERSE LENGTH=874(670-690,+, mm: 1);AT1G76062.1 | Symbols: MIR835A | MIR835a; miRNA | chr1:28544454-28544853 REVERSE LENGTH=400(312-332,+, mm: 1)	AT1G08230_P4	AT1G08230	Transmembrane amino acid transporter family protein	5	9.77	1	21	1082	1102	CAGGUAGUAGAGAAUAGGAUG	:: :: :::: ::::...::	AAUACUUUUCUAUACUGUUUG
CAGGTAGTAGAGAATAGGATG	21	No hit	No hit	AT1G76065.1 | Symbols: | LYR family of Fe/S cluster biogenesis protein | chr1:28544338-28545376 REVERSE LENGTH=874(670-690,+, mm: 1);AT1G76062.1 | Symbols: MIR835A | MIR835a; miRNA | chr1:28544454-28544853 REVERSE LENGTH=400(312-332,+, mm: 1)	AT1G08230_P5	AT1G08230	Transmembrane amino acid transporter family protein	5	9.77	1	21	989	1009	CAGGUAGUAGAGAAUAGGAUG	:: :: :::: ::::...::	AAUACUUUUCUAUACUGUUUG
CAGGTAGTAGAGAATAGGATG	21	No hit	No hit	AT1G76065.1 | Symbols: | LYR family of Fe/S cluster biogenesis protein | chr1:28544338-28545376 REVERSE LENGTH=874(670-690,+, mm: 1);AT1G76062.1 | Symbols: MIR835A | MIR835a; miRNA | chr1:28544454-28544853 REVERSE LENGTH=400(312-332,+, mm: 1)	AT4G11211_c1	AT4G11211	hypothetical protein	5	10.853	1	21	377	397	CAGGUAGUAGAGAAUAGGAUG	:. :. ::::::::::.::	CGGCUCCUUCUCUACUAUCUA
CAGGTAGTAGAGAATAGGATG	21	No hit	No hit	AT1G76065.1 | Symbols: | LYR family of Fe/S cluster biogenesis protein | chr1:28544338-28545376 REVERSE LENGTH=874(670-690,+, mm: 1);AT1G76062.1 | Symbols: MIR835A | MIR835a; miRNA | chr1:28544454-28544853 REVERSE LENGTH=400(312-332,+, mm: 1)	AT2G38995_s1	AT2G38995	O-acyltransferase (WSD1-like) family protein	5	19.103	1	21	274	294	CAGGUAGUAGAGAAUAGGAUG	:: : ::::::::.:.:	UCGCCGAGUCUCUACUGCUUC
CAGGTAGTAGAGAATAGGATG	21	No hit	No hit	AT1G76065.1 | Symbols: | LYR family of Fe/S cluster biogenesis protein | chr1:28544338-28545376 REVERSE LENGTH=874(670-690,+, mm: 1);AT1G76062.1 | Symbols: MIR835A | MIR835a; miRNA | chr1:28544454-28544853 REVERSE LENGTH=400(312-332,+, mm: 1)	AT2G38995_s4	AT2G38995	O-acyltransferase (WSD1-like) family protein	5	19.103	1	21	274	294	CAGGUAGUAGAGAAUAGGAUG	:: : ::::::::.:.:	UCGCCGAGUCUCUACUGCUUC
CAGGTAGTAGAGAATAGGATG	21	No hit	No hit	AT1G76065.1 | Symbols: | LYR family of Fe/S cluster biogenesis protein | chr1:28544338-28545376 REVERSE LENGTH=874(670-690,+, mm: 1);AT1G76062.1 | Symbols: MIR835A | MIR835a; miRNA | chr1:28544454-28544853 REVERSE LENGTH=400(312-332,+, mm: 1)	AT2G38995_P4	AT2G38995	O-acyltransferase (WSD1-like) family protein	5	19.103	1	21	274	294	CAGGUAGUAGAGAAUAGGAUG	:: : ::::::::.:.:	UCGCCGAGUCUCUACUGCUUC
CAGGTAGTAGAGAATAGGATG	21	No hit	No hit	AT1G76065.1 | Symbols: | LYR family of Fe/S cluster biogenesis protein | chr1:28544338-28545376 REVERSE LENGTH=874(670-690,+, mm: 1);AT1G76062.1 | Symbols: MIR835A | MIR835a; miRNA | chr1:28544454-28544853 REVERSE LENGTH=400(312-332,+, mm: 1)	AT2G38995_ID6	AT2G38995	O-acyltransferase (WSD1-like) family protein	5	19.103	1	21	274	294	CAGGUAGUAGAGAAUAGGAUG	:: : ::::::::.:.:	UCGCCGAGUCUCUACUGCUUC
CAGGTAGTAGAGAATAGGATG	21	No hit	No hit	AT1G76065.1 | Symbols: | LYR family of Fe/S cluster biogenesis protein | chr1:28544338-28545376 REVERSE LENGTH=874(670-690,+, mm: 1);AT1G76062.1 | Symbols: MIR835A | MIR835a; miRNA | chr1:28544454-28544853 REVERSE LENGTH=400(312-332,+, mm: 1)	AT2G38995_P3	AT2G38995	O-acyltransferase (WSD1-like) family protein	5	19.103	1	21	274	294	CAGGUAGUAGAGAAUAGGAUG	:: : ::::::::.:.:	UCGCCGAGUCUCUACUGCUUC
CAGGTAGTAGAGAATAGGATG	21	No hit	No hit	AT1G76065.1 | Symbols: | LYR family of Fe/S cluster biogenesis protein | chr1:28544338-28545376 REVERSE LENGTH=874(670-690,+, mm: 1);AT1G76062.1 | Symbols: MIR835A | MIR835a; miRNA | chr1:28544454-28544853 REVERSE LENGTH=400(312-332,+, mm: 1)	AT2G38995_JC6	AT2G38995	O-acyltransferase (WSD1-like) family protein	5	19.103	1	21	274	294	CAGGUAGUAGAGAAUAGGAUG	:: : ::::::::.:.:	UCGCCGAGUCUCUACUGCUUC
CAGGTAGTAGAGAATAGGATG	21	No hit	No hit	AT1G76065.1 | Symbols: | LYR family of Fe/S cluster biogenesis protein | chr1:28544338-28545376 REVERSE LENGTH=874(670-690,+, mm: 1);AT1G76062.1 | Symbols: MIR835A | MIR835a; miRNA | chr1:28544454-28544853 REVERSE LENGTH=400(312-332,+, mm: 1)	AT2G38995_ID3	AT2G38995	O-acyltransferase (WSD1-like) family protein	5	19.103	1	21	274	294	CAGGUAGUAGAGAAUAGGAUG	:: : ::::::::.:.:	UCGCCGAGUCUCUACUGCUUC
CAGGTAGTAGAGAATAGGATG	21	No hit	No hit	AT1G76065.1 | Symbols: | LYR family of Fe/S cluster biogenesis protein | chr1:28544338-28545376 REVERSE LENGTH=874(670-690,+, mm: 1);AT1G76062.1 | Symbols: MIR835A | MIR835a; miRNA | chr1:28544454-28544853 REVERSE LENGTH=400(312-332,+, mm: 1)	AT2G38995.1	AT2G38995	O-acyltransferase (WSD1-like) family protein	5	19.103	1	21	274	294	CAGGUAGUAGAGAAUAGGAUG	:: : ::::::::.:.:	UCGCCGAGUCUCUACUGCUUC
CAGGTAGTAGAGAATAGGATG	21	No hit	No hit	AT1G76065.1 | Symbols: | LYR family of Fe/S cluster biogenesis protein | chr1:28544338-28545376 REVERSE LENGTH=874(670-690,+, mm: 1);AT1G76062.1 | Symbols: MIR835A | MIR835a; miRNA | chr1:28544454-28544853 REVERSE LENGTH=400(312-332,+, mm: 1)	AT2G38995_P2	AT2G38995	O-acyltransferase (WSD1-like) family protein	5	19.103	1	21	274	294	CAGGUAGUAGAGAAUAGGAUG	:: : ::::::::.:.:	UCGCCGAGUCUCUACUGCUUC
CAGGTAGTAGAGAATAGGATG	21	No hit	No hit	AT1G76065.1 | Symbols: | LYR family of Fe/S cluster biogenesis protein | chr1:28544338-28545376 REVERSE LENGTH=874(670-690,+, mm: 1);AT1G76062.1 | Symbols: MIR835A | MIR835a; miRNA | chr1:28544454-28544853 REVERSE LENGTH=400(312-332,+, mm: 1)	AT2G38995_JC5	AT2G38995	O-acyltransferase (WSD1-like) family protein	5	19.103	1	21	274	294	CAGGUAGUAGAGAAUAGGAUG	:: : ::::::::.:.:	UCGCCGAGUCUCUACUGCUUC
CAGGTAGTAGAGAATAGGATG	21	No hit	No hit	AT1G76065.1 | Symbols: | LYR family of Fe/S cluster biogenesis protein | chr1:28544338-28545376 REVERSE LENGTH=874(670-690,+, mm: 1);AT1G76062.1 | Symbols: MIR835A | MIR835a; miRNA | chr1:28544454-28544853 REVERSE LENGTH=400(312-332,+, mm: 1)	AT2G38995_P1	AT2G38995	O-acyltransferase (WSD1-like) family protein	5	19.103	1	21	274	294	CAGGUAGUAGAGAAUAGGAUG	:: : ::::::::.:.:	UCGCCGAGUCUCUACUGCUUC
CAGGTAGTAGAGAATAGGATG	21	No hit	No hit	AT1G76065.1 | Symbols: | LYR family of Fe/S cluster biogenesis protein | chr1:28544338-28545376 REVERSE LENGTH=874(670-690,+, mm: 1);AT1G76062.1 | Symbols: MIR835A | MIR835a; miRNA | chr1:28544454-28544853 REVERSE LENGTH=400(312-332,+, mm: 1)	AT2G38995_ID5	AT2G38995	O-acyltransferase (WSD1-like) family protein	5	19.103	1	21	274	294	CAGGUAGUAGAGAAUAGGAUG	:: : ::::::::.:.:	UCGCCGAGUCUCUACUGCUUC
CGAACTAAAAAAGACATTGGAC	22	No hit	No hit	AT2G39675.1 | Symbols: TAS1C | TAS1C; other RNA | chr2:16537288-16538277 REVERSE LENGTH=990(462-483,+, mm: 1)	AT3G55580_P1	AT3G55580	TCF1 (Tolerant to Chilling and Freezing1)	5	13.851	1	22	1588	1609	CGAACUAAAAAAGACAUUGGAC	:.:: : :.:::::: ::::	UUUCAUUCUUUUUUUUUGUUCU
CGAACTAAAAAAGACATTGGAC	22	No hit	No hit	AT2G39675.1 | Symbols: TAS1C | TAS1C; other RNA | chr2:16537288-16538277 REVERSE LENGTH=990(462-483,+, mm: 1)	AT3G55580_JC3	AT3G55580	TCF1 (Tolerant to Chilling and Freezing1)	5	13.851	1	22	1577	1598	CGAACUAAAAAAGACAUUGGAC	:.:: : :.:::::: ::::	UUUCAUUCUUUUUUUUUGUUCU
CGAATCAAACAGTGAAAAGTG	21	No hit	No hit	AT2G31215.1 | Symbols: | basic helix-loop-helix (bHLH) DNA-binding superfamily protein | chr2:13299807-13300302 FORWARD LENGTH=390(342-362,-, mm: 1);AT1G11670-AT1G11680 | chr1:3931577-3938500 FORWARD LENGTH=6924(1682-1702,-, mm: 0);AT1G19890-AT1G19900 | chr1:6906019-6906898 FORWARD LENGTH=880(209-229,-, mm: 0);AT1G33290-AT1G33300 | chr1:12076105-12080512 FORWARD LENGTH=4408(2070-2090,+, mm: 0);AT…	AT3G11690_P1	AT3G11690	hypothetical protein	5	13.782	1	21	1575	1595	CGAAUCAAACAGUGAAAAGUG	:: ::.:::: ::::::	AUAAUUACAUUGUUAGAUUCG
CGAATCAAACAGTGAAAAGTG	21	No hit	No hit	AT2G31215.1 | Symbols: | basic helix-loop-helix (bHLH) DNA-binding superfamily protein | chr2:13299807-13300302 FORWARD LENGTH=390(342-362,-, mm: 1);AT1G11670-AT1G11680 | chr1:3931577-3938500 FORWARD LENGTH=6924(1682-1702,-, mm: 0);AT1G19890-AT1G19900 | chr1:6906019-6906898 FORWARD LENGTH=880(209-229,-, mm: 0);AT1G33290-AT1G33300 | chr1:12076105-12080512 FORWARD LENGTH=4408(2070-2090,+, mm: 0);AT…	AT5G52570_ID3	AT5G52570	B2; BCH2 (BETA CAROTENOID HYDROXYLASE 2); BETA-OHASE 2 (beta-carotene hydroxylase 2); CHY2	5	23.658	1	21	370	390	CGAAUCAAACAGUGAAAAGUG	:: :::: ::::: ::::	AGAUUCUCACCGUUUGUUUCG
CGAATCAAACAGTGAAAAGTG	21	No hit	No hit	AT2G31215.1 | Symbols: | basic helix-loop-helix (bHLH) DNA-binding superfamily protein | chr2:13299807-13300302 FORWARD LENGTH=390(342-362,-, mm: 1);AT1G11670-AT1G11680 | chr1:3931577-3938500 FORWARD LENGTH=6924(1682-1702,-, mm: 0);AT1G19890-AT1G19900 | chr1:6906019-6906898 FORWARD LENGTH=880(209-229,-, mm: 0);AT1G33290-AT1G33300 | chr1:12076105-12080512 FORWARD LENGTH=4408(2070-2090,+, mm: 0);AT…	AT5G52570_P1	AT5G52570	B2; BCH2 (BETA CAROTENOID HYDROXYLASE 2); BETA-OHASE 2 (beta-carotene hydroxylase 2); CHY2	5	23.658	1	21	370	390	CGAAUCAAACAGUGAAAAGUG	:: :::: ::::: ::::	AGAUUCUCACCGUUUGUUUCG
CGAATCAAACAGTGAAAAGTG	21	No hit	No hit	AT2G31215.1 | Symbols: | basic helix-loop-helix (bHLH) DNA-binding superfamily protein | chr2:13299807-13300302 FORWARD LENGTH=390(342-362,-, mm: 1);AT1G11670-AT1G11680 | chr1:3931577-3938500 FORWARD LENGTH=6924(1682-1702,-, mm: 0);AT1G19890-AT1G19900 | chr1:6906019-6906898 FORWARD LENGTH=880(209-229,-, mm: 0);AT1G33290-AT1G33300 | chr1:12076105-12080512 FORWARD LENGTH=4408(2070-2090,+, mm: 0);AT…	AT5G52570.2	AT5G52570	B2; BCH2 (BETA CAROTENOID HYDROXYLASE 2); BETA-OHASE 2 (beta-carotene hydroxylase 2); CHY2	5	23.658	1	21	370	390	CGAAUCAAACAGUGAAAAGUG	:: :::: ::::: ::::	AGAUUCUCACCGUUUGUUUCG
CGAGAATAGAGGCTAATGTTG	21	No hit	No hit	AT1G63150.1 | Symbols: | Tetratricopeptide repeat (TPR)-like superfamily protein | chr1:23419396-23421579 FORWARD LENGTH=2049(758-778,+, mm: 1)	AT3G13404_ID2	AT3G13404	hypothetical protein	5	13.746	1	21	420	440	CGAGAAUAGAGGCUAAUGUUG	:::::: :..:.:.::.:.	GAACAUUUGUUUUUGUUUUUU
CGAGAATAGAGGCTAATGTTG	21	No hit	No hit	AT1G63150.1 | Symbols: | Tetratricopeptide repeat (TPR)-like superfamily protein | chr1:23419396-23421579 FORWARD LENGTH=2049(758-778,+, mm: 1)	AT1G17260.1	AT1G17260	AHA10 (autoinhibited H(+)-ATPase isoform 10); TT13 (TRANSPARENT TESTA 13)	5	17.902	1	21	2381	2401	CGAGAAUAGAGGCUAAUGUUG	..:. :: ::::. :::::.:	UGAUUUUUGCCUUCAUUCUUG
CTCTCGTCACATCACTGGTCG	21	No hit	No hit	AT3G43828.1 | Symbols: | transposable element gene | chr3:15677383-15678009 REVERSE LENGTH=627(68-88,-, mm: 1);AT1G36790-AT1G36795 | chr1:13938918-13942798 FORWARD LENGTH=3881(1662-1682,-, mm: 1);AT3G43826-AT3G43828 | chr3:15676149-15677382 FORWARD LENGTH=1234(539-559,-, mm: 0)	AT1G22590_P2	AT1G22590	AGL87 (AGAMOUS-like 87)	5	10.665	1	21	1025	1045	CUCUCGUCACAUCACUGGUCG	:.:::: :::: :.::::	AAAUCAGUAAUGUAAUGAGAC
CTCTCGTCACATCACTGGTCG	21	No hit	No hit	AT3G43828.1 | Symbols: | transposable element gene | chr3:15677383-15678009 REVERSE LENGTH=627(68-88,-, mm: 1);AT1G36790-AT1G36795 | chr1:13938918-13942798 FORWARD LENGTH=3881(1662-1682,-, mm: 1);AT3G43826-AT3G43828 | chr3:15676149-15677382 FORWARD LENGTH=1234(539-559,-, mm: 0)	AT3G11690_P1	AT3G11690	hypothetical protein	5	14.364	1	21	1341	1361	CUCUCGUCACAUCACUGGUCG	.:: : .::::.::::::	GUUUCAUUCGUGUGGCGAGAG
CTGTTTGATTCGTACACTTGG	21	No hit	No hit	AT2G31215.1 | Symbols: | basic helix-loop-helix (bHLH) DNA-binding superfamily protein | chr2:13299807-13300302 FORWARD LENGTH=390(351-371,+, mm: 1);AT1G11670-AT1G11680 | chr1:3931577-3938500 FORWARD LENGTH=6924(1691-1711,+, mm: 0);AT1G19890-AT1G19900 | chr1:6906019-6906898 FORWARD LENGTH=880(218-238,+, mm: 0);AT1G48900-AT1G48910 | chr1:18087880-18091680 FORWARD LENGTH=3801(843-863,+, mm: 0);AT1G…	AT3G55500_P1	AT3G55500	ATEXP16; ATEXPA16 (expansin A16); ATHEXP ALPHA 1.7; EXP16 (EXPANSIN 16); EXPA16 (expansin A16)	5	22.498	1	21	333	353	CUGUUUGAUUCGUACACUUGG	::::: ::::.: ::::::	CCAAGGAUACGGAACAAACAC
CTGTTTGATTCGTACACTTGGA	22	No hit	No hit	AT2G31215.1 | Symbols: | basic helix-loop-helix (bHLH) DNA-binding superfamily protein | chr2:13299807-13300302 FORWARD LENGTH=390(351-372,+, mm: 1);AT1G11670-AT1G11680 | chr1:3931577-3938500 FORWARD LENGTH=6924(1691-1712,+, mm: 0);AT1G19890-AT1G19900 | chr1:6906019-6906898 FORWARD LENGTH=880(218-239,+, mm: 0);AT1G48900-AT1G48910 | chr1:18087880-18091680 FORWARD LENGTH=3801(843-864,+, mm: 0);AT1G…	AT3G55500_P1	AT3G55500	ATEXP16; ATEXPA16 (expansin A16); ATHEXP ALPHA 1.7; EXP16 (EXPANSIN 16); EXPA16 (expansin A16)	5	22.498	1	22	332	353	CUGUUUGAUUCGUACACUUGGA	::::: ::::.: ::::::	GCCAAGGAUACGGAACAAACAC
GAGAGTTTGTTGATGGATTGC	21	No hit	No hit	AT3G43828.1 | Symbols: | transposable element gene | chr3:15677383-15678009 REVERSE LENGTH=627(86-106,+, mm: 0);AT3G43826-AT3G43828 | chr3:15676149-15677382 FORWARD LENGTH=1234(557-577,+, mm: 1)	AT4G18050_P2	AT4G18050	ABCB9 (ATP-binding cassette B9); PGP9 (P-glycoprotein 9)	5	9.363	1	21	255	275	GAGAGUUUGUUGAUGGAUUGC	...::: :: : ::::::::	UUGGUCCUUCUAGAAACUCUC
GAGAGTTTGTTGATGGATTGC	21	No hit	No hit	AT3G43828.1 | Symbols: | transposable element gene | chr3:15677383-15678009 REVERSE LENGTH=627(86-106,+, mm: 0);AT3G43826-AT3G43828 | chr3:15676149-15677382 FORWARD LENGTH=1234(557-577,+, mm: 1)	AT5G22794_c2	AT5G22794	hypothetical protein	5	24.572	1	21	2743	2763	GAGAGUUUGUUGAUGGAUUGC	:::::: : :...:.::::	AGAAUCCACCUAUGGAUUCUC
GAGAGTTTGTTGATGGATTGC	21	No hit	No hit	AT3G43828.1 | Symbols: | transposable element gene | chr3:15677383-15678009 REVERSE LENGTH=627(86-106,+, mm: 0);AT3G43826-AT3G43828 | chr3:15676149-15677382 FORWARD LENGTH=1234(557-577,+, mm: 1)	AT5G22794_JC6	AT5G22794	hypothetical protein	5	24.572	1	21	2672	2692	GAGAGUUUGUUGAUGGAUUGC	:::::: : :...:.::::	AGAAUCCACCUAUGGAUUCUC
GAGAGTTTGTTGATGGATTGC	21	No hit	No hit	AT3G43828.1 | Symbols: | transposable element gene | chr3:15677383-15678009 REVERSE LENGTH=627(86-106,+, mm: 0);AT3G43826-AT3G43828 | chr3:15676149-15677382 FORWARD LENGTH=1234(557-577,+, mm: 1)	AT5G22794_c1	AT5G22794	hypothetical protein	5	24.572	1	21	2659	2679	GAGAGUUUGUUGAUGGAUUGC	:::::: : :...:.::::	AGAAUCCACCUAUGGAUUCUC
GAGAGTTTGTTGATGGATTGC	21	No hit	No hit	AT3G43828.1 | Symbols: | transposable element gene | chr3:15677383-15678009 REVERSE LENGTH=627(86-106,+, mm: 0);AT3G43826-AT3G43828 | chr3:15676149-15677382 FORWARD LENGTH=1234(557-577,+, mm: 1)	AT5G22794_JS2	AT5G22794	hypothetical protein	5	19.996	1	21	2480	2500	GAGAGUUUGUUGAUGGAUUGC	:::::: : :...:.::::	AGAAUCCACCUAUGGAUUCUC
GAGAGTTTGTTGATGGATTGC	21	No hit	No hit	AT3G43828.1 | Symbols: | transposable element gene | chr3:15677383-15678009 REVERSE LENGTH=627(86-106,+, mm: 0);AT3G43826-AT3G43828 | chr3:15676149-15677382 FORWARD LENGTH=1234(557-577,+, mm: 1)	AT5G22794_JC21	AT5G22794	hypothetical protein	5	19.996	1	21	2480	2500	GAGAGUUUGUUGAUGGAUUGC	:::::: : :...:.::::	AGAAUCCACCUAUGGAUUCUC
GAGAGTTTGTTGATGGATTGC	21	No hit	No hit	AT3G43828.1 | Symbols: | transposable element gene | chr3:15677383-15678009 REVERSE LENGTH=627(86-106,+, mm: 0);AT3G43826-AT3G43828 | chr3:15676149-15677382 FORWARD LENGTH=1234(557-577,+, mm: 1)	AT5G22794_c3	AT5G22794	hypothetical protein	5	24.572	1	21	2087	2107	GAGAGUUUGUUGAUGGAUUGC	:::::: : :...:.::::	AGAAUCCACCUAUGGAUUCUC
GAGAGTTTGTTGATGGATTGC	21	No hit	No hit	AT3G43828.1 | Symbols: | transposable element gene | chr3:15677383-15678009 REVERSE LENGTH=627(86-106,+, mm: 0);AT3G43826-AT3G43828 | chr3:15676149-15677382 FORWARD LENGTH=1234(557-577,+, mm: 1)	AT5G47050_P1	AT5G47050	SBP (S-ribonuclease binding protein) family protein	5	5.914	1	21	160	180	GAGAGUUUGUUGAUGGAUUGC	::::: :.::::::.::	AGAAUCCCGAAGCAAACUUUC
GAGAGTTTGTTGATGGATTGC	21	No hit	No hit	AT3G43828.1 | Symbols: | transposable element gene | chr3:15677383-15678009 REVERSE LENGTH=627(86-106,+, mm: 0);AT3G43826-AT3G43828 | chr3:15676149-15677382 FORWARD LENGTH=1234(557-577,+, mm: 1)	AT1G65150.1	AT1G65150	TRAF-like family protein	5	9.342	1	21	46	65	GAGAGUUUGUUGAUGGAUUGC	::::: :.:: ::.:::::	AGAAUCCCUUAA-AAGCUCUC
GAGAGTTTGTTGATGGATTGC	21	No hit	No hit	AT3G43828.1 | Symbols: | transposable element gene | chr3:15677383-15678009 REVERSE LENGTH=627(86-106,+, mm: 0);AT3G43826-AT3G43828 | chr3:15676149-15677382 FORWARD LENGTH=1234(557-577,+, mm: 1)	AT1G65150_P2	AT1G65150	TRAF-like family protein	5	10.239	1	21	46	65	GAGAGUUUGUUGAUGGAUUGC	::::: :.:: ::.:::::	AGAAUCCCUUAA-AAGCUCUC
GAGAGTTTGTTGATGGATTGCG	22	No hit	No hit	AT3G43828.1 | Symbols: | transposable element gene | chr3:15677383-15678009 REVERSE LENGTH=627(86-107,+, mm: 1);AT3G43826-AT3G43828 | chr3:15676149-15677382 FORWARD LENGTH=1234(557-578,+, mm: 1)	AT4G18050_P2	AT4G18050	ABCB9 (ATP-binding cassette B9); PGP9 (P-glycoprotein 9)	5	9.363	1	22	254	275	GAGAGUUUGUUGAUGGAUUGCG	...::: :: : ::::::::	UUUGGUCCUUCUAGAAACUCUC
GAGAGTTTGTTGATGGATTGCG	22	No hit	No hit	AT3G43828.1 | Symbols: | transposable element gene | chr3:15677383-15678009 REVERSE LENGTH=627(86-107,+, mm: 1);AT3G43826-AT3G43828 | chr3:15676149-15677382 FORWARD LENGTH=1234(557-578,+, mm: 1)	AT5G22794_c2	AT5G22794	hypothetical protein	5	24.572	1	22	2742	2763	GAGAGUUUGUUGAUGGAUUGCG	:::::: : :...:.::::	UAGAAUCCACCUAUGGAUUCUC
GAGAGTTTGTTGATGGATTGCG	22	No hit	No hit	AT3G43828.1 | Symbols: | transposable element gene | chr3:15677383-15678009 REVERSE LENGTH=627(86-107,+, mm: 1);AT3G43826-AT3G43828 | chr3:15676149-15677382 FORWARD LENGTH=1234(557-578,+, mm: 1)	AT5G22794_JC6	AT5G22794	hypothetical protein	5	24.572	1	22	2671	2692	GAGAGUUUGUUGAUGGAUUGCG	:::::: : :...:.::::	UAGAAUCCACCUAUGGAUUCUC
GAGAGTTTGTTGATGGATTGCG	22	No hit	No hit	AT3G43828.1 | Symbols: | transposable element gene | chr3:15677383-15678009 REVERSE LENGTH=627(86-107,+, mm: 1);AT3G43826-AT3G43828 | chr3:15676149-15677382 FORWARD LENGTH=1234(557-578,+, mm: 1)	AT5G22794_c1	AT5G22794	hypothetical protein	5	24.572	1	22	2658	2679	GAGAGUUUGUUGAUGGAUUGCG	:::::: : :...:.::::	UAGAAUCCACCUAUGGAUUCUC
GAGAGTTTGTTGATGGATTGCG	22	No hit	No hit	AT3G43828.1 | Symbols: | transposable element gene | chr3:15677383-15678009 REVERSE LENGTH=627(86-107,+, mm: 1);AT3G43826-AT3G43828 | chr3:15676149-15677382 FORWARD LENGTH=1234(557-578,+, mm: 1)	AT5G22794_JS2	AT5G22794	hypothetical protein	5	19.996	1	22	2479	2500	GAGAGUUUGUUGAUGGAUUGCG	:::::: : :...:.::::	UAGAAUCCACCUAUGGAUUCUC
GAGAGTTTGTTGATGGATTGCG	22	No hit	No hit	AT3G43828.1 | Symbols: | transposable element gene | chr3:15677383-15678009 REVERSE LENGTH=627(86-107,+, mm: 1);AT3G43826-AT3G43828 | chr3:15676149-15677382 FORWARD LENGTH=1234(557-578,+, mm: 1)	AT5G22794_JC21	AT5G22794	hypothetical protein	5	19.996	1	22	2479	2500	GAGAGUUUGUUGAUGGAUUGCG	:::::: : :...:.::::	UAGAAUCCACCUAUGGAUUCUC
GAGAGTTTGTTGATGGATTGCG	22	No hit	No hit	AT3G43828.1 | Symbols: | transposable element gene | chr3:15677383-15678009 REVERSE LENGTH=627(86-107,+, mm: 1);AT3G43826-AT3G43828 | chr3:15676149-15677382 FORWARD LENGTH=1234(557-578,+, mm: 1)	AT5G22794_c3	AT5G22794	hypothetical protein	5	24.572	1	22	2086	2107	GAGAGUUUGUUGAUGGAUUGCG	:::::: : :...:.::::	UAGAAUCCACCUAUGGAUUCUC
GAGAGTTTGTTGATGGATTGCG	22	No hit	No hit	AT3G43828.1 | Symbols: | transposable element gene | chr3:15677383-15678009 REVERSE LENGTH=627(86-107,+, mm: 1);AT3G43826-AT3G43828 | chr3:15676149-15677382 FORWARD LENGTH=1234(557-578,+, mm: 1)	AT5G47050_P1	AT5G47050	SBP (S-ribonuclease binding protein) family protein	5	5.914	1	22	159	180	GAGAGUUUGUUGAUGGAUUGCG	::::: :.::::::.::	CAGAAUCCCGAAGCAAACUUUC
GAGAGTTTGTTGATGGATTGCG	22	No hit	No hit	AT3G43828.1 | Symbols: | transposable element gene | chr3:15677383-15678009 REVERSE LENGTH=627(86-107,+, mm: 1);AT3G43826-AT3G43828 | chr3:15676149-15677382 FORWARD LENGTH=1234(557-578,+, mm: 1)	AT1G65150.1	AT1G65150	TRAF-like family protein	5	9.342	1	22	45	65	GAGAGUUUGUUGAUGGAUUGCG	::::: :.:: ::.:::::	AAGAAUCCCUUAA-AAGCUCUC
GAGAGTTTGTTGATGGATTGCG	22	No hit	No hit	AT3G43828.1 | Symbols: | transposable element gene | chr3:15677383-15678009 REVERSE LENGTH=627(86-107,+, mm: 1);AT3G43826-AT3G43828 | chr3:15676149-15677382 FORWARD LENGTH=1234(557-578,+, mm: 1)	AT1G65150_P2	AT1G65150	TRAF-like family protein	5	10.239	1	22	45	65	GAGAGUUUGUUGAUGGAUUGCG	::::: :.:: ::.:::::	AAGAAUCCCUUAA-AAGCUCUC
GAGTAAAATGGATCTTGATAA	21	No hit	No hit	AT2G39681.1 | Symbols: TAS2 | TAS2; other RNA | chr2:16539384-16540417 REVERSE LENGTH=1034(650-670,+, mm: 1)	AT1G22590_P2	AT1G22590	AGL87 (AGAMOUS-like 87)	5	19.746	1	21	1971	1991	GAGUAAAAUGGAUCUUGAUAA	::: :.::.:.:.:: ::.::	UUAACGAGGUUCGUUCUAUUC
GAGTAAAATGGATCTTGATAA	21	No hit	No hit	AT2G39681.1 | Symbols: TAS2 | TAS2; other RNA | chr2:16539384-16540417 REVERSE LENGTH=1034(650-670,+, mm: 1)	AT5G49665_P1	AT5G49665	Zinc finger (C3HC4-type RING finger) family protein	5	19.473	1	21	1894	1914	GAGUAAAAUGGAUCUUGAUAA	::..:::::: : :::::	ACAUUGAGAUCCCUGUUACUG
GAGTAAAATGGATCTTGATAAT	22	No hit	No hit	AT2G39681.1 | Symbols: TAS2 | TAS2; other RNA | chr2:16539384-16540417 REVERSE LENGTH=1034(650-671,+, mm: 1)	AT1G22590_P2	AT1G22590	AGL87 (AGAMOUS-like 87)	5	19.746	1	22	1970	1991	GAGUAAAAUGGAUCUUGAUAAU	::: :.::.:.:.:: ::.::	CUUAACGAGGUUCGUUCUAUUC
GAGTAAAATGGATCTTGATAAT	22	No hit	No hit	AT2G39681.1 | Symbols: TAS2 | TAS2; other RNA | chr2:16539384-16540417 REVERSE LENGTH=1034(650-671,+, mm: 1)	AT5G49665_P1	AT5G49665	Zinc finger (C3HC4-type RING finger) family protein	5	19.473	1	22	1893	1914	GAGUAAAAUGGAUCUUGAUAAU	::..:::::: : :::::	CACAUUGAGAUCCCUGUUACUG
GATATGGAGAACCGGAGATCG	21	No hit	No hit	AT1G51170-AT1G51172 | chr1:18954893-18963204 FORWARD LENGTH=8312(2434-2454,+, mm: 1);AT2G04090-AT2G04100 | chr2:1364691-1376889 FORWARD LENGTH=12199(11198-11218,+, mm: 1);AT4G09840-AT4G09850 | chr4:6191665-6192511 FORWARD LENGTH=847(778-798,-, mm: 1)	AT4G12430_JS1	AT4G12430	TPPF (trehalose-6-phosphate phosphatase F)	5	8.729	1	21	309	329	GAUAUGGAGAACCGGAGAUCG	:.::. ::::::..:::.	UAUUUUCUCGUUCUCUGUAUU
GATGATGAGAACACGATACTG	21	No hit	No hit	AT1G29410.1 | Symbols: PAI3 | phosphoribosylanthranilate isomerase 3 | chr1:10298370-10300005 REVERSE LENGTH=1009(457-477,+, mm: 1);AT1G07780.3 | Symbols: PAI1, TRP6 | phosphoribosylanthranilate isomerase 1 | chr1:2410120-2412675 REVERSE LENGTH=1512(834-854,+, mm: 0);AT1G07780.1 | Symbols: PAI1, TRP6 | phosphoribosylanthranilate isomerase 1 | chr1:2410120-2412677 REVERSE LENGTH=1250(572-592,+, mm…	AT3G28300_P1	AT3G28300	AT14A	5	8.624	1	21	1627	1647	GAUGAUGAGAACACGAUACUG	:: ::::::.::.:::	AAAAUUCUUGUUCUUAUUAUC
GATGATGAGAACACGATACTG	21	No hit	No hit	AT1G29410.1 | Symbols: PAI3 | phosphoribosylanthranilate isomerase 3 | chr1:10298370-10300005 REVERSE LENGTH=1009(457-477,+, mm: 1);AT1G07780.3 | Symbols: PAI1, TRP6 | phosphoribosylanthranilate isomerase 1 | chr1:2410120-2412675 REVERSE LENGTH=1512(834-854,+, mm: 0);AT1G07780.1 | Symbols: PAI1, TRP6 | phosphoribosylanthranilate isomerase 1 | chr1:2410120-2412677 REVERSE LENGTH=1250(572-592,+, mm…	AT3G28290_P1	AT3G28290	AT14A	5	8.624	1	21	1627	1647	GAUGAUGAGAACACGAUACUG	:: ::::::.::.:::	AAAAUUCUUGUUCUUAUUAUC
GATTCGTACACTTGGATTGTA	21	No hit	No hit	AT1G11670-AT1G11680 | chr1:3931577-3938500 FORWARD LENGTH=6924(1697-1717,+, mm: 0);AT1G19890-AT1G19900 | chr1:6906019-6906898 FORWARD LENGTH=880(224-244,+, mm: 0);AT1G48900-AT1G48910 | chr1:18087880-18091680 FORWARD LENGTH=3801(849-869,+, mm: 1);AT1G48900-AT1G48910 | chr1:18087880-18091680 FORWARD LENGTH=3801(942-962,-, mm: 1);AT2G31215-AT2G31218 | chr2:13300303-13302038 FORWARD LENGTH=1736(61-81…	AT5G45820_P1	AT5G45820	CIPK20 (CBL-interacting protein kinase 20); PKS18 (PROTEIN KINASE 18); SnRK3.6 (SNF1-RELATED PROTEIN KINASE 3.6)	5	11.808	1	21	1072	1092	GAUUCGUACACUUGGAUUGUA	:::.::: ::: :::::.	GCGAAUUCAAAUGUCCGAAUU
GCTTCGGATTTTTAGGTCACG	21	No hit	No hit	AT1G73490-AT1G73500 | chr1:27634965-27639090 FORWARD LENGTH=4126(645-665,+, mm: 1);AT1G73490-AT1G73500 | chr1:27634965-27639090 FORWARD LENGTH=4126(1254-1274,-, mm: 1)	AT5G45820_P1	AT5G45820	CIPK20 (CBL-interacting protein kinase 20); PKS18 (PROTEIN KINASE 18); SnRK3.6 (SNF1-RELATED PROTEIN KINASE 3.6)	5	7.904	1	21	1859	1879	GCUUCGGAUUUUUAGGUCACG	:: :: :::.::..::::.	AGUUACACAAAGAUUUGAAGU
GCTTCGGATTTTTAGGTCACG	21	No hit	No hit	AT1G73490-AT1G73500 | chr1:27634965-27639090 FORWARD LENGTH=4126(645-665,+, mm: 1);AT1G73490-AT1G73500 | chr1:27634965-27639090 FORWARD LENGTH=4126(1254-1274,-, mm: 1)	AT1G17190_P1	AT1G17190	ATGSTU26 (glutathione S-transferase tau 26); GSTU26 (glutathione S-transferase tau 26)	5	14.482	1	21	793	813	GCUUCGGAUUUUUAGGUCACG	: ::: :.::::..:.:::	CCUGAGGAAGAAAUUUGGAGC
GGGTCGTTCTGTTTTGGACAG	21	No hit	No hit	AT2G01010-AT2G01020 | chr2:5514-5781 FORWARD LENGTH=268(8-28,-, mm: 0);AT3G41768-AT3G41979 | chr3:14199485-14199752 FORWARD LENGTH=268(8-28,-, mm: 0)	AT1G65150.1	AT1G65150	TRAF-like family protein	5	14.601	1	21	663	683	GGGUCGUUCUGUUUUGGACAG	::...:::::::.::..	UCUUCUGGAACAGAAUGAUUA
GGGTCGTTCTGTTTTGGACAG	21	No hit	No hit	AT2G01010-AT2G01020 | chr2:5514-5781 FORWARD LENGTH=268(8-28,-, mm: 0);AT3G41768-AT3G41979 | chr3:14199485-14199752 FORWARD LENGTH=268(8-28,-, mm: 0)	AT1G65150_P2	AT1G65150	TRAF-like family protein	5	14.601	1	21	655	675	GGGUCGUUCUGUUUUGGACAG	::...:::::::.::..	UCUUCUGGAACAGAAUGAUUA
GGGTCGTTCTGTTTTGGACAG	21	No hit	No hit	AT2G01010-AT2G01020 | chr2:5514-5781 FORWARD LENGTH=268(8-28,-, mm: 0);AT3G41768-AT3G41979 | chr3:14199485-14199752 FORWARD LENGTH=268(8-28,-, mm: 0)	AT5G05890_P1	AT5G05890	UGT76C5 (UDP-glucosyl transferase 76C5)	5	20.87	1	21	641	661	GGGUCGUUCUGUUUUGGACAG	:.::.:::::.: ::.:.	AGAUUCAGAACAGGAGGAUCU
GGGTCGTTCTGTTTTGGACAG	21	No hit	No hit	AT2G01010-AT2G01020 | chr2:5514-5781 FORWARD LENGTH=268(8-28,-, mm: 0);AT3G41768-AT3G41979 | chr3:14199485-14199752 FORWARD LENGTH=268(8-28,-, mm: 0)	AT5G05890_JS1	AT5G05890	UGT76C5 (UDP-glucosyl transferase 76C5)	5	20.87	1	21	641	661	GGGUCGUUCUGUUUUGGACAG	:.::.:::::.: ::.:.	AGAUUCAGAACAGGAGGAUCU
GTCGAATGCATCATCCATATG	21	No hit	No hit	AT1G63070.1 | Symbols: | pentatricopeptide (PPR) repeat-containing protein | chr1:23385324-23387167 REVERSE LENGTH=1773(793-813,-, mm: 0)	AT5G22794_JC6	AT5G22794	hypothetical protein	5	18.198	1	21	3713	3732	GUCGAAUGCAUCAUCCAUAUG	: ::: :.:::::: ::.:::	CUUAUAGGUGAUGC-UUUGAC
GTCGAATGCATCATCCATATG	21	No hit	No hit	AT1G63070.1 | Symbols: | pentatricopeptide (PPR) repeat-containing protein | chr1:23385324-23387167 REVERSE LENGTH=1773(793-813,-, mm: 0)	AT5G22794_JS2	AT5G22794	hypothetical protein	5	18.198	1	21	3521	3540	GUCGAAUGCAUCAUCCAUAUG	: ::: :.:::::: ::.:::	CUUAUAGGUGAUGC-UUUGAC
TAATATCGGTTAGTCATCTCG	21	No hit	No hit	AT5G44585-AT5G44590 | chr5:17985474-17987590 FORWARD LENGTH=2117(385-405,-, mm: 0)	AT3G11690_P1	AT3G11690	hypothetical protein	5	10.568	1	21	1042	1062	UAAUAUCGGUUAGUCAUCUCG	::::::. :. ::.:.:::	GAAGAUGAUGAGGCGGUGUUA
TAATATCGGTTAGTCATCTCG	21	No hit	No hit	AT5G44585-AT5G44590 | chr5:17985474-17987590 FORWARD LENGTH=2117(385-405,-, mm: 0)	AT1G30820_P1	AT1G30820	CTPS1 (CTP synthase 1)	5	17.091	1	21	315	335	UAAUAUCGGUUAGUCAUCUCG	: ::.::...:::::::	UCUCAGGAUUAGUUGAUAUUA
TACACTTGGATTGTACATCACT	22	No hit	No hit	AT1G11670-AT1G11680 | chr1:3931577-3938500 FORWARD LENGTH=6924(1703-1724,+, mm: 0);AT1G19890-AT1G19900 | chr1:6906019-6906898 FORWARD LENGTH=880(230-251,+, mm: 0);AT1G48900-AT1G48910 | chr1:18087880-18091680 FORWARD LENGTH=3801(855-876,+, mm: 1);AT2G31215-AT2G31218 | chr2:13300303-13302038 FORWARD LENGTH=1736(54-75,-, mm: 1);AT2G39790-AT2G39795 | chr2:16595801-16596986 FORWARD LENGTH=1186(529-550…	AT2G12170_c1	AT2G12170	hypothetical protein	5	17.61	1	22	465	486	UACACUUGGAUUGUACAUCACU	::: :::.: :::::::	CUGGAUAAACAGUACAAGUGUU
TACACTTGGATTGTACATCACT	22	No hit	No hit	AT1G11670-AT1G11680 | chr1:3931577-3938500 FORWARD LENGTH=6924(1703-1724,+, mm: 0);AT1G19890-AT1G19900 | chr1:6906019-6906898 FORWARD LENGTH=880(230-251,+, mm: 0);AT1G48900-AT1G48910 | chr1:18087880-18091680 FORWARD LENGTH=3801(855-876,+, mm: 1);AT2G31215-AT2G31218 | chr2:13300303-13302038 FORWARD LENGTH=1736(54-75,-, mm: 1);AT2G39790-AT2G39795 | chr2:16595801-16596986 FORWARD LENGTH=1186(529-550…	AT2G12170.1	AT2G12170	hypothetical protein	5	17.582	1	22	465	486	UACACUUGGAUUGUACAUCACU	::: :::.: :::::::	CUGGAUAAACAGUACAAGUGUU
TACACTTGGATTGTACATCACT	22	No hit	No hit	AT1G11670-AT1G11680 | chr1:3931577-3938500 FORWARD LENGTH=6924(1703-1724,+, mm: 0);AT1G19890-AT1G19900 | chr1:6906019-6906898 FORWARD LENGTH=880(230-251,+, mm: 0);AT1G48900-AT1G48910 | chr1:18087880-18091680 FORWARD LENGTH=3801(855-876,+, mm: 1);AT2G31215-AT2G31218 | chr2:13300303-13302038 FORWARD LENGTH=1736(54-75,-, mm: 1);AT2G39790-AT2G39795 | chr2:16595801-16596986 FORWARD LENGTH=1186(529-550…	AT2G12170_c2	AT2G12170	hypothetical protein	5	17.582	1	22	465	486	UACACUUGGAUUGUACAUCACU	::: :::.: :::::::	CUGGAUAAACAGUACAAGUGUU
TACCTGTCCAAAACAGAACGAC	22	No hit	No hit	AT2G01010-AT2G01020 | chr2:5514-5781 FORWARD LENGTH=268(5-26,+, mm: 0);AT3G41768-AT3G41979 | chr3:14199485-14199752 FORWARD LENGTH=268(5-26,+, mm: 0)	AT5G28770_P3	AT5G28770	AtbZIP63 (Arabidopsis thaliana basic leucine zipper 63); BZO2H3	5	20.996	1	22	879	900	UACCUGUCCAAAACAGAACGAC	:.:::::: :.:::::.	GCAUGUUUGUUUUUGGCAGGUG
TACCTGTCCAAAACAGAACGAC	22	No hit	No hit	AT2G01010-AT2G01020 | chr2:5514-5781 FORWARD LENGTH=268(5-26,+, mm: 0);AT3G41768-AT3G41979 | chr3:14199485-14199752 FORWARD LENGTH=268(5-26,+, mm: 0)	AT1G52510_P1	AT1G52510	alpha/beta-Hydrolases superfamily protein	5	20.664	1	22	1181	1202	UACCUGUCCAAAACAGAACGAC	:: ::::::::: .:::.	GAGGUACUGUUUUGGUGGGGUG
TAGCCAATCGGATAGTAGAC	20	No hit	No hit	AT3G53403-AT3G53410 | chr3:19800696-19800950 FORWARD LENGTH=255(211-230,-, mm: 0)	AT2G05100_P2	AT2G05100	LHCB2 (LIGHT-HARVESTING CHLOROPHYLL B-BINDING 2); LHCB2.1 (photosystem II light harvesting complex gene 2.1)	5	12.275	1	20	1017	1036	UAGCCAAUCGGAUAGUAGAC	:.:..:::.::::: :.:	AUUUGUUAUUCGAUUCGUUU
TAGCCAATCGGATAGTAGAC	20	No hit	No hit	AT3G53403-AT3G53410 | chr3:19800696-19800950 FORWARD LENGTH=255(211-230,-, mm: 0)	AT2G05100_JS1	AT2G05100	LHCB2 (LIGHT-HARVESTING CHLOROPHYLL B-BINDING 2); LHCB2.1 (photosystem II light harvesting complex gene 2.1)	5	12.275	1	20	1144	1163	UAGCCAAUCGGAUAGUAGAC	:.:..:::.::::: :.:	AUUUGUUAUUCGAUUCGUUU
TAGCCAATCGGATAGTAGAC	20	No hit	No hit	AT3G53403-AT3G53410 | chr3:19800696-19800950 FORWARD LENGTH=255(211-230,-, mm: 0)	AT2G05100_P1	AT2G05100	LHCB2 (LIGHT-HARVESTING CHLOROPHYLL B-BINDING 2); LHCB2.1 (photosystem II light harvesting complex gene 2.1)	5	12.275	1	20	1256	1275	UAGCCAAUCGGAUAGUAGAC	:.:..:::.::::: :.:	AUUUGUUAUUCGAUUCGUUU
TATCGGTTAGTCATCTCGACC	21	No hit	No hit	AT5G44585-AT5G44590 | chr5:17985474-17987590 FORWARD LENGTH=2117(382-402,-, mm: 0)	AT2G40130.2	AT2G40130	SMXL8 (SMAX1-like 8)	5	16.716	1	21	1940	1960	UAUCGGUUAGUCAUCUCGACC	::: ::.:::::::::	UUUACAGAAGAUUAACCGAUA
TATCGGTTAGTCATCTCGACC	21	No hit	No hit	AT5G44585-AT5G44590 | chr5:17985474-17987590 FORWARD LENGTH=2117(382-402,-, mm: 0)	AT2G40130.1	AT2G40130	SMXL8 (SMAX1-like 8)	5	16.716	1	21	1936	1956	UAUCGGUUAGUCAUCUCGACC	::: ::.:::::::::	UUUACAGAAGAUUAACCGAUA
TATCGGTTAGTCATCTCGACC	21	No hit	No hit	AT5G44585-AT5G44590 | chr5:17985474-17987590 FORWARD LENGTH=2117(382-402,-, mm: 0)	AT2G40130_P1	AT2G40130	SMXL8 (SMAX1-like 8)	5	16.716	1	21	1931	1951	UAUCGGUUAGUCAUCUCGACC	::: ::.:::::::::	UUUACAGAAGAUUAACCGAUA
TCACTGTTTGATTCGTACACT	21	No hit	No hit	AT2G31215.1 | Symbols: | basic helix-loop-helix (bHLH) DNA-binding superfamily protein | chr2:13299807-13300302 FORWARD LENGTH=390(348-368,+, mm: 1);AT1G11670-AT1G11680 | chr1:3931577-3938500 FORWARD LENGTH=6924(1688-1708,+, mm: 0);AT1G19890-AT1G19900 | chr1:6906019-6906898 FORWARD LENGTH=880(215-235,+, mm: 0);AT1G19890-AT1G19900 | chr1:6906019-6906898 FORWARD LENGTH=880(326-346,-, mm: 1);AT1G332…	AT1G75960_P1	AT1G75960	AMP-dependent synthetase and ligase family protein	5	20.866	1	21	1624	1644	UCACUGUUUGAUUCGUACACU	:: ::::::: ..:.::::	UGUACACGAAUCCGGCGGUGA
TCGATAAACCTCTGCATCCAC	21	No hit	No hit	AT5G23065.1 | Symbols: MIR162B | MIR162B; miRNA | chr5:7740610-7740697 REVERSE LENGTH=88(68-88,+, mm: 1)	AT4G27310_P1	AT4G27310	BBX28 (B-box domain protein 28)	5	19.086	1	21	834	854	UCGAUAAACCUCUGCAUCCAC	: ::: ::.:::::: : .::	GAGGAAGCGGAGGUUCAGUGA
TGACGAGAGAGTTTGTTGATG	21	No hit	No hit	AT3G43828.1 | Symbols: | transposable element gene | chr3:15677383-15678009 REVERSE LENGTH=627(80-100,+, mm: 0);AT3G43826-AT3G43828 | chr3:15676149-15677382 FORWARD LENGTH=1234(551-571,+, mm: 0)	AT5G48320_P1	AT5G48320	Cysteine/Histidine-rich C1 domain family protein	5	11.927	1	21	182	202	UGACGAGAGAGUUUGUUGAUG	::::: :::::: ::::	CUCAAACAAUCUCUCUGGUCA
TGACGAGAGAGTTTGTTGATG	21	No hit	No hit	AT3G43828.1 | Symbols: | transposable element gene | chr3:15677383-15678009 REVERSE LENGTH=627(80-100,+, mm: 0);AT3G43826-AT3G43828 | chr3:15676149-15677382 FORWARD LENGTH=1234(551-571,+, mm: 0)	AT1G30820_P1	AT1G30820	CTPS1 (CTP synthase 1)	5	9.266	1	21	2063	2083	UGACGAGAGAGUUUGUUGAUG	:::::::: .:.:: :::	GUCCAACAAACAUUUUCAUCA
TGGAGGAGAACATGAAATCTA	21	No hit	No hit	AT3G43828.1 | Symbols: | transposable element gene | chr3:15677383-15678009 REVERSE LENGTH=627(9-29,+, mm: 0);AT3G43826-AT3G43828 | chr3:15676149-15677382 FORWARD LENGTH=1234(480-500,+, mm: 1)	AT5G17300_P2	AT5G17300	RVE1 (REVEILLE 1)	5	13.528	1	21	514	534	UGGAGGAGAACAUGAAAUCUA	:::. ::::.::::::.	GUUUUUUUUUGUUUUCCUCCG
TGGAGGAGAACATGAAATCTA	21	No hit	No hit	AT3G43828.1 | Symbols: | transposable element gene | chr3:15677383-15678009 REVERSE LENGTH=627(9-29,+, mm: 0);AT3G43826-AT3G43828 | chr3:15676149-15677382 FORWARD LENGTH=1234(480-500,+, mm: 1)	AT5G17300_P1	AT5G17300	RVE1 (REVEILLE 1)	5	13.528	1	21	514	534	UGGAGGAGAACAUGAAAUCUA	:::. ::::.::::::.	GUUUUUUUUUGUUUUCCUCCG
TGGAGGAGAACATGAAATCTA	21	No hit	No hit	AT3G43828.1 | Symbols: | transposable element gene | chr3:15677383-15678009 REVERSE LENGTH=627(9-29,+, mm: 0);AT3G43826-AT3G43828 | chr3:15676149-15677382 FORWARD LENGTH=1234(480-500,+, mm: 1)	AT5G17300_c1	AT5G17300	RVE1 (REVEILLE 1)	5	13.528	1	21	514	534	UGGAGGAGAACAUGAAAUCUA	:::. ::::.::::::.	GUUUUUUUUUGUUUUCCUCCG
TGGAGGAGAACATGAAATCTA	21	No hit	No hit	AT3G43828.1 | Symbols: | transposable element gene | chr3:15677383-15678009 REVERSE LENGTH=627(9-29,+, mm: 0);AT3G43826-AT3G43828 | chr3:15676149-15677382 FORWARD LENGTH=1234(480-500,+, mm: 1)	AT5G51460_s3	AT5G51460	ATTPPA; TPPA (trehalose-6-phosphate phosphatase A)	5	11.228	1	21	758	778	UGGAGGAGAACAUGAAAUCUA	: : ::.:::::.::.:: :	AAAAAUUUAUGUUUUCUUCGA
TGGAGGAGAACATGAAATCTA	21	No hit	No hit	AT3G43828.1 | Symbols: | transposable element gene | chr3:15677383-15678009 REVERSE LENGTH=627(9-29,+, mm: 0);AT3G43826-AT3G43828 | chr3:15676149-15677382 FORWARD LENGTH=1234(480-500,+, mm: 1)	AT2G01918_s2	AT2G01918	PQL3 (PsbQ-like 3)	5	10.551	1	21	731	751	UGGAGGAGAACAUGAAAUCUA	::.:: :: ::::.::.::	AAGGUUCAAUUUUCUUCUUCA
TGGAGGAGAACATGAAATCTA	21	No hit	No hit	AT3G43828.1 | Symbols: | transposable element gene | chr3:15677383-15678009 REVERSE LENGTH=627(9-29,+, mm: 0);AT3G43826-AT3G43828 | chr3:15676149-15677382 FORWARD LENGTH=1234(480-500,+, mm: 1)	AT4G11211_c1	AT4G11211	hypothetical protein	5	14.041	1	21	803	823	UGGAGGAGAACAUGAAAUCUA	:: :.:::::::.::..	UUAAUCUUAUGUUCUUCUUUU
TGGAGGAGAACATGAAATCTA	21	No hit	No hit	AT3G43828.1 | Symbols: | transposable element gene | chr3:15677383-15678009 REVERSE LENGTH=627(9-29,+, mm: 0);AT3G43826-AT3G43828 | chr3:15676149-15677382 FORWARD LENGTH=1234(480-500,+, mm: 1)	AT2G43920_P4	AT2G43920	ATHOL2; HOL2 (HARMLESS TO OZONE LAYER 2)	5	16.632	1	21	730	750	UGGAGGAGAACAUGAAAUCUA	: :::: ..::::.:.:: :.	UCGAUUAUGUGUUUUUCUGCG
TGGAGGAGAACATGAAATCTA	21	No hit	No hit	AT3G43828.1 | Symbols: | transposable element gene | chr3:15677383-15678009 REVERSE LENGTH=627(9-29,+, mm: 0);AT3G43826-AT3G43828 | chr3:15676149-15677382 FORWARD LENGTH=1234(480-500,+, mm: 1)	AT2G43920_s1	AT2G43920	ATHOL2; HOL2 (HARMLESS TO OZONE LAYER 2)	5	16.632	1	21	642	662	UGGAGGAGAACAUGAAAUCUA	: :::: ..::::.:.:: :.	UCGAUUAUGUGUUUUUCUGCG
TGGAGGAGAACATGAAATCTA	21	No hit	No hit	AT3G43828.1 | Symbols: | transposable element gene | chr3:15677383-15678009 REVERSE LENGTH=627(9-29,+, mm: 0);AT3G43826-AT3G43828 | chr3:15676149-15677382 FORWARD LENGTH=1234(480-500,+, mm: 1)	AT2G43920_s2	AT2G43920	ATHOL2; HOL2 (HARMLESS TO OZONE LAYER 2)	5	16.632	1	21	540	560	UGGAGGAGAACAUGAAAUCUA	: :::: ..::::.:.:: :.	UCGAUUAUGUGUUUUUCUGCG
TGGAGGAGAACATGAAATCTA	21	No hit	No hit	AT3G43828.1 | Symbols: | transposable element gene | chr3:15677383-15678009 REVERSE LENGTH=627(9-29,+, mm: 0);AT3G43826-AT3G43828 | chr3:15676149-15677382 FORWARD LENGTH=1234(480-500,+, mm: 1)	AT2G43920.2	AT2G43920	ATHOL2; HOL2 (HARMLESS TO OZONE LAYER 2)	5	16.632	1	21	510	530	UGGAGGAGAACAUGAAAUCUA	: :::: ..::::.:.:: :.	UCGAUUAUGUGUUUUUCUGCG
TGGAGGAGAACATGAAATCTA	21	No hit	No hit	AT3G43828.1 | Symbols: | transposable element gene | chr3:15677383-15678009 REVERSE LENGTH=627(9-29,+, mm: 0);AT3G43826-AT3G43828 | chr3:15676149-15677382 FORWARD LENGTH=1234(480-500,+, mm: 1)	AT2G43920_P1	AT2G43920	ATHOL2; HOL2 (HARMLESS TO OZONE LAYER 2)	5	16.632	1	21	510	530	UGGAGGAGAACAUGAAAUCUA	: :::: ..::::.:.:: :.	UCGAUUAUGUGUUUUUCUGCG
TGGAGGAGAACATGAAATCTA	21	No hit	No hit	AT3G43828.1 | Symbols: | transposable element gene | chr3:15677383-15678009 REVERSE LENGTH=627(9-29,+, mm: 0);AT3G43826-AT3G43828 | chr3:15676149-15677382 FORWARD LENGTH=1234(480-500,+, mm: 1)	AT5G22390_P1	AT5G22390	FANTASTIC four-like protein (DUF3049)	5	6.374	1	21	234	254	UGGAGGAGAACAUGAAAUCUA	:: ::: :::::::.::	ACAAUACCAUCUUCUCCUUCA
TTATGAATAGTAAAGTGACTA	21	No hit	No hit	AT1G11670-AT1G11680 | chr1:3931577-3938500 FORWARD LENGTH=6924(1648-1668,-, mm: 0);AT1G11670-AT1G11680 | chr1:3931577-3938500 FORWARD LENGTH=6924(1839-1859,+, mm: 0);AT1G19890-AT1G19900 | chr1:6906019-6906898 FORWARD LENGTH=880(175-195,-, mm: 0);AT1G19890-AT1G19900 | chr1:6906019-6906898 FORWARD LENGTH=880(383-403,+, mm: 0);AT1G48900-AT1G48910 | chr1:18087880-18091680 FORWARD LENGTH=3801(800-820,…	AT2G12170.1	AT2G12170	hypothetical protein	5	23.115	1	21	617	637	UUAUGAAUAGUAAAGUGACUA	::::.:: :: ::::::.	CUGUCAUUUGACAAUUCAUGC
TTCAAGGACTTCTATTCAGA	20	No hit	No hit	AT1G61226.1 | Symbols: MIR846A | MIR846a; miRNA | chr1:22577417-22577691 FORWARD LENGTH=275(12-31,+, mm: 0)	AT4G17240_ID3	AT4G17240	structural maintenance of chromosomes protein	5	11.855	1	20	1431	1450	UUCAAGGACUUCUAUUCAGA	::::::::::.:: ::	GUAAAAUAGAAGUCUUUCAA
TTCAAGGACTTCTATTCAGA	20	No hit	No hit	AT1G61226.1 | Symbols: MIR846A | MIR846a; miRNA | chr1:22577417-22577691 FORWARD LENGTH=275(12-31,+, mm: 0)	AT4G17240_P1	AT4G17240	structural maintenance of chromosomes protein	5	11.855	1	20	1414	1433	UUCAAGGACUUCUAUUCAGA	::::::::::.:: ::	GUAAAAUAGAAGUCUUUCAA
TTCAAGGACTTCTATTCAGA	20	No hit	No hit	AT1G61226.1 | Symbols: MIR846A | MIR846a; miRNA | chr1:22577417-22577691 FORWARD LENGTH=275(12-31,+, mm: 0)	AT4G17240.2	AT4G17240	structural maintenance of chromosomes protein	5	11.855	1	20	1366	1385	UUCAAGGACUUCUAUUCAGA	::::::::::.:: ::	GUAAAAUAGAAGUCUUUCAA
TTCAAGGACTTCTATTCAGA	20	No hit	No hit	AT1G61226.1 | Symbols: MIR846A | MIR846a; miRNA | chr1:22577417-22577691 FORWARD LENGTH=275(12-31,+, mm: 0)	AT4G17240_c1	AT4G17240	structural maintenance of chromosomes protein	5	11.855	1	20	1406	1425	UUCAAGGACUUCUAUUCAGA	::::::::::.:: ::	GUAAAAUAGAAGUCUUUCAA
TTCAAGGACTTCTATTCAGA	20	No hit	No hit	AT1G61226.1 | Symbols: MIR846A | MIR846a; miRNA | chr1:22577417-22577691 FORWARD LENGTH=275(12-31,+, mm: 0)	AT1G17260.1	AT1G17260	AHA10 (autoinhibited H(+)-ATPase isoform 10); TT13 (TRANSPARENT TESTA 13)	5	16.921	1	20	78	96	UUCAAGGACUUCUAUUCAGA	.::.: .::.::..:::::	GUUGGA-GGAGGUUUUUGAA
TTCAAGGACTTCTATTCAGAA	21	No hit	No hit	AT1G61226.1 | Symbols: MIR846A | MIR846a; miRNA | chr1:22577417-22577691 FORWARD LENGTH=275(12-32,+, mm: 0)	AT4G17240_ID3	AT4G17240	structural maintenance of chromosomes protein	5	11.855	1	21	1430	1450	UUCAAGGACUUCUAUUCAGAA	::::::::::.:: ::	UGUAAAAUAGAAGUCUUUCAA
TTCAAGGACTTCTATTCAGAA	21	No hit	No hit	AT1G61226.1 | Symbols: MIR846A | MIR846a; miRNA | chr1:22577417-22577691 FORWARD LENGTH=275(12-32,+, mm: 0)	AT4G17240_P1	AT4G17240	structural maintenance of chromosomes protein	5	11.855	1	21	1413	1433	UUCAAGGACUUCUAUUCAGAA	::::::::::.:: ::	UGUAAAAUAGAAGUCUUUCAA
TTCAAGGACTTCTATTCAGAA	21	No hit	No hit	AT1G61226.1 | Symbols: MIR846A | MIR846a; miRNA | chr1:22577417-22577691 FORWARD LENGTH=275(12-32,+, mm: 0)	AT4G17240_c1	AT4G17240	structural maintenance of chromosomes protein	5	11.855	1	21	1405	1425	UUCAAGGACUUCUAUUCAGAA	::::::::::.:: ::	UGUAAAAUAGAAGUCUUUCAA
TTCAAGGACTTCTATTCAGAA	21	No hit	No hit	AT1G61226.1 | Symbols: MIR846A | MIR846a; miRNA | chr1:22577417-22577691 FORWARD LENGTH=275(12-32,+, mm: 0)	AT4G17240.2	AT4G17240	structural maintenance of chromosomes protein	5	11.855	1	21	1365	1385	UUCAAGGACUUCUAUUCAGAA	::::::::::.:: ::	UGUAAAAUAGAAGUCUUUCAA
TTCAAGGACTTCTATTCAGAA	21	No hit	No hit	AT1G61226.1 | Symbols: MIR846A | MIR846a; miRNA | chr1:22577417-22577691 FORWARD LENGTH=275(12-32,+, mm: 0)	AT1G17260.1	AT1G17260	AHA10 (autoinhibited H(+)-ATPase isoform 10); TT13 (TRANSPARENT TESTA 13)	5	16.921	1	21	77	96	UUCAAGGACUUCUAUUCAGAA	.::.: .::.::..:::::	CGUUGGA-GGAGGUUUUUGAA
TTCCACAGCTTTCTTGAAATG	21	No hit	No hit	AT2G10606.1 | Symbols: MIR396A | MIR396A; miRNA | chr2:4142323-4142473 REVERSE LENGTH=151(11-31,+, mm: 1)	AT5G49665_P1	AT5G49665	Zinc finger (C3HC4-type RING finger) family protein	5	19.107	1	21	1921	1941	UUCCACAGCUUUCUUGAAAUG	:: .::::::: :::::	GCUUCGGAGAAAGCGGUGGAU
TTCCACAGCTTTCTTGAAATG	21	No hit	No hit	AT2G10606.1 | Symbols: MIR396A | MIR396A; miRNA | chr2:4142323-4142473 REVERSE LENGTH=151(11-31,+, mm: 1)	AT3G11690_P1	AT3G11690	hypothetical protein	5	20.731	1	21	1729	1748	UUCCACAGCUUUCUUGAAAUG	:::::::...:.: :::::	UCUUUCAAGGGGGUU-UGGAA
TTCCACAGCTTTCTTGAAATG	21	No hit	No hit	AT2G10606.1 | Symbols: MIR396A | MIR396A; miRNA | chr2:4142323-4142473 REVERSE LENGTH=151(11-31,+, mm: 1)	AT1G22590_P2	AT1G22590	AGL87 (AGAMOUS-like 87)	5	16.637	1	21	538	558	UUCCACAGCUUUCUUGAAAUG	::: :.:::::. :: :::	ACUUUGAGGAAAGUAGUUGAA
TTGAATTGAAGTGCTTGAATT	21	ath-miR846-3p(1-21,+, mm: 0)	No hit	AT1G61230.1 | Symbols: | Mannose-binding lectin superfamily protein | chr1:22578951-22580781 FORWARD LENGTH=1518(459-479,-, mm: 1);AT1G61226.1 | Symbols: MIR846A | MIR846a; miRNA | chr1:22577417-22577691 FORWARD LENGTH=275(246-266,+, mm: 0)	AT5G61270_P2	AT5G61270	PIF7 (phytochrome-interacting factor7)	5	11.843	1	21	1806	1826	UUGAAUUGAAGUGCUUGAAUU	::::::. ::::.: :::	CCUUCAAGUUCUUCGAAUCAU
TTGAATTGAAGTGCTTGAATT	21	ath-miR846-3p(1-21,+, mm: 0)	No hit	AT1G61230.1 | Symbols: | Mannose-binding lectin superfamily protein | chr1:22578951-22580781 FORWARD LENGTH=1518(459-479,-, mm: 1);AT1G61226.1 | Symbols: MIR846A | MIR846a; miRNA | chr1:22577417-22577691 FORWARD LENGTH=275(246-266,+, mm: 0)	AT5G61270_P1	AT5G61270	PIF7 (phytochrome-interacting factor7)	5	11.843	1	21	1662	1682	UUGAAUUGAAGUGCUUGAAUU	::::::. ::::.: :::	CCUUCAAGUUCUUCGAAUCAU
TTGAATTGAAGTGCTTGAATT	21	ath-miR846-3p(1-21,+, mm: 0)	No hit	AT1G61230.1 | Symbols: | Mannose-binding lectin superfamily protein | chr1:22578951-22580781 FORWARD LENGTH=1518(459-479,-, mm: 1);AT1G61226.1 | Symbols: MIR846A | MIR846a; miRNA | chr1:22577417-22577691 FORWARD LENGTH=275(246-266,+, mm: 0)	AT5G61270_c1	AT5G61270	PIF7 (phytochrome-interacting factor7)	5	11.843	1	21	1657	1677	UUGAAUUGAAGUGCUUGAAUU	::::::. ::::.: :::	CCUUCAAGUUCUUCGAAUCAU
TTGAATTGAAGTGCTTGAATT	21	ath-miR846-3p(1-21,+, mm: 0)	No hit	AT1G61230.1 | Symbols: | Mannose-binding lectin superfamily protein | chr1:22578951-22580781 FORWARD LENGTH=1518(459-479,-, mm: 1);AT1G61226.1 | Symbols: MIR846A | MIR846a; miRNA | chr1:22577417-22577691 FORWARD LENGTH=275(246-266,+, mm: 0)	AT5G61270_P3	AT5G61270	PIF7 (phytochrome-interacting factor7)	5	11.843	1	21	1642	1662	UUGAAUUGAAGUGCUUGAAUU	::::::. ::::.: :::	CCUUCAAGUUCUUCGAAUCAU
TTGAATTGAAGTGCTTGAATT	21	ath-miR846-3p(1-21,+, mm: 0)	No hit	AT1G61230.1 | Symbols: | Mannose-binding lectin superfamily protein | chr1:22578951-22580781 FORWARD LENGTH=1518(459-479,-, mm: 1);AT1G61226.1 | Symbols: MIR846A | MIR846a; miRNA | chr1:22577417-22577691 FORWARD LENGTH=275(246-266,+, mm: 0)	AT2G34430_P1	AT2G34430	DEG11; LHB1B1 (light-harvesting chlorophyll-protein complex II subunit B1); LHCB1.4 (LIGHT-HARVESTING CHLOROPHYLL-PROTEIN COMPLEX II SUBUNIT B1)	5	9.485	1	21	87	107	UUGAAUUGAAGUGCUUGAAUU	::::::. .: :::::::	UCUUCAAGUUUUGCAAUUCAU
TTGAATTGAAGTGCTTGAATT	21	ath-miR846-3p(1-21,+, mm: 0)	No hit	AT1G61230.1 | Symbols: | Mannose-binding lectin superfamily protein | chr1:22578951-22580781 FORWARD LENGTH=1518(459-479,-, mm: 1);AT1G61226.1 | Symbols: MIR846A | MIR846a; miRNA | chr1:22577417-22577691 FORWARD LENGTH=275(246-266,+, mm: 0)	AT2G12170_c1	AT2G12170	hypothetical protein	5	16.387	1	21	64	84	UUGAAUUGAAGUGCUUGAAUU	:.::: ::. ::.::::.::	AGUUCCUGCGGUUUAAUUUAA
TTGAATTGAAGTGCTTGAATT	21	ath-miR846-3p(1-21,+, mm: 0)	No hit	AT1G61230.1 | Symbols: | Mannose-binding lectin superfamily protein | chr1:22578951-22580781 FORWARD LENGTH=1518(459-479,-, mm: 1);AT1G61226.1 | Symbols: MIR846A | MIR846a; miRNA | chr1:22577417-22577691 FORWARD LENGTH=275(246-266,+, mm: 0)	AT2G12170.1	AT2G12170	hypothetical protein	5	16.387	1	21	64	84	UUGAAUUGAAGUGCUUGAAUU	:.::: ::. ::.::::.::	AGUUCCUGCGGUUUAAUUUAA
TTGAATTGAAGTGCTTGAATT	21	ath-miR846-3p(1-21,+, mm: 0)	No hit	AT1G61230.1 | Symbols: | Mannose-binding lectin superfamily protein | chr1:22578951-22580781 FORWARD LENGTH=1518(459-479,-, mm: 1);AT1G61226.1 | Symbols: MIR846A | MIR846a; miRNA | chr1:22577417-22577691 FORWARD LENGTH=275(246-266,+, mm: 0)	AT2G12170_c2	AT2G12170	hypothetical protein	5	16.387	1	21	64	84	UUGAAUUGAAGUGCUUGAAUU	:.::: ::. ::.::::.::	AGUUCCUGCGGUUUAAUUUAA
TTGAATTGAAGTGCTTGAATT	21	ath-miR846-3p(1-21,+, mm: 0)	No hit	AT1G61230.1 | Symbols: | Mannose-binding lectin superfamily protein | chr1:22578951-22580781 FORWARD LENGTH=1518(459-479,-, mm: 1);AT1G61226.1 | Symbols: MIR846A | MIR846a; miRNA | chr1:22577417-22577691 FORWARD LENGTH=275(246-266,+, mm: 0)	AT2G12170_JC13	AT2G12170	hypothetical protein	5	16.387	1	21	64	84	UUGAAUUGAAGUGCUUGAAUU	:.::: ::. ::.::::.::	AGUUCCUGCGGUUUAAUUUAA
TTGAATTGAAGTGCTTGAATT	21	ath-miR846-3p(1-21,+, mm: 0)	No hit	AT1G61230.1 | Symbols: | Mannose-binding lectin superfamily protein | chr1:22578951-22580781 FORWARD LENGTH=1518(459-479,-, mm: 1);AT1G61226.1 | Symbols: MIR846A | MIR846a; miRNA | chr1:22577417-22577691 FORWARD LENGTH=275(246-266,+, mm: 0)	AT3G11690_P1	AT3G11690	hypothetical protein	5	16.78	1	21	482	502	UUGAAUUGAAGUGCUUGAAUU	::::: . .::.::::..:	UCUUCAAUUUUUUUAAUUUGA
TTGACGGAACTGTGGCGGGA	20	No hit	No hit	AT3G30110.1 | Symbols: | pseudogene, hypothetical protein | chr3:11746725-11748496 REVERSE LENGTH=1772(683-702,+, mm: 1)	AT4G23060.1	AT4G23060	IQD22 (IQ-domain 22)	5	16.781	1	20	195	214	UUGACGGAACUGUGGCGGGA	::: .. ::::.::::::	CGCCGAUGGAGUUUCGUCAA
TTGACGGAACTGTGGCGGGAT	21	No hit	No hit	AT3G30110.1 | Symbols: | pseudogene, hypothetical protein | chr3:11746725-11748496 REVERSE LENGTH=1772(683-703,+, mm: 1)	AT4G23060.1	AT4G23060	IQD22 (IQ-domain 22)	5	16.781	1	21	194	214	UUGACGGAACUGUGGCGGGAU	::: .. ::::.::::::	ACGCCGAUGGAGUUUCGUCAA
TTGACGGAACTGTGGCGGGATC	22	No hit	No hit	AT3G30110.1 | Symbols: | pseudogene, hypothetical protein | chr3:11746725-11748496 REVERSE LENGTH=1772(683-704,+, mm: 1)	AT4G23060.1	AT4G23060	IQD22 (IQ-domain 22)	5	16.781	1	22	193	214	UUGACGGAACUGUGGCGGGAUC	::: .. ::::.::::::	AACGCCGAUGGAGUUUCGUCAA
TTGATTCGTACACTTGGATTG	21	No hit	No hit	AT1G11670-AT1G11680 | chr1:3931577-3938500 FORWARD LENGTH=6924(1695-1715,+, mm: 0);AT1G19890-AT1G19900 | chr1:6906019-6906898 FORWARD LENGTH=880(222-242,+, mm: 0);AT1G48900-AT1G48910 | chr1:18087880-18091680 FORWARD LENGTH=3801(847-867,+, mm: 1);AT1G48900-AT1G48910 | chr1:18087880-18091680 FORWARD LENGTH=3801(944-964,-, mm: 1);AT2G31215-AT2G31218 | chr2:13300303-13302038 FORWARD LENGTH=1736(63-83…	AT5G45820_P1	AT5G45820	CIPK20 (CBL-interacting protein kinase 20); PKS18 (PROTEIN KINASE 18); SnRK3.6 (SNF1-RELATED PROTEIN KINASE 3.6)	5	17.443	1	21	1074	1094	UUGAUUCGUACACUUGGAUUG	:::.::: ::: :::::...	GAAUUCAAAUGUCCGAAUUGG
TTGATTCGTACACTTGGATTGT	22	No hit	No hit	AT1G11670-AT1G11680 | chr1:3931577-3938500 FORWARD LENGTH=6924(1695-1716,+, mm: 0);AT1G19890-AT1G19900 | chr1:6906019-6906898 FORWARD LENGTH=880(222-243,+, mm: 0);AT1G48900-AT1G48910 | chr1:18087880-18091680 FORWARD LENGTH=3801(847-868,+, mm: 1);AT1G48900-AT1G48910 | chr1:18087880-18091680 FORWARD LENGTH=3801(943-964,-, mm: 1);AT2G31215-AT2G31218 | chr2:13300303-13302038 FORWARD LENGTH=1736(62-83…	AT5G45820_P1	AT5G45820	CIPK20 (CBL-interacting protein kinase 20); PKS18 (PROTEIN KINASE 18); SnRK3.6 (SNF1-RELATED PROTEIN KINASE 3.6)	5	17.443	1	22	1073	1094	UUGAUUCGUACACUUGGAUUGU	:::.::: ::: :::::...	CGAAUUCAAAUGUCCGAAUUGG
TTGCAGAGATGGATGTACAACC	22	No hit	No hit	AT3G43828.1 | Symbols: | transposable element gene | chr3:15677383-15678009 REVERSE LENGTH=627(34-55,+, mm: 0);AT3G43826-AT3G43828 | chr3:15676149-15677382 FORWARD LENGTH=1234(505-526,+, mm: 1)	AT5G52570_ID3	AT5G52570	B2; BCH2 (BETA CAROTENOID HYDROXYLASE 2); BETA-OHASE 2 (beta-carotene hydroxylase 2); CHY2	5	11.393	1	22	174	195	UUGCAGAGAUGGAUGUACAACC	: ::.::...::::: .::	CUCUUUAUAUUUGUCUCUAUAA
TTGCAGAGATGGATGTACAACC	22	No hit	No hit	AT3G43828.1 | Symbols: | transposable element gene | chr3:15677383-15678009 REVERSE LENGTH=627(34-55,+, mm: 0);AT3G43826-AT3G43828 | chr3:15676149-15677382 FORWARD LENGTH=1234(505-526,+, mm: 1)	AT5G52570_P1	AT5G52570	B2; BCH2 (BETA CAROTENOID HYDROXYLASE 2); BETA-OHASE 2 (beta-carotene hydroxylase 2); CHY2	5	11.393	1	22	174	195	UUGCAGAGAUGGAUGUACAACC	: ::.::...::::: .::	CUCUUUAUAUUUGUCUCUAUAA
TTGCAGAGATGGATGTACAACC	22	No hit	No hit	AT3G43828.1 | Symbols: | transposable element gene | chr3:15677383-15678009 REVERSE LENGTH=627(34-55,+, mm: 0);AT3G43826-AT3G43828 | chr3:15676149-15677382 FORWARD LENGTH=1234(505-526,+, mm: 1)	AT5G52570.2	AT5G52570	B2; BCH2 (BETA CAROTENOID HYDROXYLASE 2); BETA-OHASE 2 (beta-carotene hydroxylase 2); CHY2	5	11.393	1	22	174	195	UUGCAGAGAUGGAUGUACAACC	: ::.::...::::: .::	CUCUUUAUAUUUGUCUCUAUAA
TTTCACTGTTTGATTCGTACA	21	No hit	No hit	AT2G31215.1 | Symbols: | basic helix-loop-helix (bHLH) DNA-binding superfamily protein | chr2:13299807-13300302 FORWARD LENGTH=390(346-366,+, mm: 1);AT1G11670-AT1G11680 | chr1:3931577-3938500 FORWARD LENGTH=6924(1686-1706,+, mm: 0);AT1G19890-AT1G19900 | chr1:6906019-6906898 FORWARD LENGTH=880(213-233,+, mm: 0);AT1G19890-AT1G19900 | chr1:6906019-6906898 FORWARD LENGTH=880(328-348,-, mm: 1);AT1G332…	AT1G75960_P1	AT1G75960	AMP-dependent synthetase and ligase family protein	5	21.842	1	21	1626	1646	UUUCACUGUUUGAUUCGUACA	::::::: ..:.:::::	UACACGAAUCCGGCGGUGAAU
TTTCTTTTGGTCTCCAGCTCT	21	No hit	No hit	AT4G09875-AT4G09880 | chr4:6212149-6214623 FORWARD LENGTH=2475(407-427,-, mm: 1);AT4G09875-AT4G09880 | chr4:6212149-6214623 FORWARD LENGTH=2475(596-616,+, mm: 0)	AT2G19400_ID18	AT2G19400	AGC (cAMP-dependent cGMP-dependent and protein kinase C) kinase family protein	5	16.253	1	21	53	73	UUUCUUUUGGUCUCCAGCUCU	: ::::::. ::.:::.:	AUCGAUGGAGAUGAAGAGAGA
TTTCTTTTGGTCTCCAGCTCT	21	No hit	No hit	AT4G09875-AT4G09880 | chr4:6212149-6214623 FORWARD LENGTH=2475(407-427,-, mm: 1);AT4G09875-AT4G09880 | chr4:6212149-6214623 FORWARD LENGTH=2475(596-616,+, mm: 0)	AT2G19400_JS4	AT2G19400	AGC (cAMP-dependent cGMP-dependent and protein kinase C) kinase family protein	5	16.253	1	21	53	73	UUUCUUUUGGUCUCCAGCUCU	: ::::::. ::.:::.:	AUCGAUGGAGAUGAAGAGAGA
TTTCTTTTGGTCTCCAGCTCT	21	No hit	No hit	AT4G09875-AT4G09880 | chr4:6212149-6214623 FORWARD LENGTH=2475(407-427,-, mm: 1);AT4G09875-AT4G09880 | chr4:6212149-6214623 FORWARD LENGTH=2475(596-616,+, mm: 0)	AT2G19400_c1	AT2G19400	AGC (cAMP-dependent cGMP-dependent and protein kinase C) kinase family protein	5	16.253	1	21	53	73	UUUCUUUUGGUCUCCAGCUCU	: ::::::. ::.:::.:	AUCGAUGGAGAUGAAGAGAGA
TTTCTTTTGGTCTCCAGCTCT	21	No hit	No hit	AT4G09875-AT4G09880 | chr4:6212149-6214623 FORWARD LENGTH=2475(407-427,-, mm: 1);AT4G09875-AT4G09880 | chr4:6212149-6214623 FORWARD LENGTH=2475(596-616,+, mm: 0)	AT2G19400_ID21	AT2G19400	AGC (cAMP-dependent cGMP-dependent and protein kinase C) kinase family protein	5	16.253	1	21	53	73	UUUCUUUUGGUCUCCAGCUCU	: ::::::. ::.:::.:	AUCGAUGGAGAUGAAGAGAGA
TTTCTTTTGGTCTCCAGCTCT	21	No hit	No hit	AT4G09875-AT4G09880 | chr4:6212149-6214623 FORWARD LENGTH=2475(407-427,-, mm: 1);AT4G09875-AT4G09880 | chr4:6212149-6214623 FORWARD LENGTH=2475(596-616,+, mm: 0)	AT2G19400_JS5	AT2G19400	AGC (cAMP-dependent cGMP-dependent and protein kinase C) kinase family protein	5	16.253	1	21	53	73	UUUCUUUUGGUCUCCAGCUCU	: ::::::. ::.:::.:	AUCGAUGGAGAUGAAGAGAGA
TTTCTTTTGGTCTCCAGCTCT	21	No hit	No hit	AT4G09875-AT4G09880 | chr4:6212149-6214623 FORWARD LENGTH=2475(407-427,-, mm: 1);AT4G09875-AT4G09880 | chr4:6212149-6214623 FORWARD LENGTH=2475(596-616,+, mm: 0)	AT2G19400_ID17	AT2G19400	AGC (cAMP-dependent cGMP-dependent and protein kinase C) kinase family protein	5	16.253	1	21	53	73	UUUCUUUUGGUCUCCAGCUCU	: ::::::. ::.:::.:	AUCGAUGGAGAUGAAGAGAGA
TTTCTTTTGGTCTCCAGCTCT	21	No hit	No hit	AT4G09875-AT4G09880 | chr4:6212149-6214623 FORWARD LENGTH=2475(407-427,-, mm: 1);AT4G09875-AT4G09880 | chr4:6212149-6214623 FORWARD LENGTH=2475(596-616,+, mm: 0)	AT2G19400_s1	AT2G19400	AGC (cAMP-dependent cGMP-dependent and protein kinase C) kinase family protein	5	16.253	1	21	53	73	UUUCUUUUGGUCUCCAGCUCU	: ::::::. ::.:::.:	AUCGAUGGAGAUGAAGAGAGA
TTTCTTTTGGTCTCCAGCTCT	21	No hit	No hit	AT4G09875-AT4G09880 | chr4:6212149-6214623 FORWARD LENGTH=2475(407-427,-, mm: 1);AT4G09875-AT4G09880 | chr4:6212149-6214623 FORWARD LENGTH=2475(596-616,+, mm: 0)	AT2G19400_P1	AT2G19400	AGC (cAMP-dependent cGMP-dependent and protein kinase C) kinase family protein	5	16.253	1	21	53	73	UUUCUUUUGGUCUCCAGCUCU	: ::::::. ::.:::.:	AUCGAUGGAGAUGAAGAGAGA
TTTCTTTTGGTCTCCAGCTCT	21	No hit	No hit	AT4G09875-AT4G09880 | chr4:6212149-6214623 FORWARD LENGTH=2475(407-427,-, mm: 1);AT4G09875-AT4G09880 | chr4:6212149-6214623 FORWARD LENGTH=2475(596-616,+, mm: 0)	AT2G19400_s2	AT2G19400	AGC (cAMP-dependent cGMP-dependent and protein kinase C) kinase family protein	5	16.253	1	21	53	73	UUUCUUUUGGUCUCCAGCUCU	: ::::::. ::.:::.:	AUCGAUGGAGAUGAAGAGAGA
TTTCTTTTGGTCTCCAGCTCT	21	No hit	No hit	AT4G09875-AT4G09880 | chr4:6212149-6214623 FORWARD LENGTH=2475(407-427,-, mm: 1);AT4G09875-AT4G09880 | chr4:6212149-6214623 FORWARD LENGTH=2475(596-616,+, mm: 0)	AT2G19400_c3	AT2G19400	AGC (cAMP-dependent cGMP-dependent and protein kinase C) kinase family protein	5	16.253	1	21	53	73	UUUCUUUUGGUCUCCAGCUCU	: ::::::. ::.:::.:	AUCGAUGGAGAUGAAGAGAGA
TTTCTTTTGGTCTCCAGCTCT	21	No hit	No hit	AT4G09875-AT4G09880 | chr4:6212149-6214623 FORWARD LENGTH=2475(407-427,-, mm: 1);AT4G09875-AT4G09880 | chr4:6212149-6214623 FORWARD LENGTH=2475(596-616,+, mm: 0)	AT2G19400_JS2	AT2G19400	AGC (cAMP-dependent cGMP-dependent and protein kinase C) kinase family protein	5	16.253	1	21	53	73	UUUCUUUUGGUCUCCAGCUCU	: ::::::. ::.:::.:	AUCGAUGGAGAUGAAGAGAGA
TTTCTTTTGGTCTCCAGCTCT	21	No hit	No hit	AT4G09875-AT4G09880 | chr4:6212149-6214623 FORWARD LENGTH=2475(407-427,-, mm: 1);AT4G09875-AT4G09880 | chr4:6212149-6214623 FORWARD LENGTH=2475(596-616,+, mm: 0)	AT2G19400_JC18	AT2G19400	AGC (cAMP-dependent cGMP-dependent and protein kinase C) kinase family protein	5	16.253	1	21	53	73	UUUCUUUUGGUCUCCAGCUCU	: ::::::. ::.:::.:	AUCGAUGGAGAUGAAGAGAGA
TTTCTTTTGGTCTCCAGCTCT	21	No hit	No hit	AT4G09875-AT4G09880 | chr4:6212149-6214623 FORWARD LENGTH=2475(407-427,-, mm: 1);AT4G09875-AT4G09880 | chr4:6212149-6214623 FORWARD LENGTH=2475(596-616,+, mm: 0)	AT3G55500_P1	AT3G55500	ATEXP16; ATEXPA16 (expansin A16); ATHEXP ALPHA 1.7; EXP16 (EXPANSIN 16); EXPA16 (expansin A16)	5	13.011	1	21	959	979	UUUCUUUUGGUCUCCAGCUCU	: : ::::: :::::::.	AAUGGUAGAGACAAAAAGAAG
TTTGCAAAGGATTCGTGACCT	21	No hit	No hit	AT1G73490-AT1G73500 | chr1:27634965-27639090 FORWARD LENGTH=4126(658-678,-, mm: 1);AT1G73490-AT1G73500 | chr1:27634965-27639090 FORWARD LENGTH=4126(1241-1261,+, mm: 0)	AT4G23060.1	AT4G23060	IQD22 (IQ-domain 22)	5	11.116	1	21	608	628	UUUGCAAAGGAUUCGUGACCU	::.::.:: ::: :::::	AUUUCGCGGAUACUUGGCAAA
TTTTGCAAAGGATTCGTGACC	21	No hit	No hit	AT1G73490-AT1G73500 | chr1:27634965-27639090 FORWARD LENGTH=4126(659-679,-, mm: 1);AT1G73490-AT1G73500 | chr1:27634965-27639090 FORWARD LENGTH=4126(1240-1260,+, mm: 0)	AT5G49665_P1	AT5G49665	Zinc finger (C3HC4-type RING finger) family protein	5	21.914	1	21	1956	1976	UUUUGCAAAGGAUUCGUGACC	: ::: :.:::::::::	GCAGAGGAAGCUUUUGCAAAA
TTTTGCAAAGGATTCGTGACC	21	No hit	No hit	AT1G73490-AT1G73500 | chr1:27634965-27639090 FORWARD LENGTH=4126(659-679,-, mm: 1);AT1G73490-AT1G73500 | chr1:27634965-27639090 FORWARD LENGTH=4126(1240-1260,+, mm: 0)	AT2G38995_P4	AT2G38995	O-acyltransferase (WSD1-like) family protein	5	15.973	1	21	1783	1803	UUUUGCAAAGGAUUCGUGACC	::: ::..::::.:.::	UAUCAACUAUUUUUUGUAGAA
TTTTTGCAAAGGATTCGTGAC	21	No hit	No hit	AT1G73490-AT1G73500 | chr1:27634965-27639090 FORWARD LENGTH=4126(660-680,-, mm: 1);AT1G73490-AT1G73500 | chr1:27634965-27639090 FORWARD LENGTH=4126(1239-1259,+, mm: 0)	AT5G49665_P1	AT5G49665	Zinc finger (C3HC4-type RING finger) family protein	5	20.786	1	21	1957	1977	UUUUUGCAAAGGAUUCGUGAC	: ::: :.:::::::::	CAGAGGAAGCUUUUGCAAAAU
TTTTTGCAAAGGATTCGTGAC	21	No hit	No hit	AT1G73490-AT1G73500 | chr1:27634965-27639090 FORWARD LENGTH=4126(660-680,-, mm: 1);AT1G73490-AT1G73500 | chr1:27634965-27639090 FORWARD LENGTH=4126(1239-1259,+, mm: 0)	AT2G01918_s2	AT2G01918	PQL3 (PsbQ-like 3)	5	13.556	1	21	507	527	UUUUUGCAAAGGAUUCGUGAC	:.: : :.:::::::.::	AGAAUGUAACUUUUGCAAGAA
TTTTTGCAAAGGATTCGTGAC	21	No hit	No hit	AT1G73490-AT1G73500 | chr1:27634965-27639090 FORWARD LENGTH=4126(660-680,-, mm: 1);AT1G73490-AT1G73500 | chr1:27634965-27639090 FORWARD LENGTH=4126(1239-1259,+, mm: 0)	AT2G38995_P4	AT2G38995	O-acyltransferase (WSD1-like) family protein	5	16.613	1	21	1784	1804	UUUUUGCAAAGGAUUCGUGAC	::: ::..::::.:.:::	AUCAACUAUUUUUUGUAGAAA
